# Supplementary material for: Profiling the microRNA signature of the peripheral sensory ganglia in experimental autoimmune encephalomyelitis (EAE)
Source: J Neuroinflammation. 2019 Nov 15;16:223. doi: 10.1186/s12974-019-1600-7 (PMC6858636; doi:10.1186/s12974-019-1600-7)
Supplement: Supplementary file 1 — Additional file 1: Table S1. Spreadsheet of RNASeq differential expression analysis between EAE and CFA condition in females. [file 12974_2019_1600_MOESM1_ESM.xlsx]

## Sheet: F EAEvCFA
	baseMean	log2FoldChange	lfcSE	stat	pvalue	padj
12266	5978.51	2.79322	0.220642	12.6595	9.91351e-37	1.75023e-32
211550	1808.73	2.07947	0.1657	12.5496	3.99561e-36	3.52713e-32
20604	201.873	-3.59993	0.30719	-11.7189	1.01971e-31	6.00102e-28
16633	292.449	2.94769	0.252433	11.6771	1.6691e-31	7.36699e-28
246256	1119.96	3.64774	0.315505	11.5616	6.4487e-31	2.27704e-27
60440	5684.1	3.79407	0.330324	11.4859	1.55267e-30	4.56874e-27
68774	772.844	3.7908	0.330495	11.4701	1.86464e-30	4.7029e-27
12931	400.822	3.28796	0.296624	11.0846	1.49051e-28	3.28937e-25
15944	5050.52	3.45423	0.314892	10.9696	5.35162e-28	1.04981e-24
12702	1176.45	2.7672	0.254279	10.8825	1.39603e-27	2.46468e-24
57248	183.06	5.93897	0.551547	10.7678	4.8831e-27	7.83738e-24
226691	489.409	2.72718	0.259229	10.5204	6.9605e-26	1.02406e-22
14130	1616.66	2.50766	0.243313	10.3063	6.5962e-25	8.95815e-22
319446	166.91	4.21806	0.410134	10.2846	8.26898e-25	1.04278e-21
628900	566.565	1.82828	0.180987	10.1017	5.42703e-24	6.38762e-21
54396	3421.98	2.63958	0.263046	10.0347	1.07332e-23	1.18434e-20
22436	1435.36	1.9839	0.202688	9.78795	1.26842e-22	1.31729e-19
14268	5488.77	1.48322	0.154223	9.6174	6.75191e-22	6.6225e-19
74481	123.461	5.54574	0.579029	9.57765	9.92794e-22	9.22514e-19
21354	2452.58	3.17839	0.338901	9.37854	6.68934e-21	5.90501e-18
20716	22405	1.83185	0.197193	9.2896	1.54867e-20	1.30199e-17
235415	176.458	5.51133	0.602052	9.15424	5.47419e-20	4.39304e-17
631323	1073.65	3.77363	0.413307	9.13033	6.82937e-20	5.24229e-17
13040	6793.76	2.8767	0.316601	9.08621	1.02553e-19	7.54404e-17
18733	2124.86	2.13213	0.235812	9.04163	1.54348e-19	1.09e-16
13479	1360.15	2.0296	0.226971	8.94212	3.81782e-19	2.59244e-16
11846	867.056	5.34111	0.599982	8.90212	5.47887e-19	3.58257e-16
16477	1028.49	1.64354	0.184761	8.89551	5.81539e-19	3.66681e-16
20717	62.4965	5.31293	0.607186	8.75009	2.13185e-18	1.29786e-15
54123	1392.41	2.97046	0.34253	8.67213	4.24109e-18	2.49588e-15
60533	1214.78	2.88723	0.336293	8.58544	9.04878e-18	5.15343e-15
244954	872.078	-0.96306	0.112885	-8.53137	1.44621e-17	7.97901e-15
20846	7209.91	2.13371	0.252145	8.46224	2.62282e-17	1.36304e-14
626578	1675.53	3.30089	0.390077	8.46215	2.62494e-17	1.36304e-14
18791	1229.71	1.1442	0.135805	8.42528	3.5989e-17	1.81539e-14
226101	568.272	2.31974	0.277818	8.34984	6.83544e-17	3.35222e-14
64381	289.423	3.13954	0.376319	8.34276	7.25779e-17	3.46314e-14
23962	5833.56	2.03032	0.244201	8.31412	9.24321e-17	4.29444e-14
240327	649.142	3.13508	0.377891	8.29625	1.07448e-16	4.86407e-14
16178	662.28	3.01575	0.364521	8.27318	1.30431e-16	5.7569e-14
18126	106.283	5.18246	0.628023	8.25203	1.55731e-16	6.70593e-14
17750	20760.5	2.03941	0.247795	8.23023	1.86851e-16	7.85441e-14
170743	208.289	2.14379	0.261407	8.20098	2.38441e-16	9.78993e-14
15018	384.59	2.44529	0.298415	8.19424	2.52185e-16	1.01189e-13
20847	2860.57	1.34331	0.16559	8.11224	4.96942e-16	1.94967e-13
243771	1023.04	1.5932	0.196913	8.0909	5.92265e-16	2.27314e-13
14421	985.426	0.830387	0.10267	8.08792	6.0694e-16	2.2799e-13
12970	85.5154	-2.78942	0.346874	-8.0416	8.86731e-16	3.26151e-13
16476	2571.71	1.26605	0.159124	7.95637	1.7716e-15	6.31951e-13
279572	560.893	2.45669	0.308819	7.95511	1.78972e-15	6.31951e-13
20897	1283.09	2.18321	0.275712	7.91845	2.40497e-15	8.32546e-13
14972	17116.4	1.80322	0.231031	7.80508	5.94626e-15	1.9441e-12
246190	314.305	-1.38502	0.1774	-7.8073	5.84242e-15	1.9441e-12
75345	138.019	3.79802	0.486441	7.80778	5.82033e-15	1.9441e-12
14824	3190.78	1.33573	0.17119	7.80259	6.06491e-15	1.94684e-12
21813	2107.26	1.03365	0.132828	7.78183	7.14844e-15	2.25367e-12
404239	101.113	-2.61905	0.336939	-7.77305	7.66155e-15	2.37306e-12
14284	611.996	2.00303	0.259224	7.72703	1.10086e-14	3.35097e-12
14962	1778.95	2.84754	0.369331	7.70999	1.25827e-14	3.76521e-12
56047	567.728	2.32559	0.303637	7.65914	1.87188e-14	5.508e-12
12045	266.039	2.69899	0.353094	7.64384	2.10839e-14	6.10224e-12
20555	635.223	2.3957	0.317424	7.54732	4.44318e-14	1.26523e-11
73149	307.03	2.57849	0.342835	7.52107	5.43317e-14	1.52258e-11
21937	1647.36	1.29549	0.172314	7.51818	5.55453e-14	1.53227e-11
225182	3749.55	1.7682	0.235269	7.51566	5.66263e-14	1.53806e-11
21817	3948.92	2.00397	0.267914	7.47992	7.43702e-14	1.9894e-11
19736	27195.8	-0.81802	0.109485	-7.47153	7.92667e-14	2.08874e-11
56045	3628.91	1.76005	0.23583	7.46322	8.44353e-14	2.19221e-11
69774	861.792	2.45406	0.329736	7.44251	9.87911e-14	2.52776e-11
637515	146.112	2.18271	0.293368	7.44019	1.00541e-13	2.53578e-11
209200	1072.34	1.38375	0.18603	7.43829	1.01997e-13	2.53628e-11
17948	227.317	1.83365	0.247327	7.41388	1.2266e-13	3.00772e-11
21355	1739.5	1.93077	0.261499	7.38349	1.54197e-13	3.67885e-11
21356	5320.13	1.51863	0.205662	7.38412	1.5347e-13	3.67885e-11
104759	995.558	1.77417	0.240601	7.37388	1.65734e-13	3.90138e-11
66338	181.936	4.02664	0.546322	7.37046	1.70041e-13	3.95009e-11
74145	2069.8	1.29123	0.175358	7.3634	1.79282e-13	4.11067e-11
98711	358.207	1.97436	0.268482	7.35379	1.92671e-13	4.36104e-11
27528	937.684	-1.69995	0.231538	-7.34201	2.10415e-13	4.70238e-11
52855	475.772	2.04724	0.279199	7.33253	2.25841e-13	4.98402e-11
17748	19584.1	1.82627	0.249186	7.32897	2.31929e-13	4.99355e-11
233222	429.863	-2.03021	0.276974	-7.32994	2.30249e-13	4.99355e-11
11490	2600.69	0.702315	0.0961619	7.30346	2.8045e-13	5.96548e-11
18787	336.825	2.64958	0.363207	7.29497	2.98731e-13	6.27869e-11
110135	41.3546	8.35373	1.14611	7.2888	3.12735e-13	6.4957e-11
12273	397.826	1.64826	0.226437	7.27913	3.35981e-13	6.89738e-11
16177	691.158	1.48347	0.203936	7.27422	3.48423e-13	7.07059e-11
14469	13382.1	3.94086	0.541926	7.27195	3.54329e-13	7.10872e-11
67578	707.442	1.73556	0.238882	7.26536	3.72054e-13	7.38047e-11
234839	298.638	1.7413	0.240356	7.24468	4.33459e-13	8.50301e-11
17476	3939.62	2.15623	0.298251	7.22958	4.84487e-13	9.39958e-11
20304	461.187	2.44286	0.338023	7.22691	4.94121e-13	9.48229e-11
72054	579.419	1.93888	0.268712	7.21546	5.37533e-13	1.02045e-10
71412	126.512	-1.97423	0.274285	-7.19773	6.12247e-13	1.14992e-10
236573	635.548	2.47689	0.345279	7.17359	7.30585e-13	1.35773e-10
69068	947.276	1.456	0.20317	7.16641	7.69872e-13	1.41584e-10
628664	1409.32	2.24423	0.31407	7.14562	8.95898e-13	1.63063e-10
14131	2143.08	1.99169	0.279334	7.13013	1.00277e-12	1.80651e-10
12267	636.242	2.16202	0.304486	7.10057	1.2424e-12	2.21562e-10
13032	3475.26	1.70126	0.239832	7.09353	1.30735e-12	2.30812e-10
20288	356.204	2.59885	0.366581	7.08941	1.34685e-12	2.35431e-10
16912	1472.79	2.46654	0.348003	7.0877	1.36363e-12	2.36028e-10
58801	95.642	3.02381	0.427652	7.07073	1.54126e-12	2.64184e-10
15951	1198.3	2.21546	0.314739	7.03904	1.93573e-12	3.28608e-10
76815	35.3502	-5.23595	0.744392	-7.03385	2.00908e-12	3.37812e-10
16848	333.911	1.7021	0.242045	7.03217	2.03345e-12	3.38684e-10
20612	338.799	3.39709	0.484128	7.01692	2.26813e-12	3.74241e-10
27205	746.549	1.17132	0.167087	7.01024	2.3791e-12	3.88917e-10
12494	527.529	2.12984	0.305745	6.96607	3.25912e-12	5.27888e-10
16971	4553.61	0.987422	0.141828	6.96211	3.35202e-12	5.37999e-10
230073	2124.11	1.15037	0.165434	6.95363	3.56005e-12	5.66241e-10
16391	1655.26	1.18026	0.170055	6.94047	3.90793e-12	6.16023e-10
21938	726.263	1.6612	0.239788	6.92779	4.27453e-12	6.67848e-10
16913	5028.49	2.5485	0.368019	6.92492	4.36235e-12	6.75591e-10
16186	517.915	2.53395	0.36601	6.92317	4.41634e-12	6.78004e-10
17069	7975.54	1.96843	0.284414	6.92099	4.48493e-12	6.82599e-10
320226	2482.66	1.86855	0.270343	6.91175	4.78701e-12	7.22347e-10
69550	3514.6	2.1777	0.315225	6.90841	4.90115e-12	7.33304e-10
214855	616.126	1.08477	0.157226	6.89944	5.22095e-12	7.74587e-10
50909	2518.72	1.99394	0.289334	6.89148	5.52156e-12	8.1236e-10
23882	797.321	1.45728	0.21151	6.88989	5.58353e-12	8.14688e-10
14058	347.32	2.65434	0.385797	6.88014	5.97952e-12	8.65314e-10
671535	627.128	1.49667	0.218131	6.86134	6.82197e-12	9.79202e-10
17159	1473.21	0.878315	0.128537	6.83318	8.30533e-12	1.18251e-09
67017	754.337	1.02313	0.149849	6.82773	8.62669e-12	1.21843e-09
14159	687.129	1.40905	0.206786	6.81405	9.48906e-12	1.32339e-09
67138	686.224	1.51837	0.222845	6.81358	9.51973e-12	1.32339e-09
67775	1154.47	2.09694	0.309299	6.77964	1.20472e-11	1.66166e-09
16402	535.713	1.40705	0.207604	6.77756	1.2222e-11	1.6727e-09
239743	433.672	1.58599	0.23408	6.77543	1.2404e-11	1.68456e-09
11504	957.953	1.77174	0.26159	6.77298	1.26153e-11	1.69869e-09
16362	2610.11	2.13903	0.315864	6.77201	1.27005e-11	1.69869e-09
75612	3101.85	0.740511	0.109548	6.75969	1.38284e-11	1.83564e-09
20209	299.967	6.93585	1.02766	6.74916	1.48705e-11	1.95925e-09
16154	433.503	1.58953	0.235832	6.74009	1.58288e-11	2.07005e-09
100294583	557.342	1.46213	0.21729	6.72893	1.7092e-11	2.21882e-09
16803	4591.77	1.95526	0.291902	6.69835	2.10791e-11	2.71644e-09
12822	1488.43	1.47601	0.220401	6.69695	2.12811e-11	2.72259e-09
16598	656.742	1.38656	0.207175	6.69269	2.19101e-11	2.7829e-09
14427	59.0635	-1.9315	0.288781	-6.68848	2.25503e-11	2.84376e-09
16331	665.824	1.25921	0.188479	6.68091	2.37467e-11	2.9734e-09
12655	9237.37	1.76885	0.266245	6.6437	3.05902e-11	3.80332e-09
12978	2467.02	1.25698	0.18938	6.63735	3.19379e-11	3.93912e-09
16427	47.2924	7.38791	1.11323	6.63647	3.21288e-11	3.93912e-09
21664	516.125	0.770128	0.11611	6.63272	3.29551e-11	4.01256e-09
246730	693.955	2.10637	0.317767	6.62864	3.38786e-11	4.09675e-09
71586	645.458	1.30496	0.197022	6.62344	3.50925e-11	4.21468e-09
22329	1207.14	1.54353	0.233558	6.60879	3.87468e-11	4.62213e-09
15894	546.259	1.7608	0.266994	6.5949	4.25542e-11	5.04224e-09
230787	370.646	2.21674	0.337378	6.57049	5.01508e-11	5.90275e-09
16190	2157.44	1.1507	0.175736	6.54786	5.83663e-11	6.82422e-09
72512	1097.86	2.16367	0.331319	6.53048	6.55587e-11	7.61473e-09
100198	1186.98	1.47558	0.226066	6.5272	6.70119e-11	7.73265e-09
76074	242.774	2.46722	0.378118	6.525	6.80025e-11	7.796e-09
12259	4293.9	1.88209	0.289008	6.51225	7.4033e-11	8.4326e-09
14219	1516.51	1.76075	0.270525	6.50862	7.58444e-11	8.58354e-09
56069	243.919	5.14686	0.792448	6.49489	8.3095e-11	9.34422e-09
20128	813.802	1.5818	0.243642	6.49231	8.45296e-11	9.44538e-09
20308	1021.32	1.9263	0.297229	6.48087	9.11937e-11	1.01259e-08
12977	693.023	1.30146	0.200919	6.47756	9.3219e-11	1.01591e-08
19824	52.5598	-2.49577	0.385246	-6.47838	9.27136e-11	1.01591e-08
69047	247.24	-2.13598	0.329675	-6.47905	9.23032e-11	1.01591e-08
17969	424.001	1.30884	0.202215	6.47253	9.63778e-11	1.0439e-08
217071	160.5	-2.50133	0.386601	-6.47006	9.79645e-11	1.05461e-08
14102	214.386	1.34079	0.207489	6.462	1.03329e-10	1.10562e-08
66141	11085	1.9954	0.309448	6.44824	1.13158e-10	1.2035e-08
12870	9364.83	1.55335	0.24102	6.44491	1.15667e-10	1.22281e-08
12608	299.803	2.51193	0.39018	6.43788	1.21157e-10	1.27323e-08
17874	791.254	1.50623	0.234068	6.43502	1.23456e-10	1.27888e-08
20969	1188.82	1.00611	0.156361	6.43452	1.23868e-10	1.27888e-08
96875	1229.79	2.52455	0.392323	6.43488	1.23573e-10	1.27888e-08
29876	5776.6	0.981668	0.152849	6.42248	1.3407e-10	1.37617e-08
547253	1514.59	1.64604	0.256386	6.42016	1.36128e-10	1.38922e-08
64380	566.382	2.53515	0.395073	6.41691	1.39068e-10	1.41107e-08
93966	101.549	-2.18452	0.341254	-6.40146	1.539e-10	1.55263e-08
14580	379.747	3.26884	0.513323	6.368	1.91511e-10	1.92109e-08
625054	470.937	1.38282	0.217931	6.34523	2.22088e-10	2.21524e-08
328059	4331.06	1.72007	0.271989	6.32405	2.54789e-10	2.52714e-08
76448	1142.1	0.83699	0.132827	6.30136	2.95042e-10	2.91004e-08
20210	2193.65	6.21	0.989153	6.2781	3.42734e-10	3.36165e-08
227696	477.569	1.30979	0.20886	6.27112	3.58461e-10	3.49648e-08
13057	1636.33	1.52516	0.243894	6.25336	4.01711e-10	3.89682e-08
19246	1589.28	1.00831	0.161299	6.25117	4.07378e-10	3.92121e-08
19260	201.926	1.38629	0.221783	6.25068	4.08667e-10	3.92121e-08
17210	3859.85	0.802415	0.128719	6.23386	4.55075e-10	4.34289e-08
108760	1462.01	1.23423	0.198205	6.22704	4.75315e-10	4.51166e-08
70012	5720.67	0.963419	0.154789	6.22407	4.84413e-10	4.57343e-08
217303	215.563	1.54094	0.247886	6.21632	5.08959e-10	4.77962e-08
54445	1679.38	1.71529	0.276621	6.20089	5.61447e-10	5.24463e-08
11610	1542.47	0.651011	0.10515	6.19124	5.96923e-10	5.54667e-08
110454	5439.3	2.20231	0.357084	6.1675	6.9378e-10	6.41292e-08
12703	204.032	2.92785	0.475711	6.15469	7.52242e-10	6.9171e-08
12193	1427.74	0.844996	0.137348	6.15221	7.64124e-10	6.98995e-08
19682	293.071	-1.27865	0.207985	-6.14783	7.85481e-10	7.14828e-08
54383	2343.13	0.514675	0.083771	6.14383	8.05538e-10	7.29322e-08
20208	826.79	4.75976	0.776843	6.12706	8.9516e-10	8.06329e-08
11501	522.746	0.817357	0.133538	6.12076	9.3131e-10	8.34633e-08
102595	944.988	1.05275	0.172296	6.11012	9.95537e-10	8.8384e-08
240328	197.657	3.33094	0.54516	6.11001	9.96228e-10	8.8384e-08
76306	259.326	-0.748361	0.122607	-6.10371	1.03632e-09	9.1481e-08
14620	12.2721	6.60012	1.08227	6.09843	1.07112e-09	9.40827e-08
625018	577.573	1.46292	0.240001	6.09549	1.09105e-09	9.53593e-08
14229	2675.43	1.49313	0.245503	6.08194	1.18736e-09	1.03265e-07
22038	378.035	1.41399	0.232774	6.07451	1.24365e-09	1.0763e-07
435145	24.24	5.50261	0.906722	6.06869	1.2896e-09	1.11063e-07
12983	715.033	1.59276	0.262545	6.06662	1.30633e-09	1.11841e-07
57875	2150.12	1.6854	0.277844	6.06601	1.31131e-09	1.11841e-07
268709	3420.77	1.51977	0.250725	6.06151	1.34849e-09	1.1446e-07
71712	248.433	1.71562	0.283133	6.05942	1.3661e-09	1.154e-07
235587	1535.91	1.05482	0.174343	6.05024	1.44631e-09	1.21593e-07
69710	1828.41	0.662221	0.109475	6.04908	1.45678e-09	1.21893e-07
13078	2028.15	1.10241	0.183165	6.01868	1.75849e-09	1.46444e-07
14068	23.2066	6.35698	1.05713	6.01344	1.81626e-09	1.50545e-07
71145	1323.91	1.16524	0.194135	6.00223	1.94626e-09	1.60567e-07
107581	1592.32	1.53016	0.255047	5.99953	1.97893e-09	1.62503e-07
19128	1293.47	0.980032	0.163436	5.99644	2.01692e-09	1.64096e-07
433944	230.768	-1.18542	0.197667	-5.99707	2.00908e-09	1.64096e-07
140703	220.345	-1.04875	0.175555	-5.9739	2.31654e-09	1.87608e-07
15109	236.167	-1.58011	0.265609	-5.94901	2.69767e-09	2.17125e-07
16431	2325.74	-1.19641	0.201127	-5.94853	2.70561e-09	2.17125e-07
17312	211.658	1.86472	0.314521	5.92876	3.05228e-09	2.42739e-07
71096	2181.06	1.51376	0.255299	5.92937	3.04095e-09	2.42739e-07
106512	513.588	1.10732	0.187358	5.91017	3.41752e-09	2.70566e-07
16641	21.8993	4.56402	0.774648	5.89174	3.82145e-09	3.01195e-07
74558	5584.58	1.62425	0.275962	5.88578	3.96174e-09	3.10865e-07
77056	551.848	1.07194	0.182308	5.87982	4.10704e-09	3.2084e-07
22793	2319.95	0.875348	0.149031	5.87359	4.26464e-09	3.30229e-07
626082	265.225	-1.79008	0.304747	-5.87398	4.25461e-09	3.30229e-07
99899	306.077	2.90474	0.495716	5.85968	4.6377e-09	3.57548e-07
19039	4957.45	1.38939	0.23724	5.85649	4.72764e-09	3.62898e-07
235712	1074.29	-1.41302	0.241407	-5.85328	4.81983e-09	3.68373e-07
17474	320.219	2.13623	0.366549	5.82795	5.61138e-09	4.25189e-07
72925	458.005	1.12243	0.192594	5.82796	5.61075e-09	4.25189e-07
13733	715.019	1.31287	0.225305	5.82709	5.64038e-09	4.25559e-07
232174	440.348	1.42932	0.245738	5.81644	6.01147e-09	4.51627e-07
75234	1523.48	0.665861	0.114626	5.80899	6.2852e-09	4.70191e-07
12827	3713.34	1.12962	0.194944	5.79459	6.84865e-09	5.08037e-07
74137	162.706	1.99025	0.343449	5.79489	6.83662e-09	5.08037e-07
13170	520.32	-1.62125	0.28008	-5.78853	7.10054e-09	5.24519e-07
100038947	421.718	2.64588	0.458206	5.77444	7.72107e-09	5.67981e-07
19746	101.018	-2.30889	0.400281	-5.76818	8.01309e-09	5.87017e-07
100017	203.991	1.40716	0.244155	5.76338	8.24458e-09	5.99005e-07
21928	541.875	1.90988	0.331343	5.76406	8.21118e-09	5.99005e-07
14621	12.3938	6.61697	1.14856	5.7611	8.35692e-09	6.04678e-07
67702	1260.93	0.845924	0.146863	5.75996	8.4136e-09	6.06294e-07
16792	1898.04	1.3945	0.242235	5.75682	8.57146e-09	6.15159e-07
108670	524.755	1.4446	0.251177	5.75132	8.85506e-09	6.3294e-07
246707	505.271	1.59927	0.278696	5.73841	9.55702e-09	6.80359e-07
18173	405.704	1.63659	0.285447	5.73341	9.84289e-09	6.9664e-07
192187	961.358	1.5057	0.262635	5.73304	9.86463e-09	6.9664e-07
27060	1103.61	1.2374	0.216064	5.72701	1.02219e-08	7.18993e-07
11440	1472.88	-1.07468	0.187749	-5.72403	1.04029e-08	7.28819e-07
57435	1735.03	1.95727	0.342389	5.71649	1.08747e-08	7.58865e-07
327959	2028.52	1.38621	0.24363	5.68982	1.27171e-08	8.83942e-07
11308	7672.3	1.29309	0.228396	5.66158	1.49982e-08	1.03841e-06
19271	1152.6	0.800543	0.141421	5.66072	1.50743e-08	1.0396e-06
171530	31.685	5.34038	0.943674	5.65913	1.5214e-08	1.04515e-06
16068	867.416	3.561	0.629821	5.65399	1.56768e-08	1.06862e-06
23888	1622.42	-0.805351	0.142433	-5.65426	1.56519e-08	1.06862e-06
29875	3254.15	0.751548	0.133113	5.64593	1.64294e-08	1.11562e-06
70358	299.621	1.8356	0.326085	5.6292	1.81052e-08	1.22002e-06
74720	17.9411	3.69356	0.656078	5.62975	1.80466e-08	1.22002e-06
58203	1434.46	3.87371	0.688635	5.6252	1.85291e-08	1.24385e-06
114332	458.007	1.51983	0.2705	5.61862	1.92491e-08	1.28728e-06
319236	440.005	1.33036	0.236969	5.61406	1.9763e-08	1.31666e-06
11484	1547.26	-1.06112	0.189069	-5.61235	1.99596e-08	1.32476e-06
74122	1570.59	0.661043	0.118	5.60207	2.11801e-08	1.4005e-06
18761	2431.97	-0.790568	0.141157	-5.60061	2.13593e-08	1.40708e-06
80285	1113.27	1.64073	0.293437	5.59144	2.25198e-08	1.47802e-06
226421	419.147	1.28889	0.23057	5.59002	2.27048e-08	1.48464e-06
16181	475.665	2.55123	0.457685	5.5742	2.48672e-08	1.61633e-06
16421	473.143	1.65677	0.297235	5.57396	2.49019e-08	1.61633e-06
214112	463.126	-1.39033	0.249999	-5.56136	2.67682e-08	1.73111e-06
15959	6266.59	2.00461	0.360629	5.55864	2.71883e-08	1.75186e-06
13136	10840.5	-0.861882	0.155304	-5.54964	2.86266e-08	1.83783e-06
214854	394.58	1.6276	0.293461	5.54624	2.91884e-08	1.86711e-06
69834	828.339	0.783585	0.141374	5.54264	2.97953e-08	1.89905e-06
12642	84.0488	2.43488	0.439677	5.53788	3.06151e-08	1.94428e-06
20821	617.862	1.52356	0.275178	5.53662	3.08364e-08	1.95132e-06
12514	831.952	1.79926	0.32564	5.52529	3.28936e-08	2.07406e-06
24110	861.954	1.61899	0.293201	5.52179	3.35568e-08	2.10835e-06
117167	1267.15	1.05457	0.191022	5.52066	3.37723e-08	2.11436e-06
67272	1767.89	-1.03832	0.188176	-5.5178	3.43272e-08	2.14151e-06
59126	887.016	0.723664	0.131213	5.51519	3.48402e-08	2.16586e-06
76137	663.459	0.936073	0.169783	5.51334	3.52079e-08	2.18104e-06
207596	602.966	0.747253	0.135766	5.50398	3.7132e-08	2.29219e-06
17472	1073.2	2.37199	0.431143	5.50162	3.76308e-08	2.31175e-06
56501	338.01	1.36966	0.248973	5.50125	3.77108e-08	2.31175e-06
66824	415.118	2.26396	0.41186	5.49692	3.8649e-08	2.36107e-06
12738	32.4745	4.41266	0.803959	5.48866	4.04992e-08	2.46556e-06
17392	139.265	4.99813	0.911498	5.48342	4.17177e-08	2.52235e-06
231712	1874.91	0.890615	0.162412	5.48367	4.16588e-08	2.52235e-06
21897	156.533	1.85651	0.338643	5.48221	4.20048e-08	2.53104e-06
116903	4203.26	-0.945875	0.172862	-5.47187	4.45323e-08	2.67421e-06
11513	461.853	1.07525	0.196542	5.47086	4.47867e-08	2.68037e-06
14701	1853.82	0.54554	0.0997923	5.46675	4.58357e-08	2.73388e-06
209387	331.981	1.35777	0.248456	5.46482	4.63389e-08	2.75459e-06
67405	337.42	-1.22642	0.224573	-5.46113	4.73108e-08	2.80292e-06
74617	492.302	0.954307	0.174783	5.45994	4.76288e-08	2.81233e-06
12260	4867.95	1.86923	0.342986	5.44988	5.04038e-08	2.96626e-06
20307	535.077	2.65695	0.487979	5.44481	5.18594e-08	3.04179e-06
76905	921.654	1.43643	0.264806	5.42447	5.81277e-08	3.39816e-06
223775	1424.51	0.881848	0.162598	5.42348	5.84501e-08	3.40573e-06
100041346	790.977	1.21208	0.223821	5.41542	6.11442e-08	3.55099e-06
12628	6399.88	1.44201	0.266393	5.4131	6.1943e-08	3.58558e-06
12047	115.896	2.99074	0.553048	5.40774	6.3825e-08	3.67046e-06
13616	73.8624	-2.10157	0.3886	-5.40806	6.37099e-08	3.67046e-06
383787	9.59719	6.24174	1.15545	5.40198	6.59081e-08	3.76572e-06
66147	877.982	0.71888	0.133074	5.40211	6.58619e-08	3.76572e-06
140570	1440.64	0.796635	0.147584	5.39784	6.74463e-08	3.84117e-06
217203	525.528	1.31048	0.242903	5.39506	6.85005e-08	3.88867e-06
226652	628.326	0.977165	0.18139	5.3871	7.16039e-08	4.05182e-06
269799	349.827	1.69692	0.315264	5.38254	7.34428e-08	4.1426e-06
14917	133.421	2.28161	0.42562	5.36069	8.29044e-08	4.66139e-06
16007	501.487	1.14945	0.214908	5.34855	8.86594e-08	4.96915e-06
66940	3892.35	0.95162	0.178085	5.34364	9.10972e-08	5.08962e-06
81840	928.717	0.816893	0.152999	5.33922	9.33465e-08	5.19884e-06
100952	602.441	1.77062	0.33228	5.32871	9.89134e-08	5.49156e-06
73712	76.8762	3.48642	0.655145	5.32159	1.02861e-07	5.69285e-06
12797	74.4281	-2.40214	0.451816	-5.31664	1.05703e-07	5.83182e-06
71576	142.311	-1.46884	0.276496	-5.31233	1.08231e-07	5.95272e-06
215900	127.305	5.12539	0.965077	5.31086	1.09108e-07	5.9823e-06
11852	2621.11	0.726733	0.13695	5.30657	1.11708e-07	6.08211e-06
13041	77.2283	3.72129	0.701238	5.30675	1.11597e-07	6.08211e-06
434223	774.339	1.41962	0.267542	5.30615	1.11962e-07	6.08211e-06
12523	558.603	1.35535	0.256303	5.28806	1.23621e-07	6.69485e-06
22695	605.162	1.32663	0.251034	5.28468	1.25925e-07	6.79877e-06
15163	806.473	1.30515	0.247358	5.27636	1.31778e-07	7.07277e-06
23960	388.58	1.95875	0.371234	5.27632	1.31801e-07	7.07277e-06
77134	1977.61	0.745482	0.141307	5.27563	1.32301e-07	7.07813e-06
12508	1046.2	1.73243	0.328612	5.27196	1.34977e-07	7.19943e-06
18830	658.209	0.964138	0.182996	5.26862	1.37453e-07	7.30942e-06
230379	226.101	1.91332	0.363812	5.2591	1.44762e-07	7.6693e-06
434341	643.447	2.49281	0.474036	5.25869	1.45089e-07	7.6693e-06
56490	5643.69	-0.664175	0.127006	-5.22949	1.69979e-07	8.95814e-06
17254	4285.38	0.648024	0.124221	5.21671	1.82129e-07	9.5699e-06
192176	5678.43	0.912508	0.175213	5.20799	1.90897e-07	1.00008e-05
23961	146.777	2.31628	0.444985	5.2053	1.93684e-07	1.01168e-05
353346	303.725	1.60171	0.307946	5.20125	1.9795e-07	1.03092e-05
94279	201.912	0.85873	0.165443	5.19048	2.09753e-07	1.08917e-05
50908	2580.15	1.32103	0.254984	5.18085	2.20877e-07	1.14358e-05
105855	790.123	1.12201	0.216734	5.17692	2.25584e-07	1.16453e-05
19204	278.346	1.50786	0.291365	5.17514	2.2774e-07	1.17223e-05
11796	750.721	0.819899	0.158682	5.16695	2.37948e-07	1.22121e-05
12307	1337.03	-0.758083	0.147069	-5.15462	2.54146e-07	1.30057e-05
24117	125.645	3.19591	0.620333	5.15193	2.57826e-07	1.31558e-05
78388	3010.65	0.806606	0.156637	5.14953	2.61146e-07	1.32868e-05
21960	296.251	-1.46512	0.284598	-5.14803	2.63241e-07	1.3355e-05
12477	15.2748	5.74804	1.11722	5.14495	2.67586e-07	1.35365e-05
20499	769.674	1.042	0.202601	5.14314	2.70186e-07	1.3629e-05
13371	262.898	2.07834	0.4043	5.14059	2.73883e-07	1.37761e-05
213053	575.746	1.43529	0.279804	5.12963	2.90306e-07	1.45607e-05
620695	2756.5	0.679318	0.132485	5.12751	2.93594e-07	1.46838e-05
72043	1792.56	0.794432	0.155137	5.12085	3.04156e-07	1.51691e-05
100038882	1601.26	1.82964	0.357726	5.11463	3.1436e-07	1.56339e-05
12826	6104.72	0.816991	0.15977	5.11356	3.16144e-07	1.56784e-05
16790	340.057	1.38609	0.271364	5.10788	3.25794e-07	1.61117e-05
16847	861.33	1.38672	0.271525	5.10717	3.27024e-07	1.61274e-05
12772	1207.27	1.51331	0.296615	5.10192	3.36229e-07	1.65352e-05
21922	181.999	-2.01586	0.39527	-5.09995	3.39748e-07	1.66618e-05
108101	625.016	1.36861	0.268465	5.09792	3.43413e-07	1.67949e-05
215418	175.242	1.9862	0.390047	5.09221	3.53907e-07	1.72256e-05
230979	81.6331	3.24633	0.637526	5.09207	3.5417e-07	1.72256e-05
624549	262.143	-1.10026	0.216184	-5.08949	3.59031e-07	1.7414e-05
17158	719.057	1.10995	0.218321	5.08402	3.6953e-07	1.78741e-05
211228	296.92	2.34241	0.460948	5.08172	3.74037e-07	1.80427e-05
12226	1996.36	0.893183	0.176058	5.07323	3.91126e-07	1.87645e-05
751864	93.9254	3.4547	0.680934	5.07347	3.9062e-07	1.87645e-05
217082	332.559	-0.850597	0.168036	-5.06198	4.14921e-07	1.98521e-05
109032	479.412	1.55658	0.30774	5.0581	4.23449e-07	2.02054e-05
74155	1427.35	0.815934	0.161777	5.04356	4.5694e-07	2.17447e-05
93671	816.523	1.62634	0.322679	5.04013	4.65215e-07	2.20789e-05
20378	995.289	-0.886815	0.17604	-5.03758	4.71442e-07	2.23145e-05
20287	30.645	5.9158	1.17511	5.03424	4.79758e-07	2.26474e-05
56233	496.316	0.63463	0.126124	5.03179	4.85919e-07	2.2877e-05
381677	2368.86	1.2253	0.244064	5.02041	5.15622e-07	2.41725e-05
80906	2654.15	-0.430656	0.0857847	-5.0202	5.16173e-07	2.41725e-05
245240	120.753	2.68564	0.535877	5.01167	5.39596e-07	2.52025e-05
74568	315.449	1.40556	0.280514	5.01066	5.42442e-07	2.52687e-05
71904	1704.64	-0.450295	0.0902154	-4.99133	5.99654e-07	2.78602e-05
17057	120.745	-1.28877	0.258421	-4.98711	6.12887e-07	2.84003e-05
13849	4956.67	-0.676928	0.135944	-4.97948	6.37546e-07	2.94656e-05
20310	12.1755	5.42098	1.09085	4.96949	6.71296e-07	3.09445e-05
210757	46.4604	2.56771	0.518153	4.95552	7.21382e-07	3.31667e-05
15900	564.21	1.38096	0.278941	4.95072	7.39387e-07	3.38405e-05
28254	668.828	1.58071	0.319297	4.95059	7.39871e-07	3.38405e-05
12182	383.228	1.87456	0.378842	4.94814	7.49268e-07	3.41817e-05
12495	2171.74	0.787918	0.159329	4.94522	7.60564e-07	3.46076e-05
78925	404.174	-0.660546	0.133597	-4.9443	7.6416e-07	3.46819e-05
110310	65.633	2.24703	0.455253	4.93578	7.9833e-07	3.61398e-05
252838	165.782	-0.914253	0.185494	-4.92874	8.27606e-07	3.73693e-05
240216	92.683	-1.68967	0.343029	-4.92573	8.40453e-07	3.78525e-05
244234	21.1275	6.22405	1.26423	4.92319	8.51461e-07	3.82507e-05
233979	310.722	1.0305	0.209349	4.92239	8.54957e-07	3.83103e-05
20359	219.295	1.27673	0.259422	4.92147	8.58979e-07	3.83931e-05
12774	629.895	2.14137	0.435807	4.91357	8.9432e-07	3.98718e-05
286940	2545.54	0.850116	0.173148	4.90975	9.11922e-07	4.05541e-05
74131	363.945	1.44171	0.293673	4.90922	9.14402e-07	4.05622e-05
17096	1171.28	0.989689	0.201648	4.90801	9.20043e-07	4.07102e-05
218203	608.287	0.736934	0.15023	4.90537	9.32502e-07	4.11583e-05
11936	35256.5	-1.19839	0.244422	-4.90297	9.43977e-07	4.15609e-05
218639	1512.61	-0.669705	0.13675	-4.8973	9.71624e-07	4.26717e-05
70430	6040.73	1.32356	0.270756	4.88839	1.01664e-06	4.45381e-05
73656	1546.46	1.61752	0.331286	4.88256	1.04718e-06	4.57624e-05
72056	313.557	0.884284	0.181296	4.87757	1.07403e-06	4.682e-05
11630	298.343	1.29273	0.265107	4.87625	1.08123e-06	4.70173e-05
226178	1074.05	0.914671	0.187653	4.87426	1.09218e-06	4.7377e-05
66277	741.584	1.06791	0.219128	4.87343	1.09679e-06	4.74602e-05
70873	2404.92	0.814306	0.16755	4.86006	1.17348e-06	5.06547e-05
20750	18647.4	1.05684	0.217527	4.85841	1.18331e-06	5.09543e-05
22228	4882.19	0.81131	0.16704	4.85697	1.19193e-06	5.12007e-05
75769	112.319	-1.32042	0.272419	-4.84704	1.25316e-06	5.37003e-05
12609	2086.56	1.49341	0.308225	4.8452	1.26483e-06	5.40692e-05
22065	1604.03	-0.844852	0.174402	-4.84427	1.27077e-06	5.4192e-05
106878	496.14	0.91219	0.18842	4.84125	1.29024e-06	5.48895e-05
11814	15.7871	6.96281	1.43992	4.83554	1.32787e-06	5.62194e-05
76894	331.336	-1.89434	0.391716	-4.83599	1.32487e-06	5.62194e-05
16516	111.14	3.19139	0.660461	4.83207	1.35124e-06	5.70721e-05
14118	1861.86	1.00546	0.208173	4.82992	1.36586e-06	5.75518e-05
382045	29.5462	3.51736	0.729297	4.82295	1.4145e-06	5.94593e-05
50917	331.802	1.04515	0.216759	4.82169	1.42344e-06	5.96933e-05
20666	366.989	1.31907	0.27379	4.8178	1.45147e-06	6.07246e-05
16948	2894.29	1.51501	0.31466	4.81477	1.47373e-06	6.15098e-05
14744	230.001	2.16576	0.450412	4.80839	1.52147e-06	6.33529e-05
50706	1139.35	-1.09653	0.228174	-4.80567	1.54237e-06	6.39214e-05
57757	23.9545	3.82721	0.79635	4.80594	1.54024e-06	6.39214e-05
74748	141.778	2.83027	0.589733	4.79923	1.59278e-06	6.58559e-05
242735	47.6441	-4.29598	0.89626	-4.79322	1.64123e-06	6.75428e-05
53324	2415.58	0.770829	0.160814	4.79329	1.64067e-06	6.75428e-05
74153	767.718	1.40333	0.292826	4.79236	1.64831e-06	6.76764e-05
11629	705.458	2.05205	0.428388	4.79017	1.66642e-06	6.82612e-05
73467	881.572	-0.754902	0.157693	-4.78716	1.69158e-06	6.91317e-05
77994	1423.45	-1.05972	0.221614	-4.78184	1.73698e-06	7.08232e-05
66773	9.05539	5.57039	1.16502	4.78137	1.74104e-06	7.08251e-05
29816	1455.66	0.78752	0.164746	4.78021	1.75109e-06	7.10702e-05
21828	3245.7	1.29031	0.269956	4.77972	1.75543e-06	7.10828e-05
215085	1343.23	-0.757812	0.158707	-4.77491	1.79788e-06	7.26351e-05
276950	423.542	1.66632	0.349087	4.77337	1.81167e-06	7.30254e-05
30806	258.344	1.22702	0.257137	4.77185	1.82543e-06	7.34122e-05
74127	147.68	1.68715	0.354565	4.75836	1.9517e-06	7.8312e-05
11717	1275.94	0.649855	0.136588	4.75778	1.9573e-06	7.83587e-05
18857	2918.79	-1.64774	0.346768	-4.75172	2.01698e-06	8.05652e-05
93838	175.145	-0.798442	0.168056	-4.75106	2.02353e-06	8.06445e-05
71918	1877.03	0.579235	0.121958	4.74945	2.03973e-06	8.11069e-05
21803	532.791	0.888948	0.187331	4.74534	2.08157e-06	8.25846e-05
14528	296.956	1.36884	0.288613	4.74282	2.10762e-06	8.33899e-05
16009	880.604	1.16503	0.24566	4.74247	2.11131e-06	8.33899e-05
240725	2276.71	0.606065	0.127815	4.74175	2.11881e-06	8.34989e-05
26431	1249.32	0.354735	0.0748974	4.73628	2.17673e-06	8.55907e-05
110213	10043.5	0.533735	0.112773	4.73284	2.21405e-06	8.68647e-05
94094	530.576	1.18116	0.249694	4.73041	2.24067e-06	8.77139e-05
26433	1886.06	0.710989	0.150541	4.72289	2.32516e-06	9.082e-05
21788	528.69	1.1193	0.237073	4.72135	2.34285e-06	9.13089e-05
12524	185.089	1.35887	0.287957	4.71901	2.37e-06	9.21639e-05
66970	2306.29	-0.49948	0.105856	-4.7185	2.37594e-06	9.21916e-05
12501	55.2731	3.26962	0.69316	4.71698	2.3937e-06	9.26771e-05
21391	399.173	1.19581	0.253589	4.71554	2.41076e-06	9.31333e-05
236312	378.698	3.23165	0.685434	4.71475	2.42003e-06	9.32875e-05
66337	375.489	-0.91282	0.193698	-4.71259	2.44586e-06	9.40778e-05
16153	7.89511	5.96234	1.26547	4.71155	2.45834e-06	9.43522e-05
72500	228.005	1.06882	0.227249	4.70328	2.56019e-06	9.80482e-05
20971	2384.45	0.80348	0.170891	4.70172	2.57981e-06	9.85856e-05
16818	204.619	2.4276	0.516625	4.69896	2.61493e-06	9.9712e-05
26362	2799.75	0.791609	0.168593	4.69537	2.6612e-06	0.000101258
15162	839.728	1.28609	0.274001	4.69376	2.68234e-06	0.000101842
20698	260.58	1.48427	0.316375	4.69148	2.71236e-06	0.000102761
54598	378.081	1.12877	0.240689	4.68975	2.73545e-06	0.000103414
107350	1160.2	1.84508	0.394228	4.68025	2.86526e-06	0.00010809
12487	26.0611	3.66599	0.783628	4.67822	2.8937e-06	0.00010893
74184	102.228	-3.00626	0.64299	-4.67543	2.93339e-06	0.000110189
24088	264.149	1.99837	0.427546	4.67404	2.95327e-06	0.000110466
668727	732.573	-1.24166	0.265649	-4.67405	2.95317e-06	0.000110466
210808	235.754	1.1388	0.243796	4.67113	2.99548e-06	0.000111808
72669	162.457	-1.13758	0.243562	-4.67061	3.0031e-06	0.000111856
20533	438.247	-1.67985	0.359831	-4.66843	3.03512e-06	0.000112811
633640	328.903	-1.04724	0.224353	-4.66784	3.04389e-06	0.000112899
17972	482.682	1.282	0.275335	4.65616	3.22169e-06	0.000119243
18387	77.9354	-1.37995	0.2967	-4.65101	3.30318e-06	0.000122003
71778	3243.97	-0.608801	0.130937	-4.64957	3.32633e-06	0.000122602
223642	179.121	0.847264	0.182265	4.64851	3.34335e-06	0.000122972
12363	586.982	1.38911	0.299097	4.64433	3.41176e-06	0.000125228
52331	2521.88	-0.584183	0.12591	-4.63969	3.48927e-06	0.000127807
14594	1280.96	0.744729	0.16054	4.63889	3.50279e-06	0.000128
18550	891.498	1.16295	0.250715	4.63853	3.50903e-06	0.000128
66102	621.391	1.4404	0.31065	4.63671	3.53999e-06	0.000128863
26364	396.132	1.10401	0.238477	4.62944	3.66664e-06	0.000133199
192212	52.6745	-1.72117	0.371963	-4.62726	3.7054e-06	0.000134055
21349	75.7372	-1.16372	0.251484	-4.62743	3.70229e-06	0.000134055
17160	1028.19	0.547477	0.118431	4.62274	3.78709e-06	0.00013673
12823	189.007	-1.56129	0.337864	-4.62107	3.8177e-06	0.000137515
68487	167.263	1.55042	0.335539	4.6207	3.82439e-06	0.000137515
12984	292.137	2.46267	0.533078	4.61971	3.84275e-06	0.000137894
234267	2025.67	-0.907952	0.196698	-4.61596	3.91285e-06	0.000140125
15227	18.0782	3.27663	0.710047	4.61467	3.93727e-06	0.000140714
21826	514.869	0.93399	0.202478	4.61281	3.97263e-06	0.000141691
103161	24.9451	3.59474	0.779379	4.61231	3.98219e-06	0.000141745
667373	702.293	1.21235	0.262991	4.60984	4.02975e-06	0.000143149
140497	422.278	1.60637	0.348652	4.60735	4.07825e-06	0.000144581
17133	212.388	1.20264	0.26107	4.60657	4.09358e-06	0.000144834
545366	392.713	1.0563	0.229505	4.60253	4.1738e-06	0.000147377
381411	30.4105	2.93846	0.638538	4.60186	4.18731e-06	0.000147438
59027	3245.42	0.712892	0.154922	4.60162	4.19222e-06	0.000147438
71982	5149.08	0.45524	0.0990794	4.5947	4.33372e-06	0.000152111
667277	763.131	1.77744	0.386911	4.59392	4.34994e-06	0.000152377
84094	357.969	1.399	0.30463	4.59246	4.3805e-06	0.000153144
20706	10.1513	4.22614	0.920378	4.59174	4.39563e-06	0.000153369
14739	317.57	0.906391	0.197427	4.59102	4.4109e-06	0.000153413
53417	164.516	2.46225	0.536338	4.59086	4.41426e-06	0.000153413
50794	2476.98	0.73982	0.161192	4.58968	4.43917e-06	0.000153976
13011	44.7578	2.32428	0.507209	4.58248	4.59501e-06	0.000159068
76980	1302.86	-0.679082	0.148331	-4.57815	4.69104e-06	0.000162075
68423	1380.56	-0.471296	0.103002	-4.57561	4.74823e-06	0.000163731
17329	1147.84	2.75483	0.602142	4.57505	4.76096e-06	0.000163849
98386	913.526	0.727429	0.159162	4.57037	4.86856e-06	0.000167227
19253	643.809	1.51788	0.33236	4.56697	4.94836e-06	0.000169384
320975	60.8709	-1.60811	0.352125	-4.56687	4.95056e-06	0.000169384
83382	213.583	2.3599	0.516956	4.565	4.99498e-06	0.000170573
108011	1232.44	0.926798	0.203242	4.56007	5.1136e-06	0.000174287
14939	73.1176	3.28105	0.719883	4.55776	5.1703e-06	0.00017588
19214	818.609	-0.545265	0.119693	-4.55553	5.22531e-06	0.000177409
20679	470.981	-1.15002	0.252792	-4.54926	5.38349e-06	0.00018216
74450	948.966	0.562979	0.123754	4.54917	5.38588e-06	0.00018216
73166	1862.17	-0.595461	0.131036	-4.54426	5.51281e-06	0.000186097
101602	277.015	1.52602	0.336014	4.54156	5.58403e-06	0.000188141
215243	278.515	1.7095	0.377491	4.5286	5.93765e-06	0.000199675
83408	137.781	1.61944	0.357709	4.52724	5.97589e-06	0.000200579
224481	481.936	-0.685837	0.151691	-4.52126	6.14715e-06	0.000205935
16161	259.707	3.98909	0.882516	4.52013	6.1802e-06	0.00020665
19106	1669.54	0.593993	0.131454	4.51865	6.22364e-06	0.000207709
20652	652.445	0.689025	0.152533	4.5172	6.26616e-06	0.000208734
16365	205.565	4.51934	1.00179	4.51125	6.44469e-06	0.000214277
224674	735.958	-0.626566	0.139052	-4.50597	6.6069e-06	0.000219257
107747	727.765	0.822568	0.182606	4.5046	6.64969e-06	0.000220263
56613	844.62	0.63613	0.141299	4.50202	6.73113e-06	0.000222543
12263	1338.16	1.1331	0.251755	4.50081	6.76961e-06	0.000223397
12506	260.264	1.32288	0.294121	4.49774	6.86805e-06	0.000225382
72386	599.395	-0.603601	0.13418	-4.49844	6.84525e-06	0.000225382
94176	727.819	0.99141	0.220405	4.49812	6.8556e-06	0.000225382
109254	99.2608	-1.50029	0.333879	-4.49352	7.0056e-06	0.000229469
233571	327.644	1.51368	0.336931	4.49257	7.037e-06	0.000230071
225825	213.701	-2.55232	0.56858	-4.48894	7.15791e-06	0.000233591
21926	37.919	2.81587	0.62753	4.48724	7.21529e-06	0.000235029
52118	401.386	0.661699	0.147481	4.48668	7.23417e-06	0.00023521
68294	530.58	0.841503	0.187827	4.4802	7.45733e-06	0.00024202
381308	418.905	1.87406	0.418362	4.47951	7.48145e-06	0.000242358
216440	4830.19	0.359508	0.0802675	4.47887	7.50385e-06	0.000242638
381287	131.273	2.29643	0.512931	4.47707	7.56732e-06	0.000244243
320484	100.213	1.78404	0.398956	4.47176	7.75769e-06	0.000249931
12372	6568.97	-3.36812	0.753835	-4.46798	7.89629e-06	0.000253932
114142	591.942	-0.7662	0.171521	-4.46708	7.92948e-06	0.000254536
217674	9.64022	6.24827	1.39926	4.46542	7.99118e-06	0.000256051
14825	82.3189	3.1767	0.711672	4.46372	8.05505e-06	0.0002567
17231	47.9319	-1.39815	0.313203	-4.46402	8.04344e-06	0.0002567
216864	324.985	-1.21345	0.271821	-4.46415	8.03874e-06	0.0002567
74735	438.067	0.764924	0.171394	4.46296	8.08343e-06	0.000257141
332427	108.514	-1.7238	0.386377	-4.46144	8.14094e-06	0.000258504
192193	916.605	0.886299	0.198717	4.46009	8.19234e-06	0.000259669
23831	176.197	-1.80181	0.404257	-4.45709	8.30781e-06	0.000262857
21929	222.75	1.01325	0.227366	4.45645	8.33286e-06	0.000263178
74614	9.95267	4.13171	0.928171	4.45145	8.52905e-06	0.000268894
100034251	611.971	1.85107	0.416114	4.44846	8.64882e-06	0.000271699
58866	24.8194	-2.74053	0.616058	-4.4485	8.64728e-06	0.000271699
20556	1595.08	1.5216	0.342114	4.44765	8.68166e-06	0.000272246
21678	240.066	1.1448	0.257512	4.4456	8.76478e-06	0.000274366
27984	1967.53	0.720896	0.162238	4.44345	8.85298e-06	0.000276636
20303	26.8369	4.15089	0.934492	4.44187	8.91819e-06	0.000278181
209707	741.35	-0.750169	0.168958	-4.43996	8.99751e-06	0.000280161
171095	373.076	1.1456	0.25805	4.43942	9.01999e-06	0.000280366
12212	584.382	-0.741734	0.167213	-4.43587	9.17019e-06	0.000284035
80898	1253.15	0.964401	0.217403	4.436	9.16438e-06	0.000284035
24055	225.122	1.46584	0.330661	4.43308	9.28978e-06	0.000287006
76561	6662.4	-0.548563	0.123749	-4.43287	9.29865e-06	0.000287006
70918	54.9896	-1.58442	0.3576	-4.4307	9.39284e-06	0.000289408
16797	79.7605	2.68901	0.607312	4.42772	9.52339e-06	0.000292645
65972	1967.44	1.4018	0.316608	4.42755	9.53107e-06	0.000292645
15378	13.6879	6.75956	1.53146	4.4138	1.01572e-05	0.000311329
14114	1173.51	1.40494	0.318967	4.40465	1.05955e-05	0.000324201
171580	3028.06	0.527663	0.119872	4.40188	1.07318e-05	0.000327804
110460	6579.81	-0.454875	0.103347	-4.40142	1.07545e-05	0.000327928
11535	160.205	1.66033	0.377478	4.39848	1.09013e-05	0.00033126
14728	1447.19	1.32002	0.300084	4.39884	1.08833e-05	0.00033126
74039	639.803	1.07586	0.244709	4.39649	1.10016e-05	0.000333733
20855	43.9438	2.99535	0.68223	4.39052	1.13079e-05	0.000342437
18712	553.261	1.40746	0.320677	4.38904	1.13852e-05	0.000344187
52285	47.4977	-1.90179	0.433426	-4.38781	1.14496e-05	0.000345544
67951	1073.56	1.00667	0.229495	4.38644	1.15219e-05	0.000347132
434215	305.116	1.26552	0.28898	4.37928	1.19073e-05	0.000358131
69574	1043.71	-0.716993	0.16374	-4.37885	1.19309e-05	0.000358232
100434	6374.76	0.445921	0.101872	4.37727	1.20173e-05	0.000358673
18414	2530.38	0.783144	0.178901	4.37754	1.20028e-05	0.000358673
54153	898.207	0.848642	0.193882	4.3771	1.20269e-05	0.000358673
668178	1748.08	0.611288	0.139624	4.3781	1.19717e-05	0.000358673
16149	8411.55	1.33587	0.305486	4.37293	1.22588e-05	0.000364973
67865	7877.73	-0.755086	0.172831	-4.36894	1.24851e-05	0.000371084
218877	1271.63	1.32062	0.302309	4.36846	1.25128e-05	0.000371284
68713	2241.06	2.25005	0.515724	4.3629	1.2835e-05	0.000380205
102294	408.021	0.915593	0.2099	4.36204	1.28857e-05	0.000381068
20619	647.291	0.717428	0.164499	4.3613	1.29292e-05	0.000381715
15384	2433.19	0.687542	0.157801	4.35701	1.31852e-05	0.000388622
12262	3822.46	1.55913	0.358056	4.35444	1.33405e-05	0.000392546
17857	171.641	2	0.459454	4.35299	1.34293e-05	0.000394499
382543	138.198	-1.3679	0.314392	-4.35093	1.35562e-05	0.000397565
223843	34.5692	-1.85902	0.427444	-4.34916	1.3666e-05	0.00040012
12768	726.377	2.00873	0.462442	4.34376	1.40066e-05	0.000409416
14129	882.727	1.83357	0.422288	4.34199	1.41197e-05	0.000412039
12481	119.777	2.6269	0.605105	4.34123	1.41686e-05	0.000412571
235135	5107.36	-0.724465	0.16689	-4.34098	1.41847e-05	0.000412571
74777	810.047	0.83488	0.192465	4.33783	1.43896e-05	0.000417842
14998	1454.85	0.989189	0.228083	4.33698	1.44455e-05	0.000418778
18729	107.919	2.12486	0.489987	4.33656	1.44729e-05	0.000418885
13660	1661.93	0.587243	0.135539	4.33265	1.47324e-05	0.000425697
234779	513.461	0.896146	0.206862	4.33211	1.4769e-05	0.000426057
11933	17565.8	0.255732	0.059079	4.32865	1.50028e-05	0.000432095
240427	466.63	-0.705971	0.163191	-4.32603	1.51818e-05	0.000436538
71780	1240.09	1.0947	0.253129	4.32467	1.52761e-05	0.000438536
217684	3184.15	0.783506	0.18124	4.32302	1.53906e-05	0.000441105
13619	274.169	0.745078	0.172396	4.3219	1.5469e-05	0.000442634
16414	1559.05	1.17429	0.271737	4.32143	1.55022e-05	0.000442867
15229	405.924	1.37299	0.317749	4.32098	1.55337e-05	0.00044305
18166	1184.8	0.857131	0.198525	4.3175	1.57806e-05	0.000449366
71607	259.461	1.71403	0.397666	4.31022	1.63096e-05	0.00046368
234366	1343.52	0.399959	0.0928086	4.30951	1.63618e-05	0.000464417
22433	4264.75	0.641392	0.148873	4.30833	1.64491e-05	0.000466145
277333	204.214	-0.626873	0.145525	-4.30767	1.64987e-05	0.000466801
66793	295.243	-0.563582	0.13092	-4.30479	1.67147e-05	0.000472157
58861	62.3616	2.78509	0.647495	4.30134	1.69771e-05	0.000478802
67900	400.817	-0.881102	0.204862	-4.30095	1.70064e-05	0.000478865
14343	87.6173	-1.42422	0.331243	-4.29962	1.7109e-05	0.000480986
14555	1641.2	-1.38074	0.321242	-4.29812	1.72254e-05	0.000483489
26417	27365.1	-0.439279	0.102264	-4.29554	1.74271e-05	0.000487601
622976	9.86712	4.19059	0.975527	4.29572	1.74129e-05	0.000487601
234724	21.5057	5.37854	1.25299	4.29256	1.76626e-05	0.000493329
667977	41.8094	4.16053	0.969313	4.29224	1.76877e-05	0.000493329
72780	101.438	-1.93714	0.45136	-4.29178	1.77249e-05	0.000493586
12840	232.271	-1.01073	0.235621	-4.28965	1.78958e-05	0.00049756
104932	5.83286	5.52718	1.28961	4.28593	1.81977e-05	0.000505158
11991	1548.13	0.577489	0.134905	4.2807	1.86308e-05	0.000515559
14726	1836.92	1.0179	0.237783	4.28078	1.86237e-05	0.000515559
17533	1309.51	1.03704	0.242324	4.27956	1.87267e-05	0.000517401
14934	148.173	-2.15079	0.50276	-4.27795	1.8862e-05	0.000520327
668101	14.6706	4.21349	0.985027	4.27753	1.88976e-05	0.000520494
22637	46.1779	2.73685	0.64042	4.27352	1.92409e-05	0.000529126
56401	489.753	0.729075	0.170631	4.27282	1.93014e-05	0.000529962
217069	962.508	0.974401	0.228091	4.27198	1.93748e-05	0.000531151
547176	151.632	-0.967515	0.22658	-4.27009	1.95394e-05	0.000534834
100861753	528.901	1.15236	0.269903	4.26952	1.9589e-05	0.000535361
219132	202.96	1.71478	0.401799	4.26774	1.97462e-05	0.000538825
22177	2935.21	1.37228	0.321926	4.26273	2.01948e-05	0.000550215
225870	51.5459	2.72177	0.638802	4.26074	2.03753e-05	0.000554276
78250	92.1925	-1.14633	0.269179	-4.25862	2.05695e-05	0.000558699
13875	803.503	0.690727	0.162524	4.25001	2.13758e-05	0.000579706
15978	7.41294	5.875	1.38311	4.24766	2.16013e-05	0.000584926
18613	1768.35	0.847133	0.199582	4.24455	2.19037e-05	0.000592204
170737	732.343	0.671075	0.15824	4.24087	2.22659e-05	0.000601078
100039123	932.492	-0.778014	0.18368	-4.23569	2.27849e-05	0.00061413
71943	545.834	-0.624207	0.14738	-4.23536	2.2819e-05	0.00061413
14011	887.52	0.68298	0.161351	4.23289	2.30711e-05	0.000619971
16404	3667.29	0.776716	0.18356	4.23139	2.32247e-05	0.00062315
14702	10675.1	-0.511708	0.121007	-4.22874	2.35005e-05	0.000629592
236451	398.223	1.69131	0.400064	4.22759	2.36206e-05	0.000631851
14632	339.959	0.680259	0.160947	4.22661	2.37242e-05	0.000633663
107375	258.386	0.857915	0.203009	4.226	2.3788e-05	0.000634406
18950	2667.24	1.04811	0.248158	4.22357	2.40463e-05	0.000638403
226154	895.575	0.487865	0.1155	4.22394	2.4007e-05	0.000638403
434865	78.7481	-1.33935	0.317095	-4.2238	2.40222e-05	0.000638403
22371	1020.95	0.804694	0.190682	4.22009	2.442e-05	0.000647351
666907	212.889	2.19515	0.520616	4.21645	2.48179e-05	0.000656912
381405	35.0663	-1.82255	0.432328	-4.21565	2.49054e-05	0.000658242
64706	792.818	1.47807	0.350693	4.21472	2.50088e-05	0.000659987
16779	2859.54	0.67457	0.1601	4.21344	2.51513e-05	0.000660784
18802	1662.77	-0.739494	0.175487	-4.21396	2.50927e-05	0.000660784
74276	10.674	3.30205	0.783639	4.21374	2.51173e-05	0.000660784
71738	356.268	-0.774619	0.183889	-4.21242	2.52645e-05	0.000662772
16185	111.711	2.41464	0.57338	4.21123	2.53982e-05	0.000665291
237178	3338.28	-0.622954	0.14798	-4.20972	2.55688e-05	0.000668766
20617	1441.93	-0.940797	0.223813	-4.20349	2.62826e-05	0.000686419
13601	862.578	0.986955	0.234885	4.20187	2.64717e-05	0.000690338
16526	581.134	-0.527243	0.1255	-4.20114	2.65573e-05	0.000691549
72042	2021.36	0.900182	0.214844	4.18994	2.79034e-05	0.000725529
73863	52.3644	-1.9405	0.463359	-4.18789	2.81556e-05	0.000731011
109050	706.233	-0.630319	0.150615	-4.18497	2.85205e-05	0.000739396
63828	335.864	-0.905618	0.216594	-4.18117	2.90007e-05	0.000750744
80859	262.025	0.88827	0.212492	4.18026	2.91181e-05	0.00075268
16164	778.966	0.894904	0.214122	4.17942	2.92257e-05	0.000754356
26382	239.448	1.19424	0.285983	4.17589	2.96818e-05	0.00076501
83433	259.433	2.31057	0.553384	4.17534	2.97536e-05	0.000765743
70021	189.026	0.930191	0.222867	4.17374	2.99634e-05	0.00077002
104816	87.1715	2.84678	0.682416	4.17162	3.02446e-05	0.000776117
269994	120.595	-0.986103	0.236453	-4.1704	3.04059e-05	0.000779125
17000	853.608	1.05478	0.25306	4.16808	3.07171e-05	0.000784695
230678	9.92676	3.61075	0.866345	4.16779	3.07567e-05	0.000784695
76293	167.201	-1.91055	0.458402	-4.16785	3.07483e-05	0.000784695
231931	541.338	0.950237	0.228156	4.16486	3.11545e-05	0.000793697
22342	414.563	-0.874887	0.210186	-4.16244	3.1487e-05	0.000801013
432396	108.85	-1.44873	0.34821	-4.1605	3.17546e-05	0.000806658
19743	57.0485	-2.77537	0.66796	-4.15499	3.25298e-05	0.000822933
319472	22.289	-1.96453	0.472784	-4.15523	3.24963e-05	0.000822933
319554	5076.31	-0.483181	0.11629	-4.15496	3.25351e-05	0.000822933
19264	1309.73	1.04086	0.250552	4.15427	3.26321e-05	0.000823027
67844	377.735	1.09881	0.264495	4.15437	3.26191e-05	0.000823027
100039795	618.902	0.871757	0.209871	4.15377	3.27046e-05	0.00082368
75071	22.0802	-2.81969	0.679335	-4.15067	3.3151e-05	0.000833735
67111	2272.22	0.726334	0.175071	4.14879	3.34238e-05	0.000838205
78303	409.135	-0.971324	0.234114	-4.14893	3.34027e-05	0.000838205
76901	811.854	0.777409	0.187459	4.14709	3.36721e-05	0.000843235
105853	4880.96	-0.517849	0.12491	-4.14578	3.3866e-05	0.00084689
100715	601.042	0.595753	0.143769	4.14381	3.41581e-05	0.000849383
26904	37.6954	3.39939	0.820294	4.14412	3.41126e-05	0.000849383
50501	74.5622	2.95875	0.71396	4.14414	3.41095e-05	0.000849383
73761	181.173	-0.890842	0.214946	-4.14449	3.40572e-05	0.000849383
27052	568.014	1.07	0.258238	4.14345	3.42121e-05	0.000849529
70163	46.5209	2.61406	0.631624	4.13862	3.49396e-05	0.000866375
20613	102.793	2.54284	0.614694	4.13675	3.52254e-05	0.000872237
14645	17003.4	0.619415	0.14977	4.13578	3.53757e-05	0.00087473
332579	206.614	1.05939	0.256232	4.1345	3.55721e-05	0.00087713
54324	163.568	1.45483	0.351872	4.13454	3.55667e-05	0.00087713
170744	236.758	1.77528	0.429426	4.13407	3.5639e-05	0.000877555
16822	554.93	0.890153	0.215448	4.13165	3.60172e-05	0.000885632
13110	2652.32	-0.627361	0.151862	-4.13112	3.60998e-05	0.000886429
22724	743.979	0.709616	0.171872	4.12874	3.64763e-05	0.00089443
16409	1775.33	0.943052	0.228435	4.12831	3.65437e-05	0.000894839
12258	22435.3	1.02661	0.24881	4.12609	3.68982e-05	0.000902269
54634	157.392	-2.4769	0.60064	-4.12377	3.72727e-05	0.000910165
381792	287.208	-2.1745	0.527663	-4.12101	3.77212e-05	0.000919845
235435	302.985	-1.59293	0.386624	-4.12011	3.78698e-05	0.000922195
19242	4361.57	-0.799512	0.194184	-4.11729	3.83354e-05	0.000930966
246728	219.873	1.48382	0.360364	4.11758	3.82878e-05	0.000930966
15958	1738.43	0.884443	0.214985	4.11397	3.88915e-05	0.000943173
11702	3232.71	-0.315856	0.0768492	-4.11007	3.95536e-05	0.000957388
20848	7899.22	0.506171	0.123159	4.10988	3.95861e-05	0.000957388
12879	249.713	-1.00655	0.244969	-4.10888	3.97582e-05	0.000960233
75563	31.4541	-2.27101	0.552765	-4.10846	3.98299e-05	0.000960651
15170	1119.37	1.31953	0.321476	4.10459	4.05034e-05	0.000975563
230674	1071.5	0.575883	0.140412	4.10138	4.10696e-05	0.000987853
18034	355.119	1.13568	0.276945	4.10074	4.11837e-05	0.000989248
12023	117.044	-1.77453	0.432969	-4.09852	4.15806e-05	0.000997426
235599	274.751	-1.04866	0.256114	-4.09449	4.231e-05	0.00101354
12492	7356.4	0.299208	0.0731065	4.09277	4.26258e-05	0.0010158
13163	580.397	0.60945	0.148899	4.09303	4.25766e-05	0.0010158
18600	274.494	-1.48765	0.363422	-4.09344	4.25018e-05	0.0010158
94180	1962.18	-0.498789	0.121872	-4.09272	4.26342e-05	0.0010158
71416	15.6292	3.00526	0.734571	4.09117	4.29194e-05	0.00102122
232345	1672.97	0.79966	0.195567	4.08894	4.33355e-05	0.00102973
624855	42.4307	-2.25917	0.55271	-4.08744	4.36156e-05	0.00103499
13036	1954.57	1.18736	0.290564	4.08639	4.38135e-05	0.00103829
20648	2234.42	0.85796	0.210381	4.07812	4.54015e-05	0.00107448
20393	2366.09	1.03945	0.254941	4.07723	4.55753e-05	0.00107715
67016	610.191	0.536011	0.131522	4.07545	4.59263e-05	0.00108399
12986	1239.36	1.25338	0.307665	4.07384	4.62448e-05	0.0010886
56847	799.187	1.25234	0.307395	4.07404	4.62053e-05	0.0010886
16430	2420.84	0.394902	0.0969816	4.07192	4.66265e-05	0.00109613
66255	1375.06	-0.771926	0.189646	-4.07036	4.69401e-05	0.00110203
12903	112.567	-1.43055	0.351674	-4.06782	4.7454e-05	0.00111262
100039027	223.519	-0.63149	0.155269	-4.06706	4.76099e-05	0.00111479
223697	1764.88	0.597411	0.147008	4.06379	4.82818e-05	0.00112903
67738	2133	-0.417462	0.102753	-4.06279	4.84887e-05	0.00113236
18453	8559.46	0.59452	0.146393	4.06111	4.88392e-05	0.00113904
14389	1772.99	0.318513	0.0785024	4.05737	4.96294e-05	0.00115595
57914	393.664	1.10214	0.271709	4.05632	4.98517e-05	0.00115959
12140	6501.87	-1.11373	0.274664	-4.05488	5.01604e-05	0.0011647
30791	2168.94	0.915464	0.22578	4.05468	5.02032e-05	0.0011647
231872	1712.88	-0.889977	0.219592	-4.05286	5.05946e-05	0.00117224
17454	289.158	1.18495	0.292458	4.05171	5.08454e-05	0.00117651
21887	828.55	0.743375	0.183555	4.04987	5.1246e-05	0.00118268
22412	8.0969	4.81562	1.18907	4.0499	5.12406e-05	0.00118268
20296	337.168	1.63227	0.403372	4.04656	5.19766e-05	0.00119797
14226	6519.22	-0.627667	0.155158	-4.04534	5.22467e-05	0.00120263
15439	3231.98	1.2491	0.309014	4.0422	5.29529e-05	0.0012173
12192	1091.48	0.639249	0.15816	4.04178	5.30464e-05	0.00121786
78317	321.73	1.17448	0.290797	4.03884	5.37169e-05	0.00123165
15505	5126.68	-0.493373	0.122266	-4.03524	5.45473e-05	0.00124907
17913	2011.2	0.600895	0.148928	4.03479	5.46507e-05	0.00124982
71371	558.661	0.590209	0.146311	4.03393	5.48525e-05	0.00125281
16675	249.028	-1.01257	0.251155	-4.03165	5.53872e-05	0.00126223
64685	794.202	1.02272	0.253679	4.03156	5.54081e-05	0.00126223
20725	367.508	0.588051	0.145947	4.02923	5.59609e-05	0.00127318
19401	419.879	0.940499	0.23348	4.02818	5.62099e-05	0.0012772
317757	91.6152	1.95042	0.484764	4.02343	5.73559e-05	0.00130157
17084	6386.24	-0.955834	0.237706	-4.02108	5.79315e-05	0.00131126
229603	3163.1	0.678181	0.168653	4.02116	5.79127e-05	0.00131126
407821	239.719	-0.721843	0.179563	-4.02001	5.81966e-05	0.00131557
103199	2718.18	-0.346327	0.0861576	-4.01969	5.82754e-05	0.00131567
110784	499.273	-0.745215	0.185615	-4.01485	5.94842e-05	0.00134124
14230	165.751	0.96212	0.23973	4.01335	5.98643e-05	0.00134637
382639	147.741	0.798035	0.198841	4.01344	5.98406e-05	0.00134637
14864	8.48542	3.88519	0.968647	4.01095	6.04757e-05	0.0013584
104183	64.9399	2.78829	0.695517	4.00895	6.09898e-05	0.0013682
100034684	13.2265	3.58108	0.893798	4.00659	6.16029e-05	0.0013802
13649	527.235	0.794805	0.19841	4.00587	6.17894e-05	0.00138263
23942	1313.89	0.390828	0.0975716	4.00555	6.1873e-05	0.00138274
106672	3710.18	-0.884478	0.220982	-4.00249	6.26793e-05	0.00139899
30943	7.01826	4.61066	1.15223	4.00152	6.29361e-05	0.00140118
68420	1507.28	0.452149	0.112993	4.00156	6.29256e-05	0.00140118
16172	514.978	1.00496	0.251326	3.99863	6.37096e-05	0.00141662
207839	217.777	1.89474	0.47429	3.9949	6.47224e-05	0.00143606
64010	412.99	0.723633	0.181143	3.99481	6.4747e-05	0.00143606
78754	146.774	2.2605	0.566113	3.99302	6.52374e-05	0.00144513
102857	1230.18	0.566398	0.141914	3.99113	6.57606e-05	0.00145489
20525	2515.25	0.404971	0.101493	3.99015	6.60323e-05	0.00145907
50795	1634.32	-1.51756	0.380658	-3.98668	6.70035e-05	0.00147868
71599	543.244	-0.760701	0.19088	-3.98523	6.74134e-05	0.00148587
21827	315.612	0.903735	0.226846	3.98392	6.77885e-05	0.00149228
22352	38882.7	0.657926	0.165316	3.97981	6.89694e-05	0.0015145
72310	150.877	1.53183	0.384893	3.97988	6.89486e-05	0.0015145
241568	1054.45	-0.564463	0.141906	-3.97773	6.95757e-05	0.00152591
279499	76.0089	1.25912	0.316622	3.97674	6.98657e-05	0.00153037
17289	979.958	0.790418	0.198874	3.97447	7.05374e-05	0.00154317
74369	238.104	-0.944939	0.237893	-3.97212	7.12359e-05	0.00155652
109222	1429.15	-0.492952	0.124124	-3.97146	7.14341e-05	0.00155892
20737	336.231	1.0194	0.256799	3.96964	7.19824e-05	0.00156316
56193	960.214	1.01812	0.256468	3.96979	7.19369e-05	0.00156316
83490	357.962	1.10698	0.278854	3.96974	7.19504e-05	0.00156316
85031	410.924	2.5394	0.639704	3.96965	7.19787e-05	0.00156316
19296	777.319	-0.539674	0.136177	-3.96303	7.40044e-05	0.0016051
53421	3647.54	0.471184	0.118958	3.96092	7.46615e-05	0.00161736
66607	120.043	2.70134	0.682102	3.96032	7.48493e-05	0.00161826
78928	701.33	0.722927	0.182548	3.9602	7.48862e-05	0.00161826
71564	855.662	-0.745859	0.188443	-3.958	7.5581e-05	0.00163128
16658	274.352	2.08775	0.528233	3.95232	7.73961e-05	0.00166638
55985	43.0788	2.61272	0.661029	3.9525	7.73379e-05	0.00166638
54135	288.703	1.38668	0.350925	3.95149	7.7666e-05	0.00167015
14319	113534	0.580196	0.14687	3.9504	7.80206e-05	0.00167573
12044	103.763	1.9826	0.502219	3.94768	7.89124e-05	0.00169283
12153	779.479	0.597132	0.151276	3.9473	7.90368e-05	0.00169344
76467	1302.31	-0.622641	0.157829	-3.94504	7.97863e-05	0.00170743
16411	89.7863	2.05835	0.521935	3.94369	8.02389e-05	0.00171503
14127	2768.93	1.4218	0.360696	3.94181	8.08677e-05	0.00172362
14762	5.70361	5.49749	1.39473	3.94162	8.09336e-05	0.00172362
20564	407.96	0.726987	0.184415	3.94213	8.07607e-05	0.00172362
54156	67.4271	-1.21265	0.307841	-3.93919	8.17559e-05	0.00173904
18572	692.056	0.397486	0.100967	3.93679	8.25779e-05	0.00175441
20345	1450.12	1.30744	0.332431	3.93297	8.39015e-05	0.00178039
217593	165.815	-1.42414	0.362247	-3.93142	8.44448e-05	0.00178976
73040	1005.53	-1.06583	0.271152	-3.93075	8.46828e-05	0.00179266
16174	300.052	1.07853	0.274554	3.9283	8.55478e-05	0.0018088
108812	126.528	-1.30386	0.332151	-3.92549	8.65523e-05	0.00182785
17260	1538.58	-1.13145	0.28827	-3.92495	8.67476e-05	0.00182978
100182	402.694	0.821231	0.209263	3.9244	8.69445e-05	0.00183175
224530	1284.58	-0.520694	0.132706	-3.92368	8.72077e-05	0.0018351
17217	577.681	0.436886	0.111395	3.92195	8.78334e-05	0.00184607
231805	270.782	1.54696	0.394537	3.92095	8.82001e-05	0.00185157
268749	523.179	0.911097	0.232386	3.92062	8.83221e-05	0.00185193
22088	4802.5	-0.492724	0.125747	-3.91837	8.915e-05	0.00186707
242546	426.719	-1.0527	0.268737	-3.91721	8.9579e-05	0.00187383
230597	2439.96	-0.367407	0.0938254	-3.91586	9.00843e-05	0.00187995
57265	1136.56	0.726088	0.185413	3.91607	9.00048e-05	0.00187995
328795	45.152	1.8318	0.467897	3.91497	9.0417e-05	0.00188244
73720	1085.41	-1.01846	0.26013	-3.9152	9.03286e-05	0.00188244
15930	4.17243	5.0415	1.28918	3.91062	9.20605e-05	0.0019144
13052	705.931	1.08914	0.278563	3.90984	9.23563e-05	0.00191829
24066	298.232	-0.821779	0.210569	-3.90266	9.51415e-05	0.00197382
11499	130.915	-1.24853	0.319963	-3.90211	9.53585e-05	0.00197413
12064	1629.55	0.723696	0.185465	3.90205	9.53798e-05	0.00197413
12575	4189.31	0.686288	0.175954	3.90039	9.60372e-05	0.00198541
71854	4.11289	5.01771	1.2867	3.89969	9.63171e-05	0.00198886
81018	2190.09	0.555484	0.142508	3.8979	9.70286e-05	0.00200121
19893	275.845	-0.747772	0.191867	-3.89734	9.72552e-05	0.00200355
18588	16.2333	-3.17625	0.816201	-3.8915	9.9625e-05	0.00204998
67041	7385.23	-0.30098	0.077352	-3.89105	9.98107e-05	0.00205141
235041	941.268	0.516226	0.132687	3.89056	0.000100014	0.00205319
16765	13688.1	-0.378091	0.0971938	-3.89008	0.000100213	0.00205488
18768	1144.23	0.655472	0.168574	3.88833	0.000100935	0.0020673
320873	402.894	-0.641936	0.165345	-3.88241	0.000103427	0.00211588
231602	185.59	-0.947752	0.244273	-3.87988	0.000104507	0.00213549
12061	10.9702	3.36823	0.868569	3.87791	0.000105359	0.00215041
66234	8790.42	-0.617485	0.159319	-3.87577	0.00010629	0.00216691
327978	815.015	1.02755	0.265174	3.875	0.000106624	0.00216871
72873	114.906	-1.2605	0.32528	-3.87511	0.000106574	0.00216871
16426	183.344	2.34612	0.605525	3.87452	0.000106834	0.00217049
71086	131.747	2.02406	0.522657	3.87264	0.000107665	0.00218485
75051	171.828	-1.22861	0.317308	-3.87198	0.000107957	0.00218826
433485	201.364	-0.974187	0.251648	-3.87123	0.000108288	0.00219137
80287	561.902	1.10781	0.286178	3.87107	0.000108358	0.00219137
108937	550.276	0.560872	0.144904	3.87064	0.00010855	0.00219273
194126	369.971	0.562451	0.145444	3.86712	0.000110129	0.00222209
50780	3763.41	-0.46332	0.119853	-3.86575	0.000110749	0.00223204
28169	3192.24	0.474789	0.122854	3.86466	0.000111244	0.00223946
67620	25.6358	-1.8571	0.481044	-3.86056	0.000113128	0.0022748
17436	3634.86	-0.419147	0.108584	-3.86013	0.000113325	0.00227618
226922	564.733	-0.50264	0.130248	-3.8591	0.000113804	0.0022832
14406	2167.74	-0.55379	0.14352	-3.85864	0.000114019	0.0022849
20405	1035.07	0.593904	0.154057	3.8551	0.000115682	0.00231561
19220	767.891	-0.653016	0.169441	-3.85393	0.000116236	0.00232193
213084	387.312	-0.643581	0.167007	-3.85362	0.000116385	0.00232193
228592	7.25393	4.66082	1.20947	3.8536	0.000116392	0.00232193
14339	5345	-0.551876	0.143264	-3.85215	0.000117087	0.00233314
71776	152.593	0.925291	0.240482	3.84765	0.000119257	0.00237372
433470	237.195	1.64501	0.427935	3.84406	0.000121017	0.00240603
108014	632.684	0.530257	0.137991	3.84269	0.000121694	0.00241676
18636	760.775	1.25573	0.326845	3.84197	0.000122053	0.00242117
19124	208.248	0.935586	0.243536	3.84167	0.000122198	0.00242133
16194	391.25	0.811096	0.211154	3.84126	0.000122404	0.00242268
56506	1203.38	-0.873218	0.227377	-3.8404	0.000122835	0.00242849
108148	1220.11	0.712549	0.185595	3.83927	0.0001234	0.00243694
74202	218.747	1.39002	0.362307	3.83659	0.000124756	0.00246097
21947	5.51605	5.44773	1.42055	3.83495	0.000125589	0.00247463
18383	87.6629	1.91881	0.500459	3.83409	0.000126031	0.00247969
19378	748.569	1.51837	0.396038	3.8339	0.000126126	0.00247969
108735	1225.64	0.542541	0.141627	3.83077	0.000127744	0.00250871
57765	25.82	3.03731	0.793199	3.82919	0.000128567	0.00251926
72281	166.342	-0.700348	0.182894	-3.82925	0.000128534	0.00251926
66599	605.141	-0.934245	0.244026	-3.82846	0.000128947	0.0025239
100039781	112.82	0.903335	0.236067	3.82661	0.000129921	0.00253907
23948	307.126	1.21211	0.316772	3.82644	0.00013001	0.00253907
72899	1361.38	-0.522546	0.136656	-3.82381	0.000131407	0.00256352
26399	198.709	-0.802113	0.209801	-3.82321	0.000131726	0.00256408
63873	142.29	0.836272	0.218729	3.82333	0.000131661	0.00256408
21810	7120.56	0.768507	0.201158	3.82042	0.000133226	0.002588
66917	2163.02	-0.455652	0.119269	-3.82038	0.000133248	0.002588
18828	719.349	0.786454	0.205918	3.81926	0.000133854	0.00259692
235379	951.033	1.00368	0.262849	3.81848	0.000134274	0.0026022
20111	706.609	0.700391	0.183529	3.81624	0.000135501	0.00262024
68311	369.033	-1.50464	0.394264	-3.81633	0.000135453	0.00262024
233315	615.74	0.530756	0.139112	3.81532	0.000136009	0.00262668
373864	240.343	-0.847624	0.222192	-3.81482	0.000136281	0.00262668
434484	558.872	1.10622	0.289966	3.81499	0.00013619	0.00262668
17167	64.4811	3.25817	0.854587	3.81257	0.000137529	0.00264785
19354	1981.54	1.04975	0.275361	3.81226	0.000137701	0.00264827
26570	924.951	1.34717	0.35364	3.80945	0.000139277	0.00266884
382062	702.941	1.10338	0.289602	3.80998	0.000138978	0.00266884
56072	29.5379	-2.45515	0.64452	-3.80927	0.000139375	0.00266884
68999	865.632	-0.795694	0.20887	-3.80952	0.000139239	0.00266884
11690	1837.28	1.12202	0.294631	3.80823	0.000139966	0.00267547
17470	2915.45	0.492509	0.129331	3.80813	0.000140024	0.00267547
18027	2333.91	-0.567186	0.148985	-3.80701	0.000140656	0.00268463
16452	1117.19	0.546469	0.143589	3.80578	0.00014136	0.00269516
17178	727.946	0.753467	0.197994	3.8055	0.000141518	0.00269525
58210	220.936	1.11428	0.292865	3.80477	0.000141934	0.00270027
60594	6.50944	4.50748	1.1854	3.80248	0.000143254	0.00272243
76897	2615.29	-0.45477	0.119635	-3.80131	0.000143936	0.00273246
225594	275.679	2.94019	0.774153	3.79794	0.000145905	0.00276444
66787	2018.36	-0.548097	0.144316	-3.79789	0.000145934	0.00276444
17135	564.781	1.04096	0.27412	3.79746	0.000146187	0.00276626
21366	1543.15	0.721939	0.190226	3.79515	0.000147552	0.00278197
22248	1166.96	-0.521673	0.137448	-3.79542	0.000147392	0.00278197
22351	430.165	1.05273	0.277387	3.79516	0.000147546	0.00278197
51800	777.418	1.01238	0.266768	3.79499	0.000147647	0.00278197
214597	1920.39	0.723003	0.190544	3.79442	0.000147987	0.0027854
19771	112.127	-1.26658	0.333886	-3.79345	0.000148568	0.00279336
229801	733.758	-0.525536	0.138606	-3.79159	0.000149687	0.00281142
384059	52.6011	2.11178	0.557331	3.78909	0.000151199	0.00283678
246727	337.409	1.46524	0.386795	3.78816	0.00015177	0.00284447
170759	821.403	0.456168	0.120453	3.78709	0.000152419	0.00285362
245877	3935.09	0.713196	0.188464	3.78425	0.000154172	0.00288338
100043123	556.385	1.11118	0.293666	3.78383	0.000154434	0.00288522
27360	3936.15	0.398857	0.105431	3.7831	0.000154886	0.0028906
110006	1149.26	0.527192	0.139378	3.78245	0.000155291	0.0028951
142980	348.253	1.03557	0.273844	3.78162	0.00015581	0.00290172
17527	1540.48	-0.659633	0.174472	-3.78073	0.000156366	0.002909
17939	1077.93	0.36121	0.0955761	3.77929	0.000157279	0.00291733
22380	2789.72	-0.496664	0.131424	-3.77911	0.00015739	0.00291733
66950	585.812	-0.444126	0.117525	-3.779	0.000157459	0.00291733
83965	4575.67	-0.421474	0.111531	-3.77898	0.000157475	0.00291733
70807	672.042	1.10172	0.291674	3.77723	0.000158583	0.00293479
229898	89.4865	1.81287	0.480063	3.77631	0.000159169	0.00294254
20211	5.36132	5.40706	1.43242	3.77477	0.000160156	0.00295769
192654	677.036	0.575053	0.152511	3.77057	0.000162875	0.00300476
20867	7557.24	-0.41633	0.110459	-3.7691	0.000163838	0.00301923
226866	1017.93	0.632994	0.167954	3.76885	0.000164001	0.00301923
20350	464.991	0.808111	0.214437	3.76852	0.000164218	0.00302008
12367	599.214	0.520782	0.138242	3.76719	0.000165097	0.00303031
21745	794.316	0.549471	0.145868	3.7669	0.00016529	0.00303031
78781	703.906	0.638875	0.169594	3.76708	0.000165171	0.00303031
21898	417.562	1.22794	0.326039	3.76624	0.000165725	0.00303515
16176	236.521	2.02881	0.53878	3.76557	0.000166172	0.00304017
328594	9.96562	3.62677	0.963306	3.76492	0.0001666	0.00304169
71897	284.774	-0.621295	0.165017	-3.76503	0.000166529	0.00304169
56722	1399.21	0.798104	0.212035	3.76403	0.0001672	0.00304949
13618	2519.87	-0.744905	0.197996	-3.76222	0.000168415	0.00306849
22276	1217.72	-0.648611	0.172443	-3.7613	0.000169032	0.00307655
20684	1137.48	1.13132	0.301014	3.75836	0.000171032	0.00310975
75740	391.196	-0.753769	0.200586	-3.75783	0.000171394	0.00311314
19073	3519.5	1.26395	0.336482	3.75636	0.000172402	0.00312822
381260	143.42	-1.35628	0.361143	-3.75553	0.000172975	0.0031354
271639	130.216	-1.02198	0.272346	-3.75249	0.000175084	0.00317036
12484	42186	-0.582421	0.155327	-3.74964	0.000177089	0.00319356
14080	36.6157	8.17922	2.18126	3.74977	0.000176997	0.00319356
21834	280.233	-0.802872	0.21408	-3.75034	0.000176593	0.00319356
269109	3514.15	-0.611805	0.163149	-3.74997	0.000176855	0.00319356
76960	1874.99	-0.833931	0.222436	-3.74908	0.000177485	0.00319744
78892	1846.36	-0.664524	0.177271	-3.74863	0.000177805	0.00319994
54390	14.717	4.8606	1.29679	3.74817	0.000178128	0.00320249
216197	1486.15	0.643334	0.171722	3.74637	0.000179411	0.00322229
13449	138.967	1.20104	0.32074	3.74458	0.000180694	0.00324202
70887	77.8354	-1.4785	0.394941	-3.74359	0.000181413	0.00325162
16565	297.507	0.985154	0.263313	3.74138	0.00018301	0.00327361
320377	22.4626	3.05301	0.815956	3.74164	0.000182827	0.00327361
13860	465.772	0.864814	0.231177	3.74092	0.000183347	0.0032763
12305	1122.02	0.776066	0.207528	3.73958	0.000184328	0.00329051
229320	514.701	-0.898433	0.240315	-3.73856	0.000185078	0.00330055
27056	526.127	1.24983	0.334417	3.73734	0.000185974	0.0033132
213435	35.3534	-2.13395	0.571556	-3.73358	0.000188775	0.0033597
16541	572.95	1.04136	0.279048	3.73185	0.000190075	0.00337944
67455	783.316	-0.529307	0.141901	-3.73012	0.000191391	0.00339941
14432	7704.16	-0.625395	0.167709	-3.72905	0.000192205	0.00341044
319622	765.73	0.750909	0.201383	3.72876	0.000192421	0.00341084
209039	1545.17	0.993658	0.266588	3.72731	0.000193531	0.00342707
244550	26.6881	2.61748	0.702779	3.72447	0.000195725	0.00346245
18035	2922.27	0.79432	0.21344	3.72152	0.000198026	0.00349964
20618	132930	-0.902014	0.242463	-3.72021	0.000199055	0.00350892
66408	1503.11	-0.543771	0.146171	-3.7201	0.000199147	0.00350892
66500	628.477	0.730615	0.196378	3.72045	0.000198868	0.00350892
17064	561.623	0.825617	0.221976	3.7194	0.000199696	0.00351508
20343	930.199	1.28166	0.344807	3.71704	0.000201573	0.00354459
93757	426.093	-0.848899	0.228666	-3.71239	0.000205312	0.00360675
12606	386.634	1.17709	0.317149	3.71148	0.000206052	0.00360898
19664	959.415	0.471828	0.127125	3.71154	0.000206003	0.00360898
74718	1308.5	-0.412156	0.111038	-3.71183	0.000205765	0.00360898
223672	130.637	1.65092	0.445107	3.70904	0.000208046	0.00364028
213895	907.687	0.373817	0.100814	3.70801	0.000208897	0.00365156
100042194	139.202	-1.09219	0.294661	-3.70661	0.000210052	0.00366811
56839	2077.63	-0.476529	0.128589	-3.70584	0.000210691	0.00367564
216445	362.735	1.09569	0.295767	3.70458	0.000211741	0.00369032
282619	178.143	1.25362	0.338485	3.70363	0.000212535	0.0037005
11835	985.356	-0.445687	0.120355	-3.70309	0.000212993	0.00370482
64705	57.1886	-1.60875	0.434497	-3.70256	0.000213434	0.00370883
19697	951.956	0.647798	0.17507	3.70023	0.000215405	0.00373633
78771	1249.06	-0.577552	0.156087	-3.70019	0.000215439	0.00373633
79560	2945.66	-0.438368	0.118485	-3.69977	0.000215798	0.00373887
170768	1987.67	0.797681	0.215877	3.69507	0.000219822	0.00380486
380967	613.716	-0.519506	0.140678	-3.69287	0.000221735	0.0038342
70971	16.7952	-3.62173	0.981573	-3.68972	0.000224497	0.00387818
239849	16.5284	3.39447	0.920158	3.689	0.000225134	0.00388537
12051	353.19	1.92736	0.522659	3.68759	0.000226384	0.00390245
22035	409.195	1.12815	0.305948	3.68739	0.000226565	0.00390245
72289	43789.3	-0.744912	0.202049	-3.68679	0.000227099	0.00390783
66664	808.557	-0.385998	0.104736	-3.68543	0.00022832	0.00392502
237353	113.92	-0.9439	0.256303	-3.68275	0.000230732	0.00396262
16596	40.316	-2.15401	0.584974	-3.68223	0.000231202	0.00396299
56470	511.872	0.859207	0.233336	3.68228	0.000231161	0.00396299
215449	4961.2	0.44401	0.120594	3.68185	0.000231544	0.00396499
13730	1606.91	0.86364	0.23461	3.68117	0.000232169	0.00397184
268890	2429.72	-0.684893	0.186082	-3.6806	0.000232686	0.00397684
229003	272.536	1.03052	0.280018	3.68019	0.000233057	0.00397841
270152	124.34	1.75595	0.477159	3.68001	0.000233229	0.00397841
107526	424.525	0.958803	0.260591	3.67934	0.000233837	0.00398494
58223	232.912	1.88887	0.513573	3.6779	0.000235163	0.00400367
66681	364.357	0.662544	0.180194	3.67683	0.00023615	0.0040166
68852	167.445	0.913495	0.248564	3.67509	0.000237763	0.00404013
114479	565.484	-0.72517	0.19741	-3.67343	0.00023932	0.00405878
381337	2813.31	-0.824993	0.224575	-3.67357	0.000239187	0.00405878
217138	107.791	1.79341	0.488391	3.67208	0.000240587	0.00407635
20351	548.612	0.729354	0.198786	3.66904	0.000243468	0.00411332
330959	1743.22	-0.944798	0.257523	-3.66879	0.0002437	0.00411332
67498	851.334	-0.518812	0.141389	-3.66939	0.000243128	0.00411332
70370	214.207	-1.19361	0.325336	-3.66884	0.000243649	0.00411332
19229	907.879	0.570183	0.155443	3.66812	0.000244337	0.00412013
242960	2565.07	0.504064	0.137495	3.66605	0.000246329	0.00414975
104103	389.802	-0.862999	0.235454	-3.66526	0.000247087	0.00415855
225994	345.943	-0.494899	0.135065	-3.66415	0.000248163	0.00417269
20649	461.019	-0.615564	0.168067	-3.6626	0.000249666	0.00418998
22324	684.298	0.820412	0.223986	3.66278	0.000249495	0.00418998
65221	357.767	1.1598	0.316783	3.66119	0.000251044	0.0042051
78339	1043.76	0.813939	0.222305	3.66136	0.000250877	0.0042051
13003	735.992	1.14319	0.312305	3.66048	0.000251744	0.00421283
237886	114.681	1.98436	0.542574	3.65732	0.000254869	0.00426108
13653	294.804	0.84193	0.230238	3.65678	0.000255406	0.00426602
64099	281.06	0.899887	0.246209	3.65498	0.000257204	0.004292
105463124	7.89698	3.26821	0.894292	3.65452	0.000257665	0.00429564
13121	4081.83	-0.415285	0.11366	-3.65374	0.000258444	0.00430431
19414	1149.83	0.537307	0.147075	3.65327	0.000258917	0.00430431
225471	51.3989	2.37259	0.649408	3.65347	0.000258717	0.00430431
74091	302.648	0.634993	0.173839	3.65276	0.000259433	0.00430884
12818	1208.04	-0.586585	0.160617	-3.65207	0.000260135	0.00431642
545428	1632.19	-0.729315	0.199795	-3.65032	0.000261915	0.00434189
381544	45.2127	-1.13681	0.311614	-3.64814	0.000264145	0.00436655
51875	729.077	-0.878978	0.240928	-3.6483	0.000263985	0.00436655
77767	14.1231	2.90593	0.796494	3.6484	0.000263877	0.00436655
208982	377.292	-0.691577	0.189738	-3.6449	0.000267494	0.00441778
14238	12.9806	2.77745	0.76208	3.64457	0.000267841	0.00441938
121022	1142.95	-0.746968	0.205054	-3.64278	0.000269706	0.00444391
230279	385.917	0.746891	0.20504	3.64266	0.000269831	0.00444391
18628	448.772	-0.843966	0.231805	-3.64084	0.000271751	0.00447135
100041433	656.832	0.76442	0.210084	3.63864	0.000274079	0.00450546
11677	5277.56	-0.84083	0.231153	-3.63755	0.000275247	0.00451626
30795	4807.54	-1.00154	0.275322	-3.63772	0.000275065	0.00451626
66988	3341.26	0.519677	0.142903	3.63658	0.00027628	0.00452899
16923	454.935	0.46625	0.128276	3.63473	0.000278267	0.00455734
17921	787.519	0.856931	0.235859	3.63323	0.000279899	0.00457982
68278	426.413	0.609385	0.167807	3.63147	0.000281816	0.00460691
15081	11450.5	0.431545	0.118861	3.63067	0.000282687	0.00461687
14198	655.789	-0.776938	0.214022	-3.63019	0.000283217	0.00462126
16515	1109.82	-0.423257	0.116731	-3.62591	0.000287944	0.00468539
20469	666.508	0.665711	0.183583	3.62622	0.000287601	0.00468539
66206	1066.89	-0.525728	0.144986	-3.62607	0.000287769	0.00468539
19698	360.716	0.625673	0.172597	3.62505	0.000288902	0.00469666
69146	569.702	1.2543	0.346042	3.6247	0.000289302	0.00469883
100502861	168.612	-0.805762	0.222366	-3.62358	0.000290548	0.0047104
19186	4311.69	1.08937	0.300625	3.62369	0.000290429	0.0047104
14468	116.751	2.01629	0.556536	3.62292	0.000291295	0.00471818
78267	600.199	-0.5017	0.138551	-3.62106	0.000293395	0.00474784
252876	386.42	-0.741218	0.204745	-3.62019	0.000294386	0.0047595
72318	881.657	0.928325	0.256531	3.61877	0.000296006	0.00478132
78403	185.336	-1.19045	0.329119	-3.61707	0.000297956	0.00480842
66198	508.198	-0.954539	0.264015	-3.61547	0.000299807	0.00483388
16625	274.804	1.55693	0.430673	3.6151	0.000300237	0.00483639
14385	849.846	-0.822935	0.227721	-3.61378	0.000301765	0.0048551
237052	1118.63	-1.09589	0.303273	-3.61354	0.000302049	0.0048551
76803	42.7202	1.45374	0.402319	3.61339	0.000302223	0.0048551
69659	86.725	-1.38252	0.382749	-3.61208	0.000303749	0.00487075
76389	79.2805	-1.1949	0.330796	-3.61219	0.000303618	0.00487075
22041	5247.34	0.720875	0.199602	3.61156	0.000304357	0.00487607
278097	324.382	-0.645426	0.178794	-3.6099	0.000306319	0.00490305
54353	1487.86	0.520894	0.14439	3.60755	0.0003091	0.00494308
75906	402.769	-0.656788	0.182275	-3.60329	0.000314215	0.00502034
192651	231.033	-1.00614	0.279249	-3.603	0.000314562	0.00502133
11829	357.608	-0.920381	0.255479	-3.60258	0.000315077	0.00502501
229445	822.703	0.526478	0.146336	3.59773	0.000321004	0.00511492
19730	2209.82	0.491975	0.136768	3.59716	0.000321714	0.0051216
18611	26121.2	-0.542852	0.150957	-3.59608	0.000323049	0.00513391
20911	561.503	0.757954	0.210773	3.59606	0.000323068	0.00513391
544678	41.2868	-1.5407	0.428632	-3.59446	0.000325065	0.005161
13417	382.589	-0.859385	0.239214	-3.59254	0.000327467	0.00519446
23959	2018.57	0.76168	0.212086	3.59137	0.000328939	0.00520378
67871	1108.77	-0.728842	0.202931	-3.59157	0.000328697	0.00520378
80837	1372.29	0.815256	0.227004	3.59137	0.000328938	0.00520378
22375	3541.05	0.842229	0.234544	3.59092	0.000329511	0.00520816
74480	512.782	-0.850432	0.236988	-3.5885	0.000332592	0.00525215
70661	831.637	0.532178	0.148444	3.58503	0.000337039	0.00531588
72157	5674.38	-0.707514	0.19736	-3.58488	0.00033723	0.00531588
328479	22.9122	-3.49333	0.975364	-3.58156	0.000341545	0.00536953
53608	573.938	1.19911	0.334796	3.58161	0.000341479	0.00536953
58205	4.73231	5.22658	1.45924	3.58172	0.000341343	0.00536953
108705	5276.29	0.514382	0.143719	3.57909	0.000344799	0.00541454
80861	430.191	1.16042	0.324239	3.57892	0.000345022	0.00541454
19015	380.309	0.661268	0.184788	3.57852	0.000345552	0.00541805
15446	297.06	-1.182	0.330405	-3.57744	0.000346976	0.00543072
241447	540.426	0.632479	0.176786	3.57765	0.000346695	0.00543072
11910	891.503	2.32743	0.650879	3.57582	0.00034913	0.00545961
211739	594.675	-0.714133	0.199759	-3.57497	0.000350265	0.00547251
70676	1076.84	-0.76932	0.215298	-3.57328	0.000352538	0.00550314
78560	714.576	0.698349	0.195564	3.57095	0.000355691	0.00554746
320586	299.842	-0.918904	0.257356	-3.57055	0.000356228	0.00555093
12788	3.40514	4.75994	1.33407	3.56798	0.000359741	0.00559087
14272	4376.65	-0.543242	0.152252	-3.56803	0.000359671	0.00559087
17381	16.4528	2.93321	0.82208	3.56803	0.000359676	0.00559087
15531	1613	0.728111	0.204127	3.56695	0.000361159	0.00560798
622307	110.662	-1.22126	0.342471	-3.56601	0.000362454	0.00562314
13650	663.888	0.579818	0.162628	3.56531	0.000363426	0.00563327
14158	1051.97	-0.44416	0.124628	-3.56388	0.00036541	0.00564979
223453	1212.49	0.444296	0.124655	3.56419	0.000364983	0.00564979
382252	427.66	-0.532946	0.149552	-3.56362	0.000365773	0.00564979
72244	1739.82	0.445538	0.125017	3.56383	0.00036549	0.00564979
118449	918.147	-1.62018	0.454773	-3.56262	0.000367174	0.005658
72655	271.05	0.799628	0.224443	3.56273	0.000367022	0.005658
76728	298.913	-0.987854	0.277288	-3.56255	0.000367265	0.005658
27007	129.497	2.32326	0.652443	3.56086	0.000369639	0.00568961
110751	168.831	-0.925815	0.260106	-3.55938	0.000371737	0.00571691
58200	3014.89	-0.886761	0.249222	-3.55811	0.000373528	0.00573946
215194	646.555	0.496046	0.13947	3.55665	0.00037561	0.00576643
67606	404.316	1.02345	0.287781	3.55636	0.000376034	0.00576793
66401	997.985	-0.865428	0.24344	-3.55499	0.000377988	0.00579286
12125	190.267	0.974015	0.274077	3.5538	0.000379712	0.0058092
226744	4822.8	0.558568	0.157172	3.55387	0.000379601	0.0058092
215632	372.283	0.777038	0.218719	3.55268	0.000381327	0.00582885
72123	384.073	0.97095	0.273569	3.54919	0.000386411	0.00590146
70941	71.8377	-1.48357	0.418097	-3.54838	0.000387604	0.00591456
30060	5.829	3.4094	0.961247	3.54685	0.00038987	0.00594401
11836	4984.2	-0.581846	0.164092	-3.54586	0.000391333	0.00595934
17752	7.22032	4.65014	1.31157	3.54549	0.000391889	0.00595934
56312	2032.19	1.3972	0.394064	3.54562	0.000391685	0.00595934
54373	19.1284	2.71525	0.766153	3.544	0.000394102	0.00598631
68281	554.172	-0.592574	0.167212	-3.54384	0.00039434	0.00598631
213438	16.5403	2.78115	0.784889	3.54337	0.000395052	0.00599196
16160	3.39503	4.74667	1.34084	3.54007	0.000400016	0.00606205
69769	325.67	1.30977	0.370174	3.53827	0.000402754	0.00609429
71223	8.97251	3.48512	0.984991	3.53822	0.000402834	0.00609429
20970	4925.41	0.62742	0.177397	3.53682	0.000404973	0.0061214
68039	5748.26	-0.823721	0.233049	-3.53453	0.000408494	0.00616407
72948	625.401	-0.635974	0.17992	-3.53475	0.000408157	0.00616407
237038	61.46	-1.43362	0.406041	-3.53073	0.000414415	0.00624808
56699	1499.07	0.481592	0.136414	3.53038	0.000414962	0.00625098
270084	530.079	0.750054	0.21253	3.52916	0.000416881	0.00627454
212032	635.162	1.13466	0.321559	3.52863	0.000417725	0.00628188
234865	868.07	-0.524928	0.148835	-3.52691	0.000420441	0.00630127
353310	577.561	0.645815	0.183082	3.52746	0.000419569	0.00630127
629059	382.995	-0.510646	0.144777	-3.52712	0.000420112	0.00630127
630294	202.705	1.91188	0.542023	3.5273	0.000419816	0.00630127
69642	3129.56	-0.815567	0.231276	-3.52639	0.00042127	0.00630833
13024	1368.11	1.07425	0.304806	3.52436	0.000424501	0.00634671
67425	201.348	-0.926656	0.262931	-3.52433	0.000424552	0.00634671
101985	439.44	0.537081	0.152412	3.52387	0.000425299	0.00634908
434510	158.377	-1.47082	0.417398	-3.52378	0.00042543	0.00634908
216835	14.1531	2.71373	0.770237	3.52324	0.000426312	0.00635687
106369	266.052	-0.828525	0.235238	-3.52207	0.000428187	0.00637944
15510	7308.34	-0.322849	0.0916804	-3.52146	0.000429174	0.00638876
57276	37.6704	2.02746	0.575868	3.52071	0.000430396	0.00640156
20681	235.637	-1.04143	0.295823	-3.52046	0.000430795	0.00640209
117109	3407.32	-0.705317	0.200441	-3.51882	0.000433463	0.00642551
16420	130.825	-1.18374	0.336399	-3.51885	0.000433418	0.00642551
20482	481.995	1.10883	0.315109	3.51888	0.00043338	0.00642551
14991	534.482	0.778563	0.221283	3.51841	0.000434143	0.00643019
14228	12309.7	-0.462379	0.131447	-3.5176	0.000435461	0.00644432
209176	15.9281	1.98537	0.564519	3.51692	0.000436577	0.00645487
70240	232.479	-0.709244	0.201677	-3.51673	0.000436905	0.00645487
67958	2274.32	-0.426654	0.121356	-3.51573	0.000438544	0.00647366
21423	559.09	0.645153	0.183608	3.51374	0.000441838	0.00651683
16438	829.075	0.479118	0.13645	3.51132	0.00044589	0.00657111
56696	68.4999	2.14715	0.611627	3.51055	0.000447179	0.00658461
12369	233.085	1.1653	0.332083	3.50907	0.000449682	0.00661097
74144	203.016	0.854433	0.243495	3.50905	0.000449718	0.00661097
233328	497.532	0.569376	0.162298	3.5082	0.000451143	0.00661296
235627	339.717	1.13539	0.323626	3.50834	0.000450906	0.00661296
26385	1464.09	0.496592	0.141549	3.50827	0.000451026	0.00661296
620913	782.181	1.03485	0.294989	3.50808	0.000451352	0.00661296
70620	4098.94	-0.7594	0.216806	-3.50267	0.000460623	0.0067432
72088	4.80018	5.24288	1.49715	3.50191	0.000461932	0.00675676
17301	201.337	0.887368	0.253473	3.50084	0.0004638	0.00677847
11785	6504.21	-0.317387	0.0906788	-3.50013	0.000465036	0.00678179
381284	139.038	3.57893	1.02254	3.50005	0.000465179	0.00678179
69581	1584.86	0.709966	0.202842	3.50009	0.000465107	0.00678179
11783	328.369	1.12663	0.321999	3.49885	0.000467264	0.00680095
20963	663.142	0.818347	0.233889	3.49887	0.000467242	0.00680095
100038489	29.3381	-2.23073	0.637683	-3.49819	0.000468434	0.00681235
11867	13190.7	0.484231	0.138456	3.49736	0.00046989	0.00682791
12014	561.068	-0.688198	0.196929	-3.49466	0.000474669	0.00688809
22169	1427.63	0.702137	0.200922	3.49458	0.000474812	0.00688809
226519	3039.49	0.532329	0.152381	3.4934	0.000476904	0.00690841
71760	407.882	1.26241	0.361375	3.49335	0.000476995	0.00690841
56874	268.954	-0.720167	0.206186	-3.4928	0.000477977	0.00691696
100503962	115.432	-1.2852	0.368024	-3.49217	0.000479119	0.00692781
60504	109.862	1.65024	0.472594	3.49186	0.000479661	0.00692997
105351	880.279	-0.694837	0.199069	-3.49044	0.000482234	0.00696144
72171	1754.55	-0.797188	0.228496	-3.48885	0.000485105	0.00699717
317677	76.7933	1.20065	0.344171	3.48851	0.000485716	0.00700025
20514	2020.91	0.550587	0.157903	3.48688	0.000488699	0.00702605
28146	2469.17	0.685847	0.196672	3.48727	0.00048798	0.00702605
66343	462.26	-0.694655	0.199219	-3.48689	0.000488667	0.00702605
269346	254.848	1.48985	0.427328	3.48644	0.000489497	0.00703179
14359	2710.46	-0.423549	0.121495	-3.48614	0.00049004	0.00703386
16337	899.209	0.556885	0.159752	3.48592	0.000490441	0.00703391
75671	61.7681	-1.74954	0.502232	-3.48354	0.000494832	0.00709112
12426	14.2233	3.16299	0.908062	3.48323	0.000495399	0.00709349
11625	32.1103	3.56393	1.02333	3.48269	0.000496412	0.00710223
15519	91248.6	-0.644422	0.185093	-3.48161	0.000498415	0.00712512
21683	302.144	1.03805	0.298225	3.48074	0.000500027	0.00714002
66181	3440.36	-0.87157	0.250407	-3.48061	0.000500267	0.00714002
80718	2018.23	-0.639175	0.183732	-3.47885	0.000503573	0.00718141
18133	1528.65	1.04997	0.301874	3.47815	0.000504884	0.00718849
69729	51.1724	-1.5314	0.440279	-3.47824	0.000504711	0.00718849
235293	4109.36	-0.454583	0.130718	-3.47758	0.000505956	0.00719559
72007	894.997	0.55196	0.158725	3.47746	0.000506198	0.00719559
235130	642.674	0.650944	0.187335	3.47475	0.000511321	0.00726257
59030	1477.81	-0.714675	0.205787	-3.47289	0.000514895	0.00730745
73523	54.8001	-1.27058	0.365882	-3.47265	0.000515344	0.00730795
69821	684.913	-0.650949	0.187512	-3.47151	0.000517531	0.00733308
108699	2028.35	-0.351748	0.101395	-3.46907	0.000522262	0.00739418
56334	5070.99	0.386927	0.111568	3.46808	0.000524183	0.00741543
12475	446.82	1.32743	0.382818	3.46752	0.00052528	0.007425
14043	1644	0.355851	0.102634	3.46719	0.000525929	0.00742822
21991	26991.1	-0.787265	0.227202	-3.46504	0.000530145	0.00748178
67685	109.734	-1.30566	0.37688	-3.46439	0.000531441	0.0074884
98396	877.351	0.546091	0.15763	3.46438	0.000531462	0.0074884
14585	4180.48	0.487209	0.140664	3.46364	0.000532912	0.00749089
245126	91.5319	2.37996	0.687107	3.46374	0.000532717	0.00749089
276891	43.8006	1.94607	0.561799	3.464	0.000532207	0.00749089
16905	4160.44	0.418521	0.120907	3.46151	0.000537163	0.00754464
67526	3122.45	-0.300272	0.0867743	-3.46038	0.000539407	0.00757014
67005	1256.78	-0.537578	0.155372	-3.45994	0.000540292	0.00757654
108956	10.5547	3.72746	1.07742	3.45963	0.000540928	0.00757943
214951	213.927	-0.67647	0.195628	-3.45795	0.000544311	0.00761518
224405	146.198	1.20873	0.349554	3.45793	0.000544342	0.00761518
18645	10276.2	-0.358784	0.103852	-3.45475	0.000550799	0.00769941
235441	703.982	0.456434	0.132126	3.45452	0.000551264	0.00769982
12349	2247.7	-0.639973	0.185468	-3.45059	0.000559364	0.00780678
18429	3.14967	4.63608	1.3438	3.44997	0.000560656	0.00781863
218454	1334.12	-0.458283	0.132849	-3.44966	0.000561299	0.00782141
64293	52.5951	0.996799	0.288986	3.4493	0.000562052	0.00782573
503550	4.15449	5.04049	1.46206	3.44752	0.000565757	0.00787111
30959	1408.53	-0.773181	0.224294	-3.44717	0.000566493	0.00787515
16182	133.008	1.29754	0.376586	3.44554	0.000569915	0.00791648
75750	684.432	1.0103	0.293267	3.44499	0.000571084	0.00792648
380863	8.72494	4.9327	1.43218	3.44418	0.000572787	0.00793679
432555	189.479	1.84402	0.535389	3.44426	0.000572619	0.00793679
67892	1022.39	-0.922683	0.26791	-3.444	0.000573175	0.00793679
381511	1391.78	-0.373064	0.108342	-3.44339	0.000574465	0.00794842
68095	10012	-0.521021	0.151338	-3.44276	0.000575802	0.00796067
216439	340.117	0.729111	0.211858	3.44151	0.000578483	0.00799148
68222	21.4397	-1.72969	0.502691	-3.44086	0.000579865	0.00800432
60361	253.291	2.65252	0.771011	3.44031	0.000581041	0.00801428
76900	1160.03	0.662804	0.19269	3.43975	0.000582249	0.00802467
11666	476.286	0.550561	0.160084	3.43919	0.000583449	0.00803493
16453	206.752	1.7836	0.518689	3.43867	0.000584581	0.00804425
56200	1608.32	0.551315	0.160396	3.43722	0.000587715	0.00808108
68283	986.535	0.382301	0.111243	3.43663	0.000588996	0.0080924
29819	2951.03	-0.381144	0.110944	-3.43547	0.000591536	0.00811639
56212	1560.61	0.762006	0.221809	3.43541	0.000591662	0.00811639
16329	709.01	0.452856	0.131921	3.43279	0.000597401	0.00818876
16854	2659.41	0.960489	0.279827	3.43244	0.000598186	0.00819316
56149	120.816	1.00856	0.293858	3.43214	0.000598843	0.0081958
24047	181.151	1.92533	0.561112	3.43128	0.000600749	0.0082155
227929	387.143	1.29064	0.376199	3.43073	0.000601961	0.00822571
102323	1869.04	-0.480954	0.140256	-3.42913	0.000605529	0.00826807
14782	2959.57	0.417554	0.121856	3.42661	0.000611175	0.00833872
50530	4742.97	-0.633681	0.185065	-3.42409	0.000616858	0.00840975
97387	1300.64	0.608204	0.177668	3.42326	0.000618738	0.00842887
18208	843.196	0.896607	0.26196	3.42268	0.000620064	0.00844042
14945	24.9703	3.14112	0.917848	3.42227	0.000621005	0.00844476
19171	4239.83	1.12297	0.328149	3.42212	0.000621339	0.00844476
75744	3077.37	-0.451008	0.131807	-3.42173	0.000622241	0.00845052
16428	288.673	1.80514	0.527791	3.42018	0.000625788	0.00848563
208908	229.951	-0.884219	0.258521	-3.4203	0.000625524	0.00848563
105298	8639.93	-0.296105	0.0865905	-3.4196	0.000627136	0.00849738
666680	13.4572	2.59449	0.758811	3.41915	0.000628167	0.00850482
232035	426.518	-0.716009	0.209427	-3.41889	0.000628778	0.00850657
64384	1045.89	-0.604103	0.176839	-3.41612	0.00063521	0.00858701
71206	79.8562	-1.10232	0.322824	-3.41463	0.000638693	0.00862749
109594	765.961	-0.722323	0.2116	-3.41362	0.000641051	0.00864611
16988	405.281	1.16286	0.340642	3.41372	0.000640814	0.00864611
52633	508.858	-0.630089	0.184665	-3.41206	0.000644736	0.00868918
20534	836.441	-0.389366	0.114161	-3.41067	0.000648029	0.0087136
210741	260.72	0.718056	0.210528	3.41075	0.000647854	0.0087136
65973	3285.07	-0.664661	0.194869	-3.41081	0.00064769	0.0087136
78373	113.556	-0.944392	0.276955	-3.40992	0.00064983	0.00873117
170758	810.538	-0.691535	0.202877	-3.40863	0.000652891	0.00876562
98878	2015.27	0.458211	0.134586	3.40461	0.000662598	0.00888918
100504412	64.4229	1.61431	0.474218	3.40415	0.000663709	0.00889734
15353	720.175	0.442131	0.129919	3.40312	0.000666207	0.00892404
72075	1566.38	0.766546	0.22537	3.40128	0.00067072	0.00897769
94249	737.244	-0.351317	0.103313	-3.40051	0.000672609	0.00899615
74603	211.372	1.903	0.559709	3.39998	0.00067391	0.00900672
13884	13.7285	5.59224	1.64509	3.39936	0.000675434	0.00902027
320311	130.99	-1.43806	0.423144	-3.39851	0.000677534	0.00904146
100043387	1974.37	-0.806311	0.237276	-3.3982	0.000678317	0.00904508
14167	11487.1	-0.498547	0.146729	-3.39773	0.00067947	0.00905361
235106	446.678	-0.634026	0.186727	-3.39547	0.000685107	0.00912185
108673	295.326	1.08795	0.320497	3.39458	0.000687335	0.00914461
30963	765.435	-0.998934	0.294451	-3.39253	0.0006925	0.00919946
54366	3125.02	-0.575605	0.169659	-3.39272	0.000692019	0.00919946
226654	211.568	-1.17557	0.346559	-3.39211	0.000693555	0.00920655
21941	4.72733	4.02878	1.18805	3.39109	0.000696145	0.00922976
330890	20.8073	2.71166	0.79966	3.39101	0.000696349	0.00922976
29817	6810.24	0.932206	0.274981	3.39008	0.000698725	0.0092543
624245	8.93496	3.17149	0.935612	3.38976	0.000699551	0.0092583
66143	1444.56	-0.825007	0.243414	-3.38931	0.000700688	0.0092664
381680	116.27	1.12424	0.33179	3.3884	0.000703021	0.00928541
53859	247.819	0.858147	0.253265	3.38834	0.000703177	0.00928541
231507	2390.87	1.84357	0.544186	3.38776	0.000704665	0.0092981
110956	593.699	0.978809	0.28907	3.38606	0.00070903	0.00934871
76563	778.663	-0.492115	0.145348	-3.38577	0.000709783	0.00935166
100504720	62.6963	-1.11747	0.330109	-3.38514	0.000711429	0.00935937
20238	1210.01	-0.49703	0.146824	-3.38521	0.000711246	0.00935937
74646	876.291	0.586372	0.173494	3.37978	0.000725448	0.0095367
100041375	13.9198	3.06228	0.906142	3.37947	0.000726259	0.00954026
72169	4.98487	4.11007	1.21673	3.37797	0.000730228	0.00958527
110075	271.382	1.0718	0.31732	3.37767	0.00073103	0.00958866
665433	1474.21	-1.1471	0.339766	-3.37615	0.000735081	0.00963464
229595	353.856	0.568243	0.168353	3.37531	0.000737325	0.00965688
384009	1136.04	0.580079	0.171957	3.3734	0.000742447	0.00970956
69582	1528.13	0.391178	0.115959	3.37342	0.000742401	0.00970956
67731	3222.1	2.58898	0.768034	3.37092	0.000749176	0.0097903
17022	4049.08	-0.876342	0.260079	-3.36952	0.000752993	0.0098329
106795	311.826	0.818591	0.243021	3.36839	0.000756082	0.00986142
235505	251.306	0.830408	0.246535	3.36831	0.000756293	0.00986142
232413	765.806	1.09057	0.323822	3.3678	0.000757701	0.00986519
639545	2202.11	-0.572397	0.169953	-3.36798	0.000757205	0.00986519
497097	517.766	-0.848565	0.252096	-3.36603	0.000762572	0.00992131
83766	1192.41	-0.609697	0.181168	-3.36537	0.00076441	0.00993789
243374	109.637	0.889587	0.264449	3.36393	0.000768423	0.00998271
14727	985.573	1.12831	0.335501	3.36307	0.000770812	0.0100064
22117	441.546	-0.874063	0.259941	-3.36254	0.000772293	0.0100183
11536	101.391	1.36758	0.406748	3.36223	0.000773153	0.0100183
68404	17166.4	-0.601749	0.178978	-3.36213	0.000773428	0.0100183
235633	110.99	0.97622	0.290399	3.36165	0.000774781	0.0100284
80876	5030.11	0.874002	0.260151	3.35959	0.000780574	0.010096
320119	1274.52	-0.36012	0.107231	-3.35834	0.00078412	0.010127
75339	4218.75	-0.637709	0.189885	-3.3584	0.000783949	0.010127
12370	424.866	0.978346	0.291422	3.35715	0.000787515	0.0101634
21917	1206.71	0.367046	0.109449	3.35358	0.000797735	0.0102878
68662	34.4742	2.75772	0.82287	3.35134	0.000804218	0.0103638
237877	284.673	-0.760921	0.227073	-3.351	0.000805208	0.0103676
382255	5.23646	3.24944	0.969741	3.35083	0.000805685	0.0103676
20365	1233.79	-0.734703	0.219369	-3.34917	0.000810542	0.0104149
380732	174.604	0.879254	0.262524	3.34923	0.000810371	0.0104149
244152	215.506	1.24934	0.373257	3.34713	0.000816519	0.0104789
245670	1294.49	-0.405896	0.121269	-3.34707	0.000816706	0.0104789
56363	2050.8	-0.349935	0.104556	-3.34685	0.000817341	0.0104794
106200	629.929	0.465783	0.139223	3.3456	0.000821057	0.0105194
20257	65566.1	-0.397194	0.118751	-3.34478	0.000823481	0.0105428
109232	3670.22	-0.541126	0.161835	-3.34369	0.000826722	0.010564
245666	2294.94	-0.405967	0.121415	-3.34362	0.000826931	0.010564
66273	1476.98	-0.898177	0.268613	-3.34376	0.000826519	0.010564
67236	1387.52	-0.473842	0.141732	-3.34322	0.000828115	0.0105715
20733	707.928	-0.984925	0.294683	-3.34232	0.000830825	0.0105984
18854	578.793	0.615023	0.184104	3.34062	0.000835903	0.0106555
21990	54.5291	2.44499	0.732489	3.33792	0.000844074	0.0107519
329851	22.4721	2.18035	0.653598	3.33592	0.00085019	0.010822
67161	359.03	-0.728782	0.218479	-3.33571	0.000850829	0.0108223
214944	717.648	-0.502519	0.150669	-3.33525	0.00085223	0.0108323
17886	7975.74	0.797958	0.239299	3.33456	0.000854333	0.0108513
13996	51.4719	-1.68803	0.506317	-3.33394	0.000856254	0.0108678
26377	199.428	0.896616	0.268978	3.33342	0.000857852	0.0108803
12346	57.4637	-1.50577	0.451749	-3.3332	0.000858532	0.0108811
257635	293.364	-0.645879	0.193813	-3.33249	0.000860741	0.0109013
24044	1275.42	0.571297	0.171471	3.33174	0.000863037	0.0109225
328971	37.3075	-1.62142	0.48686	-3.33036	0.000867324	0.0109689
17691	272.958	0.979092	0.294015	3.33007	0.000868229	0.0109725
211446	4601.34	-0.322939	0.0970134	-3.32881	0.000872188	0.0110068
26914	2531.62	0.334083	0.10036	3.32884	0.00087209	0.0110068
16644	64.3367	2.02696	0.609302	3.32669	0.000878832	0.0110827
100502602	7.16571	3.73128	1.12197	3.32566	0.000882087	0.0111158
68523	1474.04	-0.750143	0.225586	-3.32531	0.000883198	0.0111219
320172	104.89	-0.834584	0.251164	-3.32287	0.000890962	0.0111957
68682	5155.8	0.513336	0.154484	3.32291	0.00089085	0.0111957
74211	197.776	1.0948	0.329472	3.32289	0.000890897	0.0111957
15939	343.498	1.10783	0.333445	3.32238	0.000892522	0.0112073
224833	59.4299	1.14909	0.345909	3.32195	0.000893923	0.0112169
55950	1649.49	0.689569	0.207732	3.31952	0.000901734	0.0113069
66514	1354.53	-0.372352	0.112194	-3.31882	0.000903998	0.0113272
17858	176.633	1.67172	0.503912	3.31748	0.000908336	0.0113735
75646	871.484	0.553011	0.166786	3.31569	0.000914167	0.0114384
54519	355.463	1.2268	0.370062	3.31511	0.000916071	0.0114541
12869	953.444	-2.70112	0.814866	-3.3148	0.000917091	0.0114588
665033	64.4825	-1.46691	0.442764	-3.31307	0.000922774	0.0115216
170750	2686.68	0.441805	0.133389	3.31215	0.00092583	0.0115439
21824	1283.28	0.593001	0.179039	3.31214	0.000925867	0.0115439
277744	67.9724	1.62947	0.492538	3.30831	0.000938621	0.0116935
634650	113.59	2.23883	0.676764	3.30814	0.000939188	0.0116935
13088	9.17376	3.49031	1.05544	3.30695	0.000943161	0.0117347
435818	130.266	-1.26408	0.382395	-3.30569	0.000947443	0.011775
68944	2211.15	-0.627565	0.189849	-3.3056	0.000947739	0.011775
17420	1423.8	-0.662483	0.200442	-3.30512	0.000949368	0.011787
11998	14.9033	2.80525	0.84883	3.30484	0.000950307	0.0117904
68567	1436.12	-0.564948	0.170982	-3.30414	0.000952694	0.0118117
68465	2425.59	0.405227	0.122712	3.30227	0.000959067	0.0118823
216963	1928.92	0.545713	0.165284	3.30167	0.000961101	0.0118992
56348	4291.79	-0.415797	0.126022	-3.2994	0.000968932	0.0119877
239706	1482.72	-0.807078	0.244666	-3.2987	0.000971353	0.0120093
319190	185.491	-0.683412	0.207234	-3.29778	0.000974532	0.0120401
23972	295.799	0.547159	0.165952	3.29708	0.000976947	0.0120517
433801	563.416	1.1446	0.347156	3.29708	0.00097695	0.0120517
67270	3980.29	-1.00083	0.303566	-3.29692	0.000977518	0.0120517
107702	4228.55	0.530018	0.160787	3.29639	0.000979343	0.0120658
20397	1469.1	0.594894	0.180495	3.29591	0.000981019	0.0120769
268885	136.62	1.98223	0.601451	3.29575	0.000981609	0.0120769
18537	6432.95	-0.392415	0.119099	-3.29487	0.000984679	0.0121028
56433	4283.5	-0.764536	0.232047	-3.29475	0.000985088	0.0121028
320207	397.493	0.781924	0.237444	3.29309	0.000990936	0.0121662
18194	3146.39	-0.363152	0.110307	-3.2922	0.000994077	0.0121963
12502	122.043	3.13922	0.954314	3.2895	0.00100365	0.012289
12525	48.1985	2.68729	0.816847	3.28983	0.00100249	0.012289
19782	86.2039	-1.43422	0.436001	-3.28948	0.00100372	0.012289
21371	6822.54	-0.858364	0.261008	-3.28865	0.0010067	0.0123169
66671	1189.52	-0.362431	0.110227	-3.28804	0.00100887	0.0123349
18596	994.156	0.410754	0.124947	3.28742	0.00101112	0.0123538
16478	4027.57	0.427031	0.129939	3.2864	0.00101478	0.01239
14860	1381.65	-0.876659	0.266831	-3.28544	0.00101823	0.0124235
12095	100.512	-1.1294	0.343874	-3.28434	0.00102221	0.0124463
20544	950.526	0.739082	0.225026	3.28442	0.00102191	0.0124463
57912	2224.05	0.33032	0.100568	3.28456	0.00102142	0.0124463
19731	1341.81	0.435454	0.132686	3.28184	0.00103134	0.0125488
100503572	1307.46	-0.517964	0.157869	-3.28097	0.00103451	0.0125701
64654	10.8023	2.72562	0.830703	3.28111	0.001034	0.0125701
14169	424.674	-0.536544	0.163564	-3.28033	0.00103685	0.0125898
104360	3398.7	-0.43192	0.131703	-3.27951	0.00103988	0.012592
12832	2109.59	0.581431	0.177281	3.27971	0.00103914	0.012592
213389	106.72	-1.25609	0.38301	-3.27952	0.00103985	0.012592
80981	558.246	0.615061	0.187532	3.27976	0.00103896	0.012592
76311	157.459	-1.04344	0.318244	-3.27873	0.00104274	0.012618
231874	1344.38	0.471467	0.143817	3.27825	0.00104453	0.0126309
320709	425.673	-0.47043	0.143527	-3.27763	0.00104682	0.01265
80286	3807.51	-0.430348	0.131312	-3.27731	0.00104803	0.0126559
70450	200.137	1.10084	0.335995	3.27635	0.00105158	0.0126901
19261	2131.85	0.505425	0.154309	3.27541	0.00105508	0.0127236
57738	2501.55	-0.748256	0.228496	-3.2747	0.00105774	0.012747
17873	424.176	0.74492	0.227516	3.27414	0.00105985	0.0127637
18767	3405.66	-0.572777	0.17495	-3.27395	0.00106057	0.0127637
436440	6.85998	4.11395	1.25672	3.27357	0.00106199	0.012772
78354	9.99342	3.04073	0.928996	3.27313	0.00106363	0.0127831
243653	419.124	0.739584	0.226014	3.27229	0.00106681	0.0128126
16776	382.838	1.01808	0.311175	3.27173	0.00106893	0.0128294
21853	1035.06	0.835581	0.255441	3.27114	0.00107117	0.0128387
73914	476.341	0.670137	0.20486	3.2712	0.00107092	0.0128387
171504	369.293	0.792173	0.242445	3.26743	0.00108528	0.012999
19216	603.514	0.51309	0.157059	3.26686	0.00108747	0.0130165
18626	680.394	0.916087	0.28052	3.26567	0.00109206	0.0130537
225049	480.687	0.612728	0.187618	3.26583	0.00109145	0.0130537
18214	1164.05	0.503704	0.154356	3.26326	0.00110138	0.0131562
114644	283.219	1.11659	0.34246	3.26049	0.00111219	0.0132715
20916	8389.46	-0.473577	0.145251	-3.2604	0.00111254	0.0132715
21943	11.8664	2.3854	0.731832	3.25949	0.00111611	0.0132962
321000	761.994	-0.855659	0.262499	-3.25967	0.00111543	0.0132962
100042539	2129.05	0.606686	0.186153	3.25908	0.00111774	0.0133066
70564	2531.89	-0.573993	0.176165	-3.25828	0.00112091	0.0133353
67486	3393.01	-0.49104	0.15079	-3.25646	0.00112812	0.013412
12111	6103.63	0.628274	0.192956	3.25605	0.00112976	0.0134135
66116	195.438	-0.557577	0.171237	-3.25618	0.00112923	0.0134135
269423	250.09	-0.599887	0.184257	-3.25571	0.00113109	0.0134203
69576	63.735	-3.15179	0.968146	-3.25549	0.00113196	0.0134216
11982	237.782	0.740617	0.227579	3.25433	0.00113658	0.0134493
13684	3458.27	-0.463713	0.14248	-3.25459	0.00113556	0.0134493
20678	542.368	-0.717221	0.220384	-3.25442	0.00113624	0.0134493
23845	251.271	0.968307	0.297595	3.25378	0.00113881	0.0134667
12739	5.89075	3.42629	1.05341	3.25256	0.00114369	0.0135069
29859	17079.2	-0.254399	0.0782198	-3.25236	0.00114451	0.0135069
668218	315.866	0.993538	0.305468	3.25251	0.00114391	0.0135069
16197	101.91	1.35092	0.415439	3.2518	0.00114679	0.0135247
13197	442.669	0.83476	0.256729	3.25152	0.0011479	0.0135288
17313	7016.68	1.12575	0.346281	3.25097	0.00115011	0.0135458
23988	4035.56	-0.669774	0.20607	-3.25023	0.0011531	0.013572
30925	72.657	1.8441	0.567525	3.24938	0.00115657	0.0136038
67477	126.139	0.758207	0.233397	3.24857	0.00115987	0.0136335
230857	1899.87	0.587502	0.180958	3.24662	0.00116784	0.0137181
16661	134.174	-0.835062	0.257244	-3.24618	0.00116964	0.0137301
54167	49.2578	2.58369	0.796081	3.24551	0.00117242	0.0137535
217847	43.4719	1.72279	0.531008	3.24438	0.00117708	0.013799
17425	647.726	0.779246	0.24022	3.24389	0.0011791	0.0138046
234700	595.913	-0.744225	0.229424	-3.24388	0.00117912	0.0138046
73490	333.586	-0.906134	0.27936	-3.24361	0.00118025	0.0138087
22428	3845.13	-0.497059	0.153271	-3.243	0.00118278	0.0138291
52023	805.769	-0.643854	0.198554	-3.24271	0.00118397	0.0138317
77407	1293.19	0.436696	0.134676	3.24257	0.00118457	0.0138317
17916	931.043	0.710319	0.219169	3.24097	0.00119125	0.0139005
107321	155.654	1.2352	0.381167	3.24058	0.00119285	0.0139011
23849	2902.9	0.376503	0.116184	3.24058	0.00119287	0.0139011
67177	79.186	2.03043	0.626691	3.23993	0.0011956	0.0139237
16636	3.12835	4.62833	1.4292	3.23841	0.00120197	0.0139794
72309	1954.85	0.597343	0.184454	3.23845	0.00120181	0.0139794
240913	67.1663	2.33825	0.722322	3.23712	0.00120742	0.0140335
21825	1017.3	0.797957	0.246643	3.23528	0.00121525	0.0141153
22321	869.547	0.708649	0.219063	3.23491	0.00121683	0.0141243
26411	126.86	0.932556	0.288375	3.23383	0.00122143	0.0141684
26987	1820.77	0.347781	0.107571	3.23305	0.00122478	0.0141866
66423	1201.07	-0.586057	0.181279	-3.2329	0.00122541	0.0141866
74574	64.3065	1.36175	0.421201	3.23302	0.0012249	0.0141866
327957	97.3918	2.03873	0.630929	3.23131	0.00123223	0.0142562
68721	2066.93	-0.816722	0.252773	-3.23105	0.00123338	0.0142601
170813	338.114	-1.14984	0.355913	-3.23067	0.00123499	0.014261
19353	7718.06	0.339958	0.105229	3.23066	0.00123507	0.014261
67655	396.228	0.694164	0.214885	3.2304	0.00123616	0.0142643
14199	8005.52	-1.02881	0.31851	-3.23008	0.00123756	0.0142676
30935	654.283	0.711182	0.220183	3.22996	0.00123806	0.0142676
68106	1186.59	-0.679783	0.210604	-3.22778	0.00124756	0.0143677
108098	1645.63	-0.777303	0.240867	-3.2271	0.00125051	0.014383
54486	112.796	1.64051	0.508341	3.22719	0.00125013	0.014383
216892	463.454	0.654984	0.203146	3.22421	0.00126323	0.0145197
240063	135.8	-0.868249	0.269432	-3.22252	0.0012707	0.0145835
27214	119.198	0.715486	0.222013	3.22272	0.00126978	0.0145835
67117	12800	-0.545464	0.169273	-3.22239	0.00127125	0.0145835
98999	1975.36	0.777867	0.241416	3.22211	0.00127252	0.0145886
70312	444.703	0.516469	0.160349	3.22091	0.00127786	0.0146402
104110	172.207	0.957108	0.297265	3.21972	0.00128318	0.0146726
216343	51.9856	-0.925702	0.287513	-3.21969	0.0012833	0.0146726
226040	187.12	3.23597	1.00517	3.21934	0.00128486	0.0146726
64103	31.2608	-2.15743	0.670122	-3.21946	0.00128433	0.0146726
68810	2124.61	-1.29995	0.40372	-3.21992	0.00128224	0.0146726
94246	1298.5	-0.697857	0.216782	-3.21916	0.00128567	0.0146726
215693	421.146	-0.61289	0.190402	-3.21893	0.00128668	0.0146747
54204	199.009	0.989307	0.307358	3.21874	0.00128754	0.0146749
17306	388.257	-3.23769	1.00612	-3.21801	0.00129084	0.0147031
67834	5312.93	-0.40545	0.126037	-3.21692	0.00129576	0.0147496
17444	122.42	1.12982	0.351247	3.21658	0.00129728	0.0147573
67971	77276.9	-0.566073	0.176144	-3.21369	0.00131041	0.0148972
23919	66.5044	-1.30555	0.406498	-3.21171	0.00131949	0.014981
93689	135.093	-1.08626	0.338219	-3.21172	0.00131945	0.014981
224092	707.491	0.59924	0.186664	3.21026	0.00132613	0.0150468
104771	2360.78	-0.61972	0.193079	-3.20966	0.0013289	0.0150589
330171	3392.11	0.441727	0.137624	3.20967	0.00132887	0.0150589
12332	3001.63	0.637677	0.198739	3.20862	0.00133376	0.0151042
268567	2575.88	0.677961	0.211333	3.20803	0.00133648	0.0151254
12282	1935.8	0.638042	0.198938	3.20725	0.00134012	0.0151569
14600	1790.64	-0.486706	0.151885	-3.20443	0.00135329	0.0152897
71913	2652.86	0.430751	0.134426	3.20437	0.0013536	0.0152897
85029	128.603	-1.50418	0.469524	-3.20363	0.00135706	0.0153189
18970	2526.47	-0.801775	0.250365	-3.20243	0.00136275	0.0153734
19303	1793.25	0.593801	0.185511	3.20089	0.00137003	0.0154457
23900	128.693	1.51426	0.47327	3.19957	0.00137635	0.015507
18033	1111.93	0.41096	0.128459	3.19915	0.00137832	0.0155193
110279	1337.6	0.57317	0.179205	3.1984	0.00138195	0.0155502
18003	1010.56	0.323173	0.101071	3.19748	0.00138635	0.0155898
626802	544.062	-0.89982	0.281435	-3.19726	0.00138742	0.0155919
107746	1721.55	0.704761	0.220472	3.19661	0.00139055	0.0156172
101502	601.087	0.675416	0.211313	3.19628	0.00139212	0.0156234
66195	4.29527	5.08383	1.59062	3.19612	0.00139287	0.0156234
75986	4.44354	5.13525	1.60722	3.19512	0.00139771	0.0156677
234889	664.242	-0.581791	0.182227	-3.19266	0.00140967	0.0157917
66857	1007.12	0.842613	0.264091	3.19061	0.00141973	0.0158943
15251	2140.97	0.675634	0.211799	3.18998	0.00142284	0.0159127
328365	1772.78	0.521949	0.163625	3.18991	0.00142317	0.0159127
17993	4290.04	-0.680115	0.213239	-3.18945	0.00142542	0.015921
228019	459.873	-0.551038	0.172773	-3.18937	0.00142584	0.015921
242509	1279.75	-0.434334	0.136189	-3.18921	0.00142662	0.015921
11889	55.3317	1.7661	0.553864	3.18869	0.00142921	0.0159297
17063	172.557	-1.13746	0.356707	-3.18879	0.00142872	0.0159297
17926	181.999	-1.26301	0.396157	-3.18815	0.00143185	0.0159491
243914	2455.16	0.682214	0.21408	3.18672	0.00143896	0.0160182
171207	277.327	1.06295	0.333644	3.18589	0.00144308	0.0160538
66050	1246.54	-0.654883	0.205579	-3.18555	0.0014448	0.0160538
74107	64.0748	1.60067	0.502483	3.18553	0.00144489	0.0160538
13426	4344.44	-0.296063	0.0929711	-3.18446	0.00145025	0.0160931
229665	1400.75	-3.31762	1.04179	-3.18453	0.00144988	0.0160931
12408	2482.67	-0.485501	0.1525	-3.18361	0.00145453	0.0161305
27226	11853.7	-0.458923	0.144164	-3.18334	0.00145589	0.0161354
240121	1085.74	-0.453487	0.142467	-3.1831	0.00145705	0.0161382
109077	392.941	0.451824	0.141971	3.18251	0.00146002	0.0161437
232334	570.088	-0.465385	0.146234	-3.18246	0.00146029	0.0161437
72690	227.038	1.3051	0.410076	3.18258	0.00145967	0.0161437
320135	46.5661	-1.1094	0.348683	-3.18169	0.0014642	0.0161767
105450	432.862	0.671694	0.211132	3.18139	0.00146569	0.016183
103742	4095.97	-0.659954	0.207513	-3.1803	0.00147124	0.0162039
13389	67.3052	-1.67818	0.527676	-3.18033	0.00147109	0.0162039
277463	1354.24	0.375056	0.117916	3.18069	0.00146925	0.0162039
78748	130.686	-0.863649	0.271539	-3.18057	0.00146986	0.0162039
11951	11834.9	-0.781621	0.245805	-3.17984	0.00147357	0.0162194
100504104	25.9947	-1.42199	0.447256	-3.17937	0.00147597	0.0162357
630499	138.57	0.965608	0.303755	3.17891	0.00147832	0.0162514
72055	2505.55	0.328097	0.103232	3.17825	0.00148165	0.0162778
74782	127.148	-0.899273	0.283021	-3.17741	0.00148598	0.0163153
17068	62.1862	-1.45211	0.457153	-3.17643	0.001491	0.0163602
12490	673.881	-0.404283	0.127323	-3.17524	0.0014971	0.0163864
14205	173.109	1.05935	0.333625	3.17527	0.00149698	0.0163864
69032	9.62436	-5.05684	1.59252	-3.17537	0.00149648	0.0163864
78919	27.6539	-1.68883	0.531846	-3.17541	0.00149627	0.0163864
399558	785.929	0.690256	0.217556	3.17278	0.00150987	0.0165159
75801	161.283	-0.814057	0.25663	-3.17211	0.00151338	0.0165441
19416	96.9073	1.61497	0.509166	3.1718	0.00151498	0.0165513
59095	4915.22	-0.546536	0.172397	-3.17022	0.00152326	0.0166315
12722	170.97	0.92162	0.290733	3.16999	0.00152447	0.0166344
20306	261.658	1.83398	0.578662	3.16934	0.00152787	0.0166613
544717	260.255	-0.954401	0.301225	-3.1684	0.00153281	0.0167047
333433	3142.04	-0.310277	0.0979502	-3.1677	0.00153651	0.0167245
73183	30.9488	-2.06843	0.652958	-3.16779	0.00153602	0.0167245
17119	825.585	0.757097	0.239051	3.1671	0.00153969	0.0167488
52592	1818.19	-0.303919	0.0959761	-3.16661	0.00154228	0.0167572
77521	821.75	0.505892	0.159759	3.16659	0.00154237	0.0167572
11994	311.147	-0.740447	0.233951	-3.16497	0.00155101	0.0168407
18301	3996.33	1.03039	0.325673	3.16389	0.00155678	0.0168516
20203	28706.8	-0.582789	0.184175	-3.16432	0.00155447	0.0168516
21426	97.7498	1.16157	0.367111	3.16409	0.0015557	0.0168516
66128	1918.16	-0.589297	0.18625	-3.16402	0.00155608	0.0168516
67776	14375.2	0.374884	0.118478	3.16417	0.00155528	0.0168516
17161	2854.71	-0.493041	0.155857	-3.16343	0.00155921	0.0168676
18476	1110.35	-0.66781	0.211132	-3.163	0.00156152	0.0168822
140723	249.167	0.636682	0.201318	3.16257	0.00156381	0.0168967
243043	1384.03	-0.389706	0.123233	-3.16235	0.00156502	0.0168993
58217	110.563	1.86207	0.588994	3.16144	0.0015699	0.0169416
24069	322.668	0.698997	0.221211	3.15986	0.00157842	0.0170233
15381	7218.59	-0.604489	0.191351	-3.15906	0.00158281	0.0170394
68607	548.485	-0.578923	0.18325	-3.1592	0.00158203	0.0170394
71690	118.994	1.81957	0.575931	3.15934	0.00158125	0.0170394
216859	167.928	0.76448	0.242422	3.15351	0.00161317	0.0173556
11826	7688.85	-0.451943	0.143339	-3.15297	0.00161618	0.0173773
12479	181.164	0.632281	0.200632	3.15144	0.00162467	0.0174474
545030	388.994	0.840238	0.266619	3.15146	0.00162457	0.0174474
16801	1503.44	0.391203	0.12415	3.15105	0.00162686	0.0174604
22376	251.065	1.39758	0.443564	3.15079	0.00162829	0.0174651
22379	333.755	0.629875	0.199953	3.15012	0.00163206	0.0174948
20148	1283.14	0.709315	0.225215	3.1495	0.00163553	0.0175107
94281	810.796	-0.831693	0.26406	-3.14964	0.00163474	0.0175107
75600	514.831	-0.717372	0.227794	-3.14922	0.00163707	0.0175166
109054	1323.45	-0.831571	0.264131	-3.14833	0.00164209	0.0175597
242851	9.29964	-5.02172	1.59549	-3.14745	0.00164703	0.0175912
66730	57.5468	-1.32316	0.420373	-3.14759	0.00164623	0.0175912
17937	410.389	0.468848	0.149026	3.14608	0.00165474	0.0176629
242253	8.77759	2.95771	0.940204	3.14582	0.00165625	0.0176683
13924	39.4674	-1.4945	0.47521	-3.14492	0.00166132	0.0177117
69046	4460.84	-0.389428	0.12393	-3.14231	0.00167618	0.0178593
18030	358.112	1.23594	0.39337	3.14192	0.00167844	0.0178727
16011	8815.23	0.780609	0.248476	3.14159	0.00168031	0.0178818
68625	84.9807	-0.857593	0.273011	-3.14124	0.00168236	0.0178929
436022	62.621	1.8758	0.597303	3.14045	0.00168688	0.01793
73689	1434.35	-0.472211	0.150421	-3.13926	0.00169377	0.0179925
13430	1856.7	0.407485	0.129836	3.13845	0.00169843	0.0180163
23876	3444.84	0.468137	0.149167	3.13834	0.00169907	0.0180163
69069	37.0217	1.81487	0.578259	3.1385	0.00169815	0.0180163
71276	158.894	-0.919579	0.293077	-3.13767	0.00170295	0.0180466
235542	1380.24	-0.608322	0.193903	-3.13725	0.00170538	0.0180615
217430	2337.2	-0.348998	0.111314	-3.13525	0.0017171	0.0181727
51797	1600.76	0.460893	0.147011	3.1351	0.00171794	0.0181727
242669	3298.97	0.227063	0.0724328	3.13481	0.00171968	0.0181802
54561	1051.29	-0.372819	0.11895	-3.13426	0.00172286	0.018203
320148	233.365	1.15935	0.370022	3.13319	0.00172918	0.0182516
433100	206.057	-0.552475	0.176333	-3.13313	0.00172954	0.0182516
30057	3107.38	-0.854584	0.272845	-3.13213	0.00173546	0.0183032
18751	2761.54	-0.295639	0.0944013	-3.13172	0.00173784	0.0183174
244864	126.916	1.45955	0.466311	3.12998	0.00174817	0.0184043
66086	1864.57	-0.627116	0.20035	-3.13011	0.00174741	0.0184043
13043	3814.96	0.424294	0.135569	3.12973	0.00174969	0.0184093
94254	623.983	0.666824	0.213102	3.12914	0.00175321	0.0184353
277692	29.3501	1.45869	0.466263	3.12848	0.00175714	0.0184657
208263	1409.89	0.53643	0.171572	3.12657	0.0017686	0.018575
76800	411.004	0.480629	0.153786	3.12531	0.00177616	0.0186434
66568	196.63	-1.09419	0.350211	-3.12439	0.00178174	0.0186909
12552	3435.16	-0.363131	0.116241	-3.12396	0.00178437	0.0187073
231861	992.842	0.670946	0.214892	3.12224	0.00179481	0.0188056
69315	232.186	-1.05467	0.337892	-3.12134	0.00180033	0.0188522
211039	5.08902	-3.87659	1.24267	-3.11957	0.00181115	0.0189365
320790	667.524	0.788574	0.252779	3.11961	0.00181089	0.0189365
665001	5776.73	-0.630724	0.202199	-3.11932	0.00181267	0.0189365
72085	528.802	-0.658986	0.211256	-3.11937	0.00181239	0.0189365
103968	127.195	-1.89532	0.607802	-3.11831	0.0018189	0.0189727
15186	565.605	0.939648	0.301339	3.11824	0.00181935	0.0189727
56370	13570.6	-0.621461	0.199282	-3.1185	0.00181775	0.0189727
30949	2083.34	-0.611336	0.196125	-3.11707	0.00182661	0.0190258
545798	5659.52	-0.35617	0.114258	-3.11723	0.0018256	0.0190258
21854	5264.41	-0.564115	0.18106	-3.11563	0.00183554	0.0191076
71769	175.41	-0.615638	0.197622	-3.11522	0.00183808	0.0191227
13345	63.8756	2.14672	0.689255	3.11456	0.00184222	0.0191545
12048	2340.33	0.451008	0.144825	3.11415	0.00184476	0.0191696
100043213	784.913	-0.480182	0.154323	-3.11153	0.00186119	0.0193177
216976	5.33527	3.29532	1.05903	3.11165	0.00186042	0.0193177
18008	5039.32	0.882475	0.283749	3.11006	0.00187052	0.0193916
67610	1336.12	-0.475481	0.152878	-3.11019	0.00186964	0.0193916
71861	7.73954	2.83819	0.912812	3.10929	0.0018754	0.0194309
227737	3582.8	0.498295	0.16028	3.1089	0.00187784	0.0194447
654795	1591.45	-0.364489	0.117293	-3.1075	0.00188679	0.0195259
100038659	28.2977	2.29345	0.738382	3.10604	0.00189608	0.0195648
245631	66.1681	-0.789719	0.254231	-3.1063	0.00189443	0.0195648
259300	2088.06	0.404158	0.130103	3.10646	0.00189344	0.0195648
26549	464.351	-3.13498	1.00917	-3.10649	0.00189321	0.0195648
69350	100.571	-1.15157	0.370734	-3.1062	0.00189511	0.0195648
75597	1409.11	-0.803303	0.258743	-3.10464	0.0019051	0.0196464
66349	817.03	-0.530985	0.171088	-3.10358	0.00191192	0.0197051
26572	2770.04	-0.518118	0.166955	-3.10335	0.00191346	0.0197095
67149	513.981	0.837825	0.270017	3.10286	0.00191659	0.0197302
27371	65.3522	2.13536	0.688412	3.10187	0.00192304	0.0197851
12922	122.627	-1.30077	0.419538	-3.10049	0.00193203	0.019843
70361	1331.57	0.397081	0.128062	3.10068	0.00193075	0.019843
71893	48.3826	1.58076	0.50983	3.10056	0.00193154	0.019843
107607	522.595	0.890838	0.287374	3.09992	0.0019357	0.0198691
12819	1345.47	-0.645346	0.208232	-3.09917	0.00194063	0.0199072
228357	692.586	0.677694	0.218681	3.09901	0.00194167	0.0199072
66606	1042.41	-0.458929	0.148141	-3.09792	0.00194886	0.0199577
78752	619.968	0.473048	0.152694	3.098	0.00194831	0.0199577
65086	762.623	-0.729227	0.235462	-3.09701	0.00195485	0.0200075
231932	48.6347	2.39676	0.774322	3.09529	0.00196618	0.0201117
13682	31684.7	-0.474147	0.153227	-3.09442	0.00197201	0.0201131
22239	3039.06	-0.854182	0.275993	-3.09494	0.00196851	0.0201131
226123	1392.11	-0.517357	0.167174	-3.09473	0.00196995	0.0201131
72930	5182.84	-0.353345	0.114171	-3.09487	0.00196898	0.0201131
93843	470.673	-0.817255	0.264101	-3.09448	0.00197157	0.0201131
19703	293.958	0.792287	0.256069	3.09404	0.00197454	0.0201273
66576	16648.6	-0.888826	0.287459	-3.09201	0.00198807	0.0202535
21894	6015.63	0.601991	0.194736	3.09132	0.00199271	0.0202891
66060	8485.51	-0.653518	0.211455	-3.09058	0.00199769	0.0203281
12301	5237.23	-0.700745	0.226777	-3.09002	0.00200146	0.0203547
100504362	574.748	-1.12077	0.36277	-3.08949	0.00200502	0.0203792
218793	2005.6	-0.354711	0.11485	-3.08846	0.00201196	0.0204379
75422	539.409	-0.668706	0.216539	-3.08816	0.00201402	0.0204471
13244	9736.05	-0.317107	0.102705	-3.08754	0.00201819	0.0204777
109323	444.275	-0.547846	0.17751	-3.08628	0.00202675	0.0205473
13180	1317.72	-0.614872	0.199233	-3.08619	0.00202738	0.0205473
18132	270.359	0.49889	0.161671	3.08584	0.00202981	0.0205598
407786	1563.27	-0.370358	0.12003	-3.08554	0.00203185	0.0205598
94061	847.317	-0.767549	0.24876	-3.0855	0.00203211	0.0205598
606735	125.407	-1.51019	0.489626	-3.08438	0.00203974	0.0206252
66362	326.496	0.54134	0.175585	3.08307	0.00204879	0.020693
67457	1133.47	0.498164	0.161573	3.08321	0.00204779	0.020693
67618	978.053	-0.62645	0.203202	-3.0829	0.00204997	0.0206931
20336	2602.32	-0.314474	0.102014	-3.08266	0.00205158	0.0206932
246049	1101.25	-0.687474	0.223021	-3.08255	0.00205233	0.0206932
16549	923.573	0.55609	0.180421	3.08218	0.00205489	0.0207073
67976	872.747	0.516064	0.167463	3.08165	0.00205854	0.0207322
18356	210.326	1.69819	0.551164	3.0811	0.00206237	0.0207589
102193	892.43	0.404198	0.131226	3.08017	0.00206885	0.0208004
110196	13110.6	-0.398769	0.129462	-3.0802	0.00206858	0.0208004
77862	773.267	-0.874244	0.283887	-3.07955	0.00207312	0.0208315
76299	1546.52	0.3216	0.104458	3.07876	0.00207867	0.0208754
67695	3600.1	-0.846247	0.275083	-3.07634	0.0020956	0.0210215
80334	5902.51	-0.417324	0.135652	-3.07644	0.00209491	0.0210215
320879	481.972	-0.715435	0.232577	-3.07612	0.00209715	0.0210251
216616	2446.53	0.630497	0.205046	3.07491	0.00210566	0.0210984
22145	12893.6	-0.496625	0.161575	-3.07366	0.00211451	0.0211631
56307	7552.79	-0.440129	0.143191	-3.07371	0.00211414	0.0211631
73385	10675.8	0.283239	0.0921726	3.07292	0.00211974	0.0212034
102774	1816.24	-0.478988	0.15589	-3.07261	0.00212198	0.0212138
14867	296.272	-0.679619	0.22124	-3.07186	0.00212729	0.0212308
209590	8.26885	3.40562	1.10859	3.07201	0.0021262	0.0212308
93765	5334.94	-0.332075	0.108094	-3.0721	0.0021256	0.0212308
17681	142.256	-0.77873	0.25354	-3.07142	0.00213041	0.02125
23833	2315.97	1.15324	0.375533	3.07093	0.00213393	0.0212528
243910	64.0321	1.65704	0.539565	3.07106	0.00213299	0.0212528
75614	97.9094	-1.39571	0.454497	-3.07088	0.00213431	0.0212528
67726	2726.83	-0.353664	0.115178	-3.07057	0.00213649	0.0212585
69524	504.976	0.899291	0.292885	3.07046	0.00213729	0.0212585
54122	952.983	-0.400876	0.130652	-3.06826	0.00215309	0.0213916
65107	2281.61	0.50227	0.16369	3.06842	0.00215197	0.0213916
58523	3618.94	-0.3159	0.102978	-3.06764	0.00215758	0.021412
72333	575.216	-0.420954	0.137221	-3.06771	0.00215706	0.021412
546546	197.023	0.941959	0.307185	3.06642	0.00216636	0.0214871
258783	222.611	1.66484	0.543064	3.06565	0.00217199	0.0215309
11856	156.443	-0.900095	0.293643	-3.06527	0.00217474	0.0215445
76654	938.717	-0.461626	0.150606	-3.06512	0.00217581	0.0215445
109333	827.412	0.417254	0.136158	3.06448	0.00218052	0.021579
210766	2028.2	-0.608265	0.198546	-3.0636	0.00218689	0.02163
12519	129.319	0.70113	0.228903	3.06301	0.00219126	0.021649
67267	5229.4	-0.861302	0.281188	-3.06308	0.00219072	0.021649
12793	4804.58	-0.314381	0.102665	-3.0622	0.00219718	0.0216832
223433	554.832	0.674749	0.220342	3.06229	0.00219652	0.0216832
69358	434.254	-0.599314	0.195736	-3.06184	0.00219978	0.0216968
108829	1596.32	0.572178	0.186923	3.06104	0.00220569	0.0217429
237782	799.783	0.487906	0.159441	3.06011	0.00221258	0.0217986
212090	973.05	-0.685404	0.224004	-3.05979	0.00221492	0.0218095
56016	2048.66	-0.470062	0.15364	-3.0595	0.0022171	0.0218188
22365	1276.97	-0.54628	0.178568	-3.05922	0.00221914	0.0218267
15950	614.419	0.858241	0.280602	3.05857	0.00222393	0.0218616
70152	1539.55	-0.40333	0.131921	-3.05737	0.00223286	0.0219372
57316	3174.26	-0.659869	0.21587	-3.0568	0.00223716	0.0219672
56369	758.317	-0.577445	0.188965	-3.05583	0.00224442	0.0220263
382562	101.431	-1.00733	0.32969	-3.05538	0.00224779	0.022047
72201	2907.8	-0.309391	0.101273	-3.05503	0.00225038	0.0220603
260409	613.017	-0.587262	0.192246	-3.05475	0.00225249	0.0220687
15040	6.14048	3.17	1.03883	3.05152	0.00227686	0.022295
26462	474.556	-0.596808	0.195609	-3.05103	0.00228059	0.0223192
232989	2186.82	0.439507	0.144126	3.04946	0.00229256	0.0224239
12557	5.22474	4.17252	1.36898	3.04791	0.00230438	0.0224948
13139	1009.36	0.501161	0.164433	3.04782	0.00230505	0.0224948
21681	971.819	0.604975	0.198504	3.04768	0.00230618	0.0224948
68152	1320.4	-0.47099	0.154527	-3.04795	0.0023041	0.0224948
98952	1524.62	0.413226	0.135568	3.0481	0.00230291	0.0224948
29863	1045.41	0.418183	0.137259	3.04667	0.00231393	0.0225455
56738	691.212	0.631252	0.207187	3.04678	0.0023131	0.0225455
12585	1812.72	0.369622	0.121336	3.04627	0.00231699	0.0225628
228550	10.426	2.97625	0.977608	3.04442	0.00233133	0.02269
72121	69.3373	1.53151	0.503304	3.04292	0.00234293	0.0227903
56429	202.116	-1.27489	0.418993	-3.04274	0.00234433	0.0227914
213311	145.961	-0.651639	0.21419	-3.04234	0.00234743	0.022809
104252	1002.65	-0.536047	0.176211	-3.04208	0.00234948	0.0228163
11600	280.498	-0.886662	0.291496	-3.04176	0.00235197	0.022828
65970	1593.21	0.431744	0.141956	3.0414	0.00235482	0.0228431
22422	16.0106	2.35366	0.77397	3.04102	0.00235776	0.022859
68194	7955.95	-0.785527	0.25833	-3.04078	0.00235963	0.0228646
269514	1065.79	-0.376437	0.12381	-3.04043	0.00236239	0.0228788
20361	1129.67	0.747587	0.246023	3.03869	0.00237612	0.0229865
215951	567.385	-0.611936	0.201374	-3.0388	0.0023752	0.0229865
234311	316.788	1.03094	0.339318	3.03828	0.00237936	0.0230053
101488	790.82	0.429252	0.141289	3.0381	0.00238072	0.0230058
60344	261.909	-0.536294	0.176604	-3.0367	0.00239181	0.0231003
235416	108.837	1.84818	0.608886	3.03534	0.00240265	0.0231923
75729	169.636	-0.705163	0.232358	-3.03482	0.00240679	0.0232196
15936	295.154	0.977713	0.322213	3.03437	0.00241039	0.0232417
77015	896.766	-0.58102	0.191493	-3.03415	0.00241213	0.0232457
58799	3293.59	-0.493899	0.162808	-3.03363	0.00241628	0.023273
19660	118.604	-0.875448	0.288621	-3.03321	0.00241964	0.02328
243407	90.5885	-1.05539	0.347935	-3.0333	0.00241893	0.02328
16519	507.884	-0.595419	0.196335	-3.03268	0.00242396	0.0233088
100503619	83.8877	-1.569	0.517458	-3.03213	0.00242836	0.0233257
12257	2233.49	0.938401	0.309482	3.03216	0.00242807	0.0233257
19143	23.3194	2.34079	0.772128	3.0316	0.0024326	0.0233537
56753	24.6782	2.52766	0.833877	3.03121	0.00243574	0.0233711
80750	873.539	0.777617	0.256576	3.03074	0.00243952	0.0233947
17190	988.1	0.368064	0.121493	3.02951	0.00244953	0.0234398
320865	1194.68	-0.435983	0.143906	-3.02963	0.00244852	0.0234398
52187	1687.29	-0.426293	0.140709	-3.0296	0.00244875	0.0234398
67608	1348.89	-0.538206	0.177647	-3.02964	0.00244845	0.0234398
100503460	447.611	-0.716823	0.236652	-3.02901	0.00245354	0.0234654
72421	349.821	-0.446755	0.147573	-3.02734	0.00246714	0.0235828
108138	523.268	-0.562306	0.185773	-3.02684	0.00247124	0.0236091
14544	2102.18	0.36865	0.121819	3.02621	0.00247641	0.0236379
23943	5507.73	0.504116	0.166587	3.02615	0.00247693	0.0236379
381319	57.4868	2.01639	0.666383	3.02587	0.00247917	0.0236465
12313	76193.4	-0.256137	0.0846879	-3.02448	0.00249057	0.0237297
217837	2013.14	0.29433	0.0973117	3.02461	0.00248956	0.0237297
12985	8.99075	4.1412	1.36961	3.02363	0.00249759	0.0237837
18582	2257.7	-0.464044	0.153481	-3.02345	0.00249908	0.023785
652925	513.335	0.577285	0.190953	3.02318	0.00250133	0.0237936
16530	4.75375	4.03767	1.33694	3.02008	0.00252705	0.024006
212937	392.187	0.794342	0.263018	3.02011	0.00252686	0.024006
64058	589.498	0.606234	0.20074	3.02	0.00252773	0.024006
52468	2516.52	0.429651	0.142281	3.01974	0.00252992	0.0240139
12310	49981.9	-0.590687	0.195644	-3.0192	0.00253444	0.0240358
208154	66.8508	1.56161	0.517238	3.01914	0.00253495	0.0240358
319480	193.021	-0.623391	0.206503	-3.01879	0.00253785	0.0240504
12314	57613.8	-0.646961	0.214366	-3.01803	0.00254426	0.0240982
233900	992.896	0.505437	0.167532	3.01696	0.00255327	0.0241705
56044	3254.94	-0.377502	0.125155	-3.01629	0.0025589	0.0242108
100043497	12.2261	2.7038	0.897047	3.01411	0.00257731	0.024372
14675	3199.42	-0.392007	0.130087	-3.01342	0.00258323	0.0244148
56405	215.447	-0.582089	0.193266	-3.01186	0.00259652	0.0245273
73472	18.8845	2.44059	0.810413	3.01154	0.00259927	0.0245402
208677	7.24043	2.70864	0.899626	3.01085	0.0026052	0.024583
14812	69.9177	-1.44957	0.481554	-3.01019	0.00261087	0.0245971
67855	349.891	1.33918	0.444875	3.01025	0.00261035	0.0245971
68527	19.0401	-1.7906	0.594822	-3.01031	0.00260981	0.0245971
56176	2114.79	-0.779466	0.258971	-3.00986	0.00261369	0.0246105
231130	257.807	1.17943	0.391904	3.00949	0.00261683	0.0246266
231290	13.0073	2.00926	0.667674	3.00934	0.00261818	0.0246266
170756	522.037	0.485108	0.161274	3.00798	0.00262987	0.0247233
23807	1323.43	0.270862	0.0900749	3.00707	0.00263779	0.0247845
75276	11360.2	-0.358868	0.119373	-3.00628	0.00264467	0.024836
16621	20.8055	2.12118	0.705643	3.00603	0.00264683	0.0248431
56349	897.296	0.61381	0.204268	3.00493	0.00265641	0.0249198
100043381	15434.6	-0.482376	0.160558	-3.00436	0.00266138	0.0249531
54188	290.951	0.540823	0.180081	3.00322	0.00267137	0.0250335
98758	5919.5	0.276972	0.0922342	3.00292	0.00267398	0.0250447
236266	479.793	-0.465441	0.155072	-3.00146	0.00268693	0.0251525
14453	467.609	-0.604407	0.201452	-3.00026	0.00269749	0.0252247
17079	159.997	1.44488	0.481559	3.00042	0.00269608	0.0252247
16597	257.714	-0.504025	0.16808	-2.99872	0.00271114	0.0253389
17979	943.452	0.422478	0.140894	2.99855	0.0027127	0.02534
19720	502.167	0.498429	0.16634	2.99645	0.00273139	0.0255012
14768	4844.98	-0.422389	0.140997	-2.99572	0.00273798	0.0255442
66618	3004.96	-0.796223	0.265796	-2.99562	0.00273889	0.0255442
108077	1713.68	0.379875	0.126843	2.99483	0.00274595	0.0255964
80517	722.228	0.762289	0.254554	2.99461	0.00274797	0.0256018
67564	1400.41	-0.477577	0.159543	-2.9934	0.00275885	0.0256896
73815	5.67127	2.77427	0.926937	2.99294	0.00276305	0.0257151
226548	1083.16	0.428277	0.143109	2.99266	0.00276554	0.0257248
100526497	320.646	-0.636966	0.212929	-2.99145	0.00277657	0.0258137
225655	243.963	0.721069	0.241062	2.99121	0.00277872	0.0258201
170439	2387.78	-0.718354	0.240201	-2.99064	0.00278395	0.0258552
60505	6.70768	3.66054	1.22439	2.98968	0.00279272	0.025923
76770	9.62524	2.85545	0.955438	2.98863	0.00280235	0.0259987
21969	3083.57	-0.463097	0.154968	-2.98834	0.00280496	0.0260093
574437	314.339	-1.56857	0.525021	-2.98764	0.00281141	0.0260553
28080	16390.3	-0.750746	0.251343	-2.98693	0.0028179	0.0261018
22694	1175.24	-0.668162	0.223713	-2.9867	0.00282011	0.0261085
73827	250.113	0.865588	0.289845	2.98638	0.00282306	0.0261222
56464	1568.25	-0.396527	0.132816	-2.98553	0.00283085	0.0261805
20262	44717.2	-0.715328	0.239699	-2.98428	0.0028425	0.0262745
13132	1185.69	0.649246	0.217644	2.98306	0.0028538	0.0263651
66457	154.615	-0.909536	0.305005	-2.98203	0.0028634	0.02644
58185	965.554	0.833275	0.279608	2.98016	0.00288102	0.0265849
72361	92.6649	0.677853	0.227464	2.98004	0.0028821	0.0265849
97440	124.55	0.798266	0.267895	2.97977	0.00288463	0.0265943
171486	4983.32	-0.299409	0.100516	-2.97871	0.00289465	0.0266728
72381	3.0474	4.59864	1.54399	2.9784	0.00289753	0.0266854
230815	1167.34	0.424877	0.14271	2.97721	0.00290882	0.0267754
380694	93.842	-0.798404	0.26823	-2.97656	0.00291501	0.0268184
329384	432.415	-0.759236	0.25513	-2.97588	0.00292147	0.0268638
236904	305.633	-0.840168	0.282386	-2.97524	0.00292756	0.0269059
16859	5804.9	0.533229	0.17929	2.97412	0.00293827	0.0269902
18793	522.394	0.609934	0.205116	2.97361	0.00294322	0.0270216
69211	104.76	-1.64587	0.553569	-2.97319	0.00294719	0.027044
73284	526.385	-2.28178	0.767499	-2.97301	0.00294894	0.027046
12522	159.43	-0.685179	0.23048	-2.97283	0.00295065	0.0270476
626615	20.7273	-2.30372	0.775113	-2.97211	0.0029576	0.0270973
14137	14553.7	-0.341865	0.115056	-2.97129	0.00296548	0.0271553
192166	343.591	0.692314	0.233217	2.96854	0.00299223	0.0273719
68512	2885.67	-0.749236	0.252386	-2.96861	0.00299147	0.0273719
213391	2932.17	0.67177	0.226454	2.96647	0.00301243	0.0275282
98267	582.322	0.687876	0.23188	2.96651	0.00301197	0.0275282
11611	4.35646	5.10646	1.72209	2.96527	0.00302422	0.0276201
26373	1143.71	0.583474	0.196779	2.96512	0.00302561	0.0276201
14595	1087.87	0.642455	0.216703	2.96468	0.00303001	0.0276459
244416	182.388	0.576184	0.194416	2.96366	0.00304	0.0277227
214580	596.506	-0.464692	0.156848	-2.96269	0.00304962	0.0277944
55942	837.272	0.52868	0.178454	2.96255	0.00305101	0.0277944
319922	144.265	-0.549984	0.185699	-2.96169	0.00305956	0.0278435
77832	225.379	0.433008	0.146196	2.96183	0.00305819	0.0278435
20375	859.891	0.854712	0.288644	2.96113	0.00306514	0.0278799
50785	1378.31	0.709273	0.239575	2.96055	0.00307095	0.0278931
52589	4187.55	-0.386039	0.130392	-2.9606	0.00307044	0.0278931
66648	2606.7	-0.388824	0.131337	-2.96051	0.00307132	0.0278931
66959	6587.03	-0.392124	0.132475	-2.95999	0.00307653	0.027926
69721	3817.47	-0.465715	0.157424	-2.95834	0.00309297	0.0280608
212943	516.073	0.501616	0.169596	2.95772	0.00309926	0.0281035
68498	363.934	1.22488	0.41418	2.95737	0.00310277	0.0281109
78232	2849.16	-0.315278	0.10661	-2.95732	0.00310326	0.0281109
15284	121.695	0.860254	0.290921	2.957	0.00310648	0.0281256
70129	18.951	-2.16382	0.731898	-2.95645	0.00311205	0.0281616
56454	1692.71	0.527094	0.178302	2.95618	0.00311474	0.0281715
20293	171.884	1.25179	0.42352	2.95567	0.00311988	0.0282035
100040736	441.334	-0.687546	0.232781	-2.95362	0.00314071	0.0283373
14149	329.833	-0.463608	0.156956	-2.95374	0.00313951	0.0283373
72297	89.0342	2.14686	0.726756	2.95404	0.00313648	0.0283373
75619	947.005	-0.533432	0.180605	-2.95358	0.00314109	0.0283373
100503120	82.139	-1.16732	0.395267	-2.95325	0.00314449	0.0283534
14747	274.726	1.44725	0.4902	2.95236	0.00315351	0.0284202
15466	78.7368	1.13575	0.384715	2.95219	0.00315525	0.0284214
66406	518.463	-0.511474	0.173284	-2.95165	0.00316086	0.0284574
11777	2629.8	-0.306283	0.103807	-2.95051	0.00317245	0.0285472
11816	129386	-0.4907	0.166349	-2.94983	0.00317947	0.0285958
83702	17.8771	7.14507	2.42245	2.94952	0.00318265	0.0286098
18120	1666.44	-0.48148	0.163337	-2.94778	0.00320069	0.0287427
66477	7436.78	-0.818101	0.277518	-2.94792	0.00319918	0.0287427
68263	7116.2	-0.445256	0.151064	-2.94746	0.00320394	0.0287573
100037258	3502.91	0.268245	0.0910245	2.94695	0.00320922	0.0287779
245847	540.252	0.616995	0.209369	2.94693	0.0032095	0.0287779
17685	1353.05	-0.331935	0.11265	-2.94659	0.00321296	0.0287943
67642	48.8654	2.61757	0.888388	2.94643	0.00321466	0.028795
29807	381.113	-0.591291	0.200705	-2.94607	0.00321835	0.0288134
330836	831.73	0.301645	0.102404	2.94563	0.003223	0.0288404
67980	2190.2	-0.399793	0.135849	-2.94293	0.00325124	0.0290784
67199	4813.8	-0.818953	0.278294	-2.94276	0.003253	0.0290794
627984	20.3354	1.8996	0.645648	2.94216	0.00325928	0.0291207
71956	263.285	0.867523	0.294988	2.94088	0.00327285	0.0292272
19252	855.461	0.650318	0.221287	2.93879	0.00329492	0.0294031
209086	1408.01	0.638598	0.217318	2.93855	0.00329755	0.0294031
66226	4825.64	-0.551424	0.187644	-2.93867	0.00329619	0.0294031
245902	112.154	-0.924552	0.314683	-2.93804	0.00330291	0.0294361
74241	1655.15	0.403325	0.137345	2.93659	0.00331844	0.0295596
17449	22494.7	-0.578425	0.196999	-2.93618	0.00332282	0.0295734
227717	4.90758	4.08856	1.3925	2.93613	0.00332335	0.0295734
20523	1155.66	-0.560463	0.190907	-2.9358	0.00332691	0.0295902
209361	841.401	-0.502819	0.17132	-2.93496	0.00333589	0.0296552
73729	193.181	-0.555554	0.189435	-2.9327	0.00336034	0.0298574
13527	2601.16	-0.369058	0.125856	-2.93239	0.00336365	0.0298669
15564	149.47	-0.928849	0.316766	-2.93228	0.00336478	0.0298669
110382	4.40975	5.12632	1.7484	2.93201	0.00336774	0.0298781
59012	1395.44	0.303184	0.103421	2.93155	0.00337279	0.0299079
100503498	30.6355	1.66988	0.569796	2.93066	0.00338247	0.0299486
330119	205.409	0.55797	0.190388	2.93071	0.00338191	0.0299486
74776	1558.09	-0.543096	0.185304	-2.93084	0.00338052	0.0299486
433099	44.1958	-1.30832	0.446567	-2.92974	0.0033925	0.0300223
66813	235.748	-0.704996	0.240661	-2.92941	0.00339602	0.0300385
66454	475.858	-0.557499	0.190337	-2.92901	0.00340042	0.0300623
20498	1100.8	0.442591	0.15117	2.92777	0.00341399	0.0301672
14030	3581.14	0.227498	0.0777585	2.9257	0.00343678	0.0303533
[truncated: 22,117 more rows]

## Sheet: q < 0.1
	baseMean	log2FoldChange	lfcSE	stat	pvalue	padj	ENTREZ Number MATLAB	Gene Symbol MATLAB	Common Gene Name MATLAB
12266	5978.51	2.79322	0.220642	12.6595	9.91351e-37	1.75023e-32	12266	C3	complement component 3
211550	1808.73	2.07947	0.1657	12.5496	3.99561e-36	3.52713e-32	211550	Tifa	TRAF-interacting protein with forkhead-associated domain
20604	201.873	-3.59993	0.30719	-11.7189	1.01971e-31	6.00102e-28	20604	Sst	somatostatin
16633	292.449	2.94769	0.252433	11.6771	1.6691e-31	7.36699e-28	16633	Klra2	killer cell lectin-like receptor, subfamily A, member 2
246256	1119.96	3.64774	0.315505	11.5616	6.4487e-31	2.27704e-27	246256	Fcgr4	Fc receptor, IgG, low affinity IV
60440	5684.1	3.79407	0.330324	11.4859	1.55267e-30	4.56874e-27	60440	Iigp1	interferon inducible GTPase 1
68774	772.844	3.7908	0.330495	11.4701	1.86464e-30	4.7029e-27	68774	Ms4a6d	membrane-spanning 4-domains, subfamily A, member 6D
12931	400.822	3.28796	0.296624	11.0846	1.49051e-28	3.28937e-25	12931	Crlf1	cytokine receptor-like factor 1
15944	5050.52	3.45423	0.314892	10.9696	5.35162e-28	1.04981e-24	15944	Irgm1	immunity-related GTPase family M member 1
12702	1176.45	2.7672	0.254279	10.8825	1.39603e-27	2.46468e-24	12702	Socs3	suppressor of cytokine signaling 3
57248	183.06	5.93897	0.551547	10.7678	4.8831e-27	7.83738e-24	57248	Ly6i	lymphocyte antigen 6 complex, locus I
226691	489.409	2.72718	0.259229	10.5204	6.9605e-26	1.02406e-22	226691	Ifi207	interferon activated gene 207
14130	1616.66	2.50766	0.243313	10.3063	6.5962e-25	8.95815e-22	14130	Fcgr2b	Fc receptor, IgG, low affinity IIb
319446	166.91	4.21806	0.410134	10.2846	8.26898e-25	1.04278e-21	319446	Dpep2	dipeptidase 2
628900	566.565	1.82828	0.180987	10.1017	5.42703e-24	6.38762e-21	628900	Serpina3i	serine (or cysteine) peptidase inhibitor, clade A, member 3I
54396	3421.98	2.63958	0.263046	10.0347	1.07332e-23	1.18434e-20	54396	Irgm2	immunity-related GTPase family M member 2
22436	1435.36	1.9839	0.202688	9.78795	1.26842e-22	1.31729e-19	22436	Xdh	xanthine dehydrogenase
14268	5488.77	1.48322	0.154223	9.6174	6.75191e-22	6.6225e-19	14268	Fn1	fibronectin 1
74481	123.461	5.54574	0.579029	9.57765	9.92794e-22	9.22514e-19	74481	Batf2	basic leucine zipper transcription factor, ATF-like 2
21354	2452.58	3.17839	0.338901	9.37854	6.68934e-21	5.90501e-18	21354	Tap1	transporter 1, ATP-binding cassette, sub-family B (MDR/TAP)
20716	22405	1.83185	0.197193	9.2896	1.54867e-20	1.30199e-17	20716	Serpina3n	serine (or cysteine) peptidase inhibitor, clade A, member 3N
235415	176.458	5.51133	0.602052	9.15424	5.47419e-20	4.39304e-17	235415	Cplx3	complexin 3
631323	1073.65	3.77363	0.413307	9.13033	6.82937e-20	5.24229e-17	631323	Gm12250	predicted gene 12250
13040	6793.76	2.8767	0.316601	9.08621	1.02553e-19	7.54404e-17	13040	Ctss	cathepsin S
18733	2124.86	2.13213	0.235812	9.04163	1.54348e-19	1.09e-16	18733	Pirb	paired Ig-like receptor B
13479	1360.15	2.0296	0.226971	8.94212	3.81782e-19	2.59244e-16	13479	Dpep1	dipeptidase 1 (renal)
11846	867.056	5.34111	0.599982	8.90212	5.47887e-19	3.58257e-16	11846	Arg1	arginase, liver
16477	1028.49	1.64354	0.184761	8.89551	5.81539e-19	3.66681e-16	16477	Junb	jun B proto-oncogene
20717	62.4965	5.31293	0.607186	8.75009	2.13185e-18	1.29786e-15	20717	Serpina3m	serine (or cysteine) peptidase inhibitor, clade A, member 3M
54123	1392.41	2.97046	0.34253	8.67213	4.24109e-18	2.49588e-15	54123	Irf7	interferon regulatory factor 7
60533	1214.78	2.88723	0.336293	8.58544	9.04878e-18	5.15343e-15	60533	Cd274	CD274 antigen
244954	872.078	-0.96306	0.112885	-8.53137	1.44621e-17	7.97901e-15	244954	Prss35	protease, serine 35
20846	7209.91	2.13371	0.252145	8.46224	2.62282e-17	1.36304e-14	20846	Stat1	signal transducer and activator of transcription 1
626578	1675.53	3.30089	0.390077	8.46215	2.62494e-17	1.36304e-14	626578	Gbp10	guanylate-binding protein 10
18791	1229.71	1.1442	0.135805	8.42528	3.5989e-17	1.81539e-14	18791	Plat	plasminogen activator, tissue
226101	568.272	2.31974	0.277818	8.34984	6.83544e-17	3.35222e-14	226101	Myof	myoferlin
64381	289.423	3.13954	0.376319	8.34276	7.25779e-17	3.46314e-14	64381	Ms4a8a	membrane-spanning 4-domains, subfamily A, member 8A
23962	5833.56	2.03032	0.244201	8.31412	9.24321e-17	4.29444e-14	23962	Oasl2	2-5 oligoadenylate synthetase-like 2
240327	649.142	3.13508	0.377891	8.29625	1.07448e-16	4.86407e-14	240327	Gm4951	predicted gene 4951
16178	662.28	3.01575	0.364521	8.27318	1.30431e-16	5.7569e-14	16178	Il1r2	interleukin 1 receptor, type II
18126	106.283	5.18246	0.628023	8.25203	1.55731e-16	6.70593e-14	18126	Nos2	nitric oxide synthase 2, inducible
17750	20760.5	2.03941	0.247795	8.23023	1.86851e-16	7.85441e-14	17750	Mt2	metallothionein 2
170743	208.289	2.14379	0.261407	8.20098	2.38441e-16	9.78993e-14	170743	Tlr7	toll-like receptor 7
15018	384.59	2.44529	0.298415	8.19424	2.52185e-16	1.01189e-13	15018	H2-Q7	histocompatibility 2, Q region locus 7
20847	2860.57	1.34331	0.16559	8.11224	4.96942e-16	1.94967e-13	20847	Stat2	signal transducer and activator of transcription 2
243771	1023.04	1.5932	0.196913	8.0909	5.92265e-16	2.27314e-13	243771	Parp12	poly (ADP-ribose) polymerase family, member 12
14421	985.426	0.830387	0.10267	8.08792	6.0694e-16	2.2799e-13	14421	B4galnt1	beta-1,4-N-acetyl-galactosaminyl transferase 1
12970	85.5154	-2.78942	0.346874	-8.0416	8.86731e-16	3.26151e-13	12970	Crygs	crystallin, gamma S
16476	2571.71	1.26605	0.159124	7.95637	1.7716e-15	6.31951e-13	16476	Jun	jun proto-oncogene
279572	560.893	2.45669	0.308819	7.95511	1.78972e-15	6.31951e-13	279572	Tlr13	toll-like receptor 13
20897	1283.09	2.18321	0.275712	7.91845	2.40497e-15	8.32546e-13	20897	Stra6	stimulated by retinoic acid gene 6
14972	17116.4	1.80322	0.231031	7.80508	5.94626e-15	1.9441e-12	14972	H2-K1	histocompatibility 2, K1, K region
75345	138.019	3.79802	0.486441	7.80778	5.82033e-15	1.9441e-12	75345	Slamf7	SLAM family member 7
246190	314.305	-1.38502	0.1774	-7.8073	5.84242e-15	1.9441e-12	246190	Otoa	otoancorin
14824	3190.78	1.33573	0.17119	7.80259	6.06491e-15	1.94684e-12	14824	Grn	granulin
21813	2107.26	1.03365	0.132828	7.78183	7.14844e-15	2.25367e-12	21813	Tgfbr2	transforming growth factor, beta receptor II
404239	101.113	-2.61905	0.336939	-7.77305	7.66155e-15	2.37306e-12	404239	Mrgprb5	MAS-related GPR, member B5
14284	611.996	2.00303	0.259224	7.72703	1.10086e-14	3.35097e-12	14284	Fosl2	fos-like antigen 2
14962	1778.95	2.84754	0.369331	7.70999	1.25827e-14	3.76521e-12	14962	Cfb	complement factor B
56047	567.728	2.32559	0.303637	7.65914	1.87188e-14	5.508e-12	56047	Msln	mesothelin
12045	266.039	2.69899	0.353094	7.64384	2.10839e-14	6.10224e-12	12045	Bcl2a1b	B cell leukemia/lymphoma 2 related protein A1b
20555	635.223	2.3957	0.317424	7.54732	4.44318e-14	1.26523e-11	20555	Slfn1	schlafen 1
73149	307.03	2.57849	0.342835	7.52107	5.43317e-14	1.52258e-11	73149	Clec4a3	C-type lectin domain family 4, member a3
21937	1647.36	1.29549	0.172314	7.51818	5.55453e-14	1.53227e-11	21937	Tnfrsf1a	tumor necrosis factor receptor superfamily, member 1a
225182	3749.55	1.7682	0.235269	7.51566	5.66263e-14	1.53806e-11	225182	Rbbp8	retinoblastoma binding protein 8
21817	3948.92	2.00397	0.267914	7.47992	7.43702e-14	1.9894e-11	21817	Tgm2	transglutaminase 2, C polypeptide
19736	27195.8	-0.81802	0.109485	-7.47153	7.92667e-14	2.08874e-11	19736	Rgs4	regulator of G-protein signaling 4
56045	3628.91	1.76005	0.23583	7.46322	8.44353e-14	2.19221e-11	56045	Samhd1	SAM domain and HD domain, 1
69774	861.792	2.45406	0.329736	7.44251	9.87911e-14	2.52776e-11	69774	Ms4a6b	membrane-spanning 4-domains, subfamily A, member 6B
637515	146.112	2.18271	0.293368	7.44019	1.00541e-13	2.53578e-11	637515	Nlrp1b	NLR family, pyrin domain containing 1B
209200	1072.34	1.38375	0.18603	7.43829	1.01997e-13	2.53628e-11	209200	Dtx3l	deltex 3-like, E3 ubiquitin ligase
17948	227.317	1.83365	0.247327	7.41388	1.2266e-13	3.00772e-11	17948	Naip2	NLR family, apoptosis inhibitory protein 2
21355	1739.5	1.93077	0.261499	7.38349	1.54197e-13	3.67885e-11	21355	Tap2	transporter 2, ATP-binding cassette, sub-family B (MDR/TAP)
21356	5320.13	1.51863	0.205662	7.38412	1.5347e-13	3.67885e-11	21356	Tapbp	TAP binding protein
104759	995.558	1.77417	0.240601	7.37388	1.65734e-13	3.90138e-11	104759	Pld4	phospholipase D family, member 4
66338	181.936	4.02664	0.546322	7.37046	1.70041e-13	3.95009e-11	66338	Cdrt4	CMT1A duplicated region transcript 4
74145	2069.8	1.29123	0.175358	7.3634	1.79282e-13	4.11067e-11	74145	F13a1	coagulation factor XIII, A1 subunit
98711	358.207	1.97436	0.268482	7.35379	1.92671e-13	4.36104e-11	98711	Rdh10	retinol dehydrogenase 10 (all-trans)
27528	937.684	-1.69995	0.231538	-7.34201	2.10415e-13	4.70238e-11	27528	Nrep	neuronal regeneration related protein
52855	475.772	2.04724	0.279199	7.33253	2.25841e-13	4.98402e-11	52855	Lair1	leukocyte-associated Ig-like receptor 1
17748	19584.1	1.82627	0.249186	7.32897	2.31929e-13	4.99355e-11	17748	Mt1	metallothionein 1
233222	429.863	-2.03021	0.276974	-7.32994	2.30249e-13	4.99355e-11	233222	Mrgpra3	MAS-related GPR, member A3
11490	2600.69	0.702315	0.0961619	7.30346	2.8045e-13	5.96548e-11	11490	Adam15	a disintegrin and metallopeptidase domain 15 (metargidin)
18787	336.825	2.64958	0.363207	7.29497	2.98731e-13	6.27869e-11	18787	Serpine1	serine (or cysteine) peptidase inhibitor, clade E, member 1
110135	41.3546	8.35373	1.14611	7.2888	3.12735e-13	6.4957e-11	110135	Fgb	fibrinogen beta chain
12273	397.826	1.64826	0.226437	7.27913	3.35981e-13	6.89738e-11	12273	C5ar1	complement component 5a receptor 1
16177	691.158	1.48347	0.203936	7.27422	3.48423e-13	7.07059e-11	16177	Il1r1	interleukin 1 receptor, type I
14469	13382.1	3.94086	0.541926	7.27195	3.54329e-13	7.10872e-11	14469	Gbp2	guanylate binding protein 2
67578	707.442	1.73556	0.238882	7.26536	3.72054e-13	7.38047e-11	67578	Patl2	protein associated with topoisomerase II homolog 2 (yeast)
234839	298.638	1.7413	0.240356	7.24468	4.33459e-13	8.50301e-11	234839	Piezo1	piezo-type mechanosensitive ion channel component 1
17476	3939.62	2.15623	0.298251	7.22958	4.84487e-13	9.39958e-11	17476	Mpeg1	macrophage expressed gene 1
20304	461.187	2.44286	0.338023	7.22691	4.94121e-13	9.48229e-11	20304	Ccl5	chemokine (C-C motif) ligand 5
72054	579.419	1.93888	0.268712	7.21546	5.37533e-13	1.02045e-10	72054	Cyp4f18	cytochrome P450, family 4, subfamily f, polypeptide 18
71412	126.512	-1.97423	0.274285	-7.19773	6.12247e-13	1.14992e-10	71412	Dhrs2	dehydrogenase/reductase member 2
236573	635.548	2.47689	0.345279	7.17359	7.30585e-13	1.35773e-10	236573	Gbp9	guanylate-binding protein 9
69068	947.276	1.456	0.20317	7.16641	7.69872e-13	1.41584e-10	69068	1810011O10Rik	RIKEN cDNA 1810011O10 gene
628664	1409.32	2.24423	0.31407	7.14562	8.95898e-13	1.63063e-10	628664	Gm6902	predicted gene 6902
14131	2143.08	1.99169	0.279334	7.13013	1.00277e-12	1.80651e-10	14131	Fcgr3	Fc receptor, IgG, low affinity III
12267	636.242	2.16202	0.304486	7.10057	1.2424e-12	2.21562e-10	12267	C3ar1	complement component 3a receptor 1
13032	3475.26	1.70126	0.239832	7.09353	1.30735e-12	2.30812e-10	13032	Ctsc	cathepsin C
20288	356.204	2.59885	0.366581	7.08941	1.34685e-12	2.35431e-10	20288	Msr1	macrophage scavenger receptor 1
16912	1472.79	2.46654	0.348003	7.0877	1.36363e-12	2.36028e-10	16912	Psmb9	proteasome (prosome, macropain) subunit, beta type 9 (large multifunctional peptidase 2)
58801	95.642	3.02381	0.427652	7.07073	1.54126e-12	2.64184e-10	58801	Pmaip1	phorbol-12-myristate-13-acetate-induced protein 1
15951	1198.3	2.21546	0.314739	7.03904	1.93573e-12	3.28608e-10	15951	Ifi204	interferon activated gene 204
76815	35.3502	-5.23595	0.744392	-7.03385	2.00908e-12	3.37812e-10	76815	Calcoco2	calcium binding and coiled-coil domain 2
16848	333.911	1.7021	0.242045	7.03217	2.03345e-12	3.38684e-10	16848	Lfng	LFNG O-fucosylpeptide 3-beta-N-acetylglucosaminyltransferase
20612	338.799	3.39709	0.484128	7.01692	2.26813e-12	3.74241e-10	20612	Siglec1	sialic acid binding Ig-like lectin 1, sialoadhesin
27205	746.549	1.17132	0.167087	7.01024	2.3791e-12	3.88917e-10	27205	Podxl	podocalyxin-like
12494	527.529	2.12984	0.305745	6.96607	3.25912e-12	5.27888e-10	12494	Cd38	CD38 antigen
16971	4553.61	0.987422	0.141828	6.96211	3.35202e-12	5.37999e-10	16971	Lrp1	low density lipoprotein receptor-related protein 1
230073	2124.11	1.15037	0.165434	6.95363	3.56005e-12	5.66241e-10	230073	Ddx58	DEAD (Asp-Glu-Ala-Asp) box polypeptide 58
16391	1655.26	1.18026	0.170055	6.94047	3.90793e-12	6.16023e-10	16391	Irf9	interferon regulatory factor 9
21938	726.263	1.6612	0.239788	6.92779	4.27453e-12	6.67848e-10	21938	Tnfrsf1b	tumor necrosis factor receptor superfamily, member 1b
16913	5028.49	2.5485	0.368019	6.92492	4.36235e-12	6.75591e-10	16913	Psmb8	proteasome (prosome, macropain) subunit, beta type 8 (large multifunctional peptidase 7)
16186	517.915	2.53395	0.36601	6.92317	4.41634e-12	6.78004e-10	16186	Il2rg	interleukin 2 receptor, gamma chain
17069	7975.54	1.96843	0.284414	6.92099	4.48493e-12	6.82599e-10	17069	Ly6e	lymphocyte antigen 6 complex, locus E
320226	2482.66	1.86855	0.270343	6.91175	4.78701e-12	7.22347e-10	320226	Ccdc171	coiled-coil domain containing 171
69550	3514.6	2.1777	0.315225	6.90841	4.90115e-12	7.33304e-10	69550	Bst2	bone marrow stromal cell antigen 2
214855	616.126	1.08477	0.157226	6.89944	5.22095e-12	7.74587e-10	214855	Arid5a	AT rich interactive domain 5A (MRF1-like)
50909	2518.72	1.99394	0.289334	6.89148	5.52156e-12	8.1236e-10	50909	C1ra	complement component 1, r subcomponent A
23882	797.321	1.45728	0.21151	6.88989	5.58353e-12	8.14688e-10	23882	Gadd45g	growth arrest and DNA-damage-inducible 45 gamma
14058	347.32	2.65434	0.385797	6.88014	5.97952e-12	8.65314e-10	14058	F10	coagulation factor X
671535	627.128	1.49667	0.218131	6.86134	6.82197e-12	9.79202e-10	671535	Parp10	poly (ADP-ribose) polymerase family, member 10
17159	1473.21	0.878315	0.128537	6.83318	8.30533e-12	1.18251e-09	17159	Man2b1	mannosidase 2, alpha B1
67017	754.337	1.02313	0.149849	6.82773	8.62669e-12	1.21843e-09	67017	Fam210b	family with sequence similarity 210, member B
14159	687.129	1.40905	0.206786	6.81405	9.48906e-12	1.32339e-09	14159	Fes	feline sarcoma oncogene
67138	686.224	1.51837	0.222845	6.81358	9.51973e-12	1.32339e-09	67138	Herc6	hect domain and RLD 6
67775	1154.47	2.09694	0.309299	6.77964	1.20472e-11	1.66166e-09	67775	Rtp4	receptor transporter protein 4
16402	535.713	1.40705	0.207604	6.77756	1.2222e-11	1.6727e-09	16402	Itga5	integrin alpha 5 (fibronectin receptor alpha)
239743	433.672	1.58599	0.23408	6.77543	1.2404e-11	1.68456e-09	239743	Klhl6	kelch-like 6
11504	957.953	1.77174	0.26159	6.77298	1.26153e-11	1.69869e-09	11504	Adamts1	a disintegrin-like and metallopeptidase (reprolysin type) with thrombospondin type 1 motif, 1
16362	2610.11	2.13903	0.315864	6.77201	1.27005e-11	1.69869e-09	16362	Irf1	interferon regulatory factor 1
75612	3101.85	0.740511	0.109548	6.75969	1.38284e-11	1.83564e-09	75612	Gns	glucosamine (N-acetyl)-6-sulfatase
20209	299.967	6.93585	1.02766	6.74916	1.48705e-11	1.95925e-09	20209	Saa2	serum amyloid A 2
16154	433.503	1.58953	0.235832	6.74009	1.58288e-11	2.07005e-09	16154	Il10ra	interleukin 10 receptor, alpha
100294583	557.342	1.46213	0.21729	6.72893	1.7092e-11	2.21882e-09	100294583	Fam150b	family with sequence similarity 150, member B
16803	4591.77	1.95526	0.291902	6.69835	2.10791e-11	2.71644e-09	16803	Lbp	lipopolysaccharide binding protein
12822	1488.43	1.47601	0.220401	6.69695	2.12811e-11	2.72259e-09	12822	Col18a1	collagen, type XVIII, alpha 1
16598	656.742	1.38656	0.207175	6.69269	2.19101e-11	2.7829e-09	16598	Klf2	Kruppel-like factor 2 (lung)
14427	59.0635	-1.9315	0.288781	-6.68848	2.25503e-11	2.84376e-09	14427	Galr1	galanin receptor 1
16331	665.824	1.25921	0.188479	6.68091	2.37467e-11	2.9734e-09	16331	Inpp5d	inositol polyphosphate-5-phosphatase D
12655	9237.37	1.76885	0.266245	6.6437	3.05902e-11	3.80332e-09	12655	Chil3	chitinase-like 3
12978	2467.02	1.25698	0.18938	6.63735	3.19379e-11	3.93912e-09	12978	Csf1r	colony stimulating factor 1 receptor
16427	47.2924	7.38791	1.11323	6.63647	3.21288e-11	3.93912e-09	16427	Itih4	inter alpha-trypsin inhibitor, heavy chain 4
21664	516.125	0.770128	0.11611	6.63272	3.29551e-11	4.01256e-09	21664	Phlda1	pleckstrin homology like domain, family A, member 1
246730	693.955	2.10637	0.317767	6.62864	3.38786e-11	4.09675e-09	246730	Oas1a	2-5 oligoadenylate synthetase 1A
71586	645.458	1.30496	0.197022	6.62344	3.50925e-11	4.21468e-09	71586	Ifih1	interferon induced with helicase C domain 1
22329	1207.14	1.54353	0.233558	6.60879	3.87468e-11	4.62213e-09	22329	Vcam1	vascular cell adhesion molecule 1
15894	546.259	1.7608	0.266994	6.5949	4.25542e-11	5.04224e-09	15894	Icam1	intercellular adhesion molecule 1
230787	370.646	2.21674	0.337378	6.57049	5.01508e-11	5.90275e-09	230787	Themis2	thymocyte selection associated family member 2
16190	2157.44	1.1507	0.175736	6.54786	5.83663e-11	6.82422e-09	16190	Il4ra	interleukin 4 receptor, alpha
72512	1097.86	2.16367	0.331319	6.53048	6.55587e-11	7.61473e-09	72512	Tmem173	transmembrane protein 173
100198	1186.98	1.47558	0.226066	6.5272	6.70119e-11	7.73265e-09	100198	H6pd	hexose-6-phosphate dehydrogenase (glucose 1-dehydrogenase)
76074	242.774	2.46722	0.378118	6.525	6.80025e-11	7.796e-09	76074	Gbp8	guanylate-binding protein 8
12259	4293.9	1.88209	0.289008	6.51225	7.4033e-11	8.4326e-09	12259	C1qa	complement component 1, q subcomponent, alpha polypeptide
14219	1516.51	1.76075	0.270525	6.50862	7.58444e-11	8.58354e-09	14219	Ctgf	connective tissue growth factor
56069	243.919	5.14686	0.792448	6.49489	8.3095e-11	9.34422e-09	56069	Il17b	interleukin 17B
20128	813.802	1.5818	0.243642	6.49231	8.45296e-11	9.44538e-09	20128	Trim30a	tripartite motif-containing 30A
20308	1021.32	1.9263	0.297229	6.48087	9.11937e-11	1.01259e-08	20308	Ccl9	chemokine (C-C motif) ligand 9
12977	693.023	1.30146	0.200919	6.47756	9.3219e-11	1.01591e-08	12977	Csf1	colony stimulating factor 1 (macrophage)
19824	52.5598	-2.49577	0.385246	-6.47838	9.27136e-11	1.01591e-08	19824	Trim10	tripartite motif-containing 10
69047	247.24	-2.13598	0.329675	-6.47905	9.23032e-11	1.01591e-08	69047	Atp2c2	ATPase, Ca++ transporting, type 2C, member 2
17969	424.001	1.30884	0.202215	6.47253	9.63778e-11	1.0439e-08	17969	Ncf1	neutrophil cytosolic factor 1
217071	160.5	-2.50133	0.386601	-6.47006	9.79645e-11	1.05461e-08	217071	Gm525	predicted gene 525
14102	214.386	1.34079	0.207489	6.462	1.03329e-10	1.10562e-08	14102	Fas	Fas (TNF receptor superfamily member 6)
66141	11085	1.9954	0.309448	6.44824	1.13158e-10	1.2035e-08	66141	Ifitm3	interferon induced transmembrane protein 3
12870	9364.83	1.55335	0.24102	6.44491	1.15667e-10	1.22281e-08	12870	Cp	ceruloplasmin
12608	299.803	2.51193	0.39018	6.43788	1.21157e-10	1.27323e-08	12608	Cebpb	CCAAT/enhancer binding protein (C/EBP), beta
17874	791.254	1.50623	0.234068	6.43502	1.23456e-10	1.27888e-08	17874	Myd88	myeloid differentiation primary response gene 88
20969	1188.82	1.00611	0.156361	6.43452	1.23868e-10	1.27888e-08	20969	Sdc1	syndecan 1
96875	1229.79	2.52455	0.392323	6.43488	1.23573e-10	1.27888e-08	96875	Prg4	proteoglycan 4 (megakaryocyte stimulating factor, articular superficial zone protein)
29876	5776.6	0.981668	0.152849	6.42248	1.3407e-10	1.37617e-08	29876	Clic4	chloride intracellular channel 4 (mitochondrial)
547253	1514.59	1.64604	0.256386	6.42016	1.36128e-10	1.38922e-08	547253	Parp14	poly (ADP-ribose) polymerase family, member 14
64380	566.382	2.53515	0.395073	6.41691	1.39068e-10	1.41107e-08	64380	Ms4a4c	membrane-spanning 4-domains, subfamily A, member 4C
93966	101.549	-2.18452	0.341254	-6.40146	1.539e-10	1.55263e-08	93966	Hemgn	hemogen
14580	379.747	3.26884	0.513323	6.368	1.91511e-10	1.92109e-08	14580	Gfap	glial fibrillary acidic protein
625054	470.937	1.38282	0.217931	6.34523	2.22088e-10	2.21524e-08	625054	Gm6548	eukaryotic translation elongation factor 1 alpha 1 pseudogene
328059	4331.06	1.72007	0.271989	6.32405	2.54789e-10	2.52714e-08	328059	Slc7a15	solute carrier family 7 (cationic amino acid transporter, y+ system), member 15
76448	1142.1	0.83699	0.132827	6.30136	2.95042e-10	2.91004e-08	76448	Ppp1r18	protein phosphatase 1, regulatory subunit 18
20210	2193.65	6.21	0.989153	6.2781	3.42734e-10	3.36165e-08	20210	Saa3	serum amyloid A 3
227696	477.569	1.30979	0.20886	6.27112	3.58461e-10	3.49648e-08	227696	Phyhd1	phytanoyl-CoA dioxygenase domain containing 1
13057	1636.33	1.52516	0.243894	6.25336	4.01711e-10	3.89682e-08	13057	Cyba	cytochrome b-245, alpha polypeptide
19246	1589.28	1.00831	0.161299	6.25117	4.07378e-10	3.92121e-08	19246	Ptpn1	protein tyrosine phosphatase, non-receptor type 1
19260	201.926	1.38629	0.221783	6.25068	4.08667e-10	3.92121e-08	19260	Ptpn22	protein tyrosine phosphatase, non-receptor type 22 (lymphoid)
17210	3859.85	0.802415	0.128719	6.23386	4.55075e-10	4.34289e-08	17210	Mcl1	myeloid cell leukemia sequence 1
108760	1462.01	1.23423	0.198205	6.22704	4.75315e-10	4.51166e-08	108760	Galnt16	UDP-N-acetyl-alpha-D-galactosamine:polypeptide N-acetylgalactosaminyltransferase 16
70012	5720.67	0.963419	0.154789	6.22407	4.84413e-10	4.57343e-08	70012	Cep85	centrosomal protein 85
217303	215.563	1.54094	0.247886	6.21632	5.08959e-10	4.77962e-08	217303	Cd300a	CD300A molecule
54445	1679.38	1.71529	0.276621	6.20089	5.61447e-10	5.24463e-08	54445	Unc93b1	unc-93 homolog B1 (C. elegans)
11610	1542.47	0.651011	0.10515	6.19124	5.96923e-10	5.54667e-08	11610	Agtrap	angiotensin II, type I receptor-associated protein
110454	5439.3	2.20231	0.357084	6.1675	6.9378e-10	6.41292e-08	110454	Ly6a	lymphocyte antigen 6 complex, locus A
12703	204.032	2.92785	0.475711	6.15469	7.52242e-10	6.9171e-08	12703	Socs1	suppressor of cytokine signaling 1
12193	1427.74	0.844996	0.137348	6.15221	7.64124e-10	6.98995e-08	12193	Zfp36l2	zinc finger protein 36, C3H type-like 2
19682	293.071	-1.27865	0.207985	-6.14783	7.85481e-10	7.14828e-08	19682	Rdh5	retinol dehydrogenase 5
54383	2343.13	0.514675	0.083771	6.14383	8.05538e-10	7.29322e-08	54383	Phc2	polyhomeotic-like 2 (Drosophila)
20208	826.79	4.75976	0.776843	6.12706	8.9516e-10	8.06329e-08	20208	Saa1	serum amyloid A 1
11501	522.746	0.817357	0.133538	6.12076	9.3131e-10	8.34633e-08	11501	Adam8	a disintegrin and metallopeptidase domain 8
102595	944.988	1.05275	0.172296	6.11012	9.95537e-10	8.8384e-08	102595	Plekho2	pleckstrin homology domain containing, family O member 2
240328	197.657	3.33094	0.54516	6.11001	9.96228e-10	8.8384e-08	240328	F830016B08Rik	RIKEN cDNA F830016B08 gene
76306	259.326	-0.748361	0.122607	-6.10371	1.03632e-09	9.1481e-08	76306	Slc18b1	solute carrier family 18, subfamily B, member 1
14620	12.2721	6.60012	1.08227	6.09843	1.07112e-09	9.40827e-08	14620	Gjb3	gap junction protein, beta 3
625018	577.573	1.46292	0.240001	6.09549	1.09105e-09	9.53593e-08	625018	C4a	complement component 4A (Rodgers blood group)
14229	2675.43	1.49313	0.245503	6.08194	1.18736e-09	1.03265e-07	14229	Fkbp5	FK506 binding protein 5
22038	378.035	1.41399	0.232774	6.07451	1.24365e-09	1.0763e-07	22038	Plscr1	phospholipid scramblase 1
435145	24.24	5.50261	0.906722	6.06869	1.2896e-09	1.11063e-07	435145	Shisa8	shisa family member 8
12983	715.033	1.59276	0.262545	6.06662	1.30633e-09	1.11841e-07	12983	Csf2rb	colony stimulating factor 2 receptor, beta, low-affinity (granulocyte-macrophage)
57875	2150.12	1.6854	0.277844	6.06601	1.31131e-09	1.11841e-07	57875	Angptl4	angiopoietin-like 4
268709	3420.77	1.51977	0.250725	6.06151	1.34849e-09	1.1446e-07	268709	Fam107a	family with sequence similarity 107, member A
71712	248.433	1.71562	0.283133	6.05942	1.3661e-09	1.154e-07	71712	Dram1	DNA-damage regulated autophagy modulator 1
235587	1535.91	1.05482	0.174343	6.05024	1.44631e-09	1.21593e-07	235587	Parp3	poly (ADP-ribose) polymerase family, member 3
69710	1828.41	0.662221	0.109475	6.04908	1.45678e-09	1.21893e-07	69710	Arap1	ArfGAP with RhoGAP domain, ankyrin repeat and PH domain 1
13078	2028.15	1.10241	0.183165	6.01868	1.75849e-09	1.46444e-07	13078	Cyp1b1	cytochrome P450, family 1, subfamily b, polypeptide 1
14068	23.2066	6.35698	1.05713	6.01344	1.81626e-09	1.50545e-07	14068	F7	coagulation factor VII
71145	1323.91	1.16524	0.194135	6.00223	1.94626e-09	1.60567e-07	71145	Scara5	scavenger receptor class A, member 5
107581	1592.32	1.53016	0.255047	5.99953	1.97893e-09	1.62503e-07	107581	Col16a1	collagen, type XVI, alpha 1
19128	1293.47	0.980032	0.163436	5.99644	2.01692e-09	1.64096e-07	19128	Pros1	protein S (alpha)
433944	230.768	-1.18542	0.197667	-5.99707	2.00908e-09	1.64096e-07	433944	Tbx3os2	T-box 3, opposite strand 2
140703	220.345	-1.04875	0.175555	-5.9739	2.31654e-09	1.87608e-07	140703	Emid1	EMI domain containing 1
15109	236.167	-1.58011	0.265609	-5.94901	2.69767e-09	2.17125e-07	15109	Hal	histidine ammonia lyase
16431	2325.74	-1.19641	0.201127	-5.94853	2.70561e-09	2.17125e-07	16431	Itm2a	integral membrane protein 2A
17312	211.658	1.86472	0.314521	5.92876	3.05228e-09	2.42739e-07	17312	Clec10a	C-type lectin domain family 10, member A
71096	2181.06	1.51376	0.255299	5.92937	3.04095e-09	2.42739e-07	71096	Sntg1	syntrophin, gamma 1
106512	513.588	1.10732	0.187358	5.91017	3.41752e-09	2.70566e-07	106512	Gpsm3	G-protein signalling modulator 3 (AGS3-like, C. elegans)
16641	21.8993	4.56402	0.774648	5.89174	3.82145e-09	3.01195e-07	16641	Klrc1	killer cell lectin-like receptor subfamily C, member 1
74558	5584.58	1.62425	0.275962	5.88578	3.96174e-09	3.10865e-07	74558	Gvin1	GTPase, very large interferon inducible 1
77056	551.848	1.07194	0.182308	5.87982	4.10704e-09	3.2084e-07	77056	Tmco4	transmembrane and coiled-coil domains 4
22793	2319.95	0.875348	0.149031	5.87359	4.26464e-09	3.30229e-07	22793	Zyx	zyxin
626082	265.225	-1.79008	0.304747	-5.87398	4.25461e-09	3.30229e-07	626082	Gm20754	predicted gene, 20754
99899	306.077	2.90474	0.495716	5.85968	4.6377e-09	3.57548e-07	99899	Ifi44	interferon-induced protein 44
19039	4957.45	1.38939	0.23724	5.85649	4.72764e-09	3.62898e-07	19039	Lgals3bp	lectin, galactoside-binding, soluble, 3 binding protein
235712	1074.29	-1.41302	0.241407	-5.85328	4.81983e-09	3.68373e-07	235712	Mrgpra2b	MAS-related GPR, member A2B
17474	320.219	2.13623	0.366549	5.82795	5.61138e-09	4.25189e-07	17474	Clec4d	C-type lectin domain family 4, member d
72925	458.005	1.12243	0.192594	5.82796	5.61075e-09	4.25189e-07	72925	March1	membrane-associated ring finger (C3HC4) 1
13733	715.019	1.31287	0.225305	5.82709	5.64038e-09	4.25559e-07	13733	Adgre1	adhesion G protein-coupled receptor E1
232174	440.348	1.42932	0.245738	5.81644	6.01147e-09	4.51627e-07	232174	Cyp26b1	cytochrome P450, family 26, subfamily b, polypeptide 1
75234	1523.48	0.665861	0.114626	5.80899	6.2852e-09	4.70191e-07	75234	Rnf19b	ring finger protein 19B
12827	3713.34	1.12962	0.194944	5.79459	6.84865e-09	5.08037e-07	12827	Col4a2	collagen, type IV, alpha 2
74137	162.706	1.99025	0.343449	5.79489	6.83662e-09	5.08037e-07	74137	Nuak2	NUAK family, SNF1-like kinase, 2
13170	520.32	-1.62125	0.28008	-5.78853	7.10054e-09	5.24519e-07	13170	Dbp	D site albumin promoter binding protein
100038947	421.718	2.64588	0.458206	5.77444	7.72107e-09	5.67981e-07	100038947	LOC100038947	signal-regulatory protein beta 1-like
19746	101.018	-2.30889	0.400281	-5.76818	8.01309e-09	5.87017e-07	19746	Rhd	Rh blood group, D antigen
21928	541.875	1.90988	0.331343	5.76406	8.21118e-09	5.99005e-07	21928	Tnfaip2	tumor necrosis factor, alpha-induced protein 2
100017	203.991	1.40716	0.244155	5.76338	8.24458e-09	5.99005e-07	100017	Ldlrap1	low density lipoprotein receptor adaptor protein 1
14621	12.3938	6.61697	1.14856	5.7611	8.35692e-09	6.04678e-07	14621	Gjb4	gap junction protein, beta 4
67702	1260.93	0.845924	0.146863	5.75996	8.4136e-09	6.06294e-07	67702	Rnf149	ring finger protein 149
16792	1898.04	1.3945	0.242235	5.75682	8.57146e-09	6.15159e-07	16792	Laptm5	lysosomal-associated protein transmembrane 5
108670	524.755	1.4446	0.251177	5.75132	8.85506e-09	6.3294e-07	108670	Epsti1	epithelial stromal interaction 1 (breast)
246707	505.271	1.59927	0.278696	5.73841	9.55702e-09	6.80359e-07	246707	Emilin2	elastin microfibril interfacer 2
18173	405.704	1.63659	0.285447	5.73341	9.84289e-09	6.9664e-07	18173	Slc11a1	solute carrier family 11 (proton-coupled divalent metal ion transporters), member 1
192187	961.358	1.5057	0.262635	5.73304	9.86463e-09	6.9664e-07	192187	Stab1	stabilin 1
27060	1103.61	1.2374	0.216064	5.72701	1.02219e-08	7.18993e-07	27060	Tcirg1	T cell, immune regulator 1, ATPase, H+ transporting, lysosomal V0 protein A3
11440	1472.88	-1.07468	0.187749	-5.72403	1.04029e-08	7.28819e-07	11440	Chrna6	cholinergic receptor, nicotinic, alpha polypeptide 6
57435	1735.03	1.95727	0.342389	5.71649	1.08747e-08	7.58865e-07	57435	Plin4	perilipin 4
327959	2028.52	1.38621	0.24363	5.68982	1.27171e-08	8.83942e-07	327959	Xaf1	XIAP associated factor 1
11308	7672.3	1.29309	0.228396	5.66158	1.49982e-08	1.03841e-06	11308	Abi1	abl-interactor 1
19271	1152.6	0.800543	0.141421	5.66072	1.50743e-08	1.0396e-06	19271	Ptprj	protein tyrosine phosphatase, receptor type, J
171530	31.685	5.34038	0.943674	5.65913	1.5214e-08	1.04515e-06	171530	Ucn2	urocortin 2
16068	867.416	3.561	0.629821	5.65399	1.56768e-08	1.06862e-06	16068	Il18bp	interleukin 18 binding protein
23888	1622.42	-0.805351	0.142433	-5.65426	1.56519e-08	1.06862e-06	23888	Gpc6	glypican 6
29875	3254.15	0.751548	0.133113	5.64593	1.64294e-08	1.11562e-06	29875	Iqgap1	IQ motif containing GTPase activating protein 1
70358	299.621	1.8356	0.326085	5.6292	1.81052e-08	1.22002e-06	70358	Steap1	six transmembrane epithelial antigen of the prostate 1
74720	17.9411	3.69356	0.656078	5.62975	1.80466e-08	1.22002e-06	74720	Tmem114	transmembrane protein 114
58203	1434.46	3.87371	0.688635	5.6252	1.85291e-08	1.24385e-06	58203	Zbp1	Z-DNA binding protein 1
114332	458.007	1.51983	0.2705	5.61862	1.92491e-08	1.28728e-06	114332	Lyve1	lymphatic vessel endothelial hyaluronan receptor 1
319236	440.005	1.33036	0.236969	5.61406	1.9763e-08	1.31666e-06	319236	Trim12c	tripartite motif-containing 12C
11484	1547.26	-1.06112	0.189069	-5.61235	1.99596e-08	1.32476e-06	11484	Aspa	aspartoacylase
74122	1570.59	0.661043	0.118	5.60207	2.11801e-08	1.4005e-06	74122	Tmem43	transmembrane protein 43
18761	2431.97	-0.790568	0.141157	-5.60061	2.13593e-08	1.40708e-06	18761	Prkcq	protein kinase C, theta
80285	1113.27	1.64073	0.293437	5.59144	2.25198e-08	1.47802e-06	80285	Parp9	poly (ADP-ribose) polymerase family, member 9
226421	419.147	1.28889	0.23057	5.59002	2.27048e-08	1.48464e-06	226421	Rab7b	RAB7B, member RAS oncogene family
16181	475.665	2.55123	0.457685	5.5742	2.48672e-08	1.61633e-06	16181	Il1rn	interleukin 1 receptor antagonist
16421	473.143	1.65677	0.297235	5.57396	2.49019e-08	1.61633e-06	16421	Itgb7	integrin beta 7
214112	463.126	-1.39033	0.249999	-5.56136	2.67682e-08	1.73111e-06	214112	Nipal4	NIPA-like domain containing 4
15959	6266.59	2.00461	0.360629	5.55864	2.71883e-08	1.75186e-06	15959	Ifit3	interferon-induced protein with tetratricopeptide repeats 3
13136	10840.5	-0.861882	0.155304	-5.54964	2.86266e-08	1.83783e-06	13136	Cd55	CD55 molecule, decay accelerating factor for complement
214854	394.58	1.6276	0.293461	5.54624	2.91884e-08	1.86711e-06	214854	Neurl3	neuralized E3 ubiquitin protein ligase 3
69834	828.339	0.783585	0.141374	5.54264	2.97953e-08	1.89905e-06	69834	Rab43	RAB43, member RAS oncogene family
12642	84.0488	2.43488	0.439677	5.53788	3.06151e-08	1.94428e-06	12642	Ch25h	cholesterol 25-hydroxylase
20821	617.862	1.52356	0.275178	5.53662	3.08364e-08	1.95132e-06	20821	Trim21	tripartite motif-containing 21
12514	831.952	1.79926	0.32564	5.52529	3.28936e-08	2.07406e-06	12514	Cd68	CD68 antigen
24110	861.954	1.61899	0.293201	5.52179	3.35568e-08	2.10835e-06	24110	Usp18	ubiquitin specific peptidase 18
117167	1267.15	1.05457	0.191022	5.52066	3.37723e-08	2.11436e-06	117167	Steap4	STEAP family member 4
67272	1767.89	-1.03832	0.188176	-5.5178	3.43272e-08	2.14151e-06	67272	Cmtm5	CKLF-like MARVEL transmembrane domain containing 5
59126	887.016	0.723664	0.131213	5.51519	3.48402e-08	2.16586e-06	59126	Nek6	NIMA (never in mitosis gene a)-related expressed kinase 6
76137	663.459	0.936073	0.169783	5.51334	3.52079e-08	2.18104e-06	76137	Mcur1	mitochondrial calcium uniporter regulator 1
207596	602.966	0.747253	0.135766	5.50398	3.7132e-08	2.29219e-06	207596	Thsd4	thrombospondin, type I, domain containing 4
17472	1073.2	2.37199	0.431143	5.50162	3.76308e-08	2.31175e-06	17472	Gbp4	guanylate binding protein 4
56501	338.01	1.36966	0.248973	5.50125	3.77108e-08	2.31175e-06	56501	Elf4	E74-like factor 4 (ets domain transcription factor)
66824	415.118	2.26396	0.41186	5.49692	3.8649e-08	2.36107e-06	66824	Pycard	PYD and CARD domain containing
12738	32.4745	4.41266	0.803959	5.48866	4.04992e-08	2.46556e-06	12738	Cldn2	claudin 2
17392	139.265	4.99813	0.911498	5.48342	4.17177e-08	2.52235e-06	17392	Mmp3	matrix metallopeptidase 3
231712	1874.91	0.890615	0.162412	5.48367	4.16588e-08	2.52235e-06	231712	Trafd1	TRAF type zinc finger domain containing 1
21897	156.533	1.85651	0.338643	5.48221	4.20048e-08	2.53104e-06	21897	Tlr1	toll-like receptor 1
116903	4203.26	-0.945875	0.172862	-5.47187	4.45323e-08	2.67421e-06	116903	Calcb	calcitonin-related polypeptide, beta
11513	461.853	1.07525	0.196542	5.47086	4.47867e-08	2.68037e-06	11513	Adcy7	adenylate cyclase 7
14701	1853.82	0.54554	0.0997923	5.46675	4.58357e-08	2.73388e-06	14701	Gng12	guanine nucleotide binding protein (G protein), gamma 12
209387	331.981	1.35777	0.248456	5.46482	4.63389e-08	2.75459e-06	209387	Trim30d	tripartite motif-containing 30D
67405	337.42	-1.22642	0.224573	-5.46113	4.73108e-08	2.80292e-06	67405	Nts	neurotensin
74617	492.302	0.954307	0.174783	5.45994	4.76288e-08	2.81233e-06	74617	Scpep1	serine carboxypeptidase 1
12260	4867.95	1.86923	0.342986	5.44988	5.04038e-08	2.96626e-06	12260	C1qb	complement component 1, q subcomponent, beta polypeptide
20307	535.077	2.65695	0.487979	5.44481	5.18594e-08	3.04179e-06	20307	Ccl8	chemokine (C-C motif) ligand 8
76905	921.654	1.43643	0.264806	5.42447	5.81277e-08	3.39816e-06	76905	Lrg1	leucine-rich alpha-2-glycoprotein 1
223775	1424.51	0.881848	0.162598	5.42348	5.84501e-08	3.40573e-06	223775	Pim3	proviral integration site 3
100041346	790.977	1.21208	0.223821	5.41542	6.11442e-08	3.55099e-06	100041346	Gm20871	Sycp3 like Y-linked pseudogene
12628	6399.88	1.44201	0.266393	5.4131	6.1943e-08	3.58558e-06	12628	Cfh	complement component factor h
12047	115.896	2.99074	0.553048	5.40774	6.3825e-08	3.67046e-06	12047	Bcl2a1d	B cell leukemia/lymphoma 2 related protein A1d
13616	73.8624	-2.10157	0.3886	-5.40806	6.37099e-08	3.67046e-06	13616	Edn3	endothelin 3
66147	877.982	0.71888	0.133074	5.40211	6.58619e-08	3.76572e-06	66147	Necap2	NECAP endocytosis associated 2
383787	9.59719	6.24174	1.15545	5.40198	6.59081e-08	3.76572e-06	383787	Ankrd63	ankyrin repeat domain 63
140570	1440.64	0.796635	0.147584	5.39784	6.74463e-08	3.84117e-06	140570	Plxnb2	plexin B2
217203	525.528	1.31048	0.242903	5.39506	6.85005e-08	3.88867e-06	217203	Tmem106a	transmembrane protein 106A
226652	628.326	0.977165	0.18139	5.3871	7.16039e-08	4.05182e-06	226652	Arhgap30	Rho GTPase activating protein 30
269799	349.827	1.69692	0.315264	5.38254	7.34428e-08	4.1426e-06	269799	Clec4a1	C-type lectin domain family 4, member a1
14917	133.421	2.28161	0.42562	5.36069	8.29044e-08	4.66139e-06	14917	Gucy2c	guanylate cyclase 2c
16007	501.487	1.14945	0.214908	5.34855	8.86594e-08	4.96915e-06	16007	Cyr61	cysteine rich protein 61
66940	3892.35	0.95162	0.178085	5.34364	9.10972e-08	5.08962e-06	66940	Shisa5	shisa family member 5
81840	928.717	0.816893	0.152999	5.33922	9.33465e-08	5.19884e-06	81840	Sorcs2	sortilin-related VPS10 domain containing receptor 2
100952	602.441	1.77062	0.33228	5.32871	9.89134e-08	5.49156e-06	100952	Emilin1	elastin microfibril interfacer 1
73712	76.8762	3.48642	0.655145	5.32159	1.02861e-07	5.69285e-06	73712	Dmkn	dermokine
12797	74.4281	-2.40214	0.451816	-5.31664	1.05703e-07	5.83182e-06	12797	Cnn1	calponin 1
71576	142.311	-1.46884	0.276496	-5.31233	1.08231e-07	5.95272e-06	71576	9130409J20Rik	RIKEN cDNA 9130409J20 gene
215900	127.305	5.12539	0.965077	5.31086	1.09108e-07	5.9823e-06	215900	Fam26f	family with sequence similarity 26, member F
11852	2621.11	0.726733	0.13695	5.30657	1.11708e-07	6.08211e-06	11852	Rhob	ras homolog family member B
13041	77.2283	3.72129	0.701238	5.30675	1.11597e-07	6.08211e-06	13041	Ctsw	cathepsin W
434223	774.339	1.41962	0.267542	5.30615	1.11962e-07	6.08211e-06	434223	Gm1966	predicted gene 1966
12523	558.603	1.35535	0.256303	5.28806	1.23621e-07	6.69485e-06	12523	Cd84	CD84 antigen
22695	605.162	1.32663	0.251034	5.28468	1.25925e-07	6.79877e-06	22695	Zfp36	zinc finger protein 36
15163	806.473	1.30515	0.247358	5.27636	1.31778e-07	7.07277e-06	15163	Hcls1	hematopoietic cell specific Lyn substrate 1
23960	388.58	1.95875	0.371234	5.27632	1.31801e-07	7.07277e-06	23960	Oas1g	2-5 oligoadenylate synthetase 1G
77134	1977.61	0.745482	0.141307	5.27563	1.32301e-07	7.07813e-06	77134	Hnrnpa0	heterogeneous nuclear ribonucleoprotein A0
12508	1046.2	1.73243	0.328612	5.27196	1.34977e-07	7.19943e-06	12508	Cd53	CD53 antigen
18830	658.209	0.964138	0.182996	5.26862	1.37453e-07	7.30942e-06	18830	Pltp	phospholipid transfer protein
230379	226.101	1.91332	0.363812	5.2591	1.44762e-07	7.6693e-06	230379	Acer2	alkaline ceramidase 2
434341	643.447	2.49281	0.474036	5.25869	1.45089e-07	7.6693e-06	434341	Nlrc5	NLR family, CARD domain containing 5
56490	5643.69	-0.664175	0.127006	-5.22949	1.69979e-07	8.95814e-06	56490	Zbtb20	zinc finger and BTB domain containing 20
17254	4285.38	0.648024	0.124221	5.21671	1.82129e-07	9.5699e-06	17254	Slc3a2	solute carrier family 3 (activators of dibasic and neutral amino acid transport), member 2
192176	5678.43	0.912508	0.175213	5.20799	1.90897e-07	1.00008e-05	192176	Flna	filamin, alpha
23961	146.777	2.31628	0.444985	5.2053	1.93684e-07	1.01168e-05	23961	Oas1b	2-5 oligoadenylate synthetase 1B
353346	303.725	1.60171	0.307946	5.20125	1.9795e-07	1.03092e-05	353346	Gpr141	G protein-coupled receptor 141
94279	201.912	0.85873	0.165443	5.19048	2.09753e-07	1.08917e-05	94279	Sfxn2	sideroflexin 2
50908	2580.15	1.32103	0.254984	5.18085	2.20877e-07	1.14358e-05	50908	C1s1	complement component 1, s subcomponent 1
105855	790.123	1.12201	0.216734	5.17692	2.25584e-07	1.16453e-05	105855	Nckap1l	NCK associated protein 1 like
19204	278.346	1.50786	0.291365	5.17514	2.2774e-07	1.17223e-05	19204	Ptafr	platelet-activating factor receptor
11796	750.721	0.819899	0.158682	5.16695	2.37948e-07	1.22121e-05	11796	Birc3	baculoviral IAP repeat-containing 3
12307	1337.03	-0.758083	0.147069	-5.15462	2.54146e-07	1.30057e-05	12307	Calb1	calbindin 1
24117	125.645	3.19591	0.620333	5.15193	2.57826e-07	1.31558e-05	24117	Wif1	Wnt inhibitory factor 1
78388	3010.65	0.806606	0.156637	5.14953	2.61146e-07	1.32868e-05	78388	Mvp	major vault protein
21960	296.251	-1.46512	0.284598	-5.14803	2.63241e-07	1.3355e-05	21960	Tnr	tenascin R
12477	15.2748	5.74804	1.11722	5.14495	2.67586e-07	1.35365e-05	12477	Ctla4	cytotoxic T-lymphocyte-associated protein 4
20499	769.674	1.042	0.202601	5.14314	2.70186e-07	1.3629e-05	20499	Slc12a7	solute carrier family 12, member 7
13371	262.898	2.07834	0.4043	5.14059	2.73883e-07	1.37761e-05	13371	Dio2	deiodinase, iodothyronine, type II
213053	575.746	1.43529	0.279804	5.12963	2.90306e-07	1.45607e-05	213053	Slc39a14	solute carrier family 39 (zinc transporter), member 14
620695	2756.5	0.679318	0.132485	5.12751	2.93594e-07	1.46838e-05	620695	Gm13889	predicted gene 13889
72043	1792.56	0.794432	0.155137	5.12085	3.04156e-07	1.51691e-05	72043	Sulf2	sulfatase 2
100038882	1601.26	1.82964	0.357726	5.11463	3.1436e-07	1.56339e-05	100038882	Isg15	ISG15 ubiquitin-like modifier
12826	6104.72	0.816991	0.15977	5.11356	3.16144e-07	1.56784e-05	12826	Col4a1	collagen, type IV, alpha 1
16790	340.057	1.38609	0.271364	5.10788	3.25794e-07	1.61117e-05	16790	Anpep	alanyl (membrane) aminopeptidase
16847	861.33	1.38672	0.271525	5.10717	3.27024e-07	1.61274e-05	16847	Lepr	leptin receptor
12772	1207.27	1.51331	0.296615	5.10192	3.36229e-07	1.65352e-05	12772	Ccr2	chemokine (C-C motif) receptor 2
21922	181.999	-2.01586	0.39527	-5.09995	3.39748e-07	1.66618e-05	21922	Clec3b	C-type lectin domain family 3, member b
108101	625.016	1.36861	0.268465	5.09792	3.43413e-07	1.67949e-05	108101	Fermt3	fermitin family member 3
215418	175.242	1.9862	0.390047	5.09221	3.53907e-07	1.72256e-05	215418	Csrnp1	cysteine-serine-rich nuclear protein 1
230979	81.6331	3.24633	0.637526	5.09207	3.5417e-07	1.72256e-05	230979	Tnfrsf14	tumor necrosis factor receptor superfamily, member 14 (herpesvirus entry mediator)
624549	262.143	-1.10026	0.216184	-5.08949	3.59031e-07	1.7414e-05	624549	Gm29683	predicted gene, 29683
17158	719.057	1.10995	0.218321	5.08402	3.6953e-07	1.78741e-05	17158	Man2a1	mannosidase 2, alpha 1
211228	296.92	2.34241	0.460948	5.08172	3.74037e-07	1.80427e-05	211228	Lrrc25	leucine rich repeat containing 25
12226	1996.36	0.893183	0.176058	5.07323	3.91126e-07	1.87645e-05	12226	Btg1	B cell translocation gene 1, anti-proliferative
751864	93.9254	3.4547	0.680934	5.07347	3.9062e-07	1.87645e-05	751864	Gm9733	predicted gene 9733
217082	332.559	-0.850597	0.168036	-5.06198	4.14921e-07	1.98521e-05	217082	Hlf	hepatic leukemia factor
109032	479.412	1.55658	0.30774	5.0581	4.23449e-07	2.02054e-05	109032	Sp110	Sp110 nuclear body protein
74155	1427.35	0.815934	0.161777	5.04356	4.5694e-07	2.17447e-05	74155	Errfi1	ERBB receptor feedback inhibitor 1
93671	816.523	1.62634	0.322679	5.04013	4.65215e-07	2.20789e-05	93671	Cd163	CD163 antigen
20378	995.289	-0.886815	0.17604	-5.03758	4.71442e-07	2.23145e-05	20378	Frzb	frizzled-related protein
20287	30.645	5.9158	1.17511	5.03424	4.79758e-07	2.26474e-05	20287	Sct	secretin
56233	496.316	0.63463	0.126124	5.03179	4.85919e-07	2.2877e-05	56233	Hdac7	histone deacetylase 7
80906	2654.15	-0.430656	0.0857847	-5.0202	5.16173e-07	2.41725e-05	80906	Kcnip2	Kv channel-interacting protein 2
381677	2368.86	1.2253	0.244064	5.02041	5.15622e-07	2.41725e-05	381677	Vgf	VGF nerve growth factor inducible
245240	120.753	2.68564	0.535877	5.01167	5.39596e-07	2.52025e-05	245240	9930111J21Rik2	RIKEN cDNA 9930111J21 gene 2
74568	315.449	1.40556	0.280514	5.01066	5.42442e-07	2.52687e-05	74568	Mlkl	mixed lineage kinase domain-like
71904	1704.64	-0.450295	0.0902154	-4.99133	5.99654e-07	2.78602e-05	71904	Paqr7	progestin and adipoQ receptor family member VII
17057	120.745	-1.28877	0.258421	-4.98711	6.12887e-07	2.84003e-05	17057	Klrb1a	killer cell lectin-like receptor subfamily B member 1A
13849	4956.67	-0.676928	0.135944	-4.97948	6.37546e-07	2.94656e-05	13849	Ephx1	epoxide hydrolase 1, microsomal
20310	12.1755	5.42098	1.09085	4.96949	6.71296e-07	3.09445e-05	20310	Cxcl2	chemokine (C-X-C motif) ligand 2
210757	46.4604	2.56771	0.518153	4.95552	7.21382e-07	3.31667e-05	210757	Themis	thymocyte selection associated
15900	564.21	1.38096	0.278941	4.95072	7.39387e-07	3.38405e-05	15900	Irf8	interferon regulatory factor 8
28254	668.828	1.58071	0.319297	4.95059	7.39871e-07	3.38405e-05	28254	Slco1a6	solute carrier organic anion transporter family, member 1a6
12182	383.228	1.87456	0.378842	4.94814	7.49268e-07	3.41817e-05	12182	Bst1	bone marrow stromal cell antigen 1
12495	2171.74	0.787918	0.159329	4.94522	7.60564e-07	3.46076e-05	12495	Entpd1	ectonucleoside triphosphate diphosphohydrolase 1
78925	404.174	-0.660546	0.133597	-4.9443	7.6416e-07	3.46819e-05	78925	Srd5a1	steroid 5 alpha-reductase 1
110310	65.633	2.24703	0.455253	4.93578	7.9833e-07	3.61398e-05	110310	Krt7	keratin 7
252838	165.782	-0.914253	0.185494	-4.92874	8.27606e-07	3.73693e-05	252838	Tox	thymocyte selection-associated high mobility group box
240216	92.683	-1.68967	0.343029	-4.92573	8.40453e-07	3.78525e-05	240216	E230025N22Rik	Riken cDNA E230025N22 gene
244234	21.1275	6.22405	1.26423	4.92319	8.51461e-07	3.82507e-05	244234	5830411N06Rik	RIKEN cDNA 5830411N06 gene
233979	310.722	1.0305	0.209349	4.92239	8.54957e-07	3.83103e-05	233979	Tpcn2	two pore segment channel 2
20359	219.295	1.27673	0.259422	4.92147	8.58979e-07	3.83931e-05	20359	Sema6b	sema domain, transmembrane domain (TM), and cytoplasmic domain, (semaphorin) 6B
12774	629.895	2.14137	0.435807	4.91357	8.9432e-07	3.98718e-05	12774	Ccr5	chemokine (C-C motif) receptor 5
286940	2545.54	0.850116	0.173148	4.90975	9.11922e-07	4.05541e-05	286940	Flnb	filamin, beta
74131	363.945	1.44171	0.293673	4.90922	9.14402e-07	4.05622e-05	74131	Sash3	SAM and SH3 domain containing 3
17096	1171.28	0.989689	0.201648	4.90801	9.20043e-07	4.07102e-05	17096	Lyn	LYN proto-oncogene, Src family tyrosine kinase
218203	608.287	0.736934	0.15023	4.90537	9.32502e-07	4.11583e-05	218203	Mylip	myosin regulatory light chain interacting protein
11936	35256.5	-1.19839	0.244422	-4.90297	9.43977e-07	4.15609e-05	11936	Fxyd2	FXYD domain-containing ion transport regulator 2
218639	1512.61	-0.669705	0.13675	-4.8973	9.71624e-07	4.26717e-05	218639	Arl15	ADP-ribosylation factor-like 15
70430	6040.73	1.32356	0.270756	4.88839	1.01664e-06	4.45381e-05	70430	Tbce	tubulin-specific chaperone E
73656	1546.46	1.61752	0.331286	4.88256	1.04718e-06	4.57624e-05	73656	Ms4a6c	membrane-spanning 4-domains, subfamily A, member 6C
72056	313.557	0.884284	0.181296	4.87757	1.07403e-06	4.682e-05	72056	1810055G02Rik	RIKEN cDNA 1810055G02 gene
11630	298.343	1.29273	0.265107	4.87625	1.08123e-06	4.70173e-05	11630	Aim1	absent in melanoma 1
226178	1074.05	0.914671	0.187653	4.87426	1.09218e-06	4.7377e-05	226178	Wbp1l	WW domain binding protein 1 like
66277	741.584	1.06791	0.219128	4.87343	1.09679e-06	4.74602e-05	66277	Klf15	Kruppel-like factor 15
70873	2404.92	0.814306	0.16755	4.86006	1.17348e-06	5.06547e-05	70873	Cnbd2	cyclic nucleotide binding domain containing 2
20750	18647.4	1.05684	0.217527	4.85841	1.18331e-06	5.09543e-05	20750	Spp1	secreted phosphoprotein 1
22228	4882.19	0.81131	0.16704	4.85697	1.19193e-06	5.12007e-05	22228	Ucp2	uncoupling protein 2 (mitochondrial, proton carrier)
75769	112.319	-1.32042	0.272419	-4.84704	1.25316e-06	5.37003e-05	75769	Plppr5	phospholipid phosphatase related 5
12609	2086.56	1.49341	0.308225	4.8452	1.26483e-06	5.40692e-05	12609	Cebpd	CCAAT/enhancer binding protein (C/EBP), delta
22065	1604.03	-0.844852	0.174402	-4.84427	1.27077e-06	5.4192e-05	22065	Trpc3	transient receptor potential cation channel, subfamily C, member 3
106878	496.14	0.91219	0.18842	4.84125	1.29024e-06	5.48895e-05	106878	Smim3	small integral membrane protein 3
11814	15.7871	6.96281	1.43992	4.83554	1.32787e-06	5.62194e-05	11814	Apoc3	apolipoprotein C-III
76894	331.336	-1.89434	0.391716	-4.83599	1.32487e-06	5.62194e-05	76894	Mettl15	methyltransferase like 15
16516	111.14	3.19139	0.660461	4.83207	1.35124e-06	5.70721e-05	16516	Kcnj15	potassium inwardly-rectifying channel, subfamily J, member 15
14118	1861.86	1.00546	0.208173	4.82992	1.36586e-06	5.75518e-05	14118	Fbn1	fibrillin 1
382045	29.5462	3.51736	0.729297	4.82295	1.4145e-06	5.94593e-05	382045	Adgrg5	adhesion G protein-coupled receptor G5
50917	331.802	1.04515	0.216759	4.82169	1.42344e-06	5.96933e-05	50917	Galns	galactosamine (N-acetyl)-6-sulfate sulfatase
20666	366.989	1.31907	0.27379	4.8178	1.45147e-06	6.07246e-05	20666	Sox11	SRY (sex determining region Y)-box 11
16948	2894.29	1.51501	0.31466	4.81477	1.47373e-06	6.15098e-05	16948	Lox	lysyl oxidase
14744	230.001	2.16576	0.450412	4.80839	1.52147e-06	6.33529e-05	14744	Gpr65	G-protein coupled receptor 65
50706	1139.35	-1.09653	0.228174	-4.80567	1.54237e-06	6.39214e-05	50706	Postn	periostin, osteoblast specific factor
57757	23.9545	3.82721	0.79635	4.80594	1.54024e-06	6.39214e-05	57757	Pglyrp2	peptidoglycan recognition protein 2
74748	141.778	2.83027	0.589733	4.79923	1.59278e-06	6.58559e-05	74748	Slamf8	SLAM family member 8
53324	2415.58	0.770829	0.160814	4.79329	1.64067e-06	6.75428e-05	53324	Nptx2	neuronal pentraxin 2
242735	47.6441	-4.29598	0.89626	-4.79322	1.64123e-06	6.75428e-05	242735	Lrrc38	leucine rich repeat containing 38
74153	767.718	1.40333	0.292826	4.79236	1.64831e-06	6.76764e-05	74153	Uba7	ubiquitin-like modifier activating enzyme 7
11629	705.458	2.05205	0.428388	4.79017	1.66642e-06	6.82612e-05	11629	Aif1	allograft inflammatory factor 1
73467	881.572	-0.754902	0.157693	-4.78716	1.69158e-06	6.91317e-05	73467	1700066M21Rik	RIKEN cDNA 1700066M21 gene
77994	1423.45	-1.05972	0.221614	-4.78184	1.73698e-06	7.08232e-05	77994	Mir99ahg	Mir99a and Mirlet7c-1 host gene (non-protein coding)
66773	9.05539	5.57039	1.16502	4.78137	1.74104e-06	7.08251e-05	66773	Gm17019	predicted gene 17019
29816	1455.66	0.78752	0.164746	4.78021	1.75109e-06	7.10702e-05	29816	Hip1r	huntingtin interacting protein 1 related
21828	3245.7	1.29031	0.269956	4.77972	1.75543e-06	7.10828e-05	21828	Thbs4	thrombospondin 4
215085	1343.23	-0.757812	0.158707	-4.77491	1.79788e-06	7.26351e-05	215085	Slc35f1	solute carrier family 35, member F1
276950	423.542	1.66632	0.349087	4.77337	1.81167e-06	7.30254e-05	276950	Slfn8	schlafen 8
30806	258.344	1.22702	0.257137	4.77185	1.82543e-06	7.34122e-05	30806	Adamts8	a disintegrin-like and metallopeptidase (reprolysin type) with thrombospondin type 1 motif, 8
74127	147.68	1.68715	0.354565	4.75836	1.9517e-06	7.8312e-05	74127	Krt80	keratin 80
11717	1275.94	0.649855	0.136588	4.75778	1.9573e-06	7.83587e-05	11717	Ampd3	adenosine monophosphate deaminase 3
18857	2918.79	-1.64774	0.346768	-4.75172	2.01698e-06	8.05652e-05	18857	Pmp2	peripheral myelin protein 2
93838	175.145	-0.798442	0.168056	-4.75106	2.02353e-06	8.06445e-05	93838	Dqx1	DEAQ RNA-dependent ATPase
71918	1877.03	0.579235	0.121958	4.74945	2.03973e-06	8.11069e-05	71918	Zcchc24	zinc finger, CCHC domain containing 24
21803	532.791	0.888948	0.187331	4.74534	2.08157e-06	8.25846e-05	21803	Tgfb1	transforming growth factor, beta 1
14528	296.956	1.36884	0.288613	4.74282	2.10762e-06	8.33899e-05	14528	Gch1	GTP cyclohydrolase 1
16009	880.604	1.16503	0.24566	4.74247	2.11131e-06	8.33899e-05	16009	Igfbp3	insulin-like growth factor binding protein 3
240725	2276.71	0.606065	0.127815	4.74175	2.11881e-06	8.34989e-05	240725	Sulf1	sulfatase 1
26431	1249.32	0.354735	0.0748974	4.73628	2.17673e-06	8.55907e-05	26431	Git2	G protein-coupled receptor kinase-interactor 2
110213	10043.5	0.533735	0.112773	4.73284	2.21405e-06	8.68647e-05	110213	Tmbim6	transmembrane BAX inhibitor motif containing 6
94094	530.576	1.18116	0.249694	4.73041	2.24067e-06	8.77139e-05	94094	Trim34a	tripartite motif-containing 34A
26433	1886.06	0.710989	0.150541	4.72289	2.32516e-06	9.082e-05	26433	Plod3	procollagen-lysine, 2-oxoglutarate 5-dioxygenase 3
21788	528.69	1.1193	0.237073	4.72135	2.34285e-06	9.13089e-05	21788	Tfpi	tissue factor pathway inhibitor
12524	185.089	1.35887	0.287957	4.71901	2.37e-06	9.21639e-05	12524	Cd86	CD86 antigen
66970	2306.29	-0.49948	0.105856	-4.7185	2.37594e-06	9.21916e-05	66970	Ssbp2	single-stranded DNA binding protein 2
12501	55.2731	3.26962	0.69316	4.71698	2.3937e-06	9.26771e-05	12501	Cd3e	CD3 antigen, epsilon polypeptide
21391	399.173	1.19581	0.253589	4.71554	2.41076e-06	9.31333e-05	21391	Tbxas1	thromboxane A synthase 1, platelet
236312	378.698	3.23165	0.685434	4.71475	2.42003e-06	9.32875e-05	236312	Ifi209	interferon activated gene 209
66337	375.489	-0.91282	0.193698	-4.71259	2.44586e-06	9.40778e-05	66337	Fam229b	family with sequence similarity 229, member B
16153	7.89511	5.96234	1.26547	4.71155	2.45834e-06	9.43522e-05	16153	Il10	interleukin 10
72500	228.005	1.06882	0.227249	4.70328	2.56019e-06	9.80482e-05	72500	Ier5l	immediate early response 5-like
20971	2384.45	0.80348	0.170891	4.70172	2.57981e-06	9.85856e-05	20971	Sdc4	syndecan 4
16818	204.619	2.4276	0.516625	4.69896	2.61493e-06	9.9712e-05	16818	Lck	lymphocyte protein tyrosine kinase
26362	2799.75	0.791609	0.168593	4.69537	2.6612e-06	0.000101258	26362	Axl	AXL receptor tyrosine kinase
15162	839.728	1.28609	0.274001	4.69376	2.68234e-06	0.000101842	15162	Hck	hemopoietic cell kinase
20698	260.58	1.48427	0.316375	4.69148	2.71236e-06	0.000102761	20698	Sphk1	sphingosine kinase 1
54598	378.081	1.12877	0.240689	4.68975	2.73545e-06	0.000103414	54598	Calcrl	calcitonin receptor-like
107350	1160.2	1.84508	0.394228	4.68025	2.86526e-06	0.00010809	107350	AW112010	expressed sequence AW112010
12487	26.0611	3.66599	0.783628	4.67822	2.8937e-06	0.00010893	12487	Cd28	CD28 antigen
74184	102.228	-3.00626	0.64299	-4.67543	2.93339e-06	0.000110189	74184	2310065F04Rik	RIKEN cDNA 2310065F04 gene
24088	264.149	1.99837	0.427546	4.67404	2.95327e-06	0.000110466	24088	Tlr2	toll-like receptor 2
668727	732.573	-1.24166	0.265649	-4.67405	2.95317e-06	0.000110466	668727	Mrgpra2a	MAS-related GPR, member A2A
210808	235.754	1.1388	0.243796	4.67113	2.99548e-06	0.000111808	210808	Lacc1	laccase (multicopper oxidoreductase) domain containing 1
72669	162.457	-1.13758	0.243562	-4.67061	3.0031e-06	0.000111856	72669	2810032G03Rik	RIKEN cDNA 2810032G03 gene
20533	438.247	-1.67985	0.359831	-4.66843	3.03512e-06	0.000112811	20533	Slc4a1	solute carrier family 4 (anion exchanger), member 1
633640	328.903	-1.04724	0.224353	-4.66784	3.04389e-06	0.000112899	633640	Tmem267	transmembrane protein 267
17972	482.682	1.282	0.275335	4.65616	3.22169e-06	0.000119243	17972	Ncf4	neutrophil cytosolic factor 4
18387	77.9354	-1.37995	0.2967	-4.65101	3.30318e-06	0.000122003	18387	Oprk1	opioid receptor, kappa 1
71778	3243.97	-0.608801	0.130937	-4.64957	3.32633e-06	0.000122602	71778	Klhl5	kelch-like 5
223642	179.121	0.847264	0.182265	4.64851	3.34335e-06	0.000122972	223642	Zc3h3	zinc finger CCCH type containing 3
12363	586.982	1.38911	0.299097	4.64433	3.41176e-06	0.000125228	12363	Casp4	caspase 4, apoptosis-related cysteine peptidase
52331	2521.88	-0.584183	0.12591	-4.63969	3.48927e-06	0.000127807	52331	Stbd1	starch binding domain 1
14594	1280.96	0.744729	0.16054	4.63889	3.50279e-06	0.000128	14594	Ggta1	glycoprotein galactosyltransferase alpha 1, 3
18550	891.498	1.16295	0.250715	4.63853	3.50903e-06	0.000128	18550	Furin	furin (paired basic amino acid cleaving enzyme)
66102	621.391	1.4404	0.31065	4.63671	3.53999e-06	0.000128863	66102	Cxcl16	chemokine (C-X-C motif) ligand 16
26364	396.132	1.10401	0.238477	4.62944	3.66664e-06	0.000133199	26364	Adgre5	adhesion G protein-coupled receptor E5
21349	75.7372	-1.16372	0.251484	-4.62743	3.70229e-06	0.000134055	21349	Tal1	T cell acute lymphocytic leukemia 1
192212	52.6745	-1.72117	0.371963	-4.62726	3.7054e-06	0.000134055	192212	Prom2	prominin 2
17160	1028.19	0.547477	0.118431	4.62274	3.78709e-06	0.00013673	17160	Man2b2	mannosidase 2, alpha B2
12823	189.007	-1.56129	0.337864	-4.62107	3.8177e-06	0.000137515	12823	Col19a1	collagen, type XIX, alpha 1
68487	167.263	1.55042	0.335539	4.6207	3.82439e-06	0.000137515	68487	Tmem140	transmembrane protein 140
12984	292.137	2.46267	0.533078	4.61971	3.84275e-06	0.000137894	12984	Csf2rb2	colony stimulating factor 2 receptor, beta 2, low-affinity (granulocyte-macrophage)
234267	2025.67	-0.907952	0.196698	-4.61596	3.91285e-06	0.000140125	234267	Gpm6a	glycoprotein m6a
15227	18.0782	3.27663	0.710047	4.61467	3.93727e-06	0.000140714	15227	Foxf1	forkhead box F1
21826	514.869	0.93399	0.202478	4.61281	3.97263e-06	0.000141691	21826	Thbs2	thrombospondin 2
103161	24.9451	3.59474	0.779379	4.61231	3.98219e-06	0.000141745	103161	Apof	apolipoprotein F
667373	702.293	1.21235	0.262991	4.60984	4.02975e-06	0.000143149	667373	Ifit1bl1	interferon induced protein with tetratricpeptide repeats 1B like 1
140497	422.278	1.60637	0.348652	4.60735	4.07825e-06	0.000144581	140497	Cd300c2	CD300C molecule 2
17133	212.388	1.20264	0.26107	4.60657	4.09358e-06	0.000144834	17133	Maff	v-maf musculoaponeurotic fibrosarcoma oncogene family, protein F (avian)
545366	392.713	1.0563	0.229505	4.60253	4.1738e-06	0.000147377	545366	Cfhr2	complement factor H-related 2
59027	3245.42	0.712892	0.154922	4.60162	4.19222e-06	0.000147438	59027	Nampt	nicotinamide phosphoribosyltransferase
381411	30.4105	2.93846	0.638538	4.60186	4.18731e-06	0.000147438	381411	Accsl	1-aminocyclopropane-1-carboxylate synthase (non-functional)-like
71982	5149.08	0.45524	0.0990794	4.5947	4.33372e-06	0.000152111	71982	Snx10	sorting nexin 10
667277	763.131	1.77744	0.386911	4.59392	4.34994e-06	0.000152377	667277	C1rb	complement component 1, r subcomponent B
84094	357.969	1.399	0.30463	4.59246	4.3805e-06	0.000153144	84094	Plvap	plasmalemma vesicle associated protein
20706	10.1513	4.22614	0.920378	4.59174	4.39563e-06	0.000153369	20706	Serpinb9b	serine (or cysteine) peptidase inhibitor, clade B, member 9b
14739	317.57	0.906391	0.197427	4.59102	4.4109e-06	0.000153413	14739	S1pr2	sphingosine-1-phosphate receptor 2
53417	164.516	2.46225	0.536338	4.59086	4.41426e-06	0.000153413	53417	Hif3a	hypoxia inducible factor 3, alpha subunit
50794	2476.98	0.73982	0.161192	4.58968	4.43917e-06	0.000153976	50794	Klf13	Kruppel-like factor 13
13011	44.7578	2.32428	0.507209	4.58248	4.59501e-06	0.000159068	13011	Cst7	cystatin F (leukocystatin)
76980	1302.86	-0.679082	0.148331	-4.57815	4.69104e-06	0.000162075	76980	Ube2ql1	ubiquitin-conjugating enzyme E2Q family-like 1
68423	1380.56	-0.471296	0.103002	-4.57561	4.74823e-06	0.000163731	68423	Ankrd13d	ankyrin repeat domain 13 family, member D
17329	1147.84	2.75483	0.602142	4.57505	4.76096e-06	0.000163849	17329	Cxcl9	chemokine (C-X-C motif) ligand 9
98386	913.526	0.727429	0.159162	4.57037	4.86856e-06	0.000167227	98386	Lbr	lamin B receptor
19253	643.809	1.51788	0.33236	4.56697	4.94836e-06	0.000169384	19253	Ptpn18	protein tyrosine phosphatase, non-receptor type 18
320975	60.8709	-1.60811	0.352125	-4.56687	4.95056e-06	0.000169384	320975	D330050G23Rik	RIKEN cDNA D330050G23 gene
83382	213.583	2.3599	0.516956	4.565	4.99498e-06	0.000170573	83382	Siglece	sialic acid binding Ig-like lectin E
108011	1232.44	0.926798	0.203242	4.56007	5.1136e-06	0.000174287	108011	Ap4e1	adaptor-related protein complex AP-4, epsilon 1
14939	73.1176	3.28105	0.719883	4.55776	5.1703e-06	0.00017588	14939	Gzmb	granzyme B
19214	818.609	-0.545265	0.119693	-4.55553	5.22531e-06	0.000177409	19214	Ptgdr	prostaglandin D receptor
20679	470.981	-1.15002	0.252792	-4.54926	5.38349e-06	0.00018216	20679	Sox6	SRY (sex determining region Y)-box 6
74450	948.966	0.562979	0.123754	4.54917	5.38588e-06	0.00018216	74450	Pank2	pantothenate kinase 2
73166	1862.17	-0.595461	0.131036	-4.54426	5.51281e-06	0.000186097	73166	Tm7sf2	transmembrane 7 superfamily member 2
101602	277.015	1.52602	0.336014	4.54156	5.58403e-06	0.000188141	101602	AI467606	expressed sequence AI467606
215243	278.515	1.7095	0.377491	4.5286	5.93765e-06	0.000199675	215243	Traf3ip3	TRAF3 interacting protein 3
83408	137.781	1.61944	0.357709	4.52724	5.97589e-06	0.000200579	83408	Gimap3	GTPase, IMAP family member 3
224481	481.936	-0.685837	0.151691	-4.52126	6.14715e-06	0.000205935	224481	Tfb1m	transcription factor B1, mitochondrial
16161	259.707	3.98909	0.882516	4.52013	6.1802e-06	0.00020665	16161	Il12rb1	interleukin 12 receptor, beta 1
19106	1669.54	0.593993	0.131454	4.51865	6.22364e-06	0.000207709	19106	Eif2ak2	eukaryotic translation initiation factor 2-alpha kinase 2
20652	652.445	0.689025	0.152533	4.5172	6.26616e-06	0.000208734	20652	Soat1	sterol O-acyltransferase 1
16365	205.565	4.51934	1.00179	4.51125	6.44469e-06	0.000214277	16365	Acod1	aconitate decarboxylase 1
224674	735.958	-0.626566	0.139052	-4.50597	6.6069e-06	0.000219257	224674	Slc37a1	solute carrier family 37 (glycerol-3-phosphate transporter), member 1
107747	727.765	0.822568	0.182606	4.5046	6.64969e-06	0.000220263	107747	Aldh1l1	aldehyde dehydrogenase 1 family, member L1
56613	844.62	0.63613	0.141299	4.50202	6.73113e-06	0.000222543	56613	Rps6ka4	ribosomal protein S6 kinase, polypeptide 4
12263	1338.16	1.1331	0.251755	4.50081	6.76961e-06	0.000223397	12263	C2	complement component 2 (within H-2S)
12506	260.264	1.32288	0.294121	4.49774	6.86805e-06	0.000225382	12506	Cd48	CD48 antigen
72386	599.395	-0.603601	0.13418	-4.49844	6.84525e-06	0.000225382	72386	2610035D17Rik	RIKEN cDNA 2610035D17 gene
94176	727.819	0.99141	0.220405	4.49812	6.8556e-06	0.000225382	94176	Dock2	dedicator of cyto-kinesis 2
109254	99.2608	-1.50029	0.333879	-4.49352	7.0056e-06	0.000229469	109254	Adtrp	androgen dependent TFPI regulating protein
233571	327.644	1.51368	0.336931	4.49257	7.037e-06	0.000230071	233571	P2ry6	pyrimidinergic receptor P2Y, G-protein coupled, 6
225825	213.701	-2.55232	0.56858	-4.48894	7.15791e-06	0.000233591	225825	Cd226	CD226 antigen
21926	37.919	2.81587	0.62753	4.48724	7.21529e-06	0.000235029	21926	Tnf	tumor necrosis factor
52118	401.386	0.661699	0.147481	4.48668	7.23417e-06	0.00023521	52118	Pvr	poliovirus receptor
68294	530.58	0.841503	0.187827	4.4802	7.45733e-06	0.00024202	68294	Mfsd10	major facilitator superfamily domain containing 10
381308	418.905	1.87406	0.418362	4.47951	7.48145e-06	0.000242358	381308	Ifi211	interferon activated gene 211
216440	4830.19	0.359508	0.0802675	4.47887	7.50385e-06	0.000242638	216440	Os9	amplified in osteosarcoma
381287	131.273	2.29643	0.512931	4.47707	7.56732e-06	0.000244243	381287	A530032D15Rik	RIKEN cDNA A530032D15Rik gene
320484	100.213	1.78404	0.398956	4.47176	7.75769e-06	0.000249931	320484	Rasal3	RAS protein activator like 3
12372	6568.97	-3.36812	0.753835	-4.46798	7.89629e-06	0.000253932	12372	Casq1	calsequestrin 1
114142	591.942	-0.7662	0.171521	-4.46708	7.92948e-06	0.000254536	114142	Foxp2	forkhead box P2
217674	9.64022	6.24827	1.39926	4.46542	7.99118e-06	0.000256051	217674	Gphb5	glycoprotein hormone beta 5
14825	82.3189	3.1767	0.711672	4.46372	8.05505e-06	0.0002567	14825	Cxcl1	chemokine (C-X-C motif) ligand 1
17231	47.9319	-1.39815	0.313203	-4.46402	8.04344e-06	0.0002567	17231	Mcpt8	mast cell protease 8
216864	324.985	-1.21345	0.271821	-4.46415	8.03874e-06	0.0002567	216864	Mgl2	macrophage galactose N-acetyl-galactosamine specific lectin 2
74735	438.067	0.764924	0.171394	4.46296	8.08343e-06	0.000257141	74735	Trim14	tripartite motif-containing 14
332427	108.514	-1.7238	0.386377	-4.46144	8.14094e-06	0.000258504	332427	Lyg2	lysozyme G-like 2
192193	916.605	0.886299	0.198717	4.46009	8.19234e-06	0.000259669	192193	Edem1	ER degradation enhancer, mannosidase alpha-like 1
23831	176.197	-1.80181	0.404257	-4.45709	8.30781e-06	0.000262857	23831	Car14	carbonic anhydrase 14
21929	222.75	1.01325	0.227366	4.45645	8.33286e-06	0.000263178	21929	Tnfaip3	tumor necrosis factor, alpha-induced protein 3
74614	9.95267	4.13171	0.928171	4.45145	8.52905e-06	0.000268894	74614	Ocstamp	osteoclast stimulatory transmembrane protein
58866	24.8194	-2.74053	0.616058	-4.4485	8.64728e-06	0.000271699	58866	Treh	trehalase (brush-border membrane glycoprotein)
100034251	611.971	1.85107	0.416114	4.44846	8.64882e-06	0.000271699	100034251	Wfdc17	WAP four-disulfide core domain 17
20556	1595.08	1.5216	0.342114	4.44765	8.68166e-06	0.000272246	20556	Slfn2	schlafen 2
21678	240.066	1.1448	0.257512	4.4456	8.76478e-06	0.000274366	21678	Tead3	TEA domain family member 3
27984	1967.53	0.720896	0.162238	4.44345	8.85298e-06	0.000276636	27984	Efhd2	EF hand domain containing 2
20303	26.8369	4.15089	0.934492	4.44187	8.91819e-06	0.000278181	20303	Ccl4	chemokine (C-C motif) ligand 4
209707	741.35	-0.750169	0.168958	-4.43996	8.99751e-06	0.000280161	209707	Lcorl	ligand dependent nuclear receptor corepressor-like
171095	373.076	1.1456	0.25805	4.43942	9.01999e-06	0.000280366	171095	Il17rc	interleukin 17 receptor C
12212	584.382	-0.741734	0.167213	-4.43587	9.17019e-06	0.000284035	12212	Chic1	cysteine-rich hydrophobic domain 1
80898	1253.15	0.964401	0.217403	4.436	9.16438e-06	0.000284035	80898	Erap1	endoplasmic reticulum aminopeptidase 1
24055	225.122	1.46584	0.330661	4.43308	9.28978e-06	0.000287006	24055	Sh3bp2	SH3-domain binding protein 2
76561	6662.4	-0.548563	0.123749	-4.43287	9.29865e-06	0.000287006	76561	Snx7	sorting nexin 7
70918	54.9896	-1.58442	0.3576	-4.4307	9.39284e-06	0.000289408	70918	Nsun7	NOL1/NOP2/Sun domain family, member 7
16797	79.7605	2.68901	0.607312	4.42772	9.52339e-06	0.000292645	16797	Lat	linker for activation of T cells
65972	1967.44	1.4018	0.316608	4.42755	9.53107e-06	0.000292645	65972	Ifi30	interferon gamma inducible protein 30
15378	13.6879	6.75956	1.53146	4.4138	1.01572e-05	0.000311329	15378	Hnf4a	hepatic nuclear factor 4, alpha
14114	1173.51	1.40494	0.318967	4.40465	1.05955e-05	0.000324201	14114	Fbln1	fibulin 1
171580	3028.06	0.527663	0.119872	4.40188	1.07318e-05	0.000327804	171580	Mical1	microtubule associated monooxygenase, calponin and LIM domain containing 1
110460	6579.81	-0.454875	0.103347	-4.40142	1.07545e-05	0.000327928	110460	Acat2	acetyl-Coenzyme A acetyltransferase 2
11535	160.205	1.66033	0.377478	4.39848	1.09013e-05	0.00033126	11535	Adm	adrenomedullin
14728	1447.19	1.32002	0.300084	4.39884	1.08833e-05	0.00033126	14728	Lilrb4a	leukocyte immunoglobulin-like receptor, subfamily B, member 4A
74039	639.803	1.07586	0.244709	4.39649	1.10016e-05	0.000333733	74039	Nfam1	Nfat activating molecule with ITAM motif 1
20855	43.9438	2.99535	0.68223	4.39052	1.13079e-05	0.000342437	20855	Stc1	stanniocalcin 1
18712	553.261	1.40746	0.320677	4.38904	1.13852e-05	0.000344187	18712	Pim1	proviral integration site 1
52285	47.4977	-1.90179	0.433426	-4.38781	1.14496e-05	0.000345544	52285	D6Ertd474e	DNA segment, Chr 6, ERATO Doi 474, expressed
67951	1073.56	1.00667	0.229495	4.38644	1.15219e-05	0.000347132	67951	Tubb6	tubulin, beta 6 class V
434215	305.116	1.26552	0.28898	4.37928	1.19073e-05	0.000358131	434215	Lrrc32	leucine rich repeat containing 32
69574	1043.71	-0.716993	0.16374	-4.37885	1.19309e-05	0.000358232	69574	Cmbl	carboxymethylenebutenolidase-like (Pseudomonas)
18414	2530.38	0.783144	0.178901	4.37754	1.20028e-05	0.000358673	18414	Osmr	oncostatin M receptor
54153	898.207	0.848642	0.193882	4.3771	1.20269e-05	0.000358673	54153	Rasa4	RAS p21 protein activator 4
100434	6374.76	0.445921	0.101872	4.37727	1.20173e-05	0.000358673	100434	Slc44a1	solute carrier family 44, member 1
668178	1748.08	0.611288	0.139624	4.3781	1.19717e-05	0.000358673	668178	Mettl7a3	methyltransferase like 7A3
16149	8411.55	1.33587	0.305486	4.37293	1.22588e-05	0.000364973	16149	Cd74	CD74 antigen (invariant polypeptide of major histocompatibility complex, class II antigen-associated)
67865	7877.73	-0.755086	0.172831	-4.36894	1.24851e-05	0.000371084	67865	Rgs10	regulator of G-protein signalling 10
218877	1271.63	1.32062	0.302309	4.36846	1.25128e-05	0.000371284	218877	Sema3g	sema domain, immunoglobulin domain (Ig), short basic domain, secreted, (semaphorin) 3G
68713	2241.06	2.25005	0.515724	4.3629	1.2835e-05	0.000380205	68713	Ifitm1	interferon induced transmembrane protein 1
102294	408.021	0.915593	0.2099	4.36204	1.28857e-05	0.000381068	102294	Cyp4v3	cytochrome P450, family 4, subfamily v, polypeptide 3
20619	647.291	0.717428	0.164499	4.3613	1.29292e-05	0.000381715	20619	Snap23	synaptosomal-associated protein 23
15384	2433.19	0.687542	0.157801	4.35701	1.31852e-05	0.000388622	15384	Hnrnpab	heterogeneous nuclear ribonucleoprotein A/B
12262	3822.46	1.55913	0.358056	4.35444	1.33405e-05	0.000392546	12262	C1qc	complement component 1, q subcomponent, C chain
17857	171.641	2	0.459454	4.35299	1.34293e-05	0.000394499	17857	Mx1	MX dynamin-like GTPase 1
382543	138.198	-1.3679	0.314392	-4.35093	1.35562e-05	0.000397565	382543	Ankfn1	ankyrin-repeat and fibronectin type III domain containing 1
223843	34.5692	-1.85902	0.427444	-4.34916	1.3666e-05	0.00040012	223843	Dbx2	developing brain homeobox 2
12768	726.377	2.00873	0.462442	4.34376	1.40066e-05	0.000409416	12768	Ccr1	chemokine (C-C motif) receptor 1
14129	882.727	1.83357	0.422288	4.34199	1.41197e-05	0.000412039	14129	Fcgr1	Fc receptor, IgG, high affinity I
12481	119.777	2.6269	0.605105	4.34123	1.41686e-05	0.000412571	12481	Cd2	CD2 antigen
235135	5107.36	-0.724465	0.16689	-4.34098	1.41847e-05	0.000412571	235135	Tmem45b	transmembrane protein 45b
74777	810.047	0.83488	0.192465	4.33783	1.43896e-05	0.000417842	74777	Sepn1	selenoprotein N, 1
14998	1454.85	0.989189	0.228083	4.33698	1.44455e-05	0.000418778	14998	H2-DMa	histocompatibility 2, class II, locus DMa
18729	107.919	2.12486	0.489987	4.33656	1.44729e-05	0.000418885	18729	Pira6	paired-Ig-like receptor A6
13660	1661.93	0.587243	0.135539	4.33265	1.47324e-05	0.000425697	13660	Ehd1	EH-domain containing 1
234779	513.461	0.896146	0.206862	4.33211	1.4769e-05	0.000426057	234779	Plcg2	phospholipase C, gamma 2
11933	17565.8	0.255732	0.059079	4.32865	1.50028e-05	0.000432095	11933	Atp1b3	ATPase, Na+/K+ transporting, beta 3 polypeptide
240427	466.63	-0.705971	0.163191	-4.32603	1.51818e-05	0.000436538	240427	Setbp1	SET binding protein 1
71780	1240.09	1.0947	0.253129	4.32467	1.52761e-05	0.000438536	71780	Isyna1	myo-inositol 1-phosphate synthase A1
217684	3184.15	0.783506	0.18124	4.32302	1.53906e-05	0.000441105	217684	Susd6	sushi domain containing 6
13619	274.169	0.745078	0.172396	4.3219	1.5469e-05	0.000442634	13619	Phc1	polyhomeotic-like 1 (Drosophila)
16414	1559.05	1.17429	0.271737	4.32143	1.55022e-05	0.000442867	16414	Itgb2	integrin beta 2
15229	405.924	1.37299	0.317749	4.32098	1.55337e-05	0.00044305	15229	Foxd1	forkhead box D1
18166	1184.8	0.857131	0.198525	4.3175	1.57806e-05	0.000449366	18166	Npy1r	neuropeptide Y receptor Y1
71607	259.461	1.71403	0.397666	4.31022	1.63096e-05	0.00046368	71607	Snx20	sorting nexin 20
234366	1343.52	0.399959	0.0928086	4.30951	1.63618e-05	0.000464417	234366	Gatad2a	GATA zinc finger domain containing 2A
22433	4264.75	0.641392	0.148873	4.30833	1.64491e-05	0.000466145	22433	Xbp1	X-box binding protein 1
277333	204.214	-0.626873	0.145525	-4.30767	1.64987e-05	0.000466801	277333	Gm5069	glyceraldehyde-3-phosphate dehydrogenase pseudogene
66793	295.243	-0.563582	0.13092	-4.30479	1.67147e-05	0.000472157	66793	Efcab1	EF hand calcium binding domain 1
58861	62.3616	2.78509	0.647495	4.30134	1.69771e-05	0.000478802	58861	Cysltr1	cysteinyl leukotriene receptor 1
67900	400.817	-0.881102	0.204862	-4.30095	1.70064e-05	0.000478865	67900	Mtfp1	mitochondrial fission process 1
14343	87.6173	-1.42422	0.331243	-4.29962	1.7109e-05	0.000480986	14343	Fut1	fucosyltransferase 1
14555	1641.2	-1.38074	0.321242	-4.29812	1.72254e-05	0.000483489	14555	Gpd1	glycerol-3-phosphate dehydrogenase 1 (soluble)
26417	27365.1	-0.439279	0.102264	-4.29554	1.74271e-05	0.000487601	26417	Mapk3	mitogen-activated protein kinase 3
622976	9.86712	4.19059	0.975527	4.29572	1.74129e-05	0.000487601	622976	Gm6377	predicted gene 6377
234724	21.5057	5.37854	1.25299	4.29256	1.76626e-05	0.000493329	234724	Tat	tyrosine aminotransferase
667977	41.8094	4.16053	0.969313	4.29224	1.76877e-05	0.000493329	667977	Gm8909	predicted gene 8909
72780	101.438	-1.93714	0.45136	-4.29178	1.77249e-05	0.000493586	72780	Rspo3	R-spondin 3
12840	232.271	-1.01073	0.235621	-4.28965	1.78958e-05	0.00049756	12840	Col9a2	collagen, type IX, alpha 2
104932	5.83286	5.52718	1.28961	4.28593	1.81977e-05	0.000505158	104932	AU015791	expressed sequence AU015791
11991	1548.13	0.577489	0.134905	4.2807	1.86308e-05	0.000515559	11991	Hnrnpd	heterogeneous nuclear ribonucleoprotein D
14726	1836.92	1.0179	0.237783	4.28078	1.86237e-05	0.000515559	14726	Pdpn	podoplanin
17533	1309.51	1.03704	0.242324	4.27956	1.87267e-05	0.000517401	17533	Mrc1	mannose receptor, C type 1
14934	148.173	-2.15079	0.50276	-4.27795	1.8862e-05	0.000520327	14934	Gypa	glycophorin A
668101	14.6706	4.21349	0.985027	4.27753	1.88976e-05	0.000520494	668101	Sirpb1b	signal-regulatory protein beta 1B
22637	46.1779	2.73685	0.64042	4.27352	1.92409e-05	0.000529126	22637	Zap70	zeta-chain (TCR) associated protein kinase
56401	489.753	0.729075	0.170631	4.27282	1.93014e-05	0.000529962	56401	P3h1	prolyl 3-hydroxylase 1
217069	962.508	0.974401	0.228091	4.27198	1.93748e-05	0.000531151	217069	Trim25	tripartite motif-containing 25
547176	151.632	-0.967515	0.22658	-4.27009	1.95394e-05	0.000534834	547176	Zc3h12b	zinc finger CCCH-type containing 12B
100861753	528.901	1.15236	0.269903	4.26952	1.9589e-05	0.000535361	100861753	Gm21188	predicted gene, 21188
219132	202.96	1.71478	0.401799	4.26774	1.97462e-05	0.000538825	219132	Phf11d	PHD finger protein 11D
22177	2935.21	1.37228	0.321926	4.26273	2.01948e-05	0.000550215	22177	Tyrobp	TYRO protein tyrosine kinase binding protein
225870	51.5459	2.72177	0.638802	4.26074	2.03753e-05	0.000554276	225870	Rin1	Ras and Rab interactor 1
78250	92.1925	-1.14633	0.269179	-4.25862	2.05695e-05	0.000558699	78250	Iqch	IQ motif containing H
13875	803.503	0.690727	0.162524	4.25001	2.13758e-05	0.000579706	13875	Erf	Ets2 repressor factor
15978	7.41294	5.875	1.38311	4.24766	2.16013e-05	0.000584926	15978	Ifng	interferon gamma
18613	1768.35	0.847133	0.199582	4.24455	2.19037e-05	0.000592204	18613	Pecam1	platelet/endothelial cell adhesion molecule 1
170737	732.343	0.671075	0.15824	4.24087	2.22659e-05	0.000601078	170737	Znrf1	zinc and ring finger 1
71943	545.834	-0.624207	0.14738	-4.23536	2.2819e-05	0.00061413	71943	Tom1l1	target of myb1-like 1 (chicken)
100039123	932.492	-0.778014	0.18368	-4.23569	2.27849e-05	0.00061413	100039123	Gm14295	predicted gene 14295
14011	887.52	0.68298	0.161351	4.23289	2.30711e-05	0.000619971	14011	Etv6	ets variant 6
16404	3667.29	0.776716	0.18356	4.23139	2.32247e-05	0.00062315	16404	Itga7	integrin alpha 7
14702	10675.1	-0.511708	0.121007	-4.22874	2.35005e-05	0.000629592	14702	Gng2	guanine nucleotide binding protein (G protein), gamma 2
236451	398.223	1.69131	0.400064	4.22759	2.36206e-05	0.000631851	236451	Phf11b	PHD finger protein 11B
14632	339.959	0.680259	0.160947	4.22661	2.37242e-05	0.000633663	14632	Gli1	GLI-Kruppel family member GLI1
107375	258.386	0.857915	0.203009	4.226	2.3788e-05	0.000634406	107375	Slc25a45	solute carrier family 25, member 45
18950	2667.24	1.04811	0.248158	4.22357	2.40463e-05	0.000638403	18950	Pnp	purine-nucleoside phosphorylase
226154	895.575	0.487865	0.1155	4.22394	2.4007e-05	0.000638403	226154	Lzts2	leucine zipper, putative tumor suppressor 2
434865	78.7481	-1.33935	0.317095	-4.2238	2.40222e-05	0.000638403	434865	Luzp4	leucine zipper protein 4
22371	1020.95	0.804694	0.190682	4.22009	2.442e-05	0.000647351	22371	Vwf	Von Willebrand factor
666907	212.889	2.19515	0.520616	4.21645	2.48179e-05	0.000656912	666907	Ms4a4a	membrane-spanning 4-domains, subfamily A, member 4A
381405	35.0663	-1.82255	0.432328	-4.21565	2.49054e-05	0.000658242	381405	Zfp663	zinc finger protein 663
64706	792.818	1.47807	0.350693	4.21472	2.50088e-05	0.000659987	64706	Scube1	signal peptide, CUB domain, EGF-like 1
16779	2859.54	0.67457	0.1601	4.21344	2.51513e-05	0.000660784	16779	Lamb2	laminin, beta 2
18802	1662.77	-0.739494	0.175487	-4.21396	2.50927e-05	0.000660784	18802	Plcd4	phospholipase C, delta 4
74276	10.674	3.30205	0.783639	4.21374	2.51173e-05	0.000660784	74276	Cldnd2	claudin domain containing 2
71738	356.268	-0.774619	0.183889	-4.21242	2.52645e-05	0.000662772	71738	Mamdc2	MAM domain containing 2
16185	111.711	2.41464	0.57338	4.21123	2.53982e-05	0.000665291	16185	Il2rb	interleukin 2 receptor, beta chain
237178	3338.28	-0.622954	0.14798	-4.20972	2.55688e-05	0.000668766	237178	Ppef1	protein phosphatase with EF hand calcium-binding domain 1
20617	1441.93	-0.940797	0.223813	-4.20349	2.62826e-05	0.000686419	20617	Snca	synuclein, alpha
13601	862.578	0.986955	0.234885	4.20187	2.64717e-05	0.000690338	13601	Ecm1	extracellular matrix protein 1
16526	581.134	-0.527243	0.1255	-4.20114	2.65573e-05	0.000691549	16526	Kcnk2	potassium channel, subfamily K, member 2
72042	2021.36	0.900182	0.214844	4.18994	2.79034e-05	0.000725529	72042	Cotl1	coactosin-like 1 (Dictyostelium)
73863	52.3644	-1.9405	0.463359	-4.18789	2.81556e-05	0.000731011	73863	4930415O20Rik	RIKEN cDNA 4930415O20 gene
109050	706.233	-0.630319	0.150615	-4.18497	2.85205e-05	0.000739396	109050	Fam212b	family with sequence similarity 212, member B
63828	335.864	-0.905618	0.216594	-4.18117	2.90007e-05	0.000750744	63828	Fn3k	fructosamine 3 kinase
80859	262.025	0.88827	0.212492	4.18026	2.91181e-05	0.00075268	80859	Nfkbiz	nuclear factor of kappa light polypeptide gene enhancer in B cells inhibitor, zeta
16164	778.966	0.894904	0.214122	4.17942	2.92257e-05	0.000754356	16164	Il13ra1	interleukin 13 receptor, alpha 1
26382	239.448	1.19424	0.285983	4.17589	2.96818e-05	0.00076501	26382	Fgd2	FYVE, RhoGEF and PH domain containing 2
83433	259.433	2.31057	0.553384	4.17534	2.97536e-05	0.000765743	83433	Trem2	triggering receptor expressed on myeloid cells 2
70021	189.026	0.930191	0.222867	4.17374	2.99634e-05	0.00077002	70021	Nt5dc2	5-nucleotidase domain containing 2
104816	87.1715	2.84678	0.682416	4.17162	3.02446e-05	0.000776117	104816	Aspg	asparaginase
269994	120.595	-0.986103	0.236453	-4.1704	3.04059e-05	0.000779125	269994	Gsg1l	GSG1-like
17000	853.608	1.05478	0.25306	4.16808	3.07171e-05	0.000784695	17000	Ltbr	lymphotoxin B receptor
76293	167.201	-1.91055	0.458402	-4.16785	3.07483e-05	0.000784695	76293	Mfap4	microfibrillar-associated protein 4
230678	9.92676	3.61075	0.866345	4.16779	3.07567e-05	0.000784695	230678	Tmem125	transmembrane protein 125
231931	541.338	0.950237	0.228156	4.16486	3.11545e-05	0.000793697	231931	Gimap6	GTPase, IMAP family member 6
22342	414.563	-0.874887	0.210186	-4.16244	3.1487e-05	0.000801013	22342	Lin7b	lin-7 homolog B (C. elegans)
432396	108.85	-1.44873	0.34821	-4.1605	3.17546e-05	0.000806658	432396	Zfp652os	zinc finger protein 652, opposite strand
19743	57.0485	-2.77537	0.66796	-4.15499	3.25298e-05	0.000822933	19743	Rhag	Rhesus blood group-associated A glycoprotein
319472	22.289	-1.96453	0.472784	-4.15523	3.24963e-05	0.000822933	319472	9330158H04Rik	RIKEN cDNA 9330158H04 gene
319554	5076.31	-0.483181	0.11629	-4.15496	3.25351e-05	0.000822933	319554	Idi1	isopentenyl-diphosphate delta isomerase
19264	1309.73	1.04086	0.250552	4.15427	3.26321e-05	0.000823027	19264	Ptprc	protein tyrosine phosphatase, receptor type, C
67844	377.735	1.09881	0.264495	4.15437	3.26191e-05	0.000823027	67844	Rab32	RAB32, member RAS oncogene family
100039795	618.902	0.871757	0.209871	4.15377	3.27046e-05	0.00082368	100039795	Ildr2	immunoglobulin-like domain containing receptor 2
75071	22.0802	-2.81969	0.679335	-4.15067	3.3151e-05	0.000833735	75071	4930524N10Rik	RIKEN cDNA 4930524N10 gene
67111	2272.22	0.726334	0.175071	4.14879	3.34238e-05	0.000838205	67111	Naaa	N-acylethanolamine acid amidase
78303	409.135	-0.971324	0.234114	-4.14893	3.34027e-05	0.000838205	78303	Hist3h2ba	histone cluster 3, H2ba
76901	811.854	0.777409	0.187459	4.14709	3.36721e-05	0.000843235	76901	Jade2	jade family PHD finger 2
105853	4880.96	-0.517849	0.12491	-4.14578	3.3866e-05	0.00084689	105853	Mal2	mal, T cell differentiation protein 2
26904	37.6954	3.39939	0.820294	4.14412	3.41126e-05	0.000849383	26904	Sh2d1b1	SH2 domain containing 1B1
50501	74.5622	2.95875	0.71396	4.14414	3.41095e-05	0.000849383	50501	Prok2	prokineticin 2
73761	181.173	-0.890842	0.214946	-4.14449	3.40572e-05	0.000849383	73761	4833415N18Rik	RIKEN cDNA 4833415N18 gene
100715	601.042	0.595753	0.143769	4.14381	3.41581e-05	0.000849383	100715	Papd4	PAP associated domain containing 4
27052	568.014	1.07	0.258238	4.14345	3.42121e-05	0.000849529	27052	Aoah	acyloxyacyl hydrolase
70163	46.5209	2.61406	0.631624	4.13862	3.49396e-05	0.000866375	70163	Lypd8	LY6/PLAUR domain containing 8
20613	102.793	2.54284	0.614694	4.13675	3.52254e-05	0.000872237	20613	Snai1	snail family zinc finger 1
14645	17003.4	0.619415	0.14977	4.13578	3.53757e-05	0.00087473	14645	Glul	glutamate-ammonia ligase (glutamine synthetase)
54324	163.568	1.45483	0.351872	4.13454	3.55667e-05	0.00087713	54324	Arhgef5	Rho guanine nucleotide exchange factor (GEF) 5
332579	206.614	1.05939	0.256232	4.1345	3.55721e-05	0.00087713	332579	Card9	caspase recruitment domain family, member 9
170744	236.758	1.77528	0.429426	4.13407	3.5639e-05	0.000877555	170744	Tlr8	toll-like receptor 8
16822	554.93	0.890153	0.215448	4.13165	3.60172e-05	0.000885632	16822	Lcp2	lymphocyte cytosolic protein 2
13110	2652.32	-0.627361	0.151862	-4.13112	3.60998e-05	0.000886429	13110	Cyp2j6	cytochrome P450, family 2, subfamily j, polypeptide 6
22724	743.979	0.709616	0.171872	4.12874	3.64763e-05	0.00089443	22724	Zbtb7b	zinc finger and BTB domain containing 7B
16409	1775.33	0.943052	0.228435	4.12831	3.65437e-05	0.000894839	16409	Itgam	integrin alpha M
12258	22435.3	1.02661	0.24881	4.12609	3.68982e-05	0.000902269	12258	Serping1	serine (or cysteine) peptidase inhibitor, clade G, member 1
54634	157.392	-2.4769	0.60064	-4.12377	3.72727e-05	0.000910165	54634	Magix	MAGI family member, X-linked
381792	287.208	-2.1745	0.527663	-4.12101	3.77212e-05	0.000919845	381792	2310040G24Rik	RIKEN cDNA 2310040G24 gene
235435	302.985	-1.59293	0.386624	-4.12011	3.78698e-05	0.000922195	235435	Lctl	lactase-like
19242	4361.57	-0.799512	0.194184	-4.11729	3.83354e-05	0.000930966	19242	Ptn	pleiotrophin
246728	219.873	1.48382	0.360364	4.11758	3.82878e-05	0.000930966	246728	Oas2	2-5 oligoadenylate synthetase 2
15958	1738.43	0.884443	0.214985	4.11397	3.88915e-05	0.000943173	15958	Ifit2	interferon-induced protein with tetratricopeptide repeats 2
11702	3232.71	-0.315856	0.0768492	-4.11007	3.95536e-05	0.000957388	11702	Amd1	S-adenosylmethionine decarboxylase 1
20848	7899.22	0.506171	0.123159	4.10988	3.95861e-05	0.000957388	20848	Stat3	signal transducer and activator of transcription 3
12879	249.713	-1.00655	0.244969	-4.10888	3.97582e-05	0.000960233	12879	Cys1	cystin 1
75563	31.4541	-2.27101	0.552765	-4.10846	3.98299e-05	0.000960651	75563	Dnali1	dynein, axonemal, light intermediate polypeptide 1
15170	1119.37	1.31953	0.321476	4.10459	4.05034e-05	0.000975563	15170	Ptpn6	protein tyrosine phosphatase, non-receptor type 6
230674	1071.5	0.575883	0.140412	4.10138	4.10696e-05	0.000987853	230674	Kdm4a	lysine (K)-specific demethylase 4A
18034	355.119	1.13568	0.276945	4.10074	4.11837e-05	0.000989248	18034	Nfkb2	nuclear factor of kappa light polypeptide gene enhancer in B cells 2, p49/p100
12023	117.044	-1.77453	0.432969	-4.09852	4.15806e-05	0.000997426	12023	Barx2	BarH-like homeobox 2
235599	274.751	-1.04866	0.256114	-4.09449	4.231e-05	0.00101354	235599	6430571L13Rik	RIKEN cDNA 6430571L13 gene
12492	7356.4	0.299208	0.0731065	4.09277	4.26258e-05	0.0010158	12492	Scarb2	scavenger receptor class B, member 2
13163	580.397	0.60945	0.148899	4.09303	4.25766e-05	0.0010158	13163	Daxx	Fas death domain-associated protein
18600	274.494	-1.48765	0.363422	-4.09344	4.25018e-05	0.0010158	18600	Padi2	peptidyl arginine deiminase, type II
94180	1962.18	-0.498789	0.121872	-4.09272	4.26342e-05	0.0010158	94180	Acsbg1	acyl-CoA synthetase bubblegum family member 1
71416	15.6292	3.00526	0.734571	4.09117	4.29194e-05	0.00102122	71416	5430425K12Rik	RIKEN cDNA 5430425K12 gene
232345	1672.97	0.79966	0.195567	4.08894	4.33355e-05	0.00102973	232345	A2m	alpha-2-macroglobulin
624855	42.4307	-2.25917	0.55271	-4.08744	4.36156e-05	0.00103499	624855	Cks1brt	CDC28 protein kinase 1b, retrogene
13036	1954.57	1.18736	0.290564	4.08639	4.38135e-05	0.00103829	13036	Ctsh	cathepsin H
20648	2234.42	0.85796	0.210381	4.07812	4.54015e-05	0.00107448	20648	Snta1	syntrophin, acidic 1
20393	2366.09	1.03945	0.254941	4.07723	4.55753e-05	0.00107715	20393	Sgk1	serum/glucocorticoid regulated kinase 1
67016	610.191	0.536011	0.131522	4.07545	4.59263e-05	0.00108399	67016	Tbc1d2b	TBC1 domain family, member 2B
12986	1239.36	1.25338	0.307665	4.07384	4.62448e-05	0.0010886	12986	Csf3r	colony stimulating factor 3 receptor (granulocyte)
56847	799.187	1.25234	0.307395	4.07404	4.62053e-05	0.0010886	56847	Aldh1a3	aldehyde dehydrogenase family 1, subfamily A3
16430	2420.84	0.394902	0.0969816	4.07192	4.66265e-05	0.00109613	16430	Stt3a	STT3, subunit of the oligosaccharyltransferase complex, homolog A (S. cerevisiae)
66255	1375.06	-0.771926	0.189646	-4.07036	4.69401e-05	0.00110203	66255	Hsbp1l1	heat shock factor binding protein 1-like 1
12903	112.567	-1.43055	0.351674	-4.06782	4.7454e-05	0.00111262	12903	Crabp1	cellular retinoic acid binding protein I
100039027	223.519	-0.63149	0.155269	-4.06706	4.76099e-05	0.00111479	100039027	Gm2011	predicted gene 2011
223697	1764.88	0.597411	0.147008	4.06379	4.82818e-05	0.00112903	223697	Sun2	Sad1 and UNC84 domain containing 2
67738	2133	-0.417462	0.102753	-4.06279	4.84887e-05	0.00113236	67738	Ppid	peptidylprolyl isomerase D (cyclophilin D)
18453	8559.46	0.59452	0.146393	4.06111	4.88392e-05	0.00113904	18453	P4hb	prolyl 4-hydroxylase, beta polypeptide
14389	1772.99	0.318513	0.0785024	4.05737	4.96294e-05	0.00115595	14389	Gab2	growth factor receptor bound protein 2-associated protein 2
57914	393.664	1.10214	0.271709	4.05632	4.98517e-05	0.00115959	57914	Crlf2	cytokine receptor-like factor 2
12140	6501.87	-1.11373	0.274664	-4.05488	5.01604e-05	0.0011647	12140	Fabp7	fatty acid binding protein 7, brain
30791	2168.94	0.915464	0.22578	4.05468	5.02032e-05	0.0011647	30791	Slc39a1	solute carrier family 39 (zinc transporter), member 1
231872	1712.88	-0.889977	0.219592	-4.05286	5.05946e-05	0.00117224	231872	Aimp2	aminoacyl tRNA synthetase complex-interacting multifunctional protein 2
17454	289.158	1.18495	0.292458	4.05171	5.08454e-05	0.00117651	17454	Mov10	Moloney leukemia virus 10
21887	828.55	0.743375	0.183555	4.04987	5.1246e-05	0.00118268	21887	Tle3	transducin-like enhancer of split 3
22412	8.0969	4.81562	1.18907	4.0499	5.12406e-05	0.00118268	22412	Wnt9b	wingless-type MMTV integration site family, member 9B
20296	337.168	1.63227	0.403372	4.04656	5.19766e-05	0.00119797	20296	Ccl2	chemokine (C-C motif) ligand 2
14226	6519.22	-0.627667	0.155158	-4.04534	5.22467e-05	0.00120263	14226	Fkbp1b	FK506 binding protein 1b
15439	3231.98	1.2491	0.309014	4.0422	5.29529e-05	0.0012173	15439	Hp	haptoglobin
12192	1091.48	0.639249	0.15816	4.04178	5.30464e-05	0.00121786	12192	Zfp36l1	zinc finger protein 36, C3H type-like 1
78317	321.73	1.17448	0.290797	4.03884	5.37169e-05	0.00123165	78317	Ccdc88b	coiled-coil domain containing 88B
15505	5126.68	-0.493373	0.122266	-4.03524	5.45473e-05	0.00124907	15505	Hsph1	heat shock 105kDa/110kDa protein 1
17913	2011.2	0.600895	0.148928	4.03479	5.46507e-05	0.00124982	17913	Myo1c	myosin IC
71371	558.661	0.590209	0.146311	4.03393	5.48525e-05	0.00125281	71371	Arid5b	AT rich interactive domain 5B (MRF1-like)
16675	249.028	-1.01257	0.251155	-4.03165	5.53872e-05	0.00126223	16675	Krt27	keratin 27
64685	794.202	1.02272	0.253679	4.03156	5.54081e-05	0.00126223	64685	Nmi	N-myc (and STAT) interactor
20725	367.508	0.588051	0.145947	4.02923	5.59609e-05	0.00127318	20725	Serpinb8	serine (or cysteine) peptidase inhibitor, clade B, member 8
19401	419.879	0.940499	0.23348	4.02818	5.62099e-05	0.0012772	19401	Rara	retinoic acid receptor, alpha
317757	91.6152	1.95042	0.484764	4.02343	5.73559e-05	0.00130157	317757	Gimap5	GTPase, IMAP family member 5
17084	6386.24	-0.955834	0.237706	-4.02108	5.79315e-05	0.00131126	17084	Ly86	lymphocyte antigen 86
229603	3163.1	0.678181	0.168653	4.02116	5.79127e-05	0.00131126	229603	Otud7b	OTU domain containing 7B
407821	239.719	-0.721843	0.179563	-4.02001	5.81966e-05	0.00131557	407821	Znrf3	zinc and ring finger 3
103199	2718.18	-0.346327	0.0861576	-4.01969	5.82754e-05	0.00131567	103199	Fig4	FIG4 phosphoinositide 5-phosphatase
110784	499.273	-0.745215	0.185615	-4.01485	5.94842e-05	0.00134124	110784	Nr3c2	nuclear receptor subfamily 3, group C, member 2
14230	165.751	0.96212	0.23973	4.01335	5.98643e-05	0.00134637	14230	Fkbp10	FK506 binding protein 10
382639	147.741	0.798035	0.198841	4.01344	5.98406e-05	0.00134637	382639	Zbtb42	zinc finger and BTB domain containing 42
14864	8.48542	3.88519	0.968647	4.01095	6.04757e-05	0.0013584	14864	Gstm3	glutathione S-transferase, mu 3
104183	64.9399	2.78829	0.695517	4.00895	6.09898e-05	0.0013682	104183	Chil4	chitinase-like 4
100034684	13.2265	3.58108	0.893798	4.00659	6.16029e-05	0.0013802	100034684	BC100530	cDNA sequence BC100530
13649	527.235	0.794805	0.19841	4.00587	6.17894e-05	0.00138263	13649	Egfr	epidermal growth factor receptor
23942	1313.89	0.390828	0.0975716	4.00555	6.1873e-05	0.00138274	23942	Mta2	metastasis-associated gene family, member 2
106672	3710.18	-0.884478	0.220982	-4.00249	6.26793e-05	0.00139899	106672	AI413582	expressed sequence AI413582
30943	7.01826	4.61066	1.15223	4.00152	6.29361e-05	0.00140118	30943	Prss30	protease, serine 30
68420	1507.28	0.452149	0.112993	4.00156	6.29256e-05	0.00140118	68420	Ankrd13a	ankyrin repeat domain 13a
16172	514.978	1.00496	0.251326	3.99863	6.37096e-05	0.00141662	16172	Il17ra	interleukin 17 receptor A
64010	412.99	0.723633	0.181143	3.99481	6.4747e-05	0.00143606	64010	Sav1	salvador family WW domain containing 1
207839	217.777	1.89474	0.47429	3.9949	6.47224e-05	0.00143606	207839	Galnt6	UDP-N-acetyl-alpha-D-galactosamine:polypeptide N-acetylgalactosaminyltransferase 6
78754	146.774	2.2605	0.566113	3.99302	6.52374e-05	0.00144513	78754	Galnt15	UDP-N-acetyl-alpha-D-galactosamine:polypeptide N-acetylgalactosaminyltransferase 15
102857	1230.18	0.566398	0.141914	3.99113	6.57606e-05	0.00145489	102857	Slc6a8	solute carrier family 6 (neurotransmitter transporter, creatine), member 8
20525	2515.25	0.404971	0.101493	3.99015	6.60323e-05	0.00145907	20525	Slc2a1	solute carrier family 2 (facilitated glucose transporter), member 1
50795	1634.32	-1.51756	0.380658	-3.98668	6.70035e-05	0.00147868	50795	Sh3bgr	SH3-binding domain glutamic acid-rich protein
71599	543.244	-0.760701	0.19088	-3.98523	6.74134e-05	0.00148587	71599	Senp8	SUMO/sentrin specific peptidase 8
21827	315.612	0.903735	0.226846	3.98392	6.77885e-05	0.00149228	21827	Thbs3	thrombospondin 3
22352	38882.7	0.657926	0.165316	3.97981	6.89694e-05	0.0015145	22352	Vim	vimentin
72310	150.877	1.53183	0.384893	3.97988	6.89486e-05	0.0015145	72310	Nkg7	natural killer cell group 7 sequence
241568	1054.45	-0.564463	0.141906	-3.97773	6.95757e-05	0.00152591	241568	Lrrc4c	leucine rich repeat containing 4C
279499	76.0089	1.25912	0.316622	3.97674	6.98657e-05	0.00153037	279499	Kctd19	potassium channel tetramerisation domain containing 19
17289	979.958	0.790418	0.198874	3.97447	7.05374e-05	0.00154317	17289	Mertk	c-mer proto-oncogene tyrosine kinase
74369	238.104	-0.944939	0.237893	-3.97212	7.12359e-05	0.00155652	74369	Mei1	meiotic double-stranded break formation protein 1
109222	1429.15	-0.492952	0.124124	-3.97146	7.14341e-05	0.00155892	109222	Rarres1	retinoic acid receptor responder (tazarotene induced) 1
20737	336.231	1.0194	0.256799	3.96964	7.19824e-05	0.00156316	20737	Spn	sialophorin
56193	960.214	1.01812	0.256468	3.96979	7.19369e-05	0.00156316	56193	Plek	pleckstrin
83490	357.962	1.10698	0.278854	3.96974	7.19504e-05	0.00156316	83490	Pik3ap1	phosphoinositide-3-kinase adaptor protein 1
85031	410.924	2.5394	0.639704	3.96965	7.19787e-05	0.00156316	85031	Pla1a	phospholipase A1 member A
19296	777.319	-0.539674	0.136177	-3.96303	7.40044e-05	0.0016051	19296	Pvt1	plasmacytoma variant translocation 1
53421	3647.54	0.471184	0.118958	3.96092	7.46615e-05	0.00161736	53421	Sec61a1	Sec61 alpha 1 subunit (S. cerevisiae)
66607	120.043	2.70134	0.682102	3.96032	7.48493e-05	0.00161826	66607	Ms4a4d	membrane-spanning 4-domains, subfamily A, member 4D
78928	701.33	0.722927	0.182548	3.9602	7.48862e-05	0.00161826	78928	Pigt	phosphatidylinositol glycan anchor biosynthesis, class T
71564	855.662	-0.745859	0.188443	-3.958	7.5581e-05	0.00163128	71564	Izumo4	IZUMO family member 4
16658	274.352	2.08775	0.528233	3.95232	7.73961e-05	0.00166638	16658	Mafb	v-maf musculoaponeurotic fibrosarcoma oncogene family, protein B (avian)
55985	43.0788	2.61272	0.661029	3.9525	7.73379e-05	0.00166638	55985	Cxcl13	chemokine (C-X-C motif) ligand 13
54135	288.703	1.38668	0.350925	3.95149	7.7666e-05	0.00167015	54135	Lsr	lipolysis stimulated lipoprotein receptor
14319	113534	0.580196	0.14687	3.9504	7.80206e-05	0.00167573	14319	Fth1	ferritin heavy polypeptide 1
12044	103.763	1.9826	0.502219	3.94768	7.89124e-05	0.00169283	12044	Bcl2a1a	B cell leukemia/lymphoma 2 related protein A1a
12153	779.479	0.597132	0.151276	3.9473	7.90368e-05	0.00169344	12153	Bmp1	bone morphogenetic protein 1
76467	1302.31	-0.622641	0.157829	-3.94504	7.97863e-05	0.00170743	76467	Msrb2	methionine sulfoxide reductase B2
16411	89.7863	2.05835	0.521935	3.94369	8.02389e-05	0.00171503	16411	Itgax	integrin alpha X
14127	2768.93	1.4218	0.360696	3.94181	8.08677e-05	0.00172362	14127	Fcer1g	Fc receptor, IgE, high affinity I, gamma polypeptide
14762	5.70361	5.49749	1.39473	3.94162	8.09336e-05	0.00172362	14762	Gpr33	G protein-coupled receptor 33
20564	407.96	0.726987	0.184415	3.94213	8.07607e-05	0.00172362	20564	Slit3	slit homolog 3 (Drosophila)
54156	67.4271	-1.21265	0.307841	-3.93919	8.17559e-05	0.00173904	54156	Egfl6	EGF-like-domain, multiple 6
18572	692.056	0.397486	0.100967	3.93679	8.25779e-05	0.00175441	18572	Pdcd11	programmed cell death 11
20345	1450.12	1.30744	0.332431	3.93297	8.39015e-05	0.00178039	20345	Selplg	selectin, platelet (p-selectin) ligand
217593	165.815	-1.42414	0.362247	-3.93142	8.44448e-05	0.00178976	217593	Slc25a21	solute carrier family 25 (mitochondrial oxodicarboxylate carrier), member 21
73040	1005.53	-1.06583	0.271152	-3.93075	8.46828e-05	0.00179266	73040	2900052N01Rik	RIKEN cDNA 2900052N01 gene
16174	300.052	1.07853	0.274554	3.9283	8.55478e-05	0.0018088	16174	Il18rap	interleukin 18 receptor accessory protein
108812	126.528	-1.30386	0.332151	-3.92549	8.65523e-05	0.00182785	108812	Als2cr12	amyotrophic lateral sclerosis 2 (juvenile) chromosome region, candidate 12 (human)
17260	1538.58	-1.13145	0.28827	-3.92495	8.67476e-05	0.00182978	17260	Mef2c	myocyte enhancer factor 2C
100182	402.694	0.821231	0.209263	3.9244	8.69445e-05	0.00183175	100182	Akna	AT-hook transcription factor
224530	1284.58	-0.520694	0.132706	-3.92368	8.72077e-05	0.0018351	224530	Acat3	acetyl-Coenzyme A acetyltransferase 3
17217	577.681	0.436886	0.111395	3.92195	8.78334e-05	0.00184607	17217	Mcm4	minichromosome maintenance complex component 4
231805	270.782	1.54696	0.394537	3.92095	8.82001e-05	0.00185157	231805	Pilra	paired immunoglobin-like type 2 receptor alpha
268749	523.179	0.911097	0.232386	3.92062	8.83221e-05	0.00185193	268749	Rnf31	ring finger protein 31
22088	4802.5	-0.492724	0.125747	-3.91837	8.915e-05	0.00186707	22088	Tsg101	tumor susceptibility gene 101
242546	426.719	-1.0527	0.268737	-3.91721	8.9579e-05	0.00187383	242546	Cyp2j12	cytochrome P450, family 2, subfamily j, polypeptide 12
57265	1136.56	0.726088	0.185413	3.91607	9.00048e-05	0.00187995	57265	Fzd2	frizzled class receptor 2
230597	2439.96	-0.367407	0.0938254	-3.91586	9.00843e-05	0.00187995	230597	Zfyve9	zinc finger, FYVE domain containing 9
73720	1085.41	-1.01846	0.26013	-3.9152	9.03286e-05	0.00188244	73720	Cst6	cystatin E/M
328795	45.152	1.8318	0.467897	3.91497	9.0417e-05	0.00188244	328795	Ubash3a	ubiquitin associated and SH3 domain containing, A
15930	4.17243	5.0415	1.28918	3.91062	9.20605e-05	0.0019144	15930	Ido1	indoleamine 2,3-dioxygenase 1
13052	705.931	1.08914	0.278563	3.90984	9.23563e-05	0.00191829	13052	Cxadr	coxsackie virus and adenovirus receptor
24066	298.232	-0.821779	0.210569	-3.90266	9.51415e-05	0.00197382	24066	Spry4	sprouty homolog 4 (Drosophila)
11499	130.915	-1.24853	0.319963	-3.90211	9.53585e-05	0.00197413	11499	Adam5	a disintegrin and metallopeptidase domain 5
12064	1629.55	0.723696	0.185465	3.90205	9.53798e-05	0.00197413	12064	Bdnf	brain derived neurotrophic factor
12575	4189.31	0.686288	0.175954	3.90039	9.60372e-05	0.00198541	12575	Cdkn1a	cyclin-dependent kinase inhibitor 1A (P21)
71854	4.11289	5.01771	1.2867	3.89969	9.63171e-05	0.00198886	71854	Dpep3	dipeptidase 3
81018	2190.09	0.555484	0.142508	3.8979	9.70286e-05	0.00200121	81018	Rnf114	ring finger protein 114
19893	275.845	-0.747772	0.191867	-3.89734	9.72552e-05	0.00200355	19893	Rpgr	retinitis pigmentosa GTPase regulator
18588	16.2333	-3.17625	0.816201	-3.8915	9.9625e-05	0.00204998	18588	Pde6g	phosphodiesterase 6G, cGMP-specific, rod, gamma
67041	7385.23	-0.30098	0.077352	-3.89105	9.98107e-05	0.00205141	67041	Oxct1	3-oxoacid CoA transferase 1
235041	941.268	0.516226	0.132687	3.89056	0.000100014	0.00205319	235041	Kank2	KN motif and ankyrin repeat domains 2
16765	13688.1	-0.378091	0.0971938	-3.89008	0.000100213	0.00205488	16765	Stmn1	stathmin 1
18768	1144.23	0.655472	0.168574	3.88833	0.000100935	0.0020673	18768	Pkib	protein kinase inhibitor beta, cAMP dependent, testis specific
320873	402.894	-0.641936	0.165345	-3.88241	0.000103427	0.00211588	320873	Cdh10	cadherin 10
231602	185.59	-0.947752	0.244273	-3.87988	0.000104507	0.00213549	231602	P2rx2	purinergic receptor P2X, ligand-gated ion channel, 2
12061	10.9702	3.36823	0.868569	3.87791	0.000105359	0.00215041	12061	Bdkrb1	bradykinin receptor, beta 1
66234	8790.42	-0.617485	0.159319	-3.87577	0.00010629	0.00216691	66234	Msmo1	methylsterol monoxygenase 1
72873	114.906	-1.2605	0.32528	-3.87511	0.000106574	0.00216871	72873	Bbof1	basal body orientation factor 1
327978	815.015	1.02755	0.265174	3.875	0.000106624	0.00216871	327978	Slfn5	schlafen 5
16426	183.344	2.34612	0.605525	3.87452	0.000106834	0.00217049	16426	Itih3	inter-alpha trypsin inhibitor, heavy chain 3
71086	131.747	2.02406	0.522657	3.87264	0.000107665	0.00218485	71086	4933412E12Rik	RIKEN cDNA 4933412E12 gene
75051	171.828	-1.22861	0.317308	-3.87198	0.000107957	0.00218826	75051	Ccdc173	coiled-coil domain containing 173
80287	561.902	1.10781	0.286178	3.87107	0.000108358	0.00219137	80287	Apobec3	apolipoprotein B mRNA editing enzyme, catalytic polypeptide 3
433485	201.364	-0.974187	0.251648	-3.87123	0.000108288	0.00219137	433485	Syndig1	synapse differentiation inducing 1
108937	550.276	0.560872	0.144904	3.87064	0.00010855	0.00219273	108937	Rnf169	ring finger protein 169
194126	369.971	0.562451	0.145444	3.86712	0.000110129	0.00222209	194126	Mtmr11	myotubularin related protein 11
50780	3763.41	-0.46332	0.119853	-3.86575	0.000110749	0.00223204	50780	Rgs3	regulator of G-protein signaling 3
28169	3192.24	0.474789	0.122854	3.86466	0.000111244	0.00223946	28169	Agpat3	1-acylglycerol-3-phosphate O-acyltransferase 3
67620	25.6358	-1.8571	0.481044	-3.86056	0.000113128	0.0022748	67620	Lrp2bp	Lrp2 binding protein
17436	3634.86	-0.419147	0.108584	-3.86013	0.000113325	0.00227618	17436	Me1	malic enzyme 1, NADP(+)-dependent, cytosolic
226922	564.733	-0.50264	0.130248	-3.8591	0.000113804	0.0022832	226922	Kcnq5	potassium voltage-gated channel, subfamily Q, member 5
14406	2167.74	-0.55379	0.14352	-3.85864	0.000114019	0.0022849	14406	Gabrg2	gamma-aminobutyric acid (GABA) A receptor, subunit gamma 2
20405	1035.07	0.593904	0.154057	3.8551	0.000115682	0.00231561	20405	Sh3gl1	SH3-domain GRB2-like 1
19220	767.891	-0.653016	0.169441	-3.85393	0.000116236	0.00232193	19220	Ptgfr	prostaglandin F receptor
213084	387.312	-0.643581	0.167007	-3.85362	0.000116385	0.00232193	213084	Cdkl3	cyclin-dependent kinase-like 3
228592	7.25393	4.66082	1.20947	3.8536	0.000116392	0.00232193	228592	F830045P16Rik	RIKEN cDNA F830045P16 gene
14339	5345	-0.551876	0.143264	-3.85215	0.000117087	0.00233314	14339	Aktip	thymoma viral proto-oncogene 1 interacting protein
71776	152.593	0.925291	0.240482	3.84765	0.000119257	0.00237372	71776	Tha1	threonine aldolase 1
433470	237.195	1.64501	0.427935	3.84406	0.000121017	0.00240603	433470	AA467197	expressed sequence AA467197
108014	632.684	0.530257	0.137991	3.84269	0.000121694	0.00241676	108014	Srsf9	serine/arginine-rich splicing factor 9
18636	760.775	1.25573	0.326845	3.84197	0.000122053	0.00242117	18636	Cfp	complement factor properdin
19124	208.248	0.935586	0.243536	3.84167	0.000122198	0.00242133	19124	Procr	protein C receptor, endothelial
16194	391.25	0.811096	0.211154	3.84126	0.000122404	0.00242268	16194	Il6ra	interleukin 6 receptor, alpha
56506	1203.38	-0.873218	0.227377	-3.8404	0.000122835	0.00242849	56506	Cib2	calcium and integrin binding family member 2
108148	1220.11	0.712549	0.185595	3.83927	0.0001234	0.00243694	108148	Galnt2	UDP-N-acetyl-alpha-D-galactosamine:polypeptide N-acetylgalactosaminyltransferase 2
74202	218.747	1.39002	0.362307	3.83659	0.000124756	0.00246097	74202	Fblim1	filamin binding LIM protein 1
21947	5.51605	5.44773	1.42055	3.83495	0.000125589	0.00247463	21947	Cd40lg	CD40 ligand
18383	87.6629	1.91881	0.500459	3.83409	0.000126031	0.00247969	18383	Tnfrsf11b	tumor necrosis factor receptor superfamily, member 11b (osteoprotegerin)
19378	748.569	1.51837	0.396038	3.8339	0.000126126	0.00247969	19378	Aldh1a2	aldehyde dehydrogenase family 1, subfamily A2
108735	1225.64	0.542541	0.141627	3.83077	0.000127744	0.00250871	108735	Sft2d2	SFT2 domain containing 2
57765	25.82	3.03731	0.793199	3.82919	0.000128567	0.00251926	57765	Tbx21	T-box 21
72281	166.342	-0.700348	0.182894	-3.82925	0.000128534	0.00251926	72281	Sh2d4a	SH2 domain containing 4A
66599	605.141	-0.934245	0.244026	-3.82846	0.000128947	0.0025239	66599	Rdm1	RAD52 motif 1
23948	307.126	1.21211	0.316772	3.82644	0.00013001	0.00253907	23948	Mmp17	matrix metallopeptidase 17
100039781	112.82	0.903335	0.236067	3.82661	0.000129921	0.00253907	100039781	Hrct1	histidine rich carboxyl terminus 1
72899	1361.38	-0.522546	0.136656	-3.82381	0.000131407	0.00256352	72899	Macrod2	MACRO domain containing 2
26399	198.709	-0.802113	0.209801	-3.82321	0.000131726	0.00256408	26399	Map2k6	mitogen-activated protein kinase kinase 6
63873	142.29	0.836272	0.218729	3.82333	0.000131661	0.00256408	63873	Trpv4	transient receptor potential cation channel, subfamily V, member 4
21810	7120.56	0.768507	0.201158	3.82042	0.000133226	0.002588	21810	Tgfbi	transforming growth factor, beta induced
66917	2163.02	-0.455652	0.119269	-3.82038	0.000133248	0.002588	66917	Chordc1	cysteine and histidine-rich domain (CHORD)-containing, zinc-binding protein 1
18828	719.349	0.786454	0.205918	3.81926	0.000133854	0.00259692	18828	Plscr2	phospholipid scramblase 2
235379	951.033	1.00368	0.262849	3.81848	0.000134274	0.0026022	235379	Gldn	gliomedin
20111	706.609	0.700391	0.183529	3.81624	0.000135501	0.00262024	20111	Rps6ka1	ribosomal protein S6 kinase polypeptide 1
68311	369.033	-1.50464	0.394264	-3.81633	0.000135453	0.00262024	68311	Lypd2	Ly6/Plaur domain containing 2
233315	615.74	0.530756	0.139112	3.81532	0.000136009	0.00262668	233315	Mtmr10	myotubularin related protein 10
373864	240.343	-0.847624	0.222192	-3.81482	0.000136281	0.00262668	373864	Col27a1	collagen, type XXVII, alpha 1
434484	558.872	1.10622	0.289966	3.81499	0.00013619	0.00262668	434484	Sp140	Sp140 nuclear body protein
17167	64.4811	3.25817	0.854587	3.81257	0.000137529	0.00264785	17167	Marco	macrophage receptor with collagenous structure
19354	1981.54	1.04975	0.275361	3.81226	0.000137701	0.00264827	19354	Rac2	RAS-related C3 botulinum substrate 2
26570	924.951	1.34717	0.35364	3.80945	0.000139277	0.00266884	26570	Slc7a11	solute carrier family 7 (cationic amino acid transporter, y+ system), member 11
56072	29.5379	-2.45515	0.64452	-3.80927	0.000139375	0.00266884	56072	Lgals12	lectin, galactose binding, soluble 12
68999	865.632	-0.795694	0.20887	-3.80952	0.000139239	0.00266884	68999	Anapc10	anaphase promoting complex subunit 10
382062	702.941	1.10338	0.289602	3.80998	0.000138978	0.00266884	382062	AB124611	cDNA sequence AB124611
11690	1837.28	1.12202	0.294631	3.80823	0.000139966	0.00267547	11690	Alox5ap	arachidonate 5-lipoxygenase activating protein
17470	2915.45	0.492509	0.129331	3.80813	0.000140024	0.00267547	17470	Cd200	CD200 antigen
18027	2333.91	-0.567186	0.148985	-3.80701	0.000140656	0.00268463	18027	Nfia	nuclear factor I/A
16452	1117.19	0.546469	0.143589	3.80578	0.00014136	0.00269516	16452	Jak2	Janus kinase 2
17178	727.946	0.753467	0.197994	3.8055	0.000141518	0.00269525	17178	Fxyd3	FXYD domain-containing ion transport regulator 3
58210	220.936	1.11428	0.292865	3.80477	0.000141934	0.00270027	58210	Sectm1b	secreted and transmembrane 1B
60594	6.50944	4.50748	1.1854	3.80248	0.000143254	0.00272243	60594	Capn12	calpain 12
76897	2615.29	-0.45477	0.119635	-3.80131	0.000143936	0.00273246	76897	Ralyl	RALY RNA binding protein-like
66787	2018.36	-0.548097	0.144316	-3.79789	0.000145934	0.00276444	66787	Gskip	GSK3B interacting protein
225594	275.679	2.94019	0.774153	3.79794	0.000145905	0.00276444	225594	Gm4841	predicted gene 4841
17135	564.781	1.04096	0.27412	3.79746	0.000146187	0.00276626	17135	Mafk	v-maf musculoaponeurotic fibrosarcoma oncogene family, protein K (avian)
21366	1543.15	0.721939	0.190226	3.79515	0.000147552	0.00278197	21366	Slc6a6	solute carrier family 6 (neurotransmitter transporter, taurine), member 6
22248	1166.96	-0.521673	0.137448	-3.79542	0.000147392	0.00278197	22248	Unc119	unc-119 lipid binding chaperone
22351	430.165	1.05273	0.277387	3.79516	0.000147546	0.00278197	22351	Vill	villin-like
51800	777.418	1.01238	0.266768	3.79499	0.000147647	0.00278197	51800	Bok	BCL2-related ovarian killer
214597	1920.39	0.723003	0.190544	3.79442	0.000147987	0.0027854	214597	Sidt2	SID1 transmembrane family, member 2
19771	112.127	-1.26658	0.333886	-3.79345	0.000148568	0.00279336	19771	Rlbp1	retinaldehyde binding protein 1
229801	733.758	-0.525536	0.138606	-3.79159	0.000149687	0.00281142	229801	Tram1l1	translocation associated membrane protein 1-like 1
384059	52.6011	2.11178	0.557331	3.78909	0.000151199	0.00283678	384059	Tlr12	toll-like receptor 12
246727	337.409	1.46524	0.386795	3.78816	0.00015177	0.00284447	246727	Oas3	2-5 oligoadenylate synthetase 3
170759	821.403	0.456168	0.120453	3.78709	0.000152419	0.00285362	170759	Atp13a1	ATPase type 13A1
245877	3935.09	0.713196	0.188464	3.78425	0.000154172	0.00288338	245877	Map7d1	MAP7 domain containing 1
100043123	556.385	1.11118	0.293666	3.78383	0.000154434	0.00288522	100043123	Cd300ld4	CD300 molecule like family member D4
27360	3936.15	0.398857	0.105431	3.7831	0.000154886	0.0028906	27360	Add3	adducin 3 (gamma)
110006	1149.26	0.527192	0.139378	3.78245	0.000155291	0.0028951	110006	Gusb	glucuronidase, beta
142980	348.253	1.03557	0.273844	3.78162	0.00015581	0.00290172	142980	Tlr3	toll-like receptor 3
17527	1540.48	-0.659633	0.174472	-3.78073	0.000156366	0.002909	17527	Mpv17	MpV17 mitochondrial inner membrane protein
17939	1077.93	0.36121	0.0955761	3.77929	0.000157279	0.00291733	17939	Naga	N-acetyl galactosaminidase, alpha
22380	2789.72	-0.496664	0.131424	-3.77911	0.00015739	0.00291733	22380	Wbp4	WW domain binding protein 4
66950	585.812	-0.444126	0.117525	-3.779	0.000157459	0.00291733	66950	Tmem206	transmembrane protein 206
83965	4575.67	-0.421474	0.111531	-3.77898	0.000157475	0.00291733	83965	Enpp5	ectonucleotide pyrophosphatase/phosphodiesterase 5
70807	672.042	1.10172	0.291674	3.77723	0.000158583	0.00293479	70807	Arrdc2	arrestin domain containing 2
229898	89.4865	1.81287	0.480063	3.77631	0.000159169	0.00294254	229898	Gbp5	guanylate binding protein 5
20211	5.36132	5.40706	1.43242	3.77477	0.000160156	0.00295769	20211	Saa4	serum amyloid A 4
192654	677.036	0.575053	0.152511	3.77057	0.000162875	0.00300476	192654	Pla2g15	phospholipase A2, group XV
20867	7557.24	-0.41633	0.110459	-3.7691	0.000163838	0.00301923	20867	Stip1	stress-induced phosphoprotein 1
226866	1017.93	0.632994	0.167954	3.76885	0.000164001	0.00301923	226866	Sbspon	somatomedin B and thrombospondin, type 1 domain containing
20350	464.991	0.808111	0.214437	3.76852	0.000164218	0.00302008	20350	Sema3f	sema domain, immunoglobulin domain (Ig), short basic domain, secreted, (semaphorin) 3F
12367	599.214	0.520782	0.138242	3.76719	0.000165097	0.00303031	12367	Casp3	caspase 3
21745	794.316	0.549471	0.145868	3.7669	0.00016529	0.00303031	21745	Tep1	telomerase associated protein 1
78781	703.906	0.638875	0.169594	3.76708	0.000165171	0.00303031	78781	Zc3hav1	zinc finger CCCH type, antiviral 1
21898	417.562	1.22794	0.326039	3.76624	0.000165725	0.00303515	21898	Tlr4	toll-like receptor 4
16176	236.521	2.02881	0.53878	3.76557	0.000166172	0.00304017	16176	Il1b	interleukin 1 beta
71897	284.774	-0.621295	0.165017	-3.76503	0.000166529	0.00304169	71897	Lypd6b	LY6/PLAUR domain containing 6B
328594	9.96562	3.62677	0.963306	3.76492	0.0001666	0.00304169	328594	D630010B17Rik	RIKEN cDNA D630010B17 gene
56722	1399.21	0.798104	0.212035	3.76403	0.0001672	0.00304949	56722	Litaf	LPS-induced TN factor
13618	2519.87	-0.744905	0.197996	-3.76222	0.000168415	0.00306849	13618	Ednrb	endothelin receptor type B
22276	1217.72	-0.648611	0.172443	-3.7613	0.000169032	0.00307655	22276	Uros	uroporphyrinogen III synthase
20684	1137.48	1.13132	0.301014	3.75836	0.000171032	0.00310975	20684	Sp100	nuclear antigen Sp100
75740	391.196	-0.753769	0.200586	-3.75783	0.000171394	0.00311314	75740	Egfem1	EGF-like and EMI domain containing 1
19073	3519.5	1.26395	0.336482	3.75636	0.000172402	0.00312822	19073	Srgn	serglycin
381260	143.42	-1.35628	0.361143	-3.75553	0.000172975	0.0031354	381260	Gm973	predicted gene 973
271639	130.216	-1.02198	0.272346	-3.75249	0.000175084	0.00317036	271639	Adcy10	adenylate cyclase 10
12484	42186	-0.582421	0.155327	-3.74964	0.000177089	0.00319356	12484	Cd24a	CD24a antigen
14080	36.6157	8.17922	2.18126	3.74977	0.000176997	0.00319356	14080	Fabp1	fatty acid binding protein 1, liver
21834	280.233	-0.802872	0.21408	-3.75034	0.000176593	0.00319356	21834	Thrb	thyroid hormone receptor beta
269109	3514.15	-0.611805	0.163149	-3.74997	0.000176855	0.00319356	269109	Dpp10	dipeptidylpeptidase 10
76960	1874.99	-0.833931	0.222436	-3.74908	0.000177485	0.00319744	76960	Bcas1	breast carcinoma amplified sequence 1
78892	1846.36	-0.664524	0.177271	-3.74863	0.000177805	0.00319994	78892	Crispld2	cysteine-rich secretory protein LCCL domain containing 2
54390	14.717	4.8606	1.29679	3.74817	0.000178128	0.00320249	54390	Sit1	suppression inducing transmembrane adaptor 1
216197	1486.15	0.643334	0.171722	3.74637	0.000179411	0.00322229	216197	Ckap4	cytoskeleton-associated protein 4
13449	138.967	1.20104	0.32074	3.74458	0.000180694	0.00324202	13449	Dok2	docking protein 2
70887	77.8354	-1.4785	0.394941	-3.74359	0.000181413	0.00325162	70887	Dmrtc1a	DMRT-like family C1a
16565	297.507	0.985154	0.263313	3.74138	0.00018301	0.00327361	16565	Kif21b	kinesin family member 21B
320377	22.4626	3.05301	0.815956	3.74164	0.000182827	0.00327361	320377	9330175E14Rik	RIKEN cDNA 9330175E14 gene
13860	465.772	0.864814	0.231177	3.74092	0.000183347	0.0032763	13860	Eps8	epidermal growth factor receptor pathway substrate 8
12305	1122.02	0.776066	0.207528	3.73958	0.000184328	0.00329051	12305	Ddr1	discoidin domain receptor family, member 1
229320	514.701	-0.898433	0.240315	-3.73856	0.000185078	0.00330055	229320	Clrn1	clarin 1
27056	526.127	1.24983	0.334417	3.73734	0.000185974	0.0033132	27056	Irf5	interferon regulatory factor 5
213435	35.3534	-2.13395	0.571556	-3.73358	0.000188775	0.0033597	213435	Mylk3	myosin light chain kinase 3
16541	572.95	1.04136	0.279048	3.73185	0.000190075	0.00337944	16541	Napsa	napsin A aspartic peptidase
67455	783.316	-0.529307	0.141901	-3.73012	0.000191391	0.00339941	67455	Klhl13	kelch-like 13
14432	7704.16	-0.625395	0.167709	-3.72905	0.000192205	0.00341044	14432	Gap43	growth associated protein 43
319622	765.73	0.750909	0.201383	3.72876	0.000192421	0.00341084	319622	Itpripl2	inositol 1,4,5-triphosphate receptor interacting protein-like 2
209039	1545.17	0.993658	0.266588	3.72731	0.000193531	0.00342707	209039	Tns2	tensin 2
244550	26.6881	2.61748	0.702779	3.72447	0.000195725	0.00346245	244550	Podnl1	podocan-like 1
18035	2922.27	0.79432	0.21344	3.72152	0.000198026	0.00349964	18035	Nfkbia	nuclear factor of kappa light polypeptide gene enhancer in B cells inhibitor, alpha
20618	132930	-0.902014	0.242463	-3.72021	0.000199055	0.00350892	20618	Sncg	synuclein, gamma
66408	1503.11	-0.543771	0.146171	-3.7201	0.000199147	0.00350892	66408	Aptx	aprataxin
66500	628.477	0.730615	0.196378	3.72045	0.000198868	0.00350892	66500	Slc30a7	solute carrier family 30 (zinc transporter), member 7
17064	561.623	0.825617	0.221976	3.7194	0.000199696	0.00351508	17064	Cd93	CD93 antigen
20343	930.199	1.28166	0.344807	3.71704	0.000201573	0.00354459	20343	Sell	selectin, lymphocyte
93757	426.093	-0.848899	0.228666	-3.71239	0.000205312	0.00360675	93757	Immp2l	IMP2 inner mitochondrial membrane peptidase-like (S. cerevisiae)
12606	386.634	1.17709	0.317149	3.71148	0.000206052	0.00360898	12606	Cebpa	CCAAT/enhancer binding protein (C/EBP), alpha
19664	959.415	0.471828	0.127125	3.71154	0.000206003	0.00360898	19664	Rbpj	recombination signal binding protein for immunoglobulin kappa J region
74718	1308.5	-0.412156	0.111038	-3.71183	0.000205765	0.00360898	74718	Snx16	sorting nexin 16
223672	130.637	1.65092	0.445107	3.70904	0.000208046	0.00364028	223672	Apol9a	apolipoprotein L 9a
213895	907.687	0.373817	0.100814	3.70801	0.000208897	0.00365156	213895	Bms1	BMS1, ribosome biogenesis factor
100042194	139.202	-1.09219	0.294661	-3.70661	0.000210052	0.00366811	100042194	Gm13446	predicted gene 13446
56839	2077.63	-0.476529	0.128589	-3.70584	0.000210691	0.00367564	56839	Lgi1	leucine-rich repeat LGI family, member 1
216445	362.735	1.09569	0.295767	3.70458	0.000211741	0.00369032	216445	Arhgap9	Rho GTPase activating protein 9
282619	178.143	1.25362	0.338485	3.70363	0.000212535	0.0037005	282619	Sbsn	suprabasin
11835	985.356	-0.445687	0.120355	-3.70309	0.000212993	0.00370482	11835	Ar	androgen receptor
64705	57.1886	-1.60875	0.434497	-3.70256	0.000213434	0.00370883	64705	Dpys	dihydropyrimidinase
19697	951.956	0.647798	0.17507	3.70023	0.000215405	0.00373633	19697	Rela	v-rel reticuloendotheliosis viral oncogene homolog A (avian)
78771	1249.06	-0.577552	0.156087	-3.70019	0.000215439	0.00373633	78771	Mctp1	multiple C2 domains, transmembrane 1
79560	2945.66	-0.438368	0.118485	-3.69977	0.000215798	0.00373887	79560	Ublcp1	ubiquitin-like domain containing CTD phosphatase 1
170768	1987.67	0.797681	0.215877	3.69507	0.000219822	0.00380486	170768	Pfkfb3	6-phosphofructo-2-kinase/fructose-2,6-biphosphatase 3
380967	613.716	-0.519506	0.140678	-3.69287	0.000221735	0.0038342	380967	Tmem106c	transmembrane protein 106C
70971	16.7952	-3.62173	0.981573	-3.68972	0.000224497	0.00387818	70971	4931429P17Rik	RIKEN cDNA 4931429P17 gene
239849	16.5284	3.39447	0.920158	3.689	0.000225134	0.00388537	239849	Cd200r4	CD200 receptor 4
12051	353.19	1.92736	0.522659	3.68759	0.000226384	0.00390245	12051	Bcl3	B cell leukemia/lymphoma 3
22035	409.195	1.12815	0.305948	3.68739	0.000226565	0.00390245	22035	Tnfsf10	tumor necrosis factor (ligand) superfamily, member 10
72289	43789.3	-0.744912	0.202049	-3.68679	0.000227099	0.00390783	72289	Malat1	metastasis associated lung adenocarcinoma transcript 1 (non-coding RNA)
66664	808.557	-0.385998	0.104736	-3.68543	0.00022832	0.00392502	66664	Tmem41a	transmembrane protein 41a
237353	113.92	-0.9439	0.256303	-3.68275	0.000230732	0.00396262	237353	Sh3rf3	SH3 domain containing ring finger 3
16596	40.316	-2.15401	0.584974	-3.68223	0.000231202	0.00396299	16596	Klf1	Kruppel-like factor 1 (erythroid)
56470	511.872	0.859207	0.233336	3.68228	0.000231161	0.00396299	56470	Rgs19	regulator of G-protein signaling 19
215449	4961.2	0.44401	0.120594	3.68185	0.000231544	0.00396499	215449	Rap1b	RAS related protein 1b
13730	1606.91	0.86364	0.23461	3.68117	0.000232169	0.00397184	13730	Emp1	epithelial membrane protein 1
268890	2429.72	-0.684893	0.186082	-3.6806	0.000232686	0.00397684	268890	Lsamp	limbic system-associated membrane protein
229003	272.536	1.03052	0.280018	3.68019	0.000233057	0.00397841	229003	Helz2	helicase with zinc finger 2, transcriptional coactivator
270152	124.34	1.75595	0.477159	3.68001	0.000233229	0.00397841	270152	Amica1	adhesion molecule, interacts with CXADR antigen 1
107526	424.525	0.958803	0.260591	3.67934	0.000233837	0.00398494	107526	Gimap4	GTPase, IMAP family member 4
58223	232.912	1.88887	0.513573	3.6779	0.000235163	0.00400367	58223	Mmp19	matrix metallopeptidase 19
66681	364.357	0.662544	0.180194	3.67683	0.00023615	0.0040166	66681	Pgm1	phosphoglucomutase 1
68852	167.445	0.913495	0.248564	3.67509	0.000237763	0.00404013	68852	Lrrn4cl	LRRN4 C-terminal like
114479	565.484	-0.72517	0.19741	-3.67343	0.00023932	0.00405878	114479	Slc5a5	solute carrier family 5 (sodium iodide symporter), member 5
381337	2813.31	-0.824993	0.224575	-3.67357	0.000239187	0.00405878	381337	Fam178b	family with sequence similarity 178, member B
217138	107.791	1.79341	0.488391	3.67208	0.000240587	0.00407635	217138	Prr15l	proline rich 15-like
20351	548.612	0.729354	0.198786	3.66904	0.000243468	0.00411332	20351	Sema4a	sema domain, immunoglobulin domain (Ig), transmembrane domain (TM) and short cytoplasmic domain, (semaphorin) 4A
67498	851.334	-0.518812	0.141389	-3.66939	0.000243128	0.00411332	67498	Kcnv1	potassium channel, subfamily V, member 1
70370	214.207	-1.19361	0.325336	-3.66884	0.000243649	0.00411332	70370	Fbln7	fibulin 7
330959	1743.22	-0.944798	0.257523	-3.66879	0.0002437	0.00411332	330959	Snapc5	small nuclear RNA activating complex, polypeptide 5
19229	907.879	0.570183	0.155443	3.66812	0.000244337	0.00412013	19229	Ptk2b	PTK2 protein tyrosine kinase 2 beta
242960	2565.07	0.504064	0.137495	3.66605	0.000246329	0.00414975	242960	Fbxl5	F-box and leucine-rich repeat protein 5
104103	389.802	-0.862999	0.235454	-3.66526	0.000247087	0.00415855	104103	Airn	antisense Igf2r RNA
225994	345.943	-0.494899	0.135065	-3.66415	0.000248163	0.00417269	225994	Nmrk1	nicotinamide riboside kinase 1
20649	461.019	-0.615564	0.168067	-3.6626	0.000249666	0.00418998	20649	Sntb1	syntrophin, basic 1
22324	684.298	0.820412	0.223986	3.66278	0.000249495	0.00418998	22324	Vav1	vav 1 oncogene
65221	357.767	1.1598	0.316783	3.66119	0.000251044	0.0042051	65221	Slc15a3	solute carrier family 15, member 3
78339	1043.76	0.813939	0.222305	3.66136	0.000250877	0.0042051	78339	Ttyh3	tweety family member 3
13003	735.992	1.14319	0.312305	3.66048	0.000251744	0.00421283	13003	Vcan	versican
237886	114.681	1.98436	0.542574	3.65732	0.000254869	0.00426108	237886	Slfn9	schlafen 9
13653	294.804	0.84193	0.230238	3.65678	0.000255406	0.00426602	13653	Egr1	early growth response 1
64099	281.06	0.899887	0.246209	3.65498	0.000257204	0.004292	64099	Parvg	parvin, gamma
105463124	7.89698	3.26821	0.894292	3.65452	0.000257665	0.00429564	105463124	Borg	BMP/OP-responsive gene
13121	4081.83	-0.415285	0.11366	-3.65374	0.000258444	0.00430431	13121	Cyp51	cytochrome P450, family 51
19414	1149.83	0.537307	0.147075	3.65327	0.000258917	0.00430431	19414	Rasa3	RAS p21 protein activator 3
225471	51.3989	2.37259	0.649408	3.65347	0.000258717	0.00430431	225471	Ticam2	toll-like receptor adaptor molecule 2
74091	302.648	0.634993	0.173839	3.65276	0.000259433	0.00430884	74091	Npl	N-acetylneuraminate pyruvate lyase
12818	1208.04	-0.586585	0.160617	-3.65207	0.000260135	0.00431642	12818	Col14a1	collagen, type XIV, alpha 1
545428	1632.19	-0.729315	0.199795	-3.65032	0.000261915	0.00434189	545428	Ccdc141	coiled-coil domain containing 141
51875	729.077	-0.878978	0.240928	-3.6483	0.000263985	0.00436655	51875	Tmem141	transmembrane protein 141
77767	14.1231	2.90593	0.796494	3.6484	0.000263877	0.00436655	77767	Ermn	ermin, ERM-like protein
381544	45.2127	-1.13681	0.311614	-3.64814	0.000264145	0.00436655	381544	Gm1661	predicted gene 1661
208982	377.292	-0.691577	0.189738	-3.6449	0.000267494	0.00441778	208982	Hmgcll1	3-hydroxymethyl-3-methylglutaryl-Coenzyme A lyase-like 1
14238	12.9806	2.77745	0.76208	3.64457	0.000267841	0.00441938	14238	Foxf2	forkhead box F2
121022	1142.95	-0.746968	0.205054	-3.64278	0.000269706	0.00444391	121022	Mrps6	mitochondrial ribosomal protein S6
230279	385.917	0.746891	0.20504	3.64266	0.000269831	0.00444391	230279	Tmem268	transmembrane protein 268
18628	448.772	-0.843966	0.231805	-3.64084	0.000271751	0.00447135	18628	Per3	period circadian clock 3
100041433	656.832	0.76442	0.210084	3.63864	0.000274079	0.00450546	100041433	Zfp981	zinc finger protein 981
11677	5277.56	-0.84083	0.231153	-3.63755	0.000275247	0.00451626	11677	Akr1b3	aldo-keto reductase family 1, member B3 (aldose reductase)
30795	4807.54	-1.00154	0.275322	-3.63772	0.000275065	0.00451626	30795	Fkbp3	FK506 binding protein 3
66988	3341.26	0.519677	0.142903	3.63658	0.00027628	0.00452899	66988	Lap3	leucine aminopeptidase 3
16923	454.935	0.46625	0.128276	3.63473	0.000278267	0.00455734	16923	Sh2b3	SH2B adaptor protein 3
17921	787.519	0.856931	0.235859	3.63323	0.000279899	0.00457982	17921	Myo7a	myosin VIIA
68278	426.413	0.609385	0.167807	3.63147	0.000281816	0.00460691	68278	Ddx39	DEAD (Asp-Glu-Ala-Asp) box polypeptide 39
15081	11450.5	0.431545	0.118861	3.63067	0.000282687	0.00461687	15081	H3f3b	H3 histone, family 3B
14198	655.789	-0.776938	0.214022	-3.63019	0.000283217	0.00462126	14198	Fhit	fragile histidine triad gene
16515	1109.82	-0.423257	0.116731	-3.62591	0.000287944	0.00468539	16515	Kcnj12	potassium inwardly-rectifying channel, subfamily J, member 12
20469	666.508	0.665711	0.183583	3.62622	0.000287601	0.00468539	20469	Sipa1	signal-induced proliferation associated gene 1
66206	1066.89	-0.525728	0.144986	-3.62607	0.000287769	0.00468539	66206	1110059E24Rik	RIKEN cDNA 1110059E24 gene
19698	360.716	0.625673	0.172597	3.62505	0.000288902	0.00469666	19698	Relb	avian reticuloendotheliosis viral (v-rel) oncogene related B
69146	569.702	1.2543	0.346042	3.6247	0.000289302	0.00469883	69146	Gsdmd	gasdermin D
19186	4311.69	1.08937	0.300625	3.62369	0.000290429	0.0047104	19186	Psme1	proteasome (prosome, macropain) activator subunit 1 (PA28 alpha)
100502861	168.612	-0.805762	0.222366	-3.62358	0.000290548	0.0047104	100502861	Ccdc13	coiled-coil domain containing 13
14468	116.751	2.01629	0.556536	3.62292	0.000291295	0.00471818	14468	Gbp2b	guanylate binding protein 2b
78267	600.199	-0.5017	0.138551	-3.62106	0.000293395	0.00474784	78267	Klhdc8b	kelch domain containing 8B
252876	386.42	-0.741218	0.204745	-3.62019	0.000294386	0.0047595	252876	Gin1	gypsy retrotransposon integrase 1
72318	881.657	0.928325	0.256531	3.61877	0.000296006	0.00478132	72318	Cyth4	cytohesin 4
78403	185.336	-1.19045	0.329119	-3.61707	0.000297956	0.00480842	78403	2900041M22Rik	RIKEN cDNA 2900041M22 gene
66198	508.198	-0.954539	0.264015	-3.61547	0.000299807	0.00483388	66198	Them5	thioesterase superfamily member 5
16625	274.804	1.55693	0.430673	3.6151	0.000300237	0.00483639	16625	Serpina3c	serine (or cysteine) peptidase inhibitor, clade A, member 3C
14385	849.846	-0.822935	0.227721	-3.61378	0.000301765	0.0048551	14385	Slc37a4	solute carrier family 37 (glucose-6-phosphate transporter), member 4
76803	42.7202	1.45374	0.402319	3.61339	0.000302223	0.0048551	76803	2410141K09Rik	RIKEN cDNA 2410141K09 gene
237052	1118.63	-1.09589	0.303273	-3.61354	0.000302049	0.0048551	237052	Tceal1	transcription elongation factor A (SII)-like 1
69659	86.725	-1.38252	0.382749	-3.61208	0.000303749	0.00487075	69659	2310069G16Rik	RIKEN cDNA 2310069G16 gene
76389	79.2805	-1.1949	0.330796	-3.61219	0.000303618	0.00487075	76389	Ankrd36	ankyrin repeat domain 36
22041	5247.34	0.720875	0.199602	3.61156	0.000304357	0.00487607	22041	Trf	transferrin
278097	324.382	-0.645426	0.178794	-3.6099	0.000306319	0.00490305	278097	Armcx6	armadillo repeat containing, X-linked 6
54353	1487.86	0.520894	0.14439	3.60755	0.0003091	0.00494308	54353	Skap2	src family associated phosphoprotein 2
75906	402.769	-0.656788	0.182275	-3.60329	0.000314215	0.00502034	75906	Fam184a	family with sequence similarity 184, member A
192651	231.033	-1.00614	0.279249	-3.603	0.000314562	0.00502133	192651	Zfp286	zinc finger protein 286
11829	357.608	-0.920381	0.255479	-3.60258	0.000315077	0.00502501	11829	Aqp4	aquaporin 4
229445	822.703	0.526478	0.146336	3.59773	0.000321004	0.00511492	229445	Ctso	cathepsin O
19730	2209.82	0.491975	0.136768	3.59716	0.000321714	0.0051216	19730	Ralgds	ral guanine nucleotide dissociation stimulator
18611	26121.2	-0.542852	0.150957	-3.59608	0.000323049	0.00513391	18611	Pea15a	phosphoprotein enriched in astrocytes 15A
20911	561.503	0.757954	0.210773	3.59606	0.000323068	0.00513391	20911	Stxbp2	syntaxin binding protein 2
544678	41.2868	-1.5407	0.428632	-3.59446	0.000325065	0.005161	544678	Cfap74	cilia and flagella associated protein 74
13417	382.589	-0.859385	0.239214	-3.59254	0.000327467	0.00519446	13417	Dnah8	dynein, axonemal, heavy chain 8
23959	2018.57	0.76168	0.212086	3.59137	0.000328939	0.00520378	23959	Nt5e	5 nucleotidase, ecto
67871	1108.77	-0.728842	0.202931	-3.59157	0.000328697	0.00520378	67871	Mrrf	mitochondrial ribosome recycling factor
80837	1372.29	0.815256	0.227004	3.59137	0.000328938	0.00520378	80837	Rhoj	ras homolog family member J
22375	3541.05	0.842229	0.234544	3.59092	0.000329511	0.00520816	22375	Wars	tryptophanyl-tRNA synthetase
74480	512.782	-0.850432	0.236988	-3.5885	0.000332592	0.00525215	74480	Samd4	sterile alpha motif domain containing 4
70661	831.637	0.532178	0.148444	3.58503	0.000337039	0.00531588	70661	Sik3	SIK family kinase 3
72157	5674.38	-0.707514	0.19736	-3.58488	0.00033723	0.00531588	72157	Pgm2	phosphoglucomutase 2
53608	573.938	1.19911	0.334796	3.58161	0.000341479	0.00536953	53608	Map3k6	mitogen-activated protein kinase kinase kinase 6
58205	4.73231	5.22658	1.45924	3.58172	0.000341343	0.00536953	58205	Pdcd1lg2	programmed cell death 1 ligand 2
328479	22.9122	-3.49333	0.975364	-3.58156	0.000341545	0.00536953	328479	Gm5089	predicted gene 5089
80861	430.191	1.16042	0.324239	3.57892	0.000345022	0.00541454	80861	Dhx58	DEXH (Asp-Glu-X-His) box polypeptide 58
108705	5276.29	0.514382	0.143719	3.57909	0.000344799	0.00541454	108705	Pttg1ip	pituitary tumor-transforming 1 interacting protein
19015	380.309	0.661268	0.184788	3.57852	0.000345552	0.00541805	19015	Ppard	peroxisome proliferator activator receptor delta
15446	297.06	-1.182	0.330405	-3.57744	0.000346976	0.00543072	15446	Hpgd	hydroxyprostaglandin dehydrogenase 15 (NAD)
241447	540.426	0.632479	0.176786	3.57765	0.000346695	0.00543072	241447	Cers6	ceramide synthase 6
11910	891.503	2.32743	0.650879	3.57582	0.00034913	0.00545961	11910	Atf3	activating transcription factor 3
211739	594.675	-0.714133	0.199759	-3.57497	0.000350265	0.00547251	211739	Vstm2a	V-set and transmembrane domain containing 2A
70676	1076.84	-0.76932	0.215298	-3.57328	0.000352538	0.00550314	70676	Gulp1	GULP, engulfment adaptor PTB domain containing 1
78560	714.576	0.698349	0.195564	3.57095	0.000355691	0.00554746	78560	Adgra2	adhesion G protein-coupled receptor A2
320586	299.842	-0.918904	0.257356	-3.57055	0.000356228	0.00555093	320586	A630089N07Rik	RIKEN cDNA A630089N07 gene
12788	3.40514	4.75994	1.33407	3.56798	0.000359741	0.00559087	12788	Cnga1	cyclic nucleotide gated channel alpha 1
14272	4376.65	-0.543242	0.152252	-3.56803	0.000359671	0.00559087	14272	Fnta	farnesyltransferase, CAAX box, alpha
17381	16.4528	2.93321	0.82208	3.56803	0.000359676	0.00559087	17381	Mmp12	matrix metallopeptidase 12
15531	1613	0.728111	0.204127	3.56695	0.000361159	0.00560798	15531	Ndst1	N-deacetylase/N-sulfotransferase (heparan glucosaminyl) 1
622307	110.662	-1.22126	0.342471	-3.56601	0.000362454	0.00562314	622307	5830473C10Rik	RIKEN cDNA 5830473C10 gene
13650	663.888	0.579818	0.162628	3.56531	0.000363426	0.00563327	13650	Rhbdf1	rhomboid 5 homolog 1
14158	1051.97	-0.44416	0.124628	-3.56388	0.00036541	0.00564979	14158	Fer	fer (fms/fps related) protein kinase
72244	1739.82	0.445538	0.125017	3.56383	0.00036549	0.00564979	72244	1600014C10Rik	RIKEN cDNA 1600014C10 gene
223453	1212.49	0.444296	0.124655	3.56419	0.000364983	0.00564979	223453	Dap	death-associated protein
382252	427.66	-0.532946	0.149552	-3.56362	0.000365773	0.00564979	382252	A830080D01Rik	RIKEN cDNA A830080D01 gene
72655	271.05	0.799628	0.224443	3.56273	0.000367022	0.005658	72655	Snhg5	small nucleolar RNA host gene 5
76728	298.913	-0.987854	0.277288	-3.56255	0.000367265	0.005658	76728	1700123J17Rik	RIKEN cDNA 1700123J17 gene
118449	918.147	-1.62018	0.454773	-3.56262	0.000367174	0.005658	118449	Synpo2	synaptopodin 2
27007	129.497	2.32326	0.652443	3.56086	0.000369639	0.00568961	27007	Klrk1	killer cell lectin-like receptor subfamily K, member 1
110751	168.831	-0.925815	0.260106	-3.55938	0.000371737	0.00571691	110751	Adam33	a disintegrin and metallopeptidase domain 33
58200	3014.89	-0.886761	0.249222	-3.55811	0.000373528	0.00573946	58200	Ppp1r1a	protein phosphatase 1, regulatory (inhibitor) subunit 1A
215194	646.555	0.496046	0.13947	3.55665	0.00037561	0.00576643	215194	Kri1	KRI1 homolog
67606	404.316	1.02345	0.287781	3.55636	0.000376034	0.00576793	67606	Fibin	fin bud initiation factor homolog (zebrafish)
66401	997.985	-0.865428	0.24344	-3.55499	0.000377988	0.00579286	66401	Nudt2	nudix (nucleoside diphosphate linked moiety X)-type motif 2
12125	190.267	0.974015	0.274077	3.5538	0.000379712	0.0058092	12125	Bcl2l11	BCL2-like 11 (apoptosis facilitator)
226744	4822.8	0.558568	0.157172	3.55387	0.000379601	0.0058092	226744	Cnst	consortin, connexin sorting protein
215632	372.283	0.777038	0.218719	3.55268	0.000381327	0.00582885	215632	Psd4	pleckstrin and Sec7 domain containing 4
72123	384.073	0.97095	0.273569	3.54919	0.000386411	0.00590146	72123	Ccdc71l	coiled-coil domain containing 71 like
70941	71.8377	-1.48357	0.418097	-3.54838	0.000387604	0.00591456	70941	4921539E11Rik	RIKEN cDNA 4921539E11 gene
30060	5.829	3.4094	0.961247	3.54685	0.00038987	0.00594401	30060	Mfi2	antigen p97 (melanoma associated) identified by monoclonal antibodies 133.2 and 96.5
11836	4984.2	-0.581846	0.164092	-3.54586	0.000391333	0.00595934	11836	Araf	Araf proto-oncogene, serine/threonine kinase
17752	7.22032	4.65014	1.31157	3.54549	0.000391889	0.00595934	17752	Mt4	metallothionein 4
56312	2032.19	1.3972	0.394064	3.54562	0.000391685	0.00595934	56312	Nupr1	nuclear protein transcription regulator 1
54373	19.1284	2.71525	0.766153	3.544	0.000394102	0.00598631	54373	Prss16	protease, serine 16 (thymus)
68281	554.172	-0.592574	0.167212	-3.54384	0.00039434	0.00598631	68281	4930430F08Rik	RIKEN cDNA 4930430F08 gene
213438	16.5403	2.78115	0.784889	3.54337	0.000395052	0.00599196	213438	A630033H20Rik	RIKEN cDNA A630033H20 gene
16160	3.39503	4.74667	1.34084	3.54007	0.000400016	0.00606205	16160	Il12b	interleukin 12b
69769	325.67	1.30977	0.370174	3.53827	0.000402754	0.00609429	69769	Tnfaip8l2	tumor necrosis factor, alpha-induced protein 8-like 2
71223	8.97251	3.48512	0.984991	3.53822	0.000402834	0.00609429	71223	Gpr15	G protein-coupled receptor 15
20970	4925.41	0.62742	0.177397	3.53682	0.000404973	0.0061214	20970	Sdc3	syndecan 3
68039	5748.26	-0.823721	0.233049	-3.53453	0.000408494	0.00616407	68039	Nmb	neuromedin B
72948	625.401	-0.635974	0.17992	-3.53475	0.000408157	0.00616407	72948	Tppp	tubulin polymerization promoting protein
237038	61.46	-1.43362	0.406041	-3.53073	0.000414415	0.00624808	237038	Nox1	NADPH oxidase 1
56699	1499.07	0.481592	0.136414	3.53038	0.000414962	0.00625098	56699	Cdc42ep4	CDC42 effector protein (Rho GTPase binding) 4
270084	530.079	0.750054	0.21253	3.52916	0.000416881	0.00627454	270084	Lpcat2	lysophosphatidylcholine acyltransferase 2
212032	635.162	1.13466	0.321559	3.52863	0.000417725	0.00628188	212032	Hk3	hexokinase 3
234865	868.07	-0.524928	0.148835	-3.52691	0.000420441	0.00630127	234865	Nup133	nucleoporin 133
353310	577.561	0.645815	0.183082	3.52746	0.000419569	0.00630127	353310	Zfp703	zinc finger protein 703
629059	382.995	-0.510646	0.144777	-3.52712	0.000420112	0.00630127	629059	Fam124a	family with sequence similarity 124, member A
630294	202.705	1.91188	0.542023	3.5273	0.000419816	0.00630127	630294	Gm7030	predicted gene 7030
69642	3129.56	-0.815567	0.231276	-3.52639	0.00042127	0.00630833	69642	Mlip	muscular LMNA-interacting protein
13024	1368.11	1.07425	0.304806	3.52436	0.000424501	0.00634671	13024	Ctla2a	cytotoxic T lymphocyte-associated protein 2 alpha
67425	201.348	-0.926656	0.262931	-3.52433	0.000424552	0.00634671	67425	Eps8l1	EPS8-like 1
101985	439.44	0.537081	0.152412	3.52387	0.000425299	0.00634908	101985	Usb1	U6 snRNA biogenesis 1
434510	158.377	-1.47082	0.417398	-3.52378	0.00042543	0.00634908	434510	Gm5627	predicted gene 5627
216835	14.1531	2.71373	0.770237	3.52324	0.000426312	0.00635687	216835	Usp43	ubiquitin specific peptidase 43
106369	266.052	-0.828525	0.235238	-3.52207	0.000428187	0.00637944	106369	Ypel1	yippee-like 1 (Drosophila)
15510	7308.34	-0.322849	0.0916804	-3.52146	0.000429174	0.00638876	15510	Hspd1	heat shock protein 1 (chaperonin)
57276	37.6704	2.02746	0.575868	3.52071	0.000430396	0.00640156	57276	Vsig2	V-set and immunoglobulin domain containing 2
20681	235.637	-1.04143	0.295823	-3.52046	0.000430795	0.00640209	20681	Sox8	SRY (sex determining region Y)-box 8
16420	130.825	-1.18374	0.336399	-3.51885	0.000433418	0.00642551	16420	Itgb6	integrin beta 6
20482	481.995	1.10883	0.315109	3.51888	0.00043338	0.00642551	20482	Skil	SKI-like
117109	3407.32	-0.705317	0.200441	-3.51882	0.000433463	0.00642551	117109	Pop5	processing of precursor 5, ribonuclease P/MRP family (S. cerevisiae)
14991	534.482	0.778563	0.221283	3.51841	0.000434143	0.00643019	14991	H2-M3	histocompatibility 2, M region locus 3
14228	12309.7	-0.462379	0.131447	-3.5176	0.000435461	0.00644432	14228	Fkbp4	FK506 binding protein 4
70240	232.479	-0.709244	0.201677	-3.51673	0.000436905	0.00645487	70240	Ufsp1	UFM1-specific peptidase 1
209176	15.9281	1.98537	0.564519	3.51692	0.000436577	0.00645487	209176	Ido2	indoleamine 2,3-dioxygenase 2
67958	2274.32	-0.426654	0.121356	-3.51573	0.000438544	0.00647366	67958	U2surp	U2 snRNP-associated SURP domain containing
21423	559.09	0.645153	0.183608	3.51374	0.000441838	0.00651683	21423	Tcf3	transcription factor 3
16438	829.075	0.479118	0.13645	3.51132	0.00044589	0.00657111	16438	Itpr1	inositol 1,4,5-trisphosphate receptor 1
56696	68.4999	2.14715	0.611627	3.51055	0.000447179	0.00658461	56696	Gpr132	G protein-coupled receptor 132
12369	233.085	1.1653	0.332083	3.50907	0.000449682	0.00661097	12369	Casp7	caspase 7
74144	203.016	0.854433	0.243495	3.50905	0.000449718	0.00661097	74144	Robo4	roundabout guidance receptor 4
26385	1464.09	0.496592	0.141549	3.50827	0.000451026	0.00661296	26385	Grk6	G protein-coupled receptor kinase 6
233328	497.532	0.569376	0.162298	3.5082	0.000451143	0.00661296	233328	Lrrk1	leucine-rich repeat kinase 1
235627	339.717	1.13539	0.323626	3.50834	0.000450906	0.00661296	235627	Nbeal2	neurobeachin-like 2
620913	782.181	1.03485	0.294989	3.50808	0.000451352	0.00661296	620913	Gm12185	predicted gene 12185
70620	4098.94	-0.7594	0.216806	-3.50267	0.000460623	0.0067432	70620	Ube2v2	ubiquitin-conjugating enzyme E2 variant 2
72088	4.80018	5.24288	1.49715	3.50191	0.000461932	0.00675676	72088	Ush1c	Usher syndrome 1C
17301	201.337	0.887368	0.253473	3.50084	0.0004638	0.00677847	17301	Foxd2	forkhead box D2
11785	6504.21	-0.317387	0.0906788	-3.50013	0.000465036	0.00678179	11785	Apbb1	amyloid beta (A4) precursor protein-binding, family B, member 1
69581	1584.86	0.709966	0.202842	3.50009	0.000465107	0.00678179	69581	Rhou	ras homolog family member U
381284	139.038	3.57893	1.02254	3.50005	0.000465179	0.00678179	381284	Crocc2	ciliary rootlet coiled-coil, rootletin family member 2
11783	328.369	1.12663	0.321999	3.49885	0.000467264	0.00680095	11783	Apaf1	apoptotic peptidase activating factor 1
20963	663.142	0.818347	0.233889	3.49887	0.000467242	0.00680095	20963	Syk	spleen tyrosine kinase
100038489	29.3381	-2.23073	0.637683	-3.49819	0.000468434	0.00681235	100038489	Apela	apelin receptor early endogenous ligand
11867	13190.7	0.484231	0.138456	3.49736	0.00046989	0.00682791	11867	Arpc1b	actin related protein 2/3 complex, subunit 1B
12014	561.068	-0.688198	0.196929	-3.49466	0.000474669	0.00688809	12014	Bach2	BTB and CNC homology, basic leucine zipper transcription factor 2
22169	1427.63	0.702137	0.200922	3.49458	0.000474812	0.00688809	22169	Cmpk2	cytidine monophosphate (UMP-CMP) kinase 2, mitochondrial
71760	407.882	1.26241	0.361375	3.49335	0.000476995	0.00690841	71760	Etnppl	ethanolamine phosphate phospholyase
226519	3039.49	0.532329	0.152381	3.4934	0.000476904	0.00690841	226519	Lamc1	laminin, gamma 1
56874	268.954	-0.720167	0.206186	-3.4928	0.000477977	0.00691696	56874	Rnf32	ring finger protein 32
100503962	115.432	-1.2852	0.368024	-3.49217	0.000479119	0.00692781	100503962	Gm16701	predicted gene, 16701
60504	109.862	1.65024	0.472594	3.49186	0.000479661	0.00692997	60504	Il21r	interleukin 21 receptor
105351	880.279	-0.694837	0.199069	-3.49044	0.000482234	0.00696144	105351	AW209491	expressed sequence AW209491
72171	1754.55	-0.797188	0.228496	-3.48885	0.000485105	0.00699717	72171	Shq1	SHQ1 homolog (S. cerevisiae)
317677	76.7933	1.20065	0.344171	3.48851	0.000485716	0.00700025	317677	C1s2	complement component 1, s subcomponent 2
20514	2020.91	0.550587	0.157903	3.48688	0.000488699	0.00702605	20514	Slc1a5	solute carrier family 1 (neutral amino acid transporter), member 5
28146	2469.17	0.685847	0.196672	3.48727	0.00048798	0.00702605	28146	Serp1	stress-associated endoplasmic reticulum protein 1
66343	462.26	-0.694655	0.199219	-3.48689	0.000488667	0.00702605	66343	Tmem177	transmembrane protein 177
269346	254.848	1.48985	0.427328	3.48644	0.000489497	0.00703179	269346	Slc28a2	solute carrier family 28 (sodium-coupled nucleoside transporter), member 2
14359	2710.46	-0.423549	0.121495	-3.48614	0.00049004	0.00703386	14359	Fxr1	fragile X mental retardation gene 1, autosomal homolog
16337	899.209	0.556885	0.159752	3.48592	0.000490441	0.00703391	16337	Insr	insulin receptor
75671	61.7681	-1.74954	0.502232	-3.48354	0.000494832	0.00709112	75671	Tex22	testis expressed gene 22
12426	14.2233	3.16299	0.908062	3.48323	0.000495399	0.00709349	12426	Cckbr	cholecystokinin B receptor
11625	32.1103	3.56393	1.02333	3.48269	0.000496412	0.00710223	11625	Ahsg	alpha-2-HS-glycoprotein
15519	91248.6	-0.644422	0.185093	-3.48161	0.000498415	0.00712512	15519	Hsp90aa1	heat shock protein 90, alpha (cytosolic), class A member 1
21683	302.144	1.03805	0.298225	3.48074	0.000500027	0.00714002	21683	Tecta	tectorin alpha
66181	3440.36	-0.87157	0.250407	-3.48061	0.000500267	0.00714002	66181	Nop10	NOP10 ribonucleoprotein
80718	2018.23	-0.639175	0.183732	-3.47885	0.000503573	0.00718141	80718	Rab27b	RAB27B, member RAS oncogene family
18133	1528.65	1.04997	0.301874	3.47815	0.000504884	0.00718849	18133	Nov	nephroblastoma overexpressed gene
69729	51.1724	-1.5314	0.440279	-3.47824	0.000504711	0.00718849	69729	2410003L11Rik	RIKEN cDNA 2410003L11 gene
72007	894.997	0.55196	0.158725	3.47746	0.000506198	0.00719559	72007	Fndc3b	fibronectin type III domain containing 3B
235293	4109.36	-0.454583	0.130718	-3.47758	0.000505956	0.00719559	235293	Sc5d	sterol-C5-desaturase
235130	642.674	0.650944	0.187335	3.47475	0.000511321	0.00726257	235130	Adamts15	a disintegrin-like and metallopeptidase (reprolysin type) with thrombospondin type 1 motif, 15
59030	1477.81	-0.714675	0.205787	-3.47289	0.000514895	0.00730745	59030	Mkks	McKusick-Kaufman syndrome
73523	54.8001	-1.27058	0.365882	-3.47265	0.000515344	0.00730795	73523	Pebp4	phosphatidylethanolamine binding protein 4
69821	684.913	-0.650949	0.187512	-3.47151	0.000517531	0.00733308	69821	Mterf4	mitochondrial transcription termination factor 4
108699	2028.35	-0.351748	0.101395	-3.46907	0.000522262	0.00739418	108699	Chn1	chimerin 1
56334	5070.99	0.386927	0.111568	3.46808	0.000524183	0.00741543	56334	Tmed2	transmembrane p24 trafficking protein 2
12475	446.82	1.32743	0.382818	3.46752	0.00052528	0.007425	12475	Cd14	CD14 antigen
14043	1644	0.355851	0.102634	3.46719	0.000525929	0.00742822	14043	Ext2	exostoses (multiple) 2
21991	26991.1	-0.787265	0.227202	-3.46504	0.000530145	0.00748178	21991	Tpi1	triosephosphate isomerase 1
67685	109.734	-1.30566	0.37688	-3.46439	0.000531441	0.0074884	67685	Dyx1c1	dyslexia susceptibility 1 candidate 1
98396	877.351	0.546091	0.15763	3.46438	0.000531462	0.0074884	98396	Slc41a1	solute carrier family 41, member 1
14585	4180.48	0.487209	0.140664	3.46364	0.000532912	0.00749089	14585	Gfra1	glial cell line derived neurotrophic factor family receptor alpha 1
245126	91.5319	2.37996	0.687107	3.46374	0.000532717	0.00749089	245126	Tarm1	T cell-interacting, activating receptor on myeloid cells 1
276891	43.8006	1.94607	0.561799	3.464	0.000532207	0.00749089	276891	Timd4	T cell immunoglobulin and mucin domain containing 4
16905	4160.44	0.418521	0.120907	3.46151	0.000537163	0.00754464	16905	Lmna	lamin A
67526	3122.45	-0.300272	0.0867743	-3.46038	0.000539407	0.00757014	67526	Atg12	autophagy related 12
67005	1256.78	-0.537578	0.155372	-3.45994	0.000540292	0.00757654	67005	Polr3k	polymerase (RNA) III (DNA directed) polypeptide K
108956	10.5547	3.72746	1.07742	3.45963	0.000540928	0.00757943	108956	Apol7c	apolipoprotein L 7c
214951	213.927	-0.67647	0.195628	-3.45795	0.000544311	0.00761518	214951	Rhbdl1	rhomboid, veinlet-like 1 (Drosophila)
224405	146.198	1.20873	0.349554	3.45793	0.000544342	0.00761518	224405	Cyyr1	cysteine and tyrosine-rich protein 1
18645	10276.2	-0.358784	0.103852	-3.45475	0.000550799	0.00769941	18645	Pfn2	profilin 2
235441	703.982	0.456434	0.132126	3.45452	0.000551264	0.00769982	235441	Usp3	ubiquitin specific peptidase 3
12349	2247.7	-0.639973	0.185468	-3.45059	0.000559364	0.00780678	12349	Car2	carbonic anhydrase 2
18429	3.14967	4.63608	1.3438	3.44997	0.000560656	0.00781863	18429	Oxt	oxytocin
218454	1334.12	-0.458283	0.132849	-3.44966	0.000561299	0.00782141	218454	Lhfpl2	lipoma HMGIC fusion partner-like 2
64293	52.5951	0.996799	0.288986	3.4493	0.000562052	0.00782573	64293	Stk32b	serine/threonine kinase 32B
503550	4.15449	5.04049	1.46206	3.44752	0.000565757	0.00787111	503550	Klri1	killer cell lectin-like receptor family I member 1
30959	1408.53	-0.773181	0.224294	-3.44717	0.000566493	0.00787515	30959	Ddx25	DEAD (Asp-Glu-Ala-Asp) box polypeptide 25
16182	133.008	1.29754	0.376586	3.44554	0.000569915	0.00791648	16182	Il18r1	interleukin 18 receptor 1
75750	684.432	1.0103	0.293267	3.44499	0.000571084	0.00792648	75750	Slc10a6	solute carrier family 10 (sodium/bile acid cotransporter family), member 6
67892	1022.39	-0.922683	0.26791	-3.444	0.000573175	0.00793679	67892	Coa6	cytochrome c oxidase assembly factor 6
380863	8.72494	4.9327	1.43218	3.44418	0.000572787	0.00793679	380863	Tmem171	transmembrane protein 171
432555	189.479	1.84402	0.535389	3.44426	0.000572619	0.00793679	432555	Gm5431	predicted gene 5431
381511	1391.78	-0.373064	0.108342	-3.44339	0.000574465	0.00794842	381511	Pdp1	pyruvate dehyrogenase phosphatase catalytic subunit 1
68095	10012	-0.521021	0.151338	-3.44276	0.000575802	0.00796067	68095	Ociad1	OCIA domain containing 1
216439	340.117	0.729111	0.211858	3.44151	0.000578483	0.00799148	216439	Agap2	ArfGAP with GTPase domain, ankyrin repeat and PH domain 2
68222	21.4397	-1.72969	0.502691	-3.44086	0.000579865	0.00800432	68222	Fam166a	family with sequence similarity 166, member A
60361	253.291	2.65252	0.771011	3.44031	0.000581041	0.00801428	60361	Ms4a4b	membrane-spanning 4-domains, subfamily A, member 4B
76900	1160.03	0.662804	0.19269	3.43975	0.000582249	0.00802467	76900	Ssbp4	single stranded DNA binding protein 4
11666	476.286	0.550561	0.160084	3.43919	0.000583449	0.00803493	11666	Abcd1	ATP-binding cassette, sub-family D (ALD), member 1
16453	206.752	1.7836	0.518689	3.43867	0.000584581	0.00804425	16453	Jak3	Janus kinase 3
56200	1608.32	0.551315	0.160396	3.43722	0.000587715	0.00808108	56200	Ddx21	DEAD (Asp-Glu-Ala-Asp) box polypeptide 21
68283	986.535	0.382301	0.111243	3.43663	0.000588996	0.0080924	68283	9530077C05Rik	RIKEN cDNA 9530077C05 gene
29819	2951.03	-0.381144	0.110944	-3.43547	0.000591536	0.00811639	29819	Stau2	staufen (RNA binding protein) homolog 2 (Drosophila)
56212	1560.61	0.762006	0.221809	3.43541	0.000591662	0.00811639	56212	Rhog	ras homolog family member G
16329	709.01	0.452856	0.131921	3.43279	0.000597401	0.00818876	16329	Inpp1	inositol polyphosphate-1-phosphatase
16854	2659.41	0.960489	0.279827	3.43244	0.000598186	0.00819316	16854	Lgals3	lectin, galactose binding, soluble 3
56149	120.816	1.00856	0.293858	3.43214	0.000598843	0.0081958	56149	Grasp	GRP1 (general receptor for phosphoinositides 1)-associated scaffold protein
24047	181.151	1.92533	0.561112	3.43128	0.000600749	0.0082155	24047	Ccl19	chemokine (C-C motif) ligand 19
227929	387.143	1.29064	0.376199	3.43073	0.000601961	0.00822571	227929	Cytip	cytohesin 1 interacting protein
102323	1869.04	-0.480954	0.140256	-3.42913	0.000605529	0.00826807	102323	Dcun1d2	DCN1, defective in cullin neddylation 1, domain containing 2 (S. cerevisiae)
14782	2959.57	0.417554	0.121856	3.42661	0.000611175	0.00833872	14782	Gsr	glutathione reductase
50530	4742.97	-0.633681	0.185065	-3.42409	0.000616858	0.00840975	50530	Mfap5	microfibrillar associated protein 5
97387	1300.64	0.608204	0.177668	3.42326	0.000618738	0.00842887	97387	Strn4	striatin, calmodulin binding protein 4
18208	843.196	0.896607	0.26196	3.42268	0.000620064	0.00844042	18208	Ntn1	netrin 1
14945	24.9703	3.14112	0.917848	3.42227	0.000621005	0.00844476	14945	Gzmk	granzyme K
19171	4239.83	1.12297	0.328149	3.42212	0.000621339	0.00844476	19171	Psmb10	proteasome (prosome, macropain) subunit, beta type 10
75744	3077.37	-0.451008	0.131807	-3.42173	0.000622241	0.00845052	75744	Svip	small VCP/p97-interacting protein
16428	288.673	1.80514	0.527791	3.42018	0.000625788	0.00848563	16428	Itk	IL2 inducible T cell kinase
208908	229.951	-0.884219	0.258521	-3.4203	0.000625524	0.00848563	208908	Ccdc62	coiled-coil domain containing 62
105298	8639.93	-0.296105	0.0865905	-3.4196	0.000627136	0.00849738	105298	Epdr1	ependymin related protein 1 (zebrafish)
666680	13.4572	2.59449	0.758811	3.41915	0.000628167	0.00850482	666680	Gm8234	spermine synthase pseudogene
232035	426.518	-0.716009	0.209427	-3.41889	0.000628778	0.00850657	232035	Ccser1	coiled-coil serine rich 1
64384	1045.89	-0.604103	0.176839	-3.41612	0.00063521	0.00858701	64384	Sirt3	sirtuin 3
71206	79.8562	-1.10232	0.322824	-3.41463	0.000638693	0.00862749	71206	Katnal2	katanin p60 subunit A-like 2
16988	405.281	1.16286	0.340642	3.41372	0.000640814	0.00864611	16988	Lst1	leukocyte specific transcript 1
109594	765.961	-0.722323	0.2116	-3.41362	0.000641051	0.00864611	109594	Lmo1	LIM domain only 1
52633	508.858	-0.630089	0.184665	-3.41206	0.000644736	0.00868918	52633	Nit2	nitrilase family, member 2
20534	836.441	-0.389366	0.114161	-3.41067	0.000648029	0.0087136	20534	Slc4a1ap	solute carrier family 4 (anion exchanger), member 1, adaptor protein
65973	3285.07	-0.664661	0.194869	-3.41081	0.00064769	0.0087136	65973	Asph	aspartate-beta-hydroxylase
210741	260.72	0.718056	0.210528	3.41075	0.000647854	0.0087136	210741	Kcnk12	potassium channel, subfamily K, member 12
78373	113.556	-0.944392	0.276955	-3.40992	0.00064983	0.00873117	78373	Nudt17	nudix (nucleoside diphosphate linked moiety X)-type motif 17
170758	810.538	-0.691535	0.202877	-3.40863	0.000652891	0.00876562	170758	Rac3	RAS-related C3 botulinum substrate 3
98878	2015.27	0.458211	0.134586	3.40461	0.000662598	0.00888918	98878	Ehd4	EH-domain containing 4
100504412	64.4229	1.61431	0.474218	3.40415	0.000663709	0.00889734	100504412	Kcnmb4os2	potassium large conductance calcium-activated channel, subfamily M, beta member 4, opposite strand 2
15353	720.175	0.442131	0.129919	3.40312	0.000666207	0.00892404	15353	Hmg20b	high mobility group 20B
72075	1566.38	0.766546	0.22537	3.40128	0.00067072	0.00897769	72075	Ogfr	opioid growth factor receptor
94249	737.244	-0.351317	0.103313	-3.40051	0.000672609	0.00899615	94249	Slc24a3	solute carrier family 24 (sodium/potassium/calcium exchanger), member 3
74603	211.372	1.903	0.559709	3.39998	0.00067391	0.00900672	74603	Cd200r3	CD200 receptor 3
13884	13.7285	5.59224	1.64509	3.39936	0.000675434	0.00902027	13884	Ces1c	carboxylesterase 1C
320311	130.99	-1.43806	0.423144	-3.39851	0.000677534	0.00904146	320311	Rnf152	ring finger protein 152
100043387	1974.37	-0.806311	0.237276	-3.3982	0.000678317	0.00904508	100043387	Gm14305	predicted gene 14305
14167	11487.1	-0.498547	0.146729	-3.39773	0.00067947	0.00905361	14167	Fgf12	fibroblast growth factor 12
235106	446.678	-0.634026	0.186727	-3.39547	0.000685107	0.00912185	235106	Ntm	neurotrimin
108673	295.326	1.08795	0.320497	3.39458	0.000687335	0.00914461	108673	Ccdc86	coiled-coil domain containing 86
30963	765.435	-0.998934	0.294451	-3.39253	0.0006925	0.00919946	30963	Hacd1	3-hydroxyacyl-CoA dehydratase 1
54366	3125.02	-0.575605	0.169659	-3.39272	0.000692019	0.00919946	54366	Ctnnal1	catenin (cadherin associated protein), alpha-like 1
226654	211.568	-1.17557	0.346559	-3.39211	0.000693555	0.00920655	226654	Tstd1	thiosulfate sulfurtransferase (rhodanese)-like domain containing 1
21941	4.72733	4.02878	1.18805	3.39109	0.000696145	0.00922976	21941	Tnfrsf8	tumor necrosis factor receptor superfamily, member 8
330890	20.8073	2.71166	0.79966	3.39101	0.000696349	0.00922976	330890	Piwil4	piwi-like RNA-mediated gene silencing 4
29817	6810.24	0.932206	0.274981	3.39008	0.000698725	0.0092543	29817	Igfbp7	insulin-like growth factor binding protein 7
624245	8.93496	3.17149	0.935612	3.38976	0.000699551	0.0092583	624245	Speer4e	spermatogenesis associated glutamate (E)-rich protein 4e
66143	1444.56	-0.825007	0.243414	-3.38931	0.000700688	0.0092664	66143	Eef1e1	eukaryotic translation elongation factor 1 epsilon 1
53859	247.819	0.858147	0.253265	3.38834	0.000703177	0.00928541	53859	Map3k14	mitogen-activated protein kinase kinase kinase 14
381680	116.27	1.12424	0.33179	3.3884	0.000703021	0.00928541	381680	Nxpe5	neurexophilin and PC-esterase domain family, member 5
231507	2390.87	1.84357	0.544186	3.38776	0.000704665	0.0092981	231507	Plac8	placenta-specific 8
110956	593.699	0.978809	0.28907	3.38606	0.00070903	0.00934871	110956	D17H6S56E-5	DNA segment, Chr 17, human D6S56E 5
76563	778.663	-0.492115	0.145348	-3.38577	0.000709783	0.00935166	76563	Qrsl1	glutaminyl-tRNA synthase (glutamine-hydrolyzing)-like 1
20238	1210.01	-0.49703	0.146824	-3.38521	0.000711246	0.00935937	20238	Atxn1	ataxin 1
100504720	62.6963	-1.11747	0.330109	-3.38514	0.000711429	0.00935937	100504720	2310002F09Rik	RIKEN cDNA 2310002F09 gene
74646	876.291	0.586372	0.173494	3.37978	0.000725448	0.0095367	74646	Spsb1	splA/ryanodine receptor domain and SOCS box containing 1
100041375	13.9198	3.06228	0.906142	3.37947	0.000726259	0.00954026	100041375	Cyp3a41b	cytochrome P450, family 3, subfamily a, polypeptide 41B
72169	4.98487	4.11007	1.21673	3.37797	0.000730228	0.00958527	72169	Trim29	tripartite motif-containing 29
110075	271.382	1.0718	0.31732	3.37767	0.00073103	0.00958866	110075	Bmp3	bone morphogenetic protein 3
665433	1474.21	-1.1471	0.339766	-3.37615	0.000735081	0.00963464	665433	Hist1h2ao	histone cluster 1, H2ao
229595	353.856	0.568243	0.168353	3.37531	0.000737325	0.00965688	229595	Adamtsl4	ADAMTS-like 4
69582	1528.13	0.391178	0.115959	3.37342	0.000742401	0.00970956	69582	Plekhm2	pleckstrin homology domain containing, family M (with RUN domain) member 2
384009	1136.04	0.580079	0.171957	3.3734	0.000742447	0.00970956	384009	Glipr2	GLI pathogenesis-related 2
67731	3222.1	2.58898	0.768034	3.37092	0.000749176	0.0097903	67731	Fbxo32	F-box protein 32
17022	4049.08	-0.876342	0.260079	-3.36952	0.000752993	0.0098329	17022	Lum	lumican
106795	311.826	0.818591	0.243021	3.36839	0.000756082	0.00986142	106795	Tcf19	transcription factor 19
235505	251.306	0.830408	0.246535	3.36831	0.000756293	0.00986142	235505	Cd109	CD109 antigen
232413	765.806	1.09057	0.323822	3.3678	0.000757701	0.00986519	232413	Clec12a	C-type lectin domain family 12, member a
639545	2202.11	-0.572397	0.169953	-3.36798	0.000757205	0.00986519	639545	Gm7271	predicted gene 7271
497097	517.766	-0.848565	0.252096	-3.36603	0.000762572	0.00992131	497097	Xkr4	X-linked Kx blood group related 4
83766	1192.41	-0.609697	0.181168	-3.36537	0.00076441	0.00993789	83766	Actl6b	actin-like 6B
243374	109.637	0.889587	0.264449	3.36393	0.000768423	0.00998271	243374	Gimap8	GTPase, IMAP family member 8
14727	985.573	1.12831	0.335501	3.36307	0.000770812	0.0100064	14727	Lilr4b	leukocyte immunoglobulin-like receptor, subfamily B, member 4B
22117	441.546	-0.874063	0.259941	-3.36254	0.000772293	0.0100183	22117	Tst	thiosulfate sulfurtransferase, mitochondrial
11536	101.391	1.36758	0.406748	3.36223	0.000773153	0.0100183	11536	Gpr182	G protein-coupled receptor 182
68404	17166.4	-0.601749	0.178978	-3.36213	0.000773428	0.0100183	68404	Nrn1	neuritin 1
235633	110.99	0.97622	0.290399	3.36165	0.000774781	0.0100284	235633	Als2cl	ALS2 C-terminal like
80876	5030.11	0.874002	0.260151	3.35959	0.000780574	0.010096	80876	Ifitm2	interferon induced transmembrane protein 2
75339	4218.75	-0.637709	0.189885	-3.3584	0.000783949	0.010127	75339	Mphosph8	M-phase phosphoprotein 8
320119	1274.52	-0.36012	0.107231	-3.35834	0.00078412	0.010127	320119	Rps6kc1	ribosomal protein S6 kinase polypeptide 1
12370	424.866	0.978346	0.291422	3.35715	0.000787515	0.0101634	12370	Casp8	caspase 8
21917	1206.71	0.367046	0.109449	3.35358	0.000797735	0.0102878	21917	Tmpo	thymopoietin
68662	34.4742	2.75772	0.82287	3.35134	0.000804218	0.0103638	68662	Scgb3a1	secretoglobin, family 3A, member 1
237877	284.673	-0.760921	0.227073	-3.351	0.000805208	0.0103676	237877	Atad5	ATPase family, AAA domain containing 5
382255	5.23646	3.24944	0.969741	3.35083	0.000805685	0.0103676	382255	Gm1720	predicted gene 1720
20365	1233.79	-0.734703	0.219369	-3.34917	0.000810542	0.0104149	20365	Serf1	small EDRK-rich factor 1
380732	174.604	0.879254	0.262524	3.34923	0.000810371	0.0104149	380732	Milr1	mast cell immunoglobulin like receptor 1
244152	215.506	1.24934	0.373257	3.34713	0.000816519	0.0104789	244152	Tsku	tsukushi, small leucine rich proteoglycan
245670	1294.49	-0.405896	0.121269	-3.34707	0.000816706	0.0104789	245670	Rragb	Ras-related GTP binding B
56363	2050.8	-0.349935	0.104556	-3.34685	0.000817341	0.0104794	56363	Tmeff2	transmembrane protein with EGF-like and two follistatin-like domains 2
106200	629.929	0.465783	0.139223	3.3456	0.000821057	0.0105194	106200	Txndc11	thioredoxin domain containing 11
20257	65566.1	-0.397194	0.118751	-3.34478	0.000823481	0.0105428	20257	Stmn2	stathmin-like 2
66273	1476.98	-0.898177	0.268613	-3.34376	0.000826519	0.010564	66273	Aamdc	adipogenesis associated Mth938 domain containing
109232	3670.22	-0.541126	0.161835	-3.34369	0.000826722	0.010564	109232	Sccpdh	saccharopine dehydrogenase (putative)
245666	2294.94	-0.405967	0.121415	-3.34362	0.000826931	0.010564	245666	Iqsec2	IQ motif and Sec7 domain 2
67236	1387.52	-0.473842	0.141732	-3.34322	0.000828115	0.0105715	67236	Cinp	cyclin-dependent kinase 2 interacting protein
20733	707.928	-0.984925	0.294683	-3.34232	0.000830825	0.0105984	20733	Spint2	serine protease inhibitor, Kunitz type 2
18854	578.793	0.615023	0.184104	3.34062	0.000835903	0.0106555	18854	Pml	promyelocytic leukemia
21990	54.5291	2.44499	0.732489	3.33792	0.000844074	0.0107519	21990	Tph1	tryptophan hydroxylase 1
329851	22.4721	2.18035	0.653598	3.33592	0.00085019	0.010822	329851	Gm12530	predicted gene 12530
67161	359.03	-0.728782	0.218479	-3.33571	0.000850829	0.0108223	67161	Sclt1	sodium channel and clathrin linker 1
214944	717.648	-0.502519	0.150669	-3.33525	0.00085223	0.0108323	214944	Mob3b	MOB kinase activator 3B
17886	7975.74	0.797958	0.239299	3.33456	0.000854333	0.0108513	17886	Myh9	myosin, heavy polypeptide 9, non-muscle
13996	51.4719	-1.68803	0.506317	-3.33394	0.000856254	0.0108678	13996	Etohd2	ethanol decreased 2
26377	199.428	0.896616	0.268978	3.33342	0.000857852	0.0108803	26377	Dapp1	dual adaptor for phosphotyrosine and 3-phosphoinositides 1
12346	57.4637	-1.50577	0.451749	-3.3332	0.000858532	0.0108811	12346	Car1	carbonic anhydrase 1
257635	293.364	-0.645879	0.193813	-3.33249	0.000860741	0.0109013	257635	Sdsl	serine dehydratase-like
24044	1275.42	0.571297	0.171471	3.33174	0.000863037	0.0109225	24044	Scamp2	secretory carrier membrane protein 2
328971	37.3075	-1.62142	0.48686	-3.33036	0.000867324	0.0109689	328971	Spink10	serine peptidase inhibitor, Kazal type 10
17691	272.958	0.979092	0.294015	3.33007	0.000868229	0.0109725	17691	Sik1	salt inducible kinase 1
26914	2531.62	0.334083	0.10036	3.32884	0.00087209	0.0110068	26914	H2afy	H2A histone family, member Y
211446	4601.34	-0.322939	0.0970134	-3.32881	0.000872188	0.0110068	211446	Exoc3	exocyst complex component 3
16644	64.3367	2.02696	0.609302	3.32669	0.000878832	0.0110827	16644	Kng1	kininogen 1
100502602	7.16571	3.73128	1.12197	3.32566	0.000882087	0.0111158	100502602	Gm19277	predicted gene, 19277
68523	1474.04	-0.750143	0.225586	-3.32531	0.000883198	0.0111219	68523	Fam96b	family with sequence similarity 96, member B
68682	5155.8	0.513336	0.154484	3.32291	0.00089085	0.0111957	68682	Slc44a2	solute carrier family 44, member 2
74211	197.776	1.0948	0.329472	3.32289	0.000890897	0.0111957	74211	1700017B05Rik	RIKEN cDNA 1700017B05 gene
320172	104.89	-0.834584	0.251164	-3.32287	0.000890962	0.0111957	320172	E230016M11Rik	RIKEN cDNA E230016M11 gene
15939	343.498	1.10783	0.333445	3.32238	0.000892522	0.0112073	15939	Ier5	immediate early response 5
224833	59.4299	1.14909	0.345909	3.32195	0.000893923	0.0112169	224833	AI661453	expressed sequence AI661453
55950	1649.49	0.689569	0.207732	3.31952	0.000901734	0.0113069	55950	Bri3	brain protein I3
66514	1354.53	-0.372352	0.112194	-3.31882	0.000903998	0.0113272	66514	Asrgl1	asparaginase like 1
17858	176.633	1.67172	0.503912	3.31748	0.000908336	0.0113735	17858	Mx2	MX dynamin-like GTPase 2
75646	871.484	0.553011	0.166786	3.31569	0.000914167	0.0114384	75646	Rai14	retinoic acid induced 14
54519	355.463	1.2268	0.370062	3.31511	0.000916071	0.0114541	54519	Apbb1ip	amyloid beta (A4) precursor protein-binding, family B, member 1 interacting protein
12869	953.444	-2.70112	0.814866	-3.3148	0.000917091	0.0114588	12869	Cox8b	cytochrome c oxidase subunit VIIIb
665033	64.4825	-1.46691	0.442764	-3.31307	0.000922774	0.0115216	665033	Col6a5	collagen, type VI, alpha 5
21824	1283.28	0.593001	0.179039	3.31214	0.000925867	0.0115439	21824	Thbd	thrombomodulin
170750	2686.68	0.441805	0.133389	3.31215	0.00092583	0.0115439	170750	Xpnpep1	X-prolyl aminopeptidase (aminopeptidase P) 1, soluble
277744	67.9724	1.62947	0.492538	3.30831	0.000938621	0.0116935	277744	Gm694	predicted gene 694
634650	113.59	2.23883	0.676764	3.30814	0.000939188	0.0116935	634650	Gbp11	guanylate binding protein 11
13088	9.17376	3.49031	1.05544	3.30695	0.000943161	0.0117347	13088	Cyp2b10	cytochrome P450, family 2, subfamily b, polypeptide 10
68944	2211.15	-0.627565	0.189849	-3.3056	0.000947739	0.011775	68944	Tmco1	transmembrane and coiled-coil domains 1
435818	130.266	-1.26408	0.382395	-3.30569	0.000947443	0.011775	435818	Slc2a7	solute carrier family 2 (facilitated glucose transporter), member 7
17420	1423.8	-0.662483	0.200442	-3.30512	0.000949368	0.011787	17420	Mnat1	menage a trois 1
11998	14.9033	2.80525	0.84883	3.30484	0.000950307	0.0117904	11998	Avp	arginine vasopressin
68567	1436.12	-0.564948	0.170982	-3.30414	0.000952694	0.0118117	68567	Cgref1	cell growth regulator with EF hand domain 1
68465	2425.59	0.405227	0.122712	3.30227	0.000959067	0.0118823	68465	Adipor2	adiponectin receptor 2
216963	1928.92	0.545713	0.165284	3.30167	0.000961101	0.0118992	216963	Git1	G protein-coupled receptor kinase-interactor 1
56348	4291.79	-0.415797	0.126022	-3.2994	0.000968932	0.0119877	56348	Hsd17b12	hydroxysteroid (17-beta) dehydrogenase 12
239706	1482.72	-0.807078	0.244666	-3.2987	0.000971353	0.0120093	239706	Mettl22	methyltransferase like 22
319190	185.491	-0.683412	0.207234	-3.29778	0.000974532	0.0120401	319190	Hist2h2be	histone cluster 2, H2be
23972	295.799	0.547159	0.165952	3.29708	0.000976947	0.0120517	23972	Papss2	3-phosphoadenosine 5-phosphosulfate synthase 2
67270	3980.29	-1.00083	0.303566	-3.29692	0.000977518	0.0120517	67270	Mrpl42	mitochondrial ribosomal protein L42
433801	563.416	1.1446	0.347156	3.29708	0.00097695	0.0120517	433801	Gm13212	predicted gene 13212
107702	4228.55	0.530018	0.160787	3.29639	0.000979343	0.0120658	107702	Rnh1	ribonuclease/angiogenin inhibitor 1
20397	1469.1	0.594894	0.180495	3.29591	0.000981019	0.0120769	20397	Sgpl1	sphingosine phosphate lyase 1
268885	136.62	1.98223	0.601451	3.29575	0.000981609	0.0120769	268885	Stfa2l1	stefin A2 like 1
18537	6432.95	-0.392415	0.119099	-3.29487	0.000984679	0.0121028	18537	Pcmt1	protein-L-isoaspartate (D-aspartate) O-methyltransferase 1
56433	4283.5	-0.764536	0.232047	-3.29475	0.000985088	0.0121028	56433	Vps29	VPS29 retromer complex component
320207	397.493	0.781924	0.237444	3.29309	0.000990936	0.0121662	320207	Pik3r5	phosphoinositide-3-kinase, regulatory subunit 5, p101
18194	3146.39	-0.363152	0.110307	-3.2922	0.000994077	0.0121963	18194	Nsdhl	NAD(P) dependent steroid dehydrogenase-like
12502	122.043	3.13922	0.954314	3.2895	0.00100365	0.012289	12502	Cd3g	CD3 antigen, gamma polypeptide
12525	48.1985	2.68729	0.816847	3.28983	0.00100249	0.012289	12525	Cd8a	CD8 antigen, alpha chain
19782	86.2039	-1.43422	0.436001	-3.28948	0.00100372	0.012289	19782	Rmrp	RNA component of mitochondrial RNAase P
21371	6822.54	-0.858364	0.261008	-3.28865	0.0010067	0.0123169	21371	Tbca	tubulin cofactor A
66671	1189.52	-0.362431	0.110227	-3.28804	0.00100887	0.0123349	66671	Ccnh	cyclin H
18596	994.156	0.410754	0.124947	3.28742	0.00101112	0.0123538	18596	Pdgfrb	platelet derived growth factor receptor, beta polypeptide
16478	4027.57	0.427031	0.129939	3.2864	0.00101478	0.01239	16478	Jund	jun D proto-oncogene
14860	1381.65	-0.876659	0.266831	-3.28544	0.00101823	0.0124235	14860	Gsta4	glutathione S-transferase, alpha 4
12095	100.512	-1.1294	0.343874	-3.28434	0.00102221	0.0124463	12095	Bglap3	bone gamma-carboxyglutamate protein 3
20544	950.526	0.739082	0.225026	3.28442	0.00102191	0.0124463	20544	Slc9a1	solute carrier family 9 (sodium/hydrogen exchanger), member 1
57912	2224.05	0.33032	0.100568	3.28456	0.00102142	0.0124463	57912	Cdc42se1	CDC42 small effector 1
19731	1341.81	0.435454	0.132686	3.28184	0.00103134	0.0125488	19731	Rgl1	ral guanine nucleotide dissociation stimulator,-like 1
64654	10.8023	2.72562	0.830703	3.28111	0.001034	0.0125701	64654	Fgf23	fibroblast growth factor 23
100503572	1307.46	-0.517964	0.157869	-3.28097	0.00103451	0.0125701	100503572	Bbip1	BBSome interacting protein 1
14169	424.674	-0.536544	0.163564	-3.28033	0.00103685	0.0125898	14169	Fgf14	fibroblast growth factor 14
12832	2109.59	0.581431	0.177281	3.27971	0.00103914	0.012592	12832	Col5a2	collagen, type V, alpha 2
80981	558.246	0.615061	0.187532	3.27976	0.00103896	0.012592	80981	Arl4d	ADP-ribosylation factor-like 4D
104360	3398.7	-0.43192	0.131703	-3.27951	0.00103988	0.012592	104360	Isl2	insulin related protein 2 (islet 2)
213389	106.72	-1.25609	0.38301	-3.27952	0.00103985	0.012592	213389	Prdm9	PR domain containing 9
76311	157.459	-1.04344	0.318244	-3.27873	0.00104274	0.012618	76311	1110019D14Rik	RIKEN cDNA 1110019D14 gene
231874	1344.38	0.471467	0.143817	3.27825	0.00104453	0.0126309	231874	Ccz1	CCZ1 vacuolar protein trafficking and biogenesis associated
320709	425.673	-0.47043	0.143527	-3.27763	0.00104682	0.01265	320709	Tmem117	transmembrane protein 117
80286	3807.51	-0.430348	0.131312	-3.27731	0.00104803	0.0126559	80286	Tusc3	tumor suppressor candidate 3
70450	200.137	1.10084	0.335995	3.27635	0.00105158	0.0126901	70450	Unc13d	unc-13 homolog D (C. elegans)
19261	2131.85	0.505425	0.154309	3.27541	0.00105508	0.0127236	19261	Sirpa	signal-regulatory protein alpha
57738	2501.55	-0.748256	0.228496	-3.2747	0.00105774	0.012747	57738	Slc15a2	solute carrier family 15 (H+/peptide transporter), member 2
17873	424.176	0.74492	0.227516	3.27414	0.00105985	0.0127637	17873	Gadd45b	growth arrest and DNA-damage-inducible 45 beta
18767	3405.66	-0.572777	0.17495	-3.27395	0.00106057	0.0127637	18767	Pkia	protein kinase inhibitor, alpha
436440	6.85998	4.11395	1.25672	3.27357	0.00106199	0.012772	436440	Gpr31b	G protein-coupled receptor 31, D17Leh66b region
78354	9.99342	3.04073	0.928996	3.27313	0.00106363	0.0127831	78354	2210407C18Rik	RIKEN cDNA 2210407C18 gene
243653	419.124	0.739584	0.226014	3.27229	0.00106681	0.0128126	243653	Clec1a	C-type lectin domain family 1, member a
16776	382.838	1.01808	0.311175	3.27173	0.00106893	0.0128294	16776	Lama5	laminin, alpha 5
21853	1035.06	0.835581	0.255441	3.27114	0.00107117	0.0128387	21853	Timeless	timeless circadian clock 1
73914	476.341	0.670137	0.20486	3.2712	0.00107092	0.0128387	73914	Irak3	interleukin-1 receptor-associated kinase 3
171504	369.293	0.792173	0.242445	3.26743	0.00108528	0.012999	171504	Apobr	apolipoprotein B receptor
19216	603.514	0.51309	0.157059	3.26686	0.00108747	0.0130165	19216	Ptger1	prostaglandin E receptor 1 (subtype EP1)
18626	680.394	0.916087	0.28052	3.26567	0.00109206	0.0130537	18626	Per1	period circadian clock 1
225049	480.687	0.612728	0.187618	3.26583	0.00109145	0.0130537	225049	Ttc7	tetratricopeptide repeat domain 7
18214	1164.05	0.503704	0.154356	3.26326	0.00110138	0.0131562	18214	Ddr2	discoidin domain receptor family, member 2
20916	8389.46	-0.473577	0.145251	-3.2604	0.00111254	0.0132715	20916	Sucla2	succinate-Coenzyme A ligase, ADP-forming, beta subunit
114644	283.219	1.11659	0.34246	3.26049	0.00111219	0.0132715	114644	Slc13a3	solute carrier family 13 (sodium-dependent dicarboxylate transporter), member 3
21943	11.8664	2.3854	0.731832	3.25949	0.00111611	0.0132962	21943	Tnfsf11	tumor necrosis factor (ligand) superfamily, member 11
321000	761.994	-0.855659	0.262499	-3.25967	0.00111543	0.0132962	321000	Lrif1	ligand dependent nuclear receptor interacting factor 1
100042539	2129.05	0.606686	0.186153	3.25908	0.00111774	0.0133066	100042539	Gm3893	predicted gene 3893
70564	2531.89	-0.573993	0.176165	-3.25828	0.00112091	0.0133353	70564	Fam213a	family with sequence similarity 213, member A
67486	3393.01	-0.49104	0.15079	-3.25646	0.00112812	0.013412	67486	Polr3g	polymerase (RNA) III (DNA directed) polypeptide G
12111	6103.63	0.628274	0.192956	3.25605	0.00112976	0.0134135	12111	Bgn	biglycan
66116	195.438	-0.557577	0.171237	-3.25618	0.00112923	0.0134135	66116	Nat8f1	N-acetyltransferase 8 (GCN5-related) family member 1
269423	250.09	-0.599887	0.184257	-3.25571	0.00113109	0.0134203	269423	Abhd18	abhydrolase domain containing 18
69576	63.735	-3.15179	0.968146	-3.25549	0.00113196	0.0134216	69576	Smco1	single-pass membrane protein with coiled-coil domains 1
11982	237.782	0.740617	0.227579	3.25433	0.00113658	0.0134493	11982	Atp10a	ATPase, class V, type 10A
13684	3458.27	-0.463713	0.14248	-3.25459	0.00113556	0.0134493	13684	Eif4e	eukaryotic translation initiation factor 4E
20678	542.368	-0.717221	0.220384	-3.25442	0.00113624	0.0134493	20678	Sox5	SRY (sex determining region Y)-box 5
23845	251.271	0.968307	0.297595	3.25378	0.00113881	0.0134667	23845	Clec5a	C-type lectin domain family 5, member a
12739	5.89075	3.42629	1.05341	3.25256	0.00114369	0.0135069	12739	Cldn3	claudin 3
29859	17079.2	-0.254399	0.0782198	-3.25236	0.00114451	0.0135069	29859	Sult4a1	sulfotransferase family 4A, member 1
668218	315.866	0.993538	0.305468	3.25251	0.00114391	0.0135069	668218	Bin2	bridging integrator 2
16197	101.91	1.35092	0.415439	3.2518	0.00114679	0.0135247	16197	Il7r	interleukin 7 receptor
13197	442.669	0.83476	0.256729	3.25152	0.0011479	0.0135288	13197	Gadd45a	growth arrest and DNA-damage-inducible 45 alpha
17313	7016.68	1.12575	0.346281	3.25097	0.00115011	0.0135458	17313	Mgp	matrix Gla protein
23988	4035.56	-0.669774	0.20607	-3.25023	0.0011531	0.013572	23988	Pin1	protein (peptidyl-prolyl cis/trans isomerase) NIMA-interacting 1
30925	72.657	1.8441	0.567525	3.24938	0.00115657	0.0136038	30925	Slamf6	SLAM family member 6
67477	126.139	0.758207	0.233397	3.24857	0.00115987	0.0136335	67477	Abhd15	abhydrolase domain containing 15
230857	1899.87	0.587502	0.180958	3.24662	0.00116784	0.0137181	230857	Ece1	endothelin converting enzyme 1
16661	134.174	-0.835062	0.257244	-3.24618	0.00116964	0.0137301	16661	Krt10	keratin 10
54167	49.2578	2.58369	0.796081	3.24551	0.00117242	0.0137535	54167	Icos	inducible T cell co-stimulator
217847	43.4719	1.72279	0.531008	3.24438	0.00117708	0.013799	217847	Serpina10	serine (or cysteine) peptidase inhibitor, clade A (alpha-1 antiproteinase, antitrypsin), member 10
17425	647.726	0.779246	0.24022	3.24389	0.0011791	0.0138046	17425	Foxk1	forkhead box K1
234700	595.913	-0.744225	0.229424	-3.24388	0.00117912	0.0138046	234700	Nrn1l	neuritin 1-like
73490	333.586	-0.906134	0.27936	-3.24361	0.00118025	0.0138087	73490	Mipol1	mirror-image polydactyly 1
22428	3845.13	-0.497059	0.153271	-3.243	0.00118278	0.0138291	22428	Dctn6	dynactin 6
52023	805.769	-0.643854	0.198554	-3.24271	0.00118397	0.0138317	52023	Pibf1	progesterone immunomodulatory binding factor 1
77407	1293.19	0.436696	0.134676	3.24257	0.00118457	0.0138317	77407	Rab35	RAB35, member RAS oncogene family
17916	931.043	0.710319	0.219169	3.24097	0.00119125	0.0139005	17916	Myo1f	myosin IF
23849	2902.9	0.376503	0.116184	3.24058	0.00119287	0.0139011	23849	Klf6	Kruppel-like factor 6
107321	155.654	1.2352	0.381167	3.24058	0.00119285	0.0139011	107321	Lpxn	leupaxin
67177	79.186	2.03043	0.626691	3.23993	0.0011956	0.0139237	67177	Cdt1	chromatin licensing and DNA replication factor 1
16636	3.12835	4.62833	1.4292	3.23841	0.00120197	0.0139794	16636	Klra5	killer cell lectin-like receptor, subfamily A, member 5
72309	1954.85	0.597343	0.184454	3.23845	0.00120181	0.0139794	72309	Tmem158	transmembrane protein 158
240913	67.1663	2.33825	0.722322	3.23712	0.00120742	0.0140335	240913	Adamts4	a disintegrin-like and metallopeptidase (reprolysin type) with thrombospondin type 1 motif, 4
21825	1017.3	0.797957	0.246643	3.23528	0.00121525	0.0141153	21825	Thbs1	thrombospondin 1
22321	869.547	0.708649	0.219063	3.23491	0.00121683	0.0141243	22321	Vars	valyl-tRNA synthetase
26411	126.86	0.932556	0.288375	3.23383	0.00122143	0.0141684	26411	Map4k1	mitogen-activated protein kinase kinase kinase kinase 1
26987	1820.77	0.347781	0.107571	3.23305	0.00122478	0.0141866	26987	Eif4e2	eukaryotic translation initiation factor 4E member 2
66423	1201.07	-0.586057	0.181279	-3.2329	0.00122541	0.0141866	66423	Coprs	coordinator of PRMT5, differentiation stimulator
74574	64.3065	1.36175	0.421201	3.23302	0.0012249	0.0141866	74574	Lvrn	laeverin
327957	97.3918	2.03873	0.630929	3.23131	0.00123223	0.0142562	327957	Scimp	SLP adaptor and CSK interacting membrane protein
68721	2066.93	-0.816722	0.252773	-3.23105	0.00123338	0.0142601	68721	1110032A03Rik	RIKEN cDNA 1110032A03 gene
19353	7718.06	0.339958	0.105229	3.23066	0.00123507	0.014261	19353	Rac1	RAS-related C3 botulinum substrate 1
170813	338.114	-1.14984	0.355913	-3.23067	0.00123499	0.014261	170813	Ms4a3	membrane-spanning 4-domains, subfamily A, member 3
67655	396.228	0.694164	0.214885	3.2304	0.00123616	0.0142643	67655	Ctdp1	CTD (carboxy-terminal domain, RNA polymerase II, polypeptide A) phosphatase, subunit 1
14199	8005.52	-1.02881	0.31851	-3.23008	0.00123756	0.0142676	14199	Fhl1	four and a half LIM domains 1
30935	654.283	0.711182	0.220183	3.22996	0.00123806	0.0142676	30935	Tor3a	torsin family 3, member A
68106	1186.59	-0.679783	0.210604	-3.22778	0.00124756	0.0143677	68106	Nt5c3b	5-nucleotidase, cytosolic IIIB
54486	112.796	1.64051	0.508341	3.22719	0.00125013	0.014383	54486	Hpgds	hematopoietic prostaglandin D synthase
108098	1645.63	-0.777303	0.240867	-3.2271	0.00125051	0.014383	108098	Med21	mediator complex subunit 21
216892	463.454	0.654984	0.203146	3.22421	0.00126323	0.0145197	216892	Spns2	spinster homolog 2
27214	119.198	0.715486	0.222013	3.22272	0.00126978	0.0145835	27214	Dbf4	DBF4 zinc finger
67117	12800	-0.545464	0.169273	-3.22239	0.00127125	0.0145835	67117	Dynlt3	dynein light chain Tctex-type 3
240063	135.8	-0.868249	0.269432	-3.22252	0.0012707	0.0145835	240063	Zfp811	zinc finger protein 811
98999	1975.36	0.777867	0.241416	3.22211	0.00127252	0.0145886	98999	Znfx1	zinc finger, NFX1-type containing 1
70312	444.703	0.516469	0.160349	3.22091	0.00127786	0.0146402	70312	Cactin	cactin, spliceosome C complex subunit
64103	31.2608	-2.15743	0.670122	-3.21946	0.00128433	0.0146726	64103	Tnmd	tenomodulin
68810	2124.61	-1.29995	0.40372	-3.21992	0.00128224	0.0146726	68810	Nexn	nexilin
94246	1298.5	-0.697857	0.216782	-3.21916	0.00128567	0.0146726	94246	Arid4b	AT rich interactive domain 4B (RBP1-like)
104110	172.207	0.957108	0.297265	3.21972	0.00128318	0.0146726	104110	Adcy4	adenylate cyclase 4
216343	51.9856	-0.925702	0.287513	-3.21969	0.0012833	0.0146726	216343	Tph2	tryptophan hydroxylase 2
226040	187.12	3.23597	1.00517	3.21934	0.00128486	0.0146726	226040	Tmem252	transmembrane protein 252
215693	421.146	-0.61289	0.190402	-3.21893	0.00128668	0.0146747	215693	Zmat1	zinc finger, matrin type 1
54204	199.009	0.989307	0.307358	3.21874	0.00128754	0.0146749	54204	Sept1	septin 1
17306	388.257	-3.23769	1.00612	-3.21801	0.00129084	0.0147031	17306	Sypl2	synaptophysin-like 2
67834	5312.93	-0.40545	0.126037	-3.21692	0.00129576	0.0147496	67834	Idh3a	isocitrate dehydrogenase 3 (NAD+) alpha
17444	122.42	1.12982	0.351247	3.21658	0.00129728	0.0147573	17444	Grap2	GRB2-related adaptor protein 2
67971	77276.9	-0.566073	0.176144	-3.21369	0.00131041	0.0148972	67971	Tppp3	tubulin polymerization-promoting protein family member 3
23919	66.5044	-1.30555	0.406498	-3.21171	0.00131949	0.014981	23919	Insl5	insulin-like 5
93689	135.093	-1.08626	0.338219	-3.21172	0.00131945	0.014981	93689	Lmod1	leiomodin 1 (smooth muscle)
224092	707.491	0.59924	0.186664	3.21026	0.00132613	0.0150468	224092	Lsg1	large 60S subunit nuclear export GTPase 1
104771	2360.78	-0.61972	0.193079	-3.20966	0.0013289	0.0150589	104771	Jkamp	JNK1/MAPK8-associated membrane protein
330171	3392.11	0.441727	0.137624	3.20967	0.00132887	0.0150589	330171	Kctd10	potassium channel tetramerisation domain containing 10
12332	3001.63	0.637677	0.198739	3.20862	0.00133376	0.0151042	12332	Capg	capping protein (actin filament), gelsolin-like
268567	2575.88	0.677961	0.211333	3.20803	0.00133648	0.0151254	268567	Tmem229b	transmembrane protein 229B
12282	1935.8	0.638042	0.198938	3.20725	0.00134012	0.0151569	12282	Hyou1	hypoxia up-regulated 1
14600	1790.64	-0.486706	0.151885	-3.20443	0.00135329	0.0152897	14600	Ghr	growth hormone receptor
71913	2652.86	0.430751	0.134426	3.20437	0.0013536	0.0152897	71913	Tmem79	transmembrane protein 79
85029	128.603	-1.50418	0.469524	-3.20363	0.00135706	0.0153189	85029	Rpph1	ribonuclease P RNA component H1
18970	2526.47	-0.801775	0.250365	-3.20243	0.00136275	0.0153734	18970	Polb	polymerase (DNA directed), beta
19303	1793.25	0.593801	0.185511	3.20089	0.00137003	0.0154457	19303	Pxn	paxillin
23900	128.693	1.51426	0.47327	3.19957	0.00137635	0.015507	23900	Hcst	hematopoietic cell signal transducer
18033	1111.93	0.41096	0.128459	3.19915	0.00137832	0.0155193	18033	Nfkb1	nuclear factor of kappa light polypeptide gene enhancer in B cells 1, p105
110279	1337.6	0.57317	0.179205	3.1984	0.00138195	0.0155502	110279	Bcr	breakpoint cluster region
18003	1010.56	0.323173	0.101071	3.19748	0.00138635	0.0155898	18003	Nedd9	neural precursor cell expressed, developmentally down-regulated gene 9
626802	544.062	-0.89982	0.281435	-3.19726	0.00138742	0.0155919	626802	Gm14322	predicted gene 14322
107746	1721.55	0.704761	0.220472	3.19661	0.00139055	0.0156172	107746	Rapgef1	Rap guanine nucleotide exchange factor (GEF) 1
66195	4.29527	5.08383	1.59062	3.19612	0.00139287	0.0156234	66195	Lce1g	late cornified envelope 1G
101502	601.087	0.675416	0.211313	3.19628	0.00139212	0.0156234	101502	Hsd3b7	hydroxy-delta-5-steroid dehydrogenase, 3 beta- and steroid delta-isomerase 7
75986	4.44354	5.13525	1.60722	3.19512	0.00139771	0.0156677	75986	Agmat	agmatine ureohydrolase (agmatinase)
234889	664.242	-0.581791	0.182227	-3.19266	0.00140967	0.0157917	234889	Gucy1a2	guanylate cyclase 1, soluble, alpha 2
66857	1007.12	0.842613	0.264091	3.19061	0.00141973	0.0158943	66857	Plbd1	phospholipase B domain containing 1
15251	2140.97	0.675634	0.211799	3.18998	0.00142284	0.0159127	15251	Hif1a	hypoxia inducible factor 1, alpha subunit
328365	1772.78	0.521949	0.163625	3.18991	0.00142317	0.0159127	328365	Zmiz1	zinc finger, MIZ-type containing 1
17993	4290.04	-0.680115	0.213239	-3.18945	0.00142542	0.015921	17993	Ndufs4	NADH dehydrogenase (ubiquinone) Fe-S protein 4
228019	459.873	-0.551038	0.172773	-3.18937	0.00142584	0.015921	228019	Mettl8	methyltransferase like 8
242509	1279.75	-0.434334	0.136189	-3.18921	0.00142662	0.015921	242509	Bnc2	basonuclin 2
11889	55.3317	1.7661	0.553864	3.18869	0.00142921	0.0159297	11889	Asgr1	asialoglycoprotein receptor 1
17063	172.557	-1.13746	0.356707	-3.18879	0.00142872	0.0159297	17063	Muc13	mucin 13, epithelial transmembrane
17926	181.999	-1.26301	0.396157	-3.18815	0.00143185	0.0159491	17926	Myoc	myocilin
243914	2455.16	0.682214	0.21408	3.18672	0.00143896	0.0160182	243914	Lgi4	leucine-rich repeat LGI family, member 4
66050	1246.54	-0.654883	0.205579	-3.18555	0.0014448	0.0160538	66050	0610009B22Rik	RIKEN cDNA 0610009B22 gene
74107	64.0748	1.60067	0.502483	3.18553	0.00144489	0.0160538	74107	Cep55	centrosomal protein 55
171207	277.327	1.06295	0.333644	3.18589	0.00144308	0.0160538	171207	Arhgap4	Rho GTPase activating protein 4
13426	4344.44	-0.296063	0.0929711	-3.18446	0.00145025	0.0160931	13426	Dync1i1	dynein cytoplasmic 1 intermediate chain 1
229665	1400.75	-3.31762	1.04179	-3.18453	0.00144988	0.0160931	229665	Ampd1	adenosine monophosphate deaminase 1
12408	2482.67	-0.485501	0.1525	-3.18361	0.00145453	0.0161305	12408	Cbr1	carbonyl reductase 1
27226	11853.7	-0.458923	0.144164	-3.18334	0.00145589	0.0161354	27226	Pla2g7	phospholipase A2, group VII (platelet-activating factor acetylhydrolase, plasma)
240121	1085.74	-0.453487	0.142467	-3.1831	0.00145705	0.0161382	240121	Fsd1	fibronectin type 3 and SPRY domain-containing protein
72690	227.038	1.3051	0.410076	3.18258	0.00145967	0.0161437	72690	Grrp1	glycine/arginine rich protein 1
109077	392.941	0.451824	0.141971	3.18251	0.00146002	0.0161437	109077	Ints5	integrator complex subunit 5
232334	570.088	-0.465385	0.146234	-3.18246	0.00146029	0.0161437	232334	Vgll4	vestigial like family member 4
320135	46.5661	-1.1094	0.348683	-3.18169	0.0014642	0.0161767	320135	BC049715	cDNA sequence BC049715
105450	432.862	0.671694	0.211132	3.18139	0.00146569	0.016183	105450	Mmrn2	multimerin 2
13389	67.3052	-1.67818	0.527676	-3.18033	0.00147109	0.0162039	13389	Dll3	delta-like 3 (Drosophila)
78748	130.686	-0.863649	0.271539	-3.18057	0.00146986	0.0162039	78748	Rassf10	Ras association (RalGDS/AF-6) domain family (N-terminal) member 10
103742	4095.97	-0.659954	0.207513	-3.1803	0.00147124	0.0162039	103742	Mien1	migration and invasion enhancer 1
277463	1354.24	0.375056	0.117916	3.18069	0.00146925	0.0162039	277463	Gpr107	G protein-coupled receptor 107
11951	11834.9	-0.781621	0.245805	-3.17984	0.00147357	0.0162194	11951	Atp5g1	ATP synthase, H+ transporting, mitochondrial F0 complex, subunit C1 (subunit 9)
100504104	25.9947	-1.42199	0.447256	-3.17937	0.00147597	0.0162357	100504104	Gm16062	predicted gene 16062
630499	138.57	0.965608	0.303755	3.17891	0.00147832	0.0162514	630499	H2-K2	histocompatibility 2, K region locus 2
72055	2505.55	0.328097	0.103232	3.17825	0.00148165	0.0162778	72055	Slc38a10	solute carrier family 38, member 10
74782	127.148	-0.899273	0.283021	-3.17741	0.00148598	0.0163153	74782	Glt8d2	glycosyltransferase 8 domain containing 2
17068	62.1862	-1.45211	0.457153	-3.17643	0.001491	0.0163602	17068	Ly6d	lymphocyte antigen 6 complex, locus D
12490	673.881	-0.404283	0.127323	-3.17524	0.0014971	0.0163864	12490	Cd34	CD34 antigen
14205	173.109	1.05935	0.333625	3.17527	0.00149698	0.0163864	14205	Vegfd	vascular endothelial growth factor D
69032	9.62436	-5.05684	1.59252	-3.17537	0.00149648	0.0163864	69032	Lyzl4	lysozyme-like 4
78919	27.6539	-1.68883	0.531846	-3.17541	0.00149627	0.0163864	78919	Fndc8	fibronectin type III domain containing 8
399558	785.929	0.690256	0.217556	3.17278	0.00150987	0.0165159	399558	Flrt2	fibronectin leucine rich transmembrane protein 2
75801	161.283	-0.814057	0.25663	-3.17211	0.00151338	0.0165441	75801	4930447C04Rik	RIKEN cDNA 4930447C04 gene
19416	96.9073	1.61497	0.509166	3.1718	0.00151498	0.0165513	19416	Rasd1	RAS, dexamethasone-induced 1
59095	4915.22	-0.546536	0.172397	-3.17022	0.00152326	0.0166315	59095	Fxyd6	FXYD domain-containing ion transport regulator 6
12722	170.97	0.92162	0.290733	3.16999	0.00152447	0.0166344	12722	Clca3a1	chloride channel accessory 3A1
20306	261.658	1.83398	0.578662	3.16934	0.00152787	0.0166613	20306	Ccl7	chemokine (C-C motif) ligand 7
544717	260.255	-0.954401	0.301225	-3.1684	0.00153281	0.0167047	544717	1190007I07Rik	RIKEN cDNA 1190007I07 gene
73183	30.9488	-2.06843	0.652958	-3.16779	0.00153602	0.0167245	73183	5430402O13Rik	RIKEN cDNA 5430402O13 gene
333433	3142.04	-0.310277	0.0979502	-3.1677	0.00153651	0.0167245	333433	Gpd1l	glycerol-3-phosphate dehydrogenase 1-like
17119	825.585	0.757097	0.239051	3.1671	0.00153969	0.0167488	17119	Mxd1	MAX dimerization protein 1
52592	1818.19	-0.303919	0.0959761	-3.16661	0.00154228	0.0167572	52592	Brms1l	breast cancer metastasis-suppressor 1-like
77521	821.75	0.505892	0.159759	3.16659	0.00154237	0.0167572	77521	Mtus2	microtubule associated tumor suppressor candidate 2
11994	311.147	-0.740447	0.233951	-3.16497	0.00155101	0.0168407	11994	Pcdh15	protocadherin 15
18301	3996.33	1.03039	0.325673	3.16389	0.00155678	0.0168516	18301	Fxyd5	FXYD domain-containing ion transport regulator 5
20203	28706.8	-0.582789	0.184175	-3.16432	0.00155447	0.0168516	20203	S100b	S100 protein, beta polypeptide, neural
21426	97.7498	1.16157	0.367111	3.16409	0.0015557	0.0168516	21426	Tfec	transcription factor EC
66128	1918.16	-0.589297	0.18625	-3.16402	0.00155608	0.0168516	66128	Mrps36	mitochondrial ribosomal protein S36
67776	14375.2	0.374884	0.118478	3.16417	0.00155528	0.0168516	67776	Vwa5a	von Willebrand factor A domain containing 5A
17161	2854.71	-0.493041	0.155857	-3.16343	0.00155921	0.0168676	17161	Maoa	monoamine oxidase A
18476	1110.35	-0.66781	0.211132	-3.163	0.00156152	0.0168822	18476	Pafah1b3	platelet-activating factor acetylhydrolase, isoform 1b, subunit 3
140723	249.167	0.636682	0.201318	3.16257	0.00156381	0.0168967	140723	Cacng5	calcium channel, voltage-dependent, gamma subunit 5
243043	1384.03	-0.389706	0.123233	-3.16235	0.00156502	0.0168993	243043	Kctd8	potassium channel tetramerisation domain containing 8
58217	110.563	1.86207	0.588994	3.16144	0.0015699	0.0169416	58217	Trem1	triggering receptor expressed on myeloid cells 1
24069	322.668	0.698997	0.221211	3.15986	0.00157842	0.0170233	24069	Sufu	suppressor of fused homolog (Drosophila)
15381	7218.59	-0.604489	0.191351	-3.15906	0.00158281	0.0170394	15381	Hnrnpc	heterogeneous nuclear ribonucleoprotein C
68607	548.485	-0.578923	0.18325	-3.1592	0.00158203	0.0170394	68607	Serhl	serine hydrolase-like
71690	118.994	1.81957	0.575931	3.15934	0.00158125	0.0170394	71690	Esm1	endothelial cell-specific molecule 1
216859	167.928	0.76448	0.242422	3.15351	0.00161317	0.0173556	216859	Acap1	ArfGAP with coiled-coil, ankyrin repeat and PH domains 1
11826	7688.85	-0.451943	0.143339	-3.15297	0.00161618	0.0173773	11826	Aqp1	aquaporin 1
12479	181.164	0.632281	0.200632	3.15144	0.00162467	0.0174474	12479	Cd1d1	CD1d1 antigen
545030	388.994	0.840238	0.266619	3.15146	0.00162457	0.0174474	545030	Wdfy4	WD repeat and FYVE domain containing 4
16801	1503.44	0.391203	0.12415	3.15105	0.00162686	0.0174604	16801	Arhgef1	Rho guanine nucleotide exchange factor (GEF) 1
22376	251.065	1.39758	0.443564	3.15079	0.00162829	0.0174651	22376	Was	Wiskott-Aldrich syndrome
22379	333.755	0.629875	0.199953	3.15012	0.00163206	0.0174948	22379	Fmnl3	formin-like 3
20148	1283.14	0.709315	0.225215	3.1495	0.00163553	0.0175107	20148	Dhrs3	dehydrogenase/reductase (SDR family) member 3
94281	810.796	-0.831693	0.26406	-3.14964	0.00163474	0.0175107	94281	Sfxn4	sideroflexin 4
75600	514.831	-0.717372	0.227794	-3.14922	0.00163707	0.0175166	75600	Calml4	calmodulin-like 4
109054	1323.45	-0.831571	0.264131	-3.14833	0.00164209	0.0175597	109054	Pfdn4	prefoldin 4
66730	57.5468	-1.32316	0.420373	-3.14759	0.00164623	0.0175912	66730	4921531C22Rik	RIKEN cDNA 4921531C22 gene
242851	9.29964	-5.02172	1.59549	-3.14745	0.00164703	0.0175912	242851	Gnat3	guanine nucleotide binding protein, alpha transducing 3
17937	410.389	0.468848	0.149026	3.14608	0.00165474	0.0176629	17937	Nab2	Ngfi-A binding protein 2
242253	8.77759	2.95771	0.940204	3.14582	0.00165625	0.0176683	242253	Wdr63	WD repeat domain 63
13924	39.4674	-1.4945	0.47521	-3.14492	0.00166132	0.0177117	13924	Ptprv	protein tyrosine phosphatase, receptor type, V
69046	4460.84	-0.389428	0.12393	-3.14231	0.00167618	0.0178593	69046	Isca1	iron-sulfur cluster assembly 1
18030	358.112	1.23594	0.39337	3.14192	0.00167844	0.0178727	18030	Nfil3	nuclear factor, interleukin 3, regulated
16011	8815.23	0.780609	0.248476	3.14159	0.00168031	0.0178818	16011	Igfbp5	insulin-like growth factor binding protein 5
68625	84.9807	-0.857593	0.273011	-3.14124	0.00168236	0.0178929	68625	Cfap57	cilia and flagella associated protein 57
436022	62.621	1.8758	0.597303	3.14045	0.00168688	0.01793	436022	Dnaaf3	dynein, axonemal assembly factor 3
73689	1434.35	-0.472211	0.150421	-3.13926	0.00169377	0.0179925	73689	Bloc1s2	biogenesis of lysosomal organelles complex-1, subunit 2
13430	1856.7	0.407485	0.129836	3.13845	0.00169843	0.0180163	13430	Dnm2	dynamin 2
23876	3444.84	0.468137	0.149167	3.13834	0.00169907	0.0180163	23876	Fbln5	fibulin 5
69069	37.0217	1.81487	0.578259	3.1385	0.00169815	0.0180163	69069	1810011H11Rik	RIKEN cDNA 1810011H11 gene
71276	158.894	-0.919579	0.293077	-3.13767	0.00170295	0.0180466	71276	Ccdc57	coiled-coil domain containing 57
235542	1380.24	-0.608322	0.193903	-3.13725	0.00170538	0.0180615	235542	Ppp2r3a	protein phosphatase 2, regulatory subunit B, alpha
51797	1600.76	0.460893	0.147011	3.1351	0.00171794	0.0181727	51797	Ctps	cytidine 5-triphosphate synthase
217430	2337.2	-0.348998	0.111314	-3.13525	0.0017171	0.0181727	217430	Pqlc3	PQ loop repeat containing
242669	3298.97	0.227063	0.0724328	3.13481	0.00171968	0.0181802	242669	Azin2	antizyme inhibitor 2
54561	1051.29	-0.372819	0.11895	-3.13426	0.00172286	0.018203	54561	Nap1l3	nucleosome assembly protein 1-like 3
320148	233.365	1.15935	0.370022	3.13319	0.00172918	0.0182516	320148	B430306N03Rik	RIKEN cDNA B430306N03 gene
433100	206.057	-0.552475	0.176333	-3.13313	0.00172954	0.0182516	433100	AA388235	expressed sequence AA388235
30057	3107.38	-0.854584	0.272845	-3.13213	0.00173546	0.0183032	30057	Timm8b	translocase of inner mitochondrial membrane 8B
18751	2761.54	-0.295639	0.0944013	-3.13172	0.00173784	0.0183174	18751	Prkcb	protein kinase C, beta
66086	1864.57	-0.627116	0.20035	-3.13011	0.00174741	0.0184043	66086	Fopnl	Fgfr1op N-terminal like
244864	126.916	1.45955	0.466311	3.12998	0.00174817	0.0184043	244864	Layn	layilin
13043	3814.96	0.424294	0.135569	3.12973	0.00174969	0.0184093	13043	Cttn	cortactin
94254	623.983	0.666824	0.213102	3.12914	0.00175321	0.0184353	94254	Wbscr16	Williams-Beuren syndrome chromosome region 16 homolog (human)
277692	29.3501	1.45869	0.466263	3.12848	0.00175714	0.0184657	277692	Rps19-ps3	ribosomal protein S19, pseudogene 3
208263	1409.89	0.53643	0.171572	3.12657	0.0017686	0.018575	208263	Tor1aip1	torsin A interacting protein 1
76800	411.004	0.480629	0.153786	3.12531	0.00177616	0.0186434	76800	Usp42	ubiquitin specific peptidase 42
66568	196.63	-1.09419	0.350211	-3.12439	0.00178174	0.0186909	66568	Rwdd3	RWD domain containing 3
12552	3435.16	-0.363131	0.116241	-3.12396	0.00178437	0.0187073	12552	Cdh11	cadherin 11
231861	992.842	0.670946	0.214892	3.12224	0.00179481	0.0188056	231861	Tnrc18	trinucleotide repeat containing 18
69315	232.186	-1.05467	0.337892	-3.12134	0.00180033	0.0188522	69315	1700001L19Rik	RIKEN cDNA 1700001L19 gene
72085	528.802	-0.658986	0.211256	-3.11937	0.00181239	0.0189365	72085	Osgepl1	O-sialoglycoprotein endopeptidase-like 1
211039	5.08902	-3.87659	1.24267	-3.11957	0.00181115	0.0189365	211039	BC016548	cDNA sequence BC016548
320790	667.524	0.788574	0.252779	3.11961	0.00181089	0.0189365	320790	Chd7	chromodomain helicase DNA binding protein 7
665001	5776.73	-0.630724	0.202199	-3.11932	0.00181267	0.0189365	665001	Gm14391	predicted gene 14391
15186	565.605	0.939648	0.301339	3.11824	0.00181935	0.0189727	15186	Hdc	histidine decarboxylase
56370	13570.6	-0.621461	0.199282	-3.1185	0.00181775	0.0189727	56370	Tagln3	transgelin 3
103968	127.195	-1.89532	0.607802	-3.11831	0.0018189	0.0189727	103968	Plin1	perilipin 1
30949	2083.34	-0.611336	0.196125	-3.11707	0.00182661	0.0190258	30949	Lcmt1	leucine carboxyl methyltransferase 1
545798	5659.52	-0.35617	0.114258	-3.11723	0.0018256	0.0190258	545798	Tmem233	transmembrane protein 233
21854	5264.41	-0.564115	0.18106	-3.11563	0.00183554	0.0191076	21854	Timm17a	translocase of inner mitochondrial membrane 17a
71769	175.41	-0.615638	0.197622	-3.11522	0.00183808	0.0191227	71769	Bbs10	Bardet-Biedl syndrome 10 (human)
13345	63.8756	2.14672	0.689255	3.11456	0.00184222	0.0191545	13345	Twist2	twist basic helix-loop-helix transcription factor 2
12048	2340.33	0.451008	0.144825	3.11415	0.00184476	0.0191696	12048	Bcl2l1	BCL2-like 1
216976	5.33527	3.29532	1.05903	3.11165	0.00186042	0.0193177	216976	BC030499	cDNA sequence BC030499
100043213	784.913	-0.480182	0.154323	-3.11153	0.00186119	0.0193177	100043213	5330434G04Rik	RIKEN cDNA 5330434G04 gene
18008	5039.32	0.882475	0.283749	3.11006	0.00187052	0.0193916	18008	Nes	nestin
67610	1336.12	-0.475481	0.152878	-3.11019	0.00186964	0.0193916	67610	Rspry1	ring finger and SPRY domain containing 1
71861	7.73954	2.83819	0.912812	3.10929	0.0018754	0.0194309	71861	Zswim2	zinc finger SWIM-type containing 2
227737	3582.8	0.498295	0.16028	3.1089	0.00187784	0.0194447	227737	Fam129b	family with sequence similarity 129, member B
654795	1591.45	-0.364489	0.117293	-3.1075	0.00188679	0.0195259	654795	Sdr39u1	short chain dehydrogenase/reductase family 39U, member 1
26549	464.351	-3.13498	1.00917	-3.10649	0.00189321	0.0195648	26549	Itgb1bp2	integrin beta 1 binding protein 2
69350	100.571	-1.15157	0.370734	-3.1062	0.00189511	0.0195648	69350	1700003G18Rik	RIKEN cDNA 1700003G18 gene
245631	66.1681	-0.789719	0.254231	-3.1063	0.00189443	0.0195648	245631	Mum1l1	melanoma associated antigen (mutated) 1-like 1
259300	2088.06	0.404158	0.130103	3.10646	0.00189344	0.0195648	259300	Ehd2	EH-domain containing 2
100038659	28.2977	2.29345	0.738382	3.10604	0.00189608	0.0195648	100038659	Mirt2	myocardial infraction associated transcript 2
75597	1409.11	-0.803303	0.258743	-3.10464	0.0019051	0.0196464	75597	Ndufaf2	NADH dehydrogenase (ubiquinone) 1 alpha subcomplex, assembly factor 2
66349	817.03	-0.530985	0.171088	-3.10358	0.00191192	0.0197051	66349	Atp5sl	ATP5S-like
26572	2770.04	-0.518118	0.166955	-3.10335	0.00191346	0.0197095	26572	Cops3	COP9 signalosome subunit 3
67149	513.981	0.837825	0.270017	3.10286	0.00191659	0.0197302	67149	Nkain1	Na+/K+ transporting ATPase interacting 1
27371	65.3522	2.13536	0.688412	3.10187	0.00192304	0.0197851	27371	Sh2d2a	SH2 domain containing 2A
12922	122.627	-1.30077	0.419538	-3.10049	0.00193203	0.019843	12922	Crhr2	corticotropin releasing hormone receptor 2
70361	1331.57	0.397081	0.128062	3.10068	0.00193075	0.019843	70361	Lman1	lectin, mannose-binding, 1
71893	48.3826	1.58076	0.50983	3.10056	0.00193154	0.019843	71893	Noxo1	NADPH oxidase organizer 1
107607	522.595	0.890838	0.287374	3.09992	0.0019357	0.0198691	107607	Nod1	nucleotide-binding oligomerization domain containing 1
12819	1345.47	-0.645346	0.208232	-3.09917	0.00194063	0.0199072	12819	Col15a1	collagen, type XV, alpha 1
228357	692.586	0.677694	0.218681	3.09901	0.00194167	0.0199072	228357	Lrp4	low density lipoprotein receptor-related protein 4
66606	1042.41	-0.458929	0.148141	-3.09792	0.00194886	0.0199577	66606	Lrrc57	leucine rich repeat containing 57
78752	619.968	0.473048	0.152694	3.098	0.00194831	0.0199577	78752	Csgalnact2	chondroitin sulfate N-acetylgalactosaminyltransferase 2
65086	762.623	-0.729227	0.235462	-3.09701	0.00195485	0.0200075	65086	Lpar3	lysophosphatidic acid receptor 3
231932	48.6347	2.39676	0.774322	3.09529	0.00196618	0.0201117	231932	Gimap7	GTPase, IMAP family member 7
13682	31684.7	-0.474147	0.153227	-3.09442	0.00197201	0.0201131	13682	Eif4a2	eukaryotic translation initiation factor 4A2
22239	3039.06	-0.854182	0.275993	-3.09494	0.00196851	0.0201131	22239	Ugt8a	UDP galactosyltransferase 8A
72930	5182.84	-0.353345	0.114171	-3.09487	0.00196898	0.0201131	72930	Ppp2r2b	protein phosphatase 2, regulatory subunit B, beta
93843	470.673	-0.817255	0.264101	-3.09448	0.00197157	0.0201131	93843	Pnck	pregnancy upregulated non-ubiquitously expressed CaM kinase
226123	1392.11	-0.517357	0.167174	-3.09473	0.00196995	0.0201131	226123	Morn4	MORN repeat containing 4
19703	293.958	0.792287	0.256069	3.09404	0.00197454	0.0201273	19703	Renbp	renin binding protein
66576	16648.6	-0.888826	0.287459	-3.09201	0.00198807	0.0202535	66576	Uqcrh	ubiquinol-cytochrome c reductase hinge protein
21894	6015.63	0.601991	0.194736	3.09132	0.00199271	0.0202891	21894	Tln1	talin 1
66060	8485.51	-0.653518	0.211455	-3.09058	0.00199769	0.0203281	66060	Cystm1	cysteine-rich transmembrane module containing 1
12301	5237.23	-0.700745	0.226777	-3.09002	0.00200146	0.0203547	12301	Cacybp	calcyclin binding protein
100504362	574.748	-1.12077	0.36277	-3.08949	0.00200502	0.0203792	100504362	Gm1987	predicted gene 1987
218793	2005.6	-0.354711	0.11485	-3.08846	0.00201196	0.0204379	218793	Ube2e2	ubiquitin-conjugating enzyme E2E 2
75422	539.409	-0.668706	0.216539	-3.08816	0.00201402	0.0204471	75422	Mettl5	methyltransferase like 5
13244	9736.05	-0.317107	0.102705	-3.08754	0.00201819	0.0204777	13244	Degs1	delta(4)-desaturase, sphingolipid 1
13180	1317.72	-0.614872	0.199233	-3.08619	0.00202738	0.0205473	13180	Pcbd1	pterin 4 alpha carbinolamine dehydratase/dimerization cofactor of hepatocyte nuclear factor 1 alpha (TCF1) 1
109323	444.275	-0.547846	0.17751	-3.08628	0.00202675	0.0205473	109323	C1qtnf7	C1q and tumor necrosis factor related protein 7
18132	270.359	0.49889	0.161671	3.08584	0.00202981	0.0205598	18132	Notch4	notch 4
94061	847.317	-0.767549	0.24876	-3.0855	0.00203211	0.0205598	94061	Mrpl1	mitochondrial ribosomal protein L1
407786	1563.27	-0.370358	0.12003	-3.08554	0.00203185	0.0205598	407786	Taf9b	TATA-box binding protein associated factor 9B
606735	125.407	-1.51019	0.489626	-3.08438	0.00203974	0.0206252	606735	A330069E16Rik	RIKEN cDNA A330069E16 gene
66362	326.496	0.54134	0.175585	3.08307	0.00204879	0.020693	66362	Exosc3	exosome component 3
67457	1133.47	0.498164	0.161573	3.08321	0.00204779	0.020693	67457	Frmd8	FERM domain containing 8
67618	978.053	-0.62645	0.203202	-3.0829	0.00204997	0.0206931	67618	Aasdhppt	aminoadipate-semialdehyde dehydrogenase-phosphopantetheinyl transferase
20336	2602.32	-0.314474	0.102014	-3.08266	0.00205158	0.0206932	20336	Exoc4	exocyst complex component 4
246049	1101.25	-0.687474	0.223021	-3.08255	0.00205233	0.0206932	246049	Slc36a2	solute carrier family 36 (proton/amino acid symporter), member 2
16549	923.573	0.55609	0.180421	3.08218	0.00205489	0.0207073	16549	Khsrp	KH-type splicing regulatory protein
67976	872.747	0.516064	0.167463	3.08165	0.00205854	0.0207322	67976	Trabd	TraB domain containing
18356	210.326	1.69819	0.551164	3.0811	0.00206237	0.0207589	18356	Olfr56	olfactory receptor 56
102193	892.43	0.404198	0.131226	3.08017	0.00206885	0.0208004	102193	Zdhhc7	zinc finger, DHHC domain containing 7
110196	13110.6	-0.398769	0.129462	-3.0802	0.00206858	0.0208004	110196	Fdps	farnesyl diphosphate synthetase
77862	773.267	-0.874244	0.283887	-3.07955	0.00207312	0.0208315	77862	Thyn1	thymocyte nuclear protein 1
76299	1546.52	0.3216	0.104458	3.07876	0.00207867	0.0208754	76299	Erp44	endoplasmic reticulum protein 44
67695	3600.1	-0.846247	0.275083	-3.07634	0.0020956	0.0210215	67695	Ost4	oligosaccharyltransferase complex subunit 4 (non-catalytic)
80334	5902.51	-0.417324	0.135652	-3.07644	0.00209491	0.0210215	80334	Kcnip4	Kv channel interacting protein 4
320879	481.972	-0.715435	0.232577	-3.07612	0.00209715	0.0210251	320879	B230217O12Rik	RIKEN cDNA B230217O12 gene
216616	2446.53	0.630497	0.205046	3.07491	0.00210566	0.0210984	216616	Efemp1	epidermal growth factor-containing fibulin-like extracellular matrix protein 1
22145	12893.6	-0.496625	0.161575	-3.07366	0.00211451	0.0211631	22145	Tuba4a	tubulin, alpha 4A
56307	7552.79	-0.440129	0.143191	-3.07371	0.00211414	0.0211631	56307	Metap2	methionine aminopeptidase 2
73385	10675.8	0.283239	0.0921726	3.07292	0.00211974	0.0212034	73385	Fam177a	family with sequence similarity 177, member A
102774	1816.24	-0.478988	0.15589	-3.07261	0.00212198	0.0212138	102774	Bbs4	Bardet-Biedl syndrome 4 (human)
14867	296.272	-0.679619	0.22124	-3.07186	0.00212729	0.0212308	14867	Gstm6	glutathione S-transferase, mu 6
93765	5334.94	-0.332075	0.108094	-3.0721	0.0021256	0.0212308	93765	Ube2n	ubiquitin-conjugating enzyme E2N
209590	8.26885	3.40562	1.10859	3.07201	0.0021262	0.0212308	209590	Il23r	interleukin 23 receptor
17681	142.256	-0.77873	0.25354	-3.07142	0.00213041	0.02125	17681	Msc	musculin
23833	2315.97	1.15324	0.375533	3.07093	0.00213393	0.0212528	23833	Cd52	CD52 antigen
75614	97.9094	-1.39571	0.454497	-3.07088	0.00213431	0.0212528	75614	Rab26os	RAB26, member RAS oncogene family, opposite strand
243910	64.0321	1.65704	0.539565	3.07106	0.00213299	0.0212528	243910	Nfkbid	nuclear factor of kappa light polypeptide gene enhancer in B cells inhibitor, delta
67726	2726.83	-0.353664	0.115178	-3.07057	0.00213649	0.0212585	67726	Fam114a2	family with sequence similarity 114, member A2
69524	504.976	0.899291	0.292885	3.07046	0.00213729	0.0212585	69524	Esam	endothelial cell-specific adhesion molecule
54122	952.983	-0.400876	0.130652	-3.06826	0.00215309	0.0213916	54122	Uevld	UEV and lactate/malate dehyrogenase domains
65107	2281.61	0.50227	0.16369	3.06842	0.00215197	0.0213916	65107	Lrp10	low-density lipoprotein receptor-related protein 10
58523	3618.94	-0.3159	0.102978	-3.06764	0.00215758	0.021412	58523	Elp2	elongator acetyltransferase complex subunit 2
72333	575.216	-0.420954	0.137221	-3.06771	0.00215706	0.021412	72333	Palld	palladin, cytoskeletal associated protein
546546	197.023	0.941959	0.307185	3.06642	0.00216636	0.0214871	546546	Serpina3h	serine (or cysteine) peptidase inhibitor, clade A, member 3H
258783	222.611	1.66484	0.543064	3.06565	0.00217199	0.0215309	258783	Olfr920	olfactory receptor 920
11856	156.443	-0.900095	0.293643	-3.06527	0.00217474	0.0215445	11856	Arhgap6	Rho GTPase activating protein 6
76654	938.717	-0.461626	0.150606	-3.06512	0.00217581	0.0215445	76654	Upp2	uridine phosphorylase 2
109333	827.412	0.417254	0.136158	3.06448	0.00218052	0.021579	109333	Pkn2	protein kinase N2
210766	2028.2	-0.608265	0.198546	-3.0636	0.00218689	0.02163	210766	Brcc3	BRCA1/BRCA2-containing complex, subunit 3
12519	129.319	0.70113	0.228903	3.06301	0.00219126	0.021649	12519	Cd80	CD80 antigen
67267	5229.4	-0.861302	0.281188	-3.06308	0.00219072	0.021649	67267	Uqcc2	ubiquinol-cytochrome c reductase complex assembly factor 2
12793	4804.58	-0.314381	0.102665	-3.0622	0.00219718	0.0216832	12793	Cnih1	cornichon family AMPA receptor auxiliary protein 1
223433	554.832	0.674749	0.220342	3.06229	0.00219652	0.0216832	223433	Fam105a	family with sequence similarity 105, member A
69358	434.254	-0.599314	0.195736	-3.06184	0.00219978	0.0216968	69358	Lrrc51	leucine rich repeat containing 51
108829	1596.32	0.572178	0.186923	3.06104	0.00220569	0.0217429	108829	Jmjd1c	jumonji domain containing 1C
237782	799.783	0.487906	0.159441	3.06011	0.00221258	0.0217986	237782	Smcr8	Smith-Magenis syndrome chromosome region, candidate 8 homolog (human)
212090	973.05	-0.685404	0.224004	-3.05979	0.00221492	0.0218095	212090	Tmem60	transmembrane protein 60
56016	2048.66	-0.470062	0.15364	-3.0595	0.0022171	0.0218188	56016	Hebp2	heme binding protein 2
22365	1276.97	-0.54628	0.178568	-3.05922	0.00221914	0.0218267	22365	Vps45	vacuolar protein sorting 45
15950	614.419	0.858241	0.280602	3.05857	0.00222393	0.0218616	15950	Ifi203	interferon activated gene 203
70152	1539.55	-0.40333	0.131921	-3.05737	0.00223286	0.0219372	70152	Mettl7a1	methyltransferase like 7A1
57316	3174.26	-0.659869	0.21587	-3.0568	0.00223716	0.0219672	57316	C1d	C1D nuclear receptor co-repressor
56369	758.317	-0.577445	0.188965	-3.05583	0.00224442	0.0220263	56369	Apip	APAF1 interacting protein
382562	101.431	-1.00733	0.32969	-3.05538	0.00224779	0.022047	382562	Pfn4	profilin family, member 4
72201	2907.8	-0.309391	0.101273	-3.05503	0.00225038	0.0220603	72201	Otud6b	OTU domain containing 6B
260409	613.017	-0.587262	0.192246	-3.05475	0.00225249	0.0220687	260409	Cdc42ep3	CDC42 effector protein (Rho GTPase binding) 3
15040	6.14048	3.17	1.03883	3.05152	0.00227686	0.022295	15040	H2-T23	histocompatibility 2, T region locus 23
26462	474.556	-0.596808	0.195609	-3.05103	0.00228059	0.0223192	26462	Txnrd2	thioredoxin reductase 2
232989	2186.82	0.439507	0.144126	3.04946	0.00229256	0.0224239	232989	Hnrnpul1	heterogeneous nuclear ribonucleoprotein U-like 1
12557	5.22474	4.17252	1.36898	3.04791	0.00230438	0.0224948	12557	Cdh17	cadherin 17
13139	1009.36	0.501161	0.164433	3.04782	0.00230505	0.0224948	13139	Dgka	diacylglycerol kinase, alpha
21681	971.819	0.604975	0.198504	3.04768	0.00230618	0.0224948	21681	Alyref	Aly/REF export factor
68152	1320.4	-0.47099	0.154527	-3.04795	0.0023041	0.0224948	68152	Fam133b	family with sequence similarity 133, member B
98952	1524.62	0.413226	0.135568	3.0481	0.00230291	0.0224948	98952	Fam102a	family with sequence similarity 102, member A
29863	1045.41	0.418183	0.137259	3.04667	0.00231393	0.0225455	29863	Pde7b	phosphodiesterase 7B
56738	691.212	0.631252	0.207187	3.04678	0.0023131	0.0225455	56738	Mocs1	molybdenum cofactor synthesis 1
12585	1812.72	0.369622	0.121336	3.04627	0.00231699	0.0225628	12585	Cdr2	cerebellar degeneration-related 2
228550	10.426	2.97625	0.977608	3.04442	0.00233133	0.02269	228550	Itpka	inositol 1,4,5-trisphosphate 3-kinase A
72121	69.3373	1.53151	0.503304	3.04292	0.00234293	0.0227903	72121	Dennd2d	DENN/MADD domain containing 2D
56429	202.116	-1.27489	0.418993	-3.04274	0.00234433	0.0227914	56429	Dpt	dermatopontin
213311	145.961	-0.651639	0.21419	-3.04234	0.00234743	0.022809	213311	Fbxl21	F-box and leucine-rich repeat protein 21
104252	1002.65	-0.536047	0.176211	-3.04208	0.00234948	0.0228163	104252	Cdc42ep2	CDC42 effector protein (Rho GTPase binding) 2
11600	280.498	-0.886662	0.291496	-3.04176	0.00235197	0.022828	11600	Angpt1	angiopoietin 1
65970	1593.21	0.431744	0.141956	3.0414	0.00235482	0.0228431	65970	Lima1	LIM domain and actin binding 1
22422	16.0106	2.35366	0.77397	3.04102	0.00235776	0.022859	22422	Wnt7b	wingless-type MMTV integration site family, member 7B
68194	7955.95	-0.785527	0.25833	-3.04078	0.00235963	0.0228646	68194	Ndufb4	NADH dehydrogenase (ubiquinone) 1 beta subcomplex 4
269514	1065.79	-0.376437	0.12381	-3.04043	0.00236239	0.0228788	269514	Fbxl4	F-box and leucine-rich repeat protein 4
20361	1129.67	0.747587	0.246023	3.03869	0.00237612	0.0229865	20361	Sema7a	sema domain, immunoglobulin domain (Ig), and GPI membrane anchor, (semaphorin) 7A
215951	567.385	-0.611936	0.201374	-3.0388	0.0023752	0.0229865	215951	Lace1	lactation elevated 1
234311	316.788	1.03094	0.339318	3.03828	0.00237936	0.0230053	234311	Ddx60	DEAD (Asp-Glu-Ala-Asp) box polypeptide 60
101488	790.82	0.429252	0.141289	3.0381	0.00238072	0.0230058	101488	Slco2b1	solute carrier organic anion transporter family, member 2b1
60344	261.909	-0.536294	0.176604	-3.0367	0.00239181	0.0231003	60344	Fign	fidgetin
235416	108.837	1.84818	0.608886	3.03534	0.00240265	0.0231923	235416	Lman1l	lectin, mannose-binding 1 like
75729	169.636	-0.705163	0.232358	-3.03482	0.00240679	0.0232196	75729	Fam227a	family with sequence similarity 227, member A
15936	295.154	0.977713	0.322213	3.03437	0.00241039	0.0232417	15936	Ier2	immediate early response 2
77015	896.766	-0.58102	0.191493	-3.03415	0.00241213	0.0232457	77015	Mpped2	metallophosphoesterase domain containing 2
58799	3293.59	-0.493899	0.162808	-3.03363	0.00241628	0.023273	58799	Crbn	cereblon
19660	118.604	-0.875448	0.288621	-3.03321	0.00241964	0.02328	19660	Rbp2	retinol binding protein 2, cellular
243407	90.5885	-1.05539	0.347935	-3.0333	0.00241893	0.02328	243407	C130060K24Rik	RIKEN cDNA C130060K24 gene
16519	507.884	-0.595419	0.196335	-3.03268	0.00242396	0.0233088	16519	Kcnj3	potassium inwardly-rectifying channel, subfamily J, member 3
12257	2233.49	0.938401	0.309482	3.03216	0.00242807	0.0233257	12257	Tspo	translocator protein
100503619	83.8877	-1.569	0.517458	-3.03213	0.00242836	0.0233257	100503619	E330011O21Rik	RIKEN cDNA E330011O21 gene
19143	23.3194	2.34079	0.772128	3.0316	0.0024326	0.0233537	19143	St14	suppression of tumorigenicity 14 (colon carcinoma)
56753	24.6782	2.52766	0.833877	3.03121	0.00243574	0.0233711	56753	Tacstd2	tumor-associated calcium signal transducer 2
80750	873.539	0.777617	0.256576	3.03074	0.00243952	0.0233947	80750	N4bp1	NEDD4 binding protein 1
17190	988.1	0.368064	0.121493	3.02951	0.00244953	0.0234398	17190	Mbd1	methyl-CpG binding domain protein 1
52187	1687.29	-0.426293	0.140709	-3.0296	0.00244875	0.0234398	52187	Rragd	Ras-related GTP binding D
67608	1348.89	-0.538206	0.177647	-3.02964	0.00244845	0.0234398	67608	Narf	nuclear prelamin A recognition factor
320865	1194.68	-0.435983	0.143906	-3.02963	0.00244852	0.0234398	320865	Cdh18	cadherin 18
100503460	447.611	-0.716823	0.236652	-3.02901	0.00245354	0.0234654	100503460	Gm19705	predicted gene, 19705
72421	349.821	-0.446755	0.147573	-3.02734	0.00246714	0.0235828	72421	Ttc30b	tetratricopeptide repeat domain 30B
108138	523.268	-0.562306	0.185773	-3.02684	0.00247124	0.0236091	108138	Xrcc4	X-ray repair complementing defective repair in Chinese hamster cells 4
14544	2102.18	0.36865	0.121819	3.02621	0.00247641	0.0236379	14544	Gda	guanine deaminase
23943	5507.73	0.504116	0.166587	3.02615	0.00247693	0.0236379	23943	Esyt1	extended synaptotagmin-like protein 1
381319	57.4868	2.01639	0.666383	3.02587	0.00247917	0.0236465	381319	Batf3	basic leucine zipper transcription factor, ATF-like 3
12313	76193.4	-0.256137	0.0846879	-3.02448	0.00249057	0.0237297	12313	Calm1	calmodulin 1
217837	2013.14	0.29433	0.0973117	3.02461	0.00248956	0.0237297	217837	Itpk1	inositol 1,3,4-triphosphate 5/6 kinase
12985	8.99075	4.1412	1.36961	3.02363	0.00249759	0.0237837	12985	Csf3	colony stimulating factor 3 (granulocyte)
18582	2257.7	-0.464044	0.153481	-3.02345	0.00249908	0.023785	18582	Pde6d	phosphodiesterase 6D, cGMP-specific, rod, delta
652925	513.335	0.577285	0.190953	3.02318	0.00250133	0.0237936	652925	Tmem243	transmembrane protein 243, mitochondrial
16530	4.75375	4.03767	1.33694	3.02008	0.00252705	0.024006	16530	Kcnk7	potassium channel, subfamily K, member 7
64058	589.498	0.606234	0.20074	3.02	0.00252773	0.024006	64058	Perp	PERP, TP53 apoptosis effector
212937	392.187	0.794342	0.263018	3.02011	0.00252686	0.024006	212937	Tifab	TRAF-interacting protein with forkhead-associated domain, family member B
52468	2516.52	0.429651	0.142281	3.01974	0.00252992	0.0240139	52468	Ctdsp2	CTD (carboxy-terminal domain, RNA polymerase II, polypeptide A) small phosphatase 2
12310	49981.9	-0.590687	0.195644	-3.0192	0.00253444	0.0240358	12310	Calca	calcitonin/calcitonin-related polypeptide, alpha
208154	66.8508	1.56161	0.517238	3.01914	0.00253495	0.0240358	208154	Btla	B and T lymphocyte associated
319480	193.021	-0.623391	0.206503	-3.01879	0.00253785	0.0240504	319480	Itga11	integrin alpha 11
12314	57613.8	-0.646961	0.214366	-3.01803	0.00254426	0.0240982	12314	Calm2	calmodulin 2
233900	992.896	0.505437	0.167532	3.01696	0.00255327	0.0241705	233900	Rnf40	ring finger protein 40
56044	3254.94	-0.377502	0.125155	-3.01629	0.0025589	0.0242108	56044	Rala	v-ral simian leukemia viral oncogene A (ras related)
100043497	12.2261	2.7038	0.897047	3.01411	0.00257731	0.024372	100043497	Nat8f7	N-acetyltransferase 8 (GCN5-related) family member 7
14675	3199.42	-0.392007	0.130087	-3.01342	0.00258323	0.0244148	14675	Gna14	guanine nucleotide binding protein, alpha 14
56405	215.447	-0.582089	0.193266	-3.01186	0.00259652	0.0245273	56405	Dusp14	dual specificity phosphatase 14
73472	18.8845	2.44059	0.810413	3.01154	0.00259927	0.0245402	73472	Spata18	spermatogenesis associated 18
208677	7.24043	2.70864	0.899626	3.01085	0.0026052	0.024583	208677	Creb3l3	cAMP responsive element binding protein 3-like 3
14812	69.9177	-1.44957	0.481554	-3.01019	0.00261087	0.0245971	14812	Grin2b	glutamate receptor, ionotropic, NMDA2B (epsilon 2)
67855	349.891	1.33918	0.444875	3.01025	0.00261035	0.0245971	67855	Asprv1	aspartic peptidase, retroviral-like 1
68527	19.0401	-1.7906	0.594822	-3.01031	0.00260981	0.0245971	68527	Ucma	upper zone of growth plate and cartilage matrix associated
56176	2114.79	-0.779466	0.258971	-3.00986	0.00261369	0.0246105	56176	Pigp	phosphatidylinositol glycan anchor biosynthesis, class P
231130	257.807	1.17943	0.391904	3.00949	0.00261683	0.0246266	231130	Tnip2	TNFAIP3 interacting protein 2
231290	13.0073	2.00926	0.667674	3.00934	0.00261818	0.0246266	231290	Slc10a4	solute carrier family 10 (sodium/bile acid cotransporter family), member 4
170756	522.037	0.485108	0.161274	3.00798	0.00262987	0.0247233	170756	Slc8b1	solute carrier family 8 (sodium/lithium/calcium exchanger), member B1
23807	1323.43	0.270862	0.0900749	3.00707	0.00263779	0.0247845	23807	Arih2	ariadne RBR E3 ubiquitin protein ligase 2
75276	11360.2	-0.358868	0.119373	-3.00628	0.00264467	0.024836	75276	Ppp1r1c	protein phosphatase 1, regulatory (inhibitor) subunit 1C
16621	20.8055	2.12118	0.705643	3.00603	0.00264683	0.0248431	16621	Klkb1	kallikrein B, plasma 1
56349	897.296	0.61381	0.204268	3.00493	0.00265641	0.0249198	56349	Net1	neuroepithelial cell transforming gene 1
100043381	15434.6	-0.482376	0.160558	-3.00436	0.00266138	0.0249531	100043381	Gm14308	predicted gene 14308
54188	290.951	0.540823	0.180081	3.00322	0.00267137	0.0250335	54188	Cpsf4	cleavage and polyadenylation specific factor 4
98758	5919.5	0.276972	0.0922342	3.00292	0.00267398	0.0250447	98758	Hnrnpf	heterogeneous nuclear ribonucleoprotein F
236266	479.793	-0.465441	0.155072	-3.00146	0.00268693	0.0251525	236266	Alms1	Alstrom syndrome 1
14453	467.609	-0.604407	0.201452	-3.00026	0.00269749	0.0252247	14453	Gas2	growth arrest specific 2
17079	159.997	1.44488	0.481559	3.00042	0.00269608	0.0252247	17079	Cd180	CD180 antigen
16597	257.714	-0.504025	0.16808	-2.99872	0.00271114	0.0253389	16597	Klf12	Kruppel-like factor 12
17979	943.452	0.422478	0.140894	2.99855	0.0027127	0.02534	17979	Ncoa3	nuclear receptor coactivator 3
19720	502.167	0.498429	0.16634	2.99645	0.00273139	0.0255012	19720	Trim27	tripartite motif-containing 27
14768	4844.98	-0.422389	0.140997	-2.99572	0.00273798	0.0255442	14768	Lancl1	LanC (bacterial lantibiotic synthetase component C)-like 1
66618	3004.96	-0.796223	0.265796	-2.99562	0.00273889	0.0255442	66618	Snrnp27	small nuclear ribonucleoprotein 27 (U4/U6.U5)
108077	1713.68	0.379875	0.126843	2.99483	0.00274595	0.0255964	108077	Skiv2l	superkiller viralicidic activity 2-like (S. cerevisiae)
80517	722.228	0.762289	0.254554	2.99461	0.00274797	0.0256018	80517	Herpud2	HERPUD family member 2
67564	1400.41	-0.477577	0.159543	-2.9934	0.00275885	0.0256896	67564	Tmem35a	transmembrane protein 35A
73815	5.67127	2.77427	0.926937	2.99294	0.00276305	0.0257151	73815	4930404H11Rik	RIKEN cDNA 4930404H11 gene
226548	1083.16	0.428277	0.143109	2.99266	0.00276554	0.0257248	226548	Aph1a	aph1 homolog A, gamma secretase subunit
100526497	320.646	-0.636966	0.212929	-2.99145	0.00277657	0.0258137	100526497	Mir466p	microRNA 466p
225655	243.963	0.721069	0.241062	2.99121	0.00277872	0.0258201	225655	Slmo1	slowmo homolog 1 (Drosophila)
170439	2387.78	-0.718354	0.240201	-2.99064	0.00278395	0.0258552	170439	Elovl6	ELOVL family member 6, elongation of long chain fatty acids (yeast)
60505	6.70768	3.66054	1.22439	2.98968	0.00279272	0.025923	60505	Il21	interleukin 21
76770	9.62524	2.85545	0.955438	2.98863	0.00280235	0.0259987	76770	2010005H15Rik	RIKEN cDNA 2010005H15 gene
21969	3083.57	-0.463097	0.154968	-2.98834	0.00280496	0.0260093	21969	Top1	topoisomerase (DNA) I
574437	314.339	-1.56857	0.525021	-2.98764	0.00281141	0.0260553	574437	Xlr3b	X-linked lymphocyte-regulated 3B
28080	16390.3	-0.750746	0.251343	-2.98693	0.0028179	0.0261018	28080	Atp5o	ATP synthase, H+ transporting, mitochondrial F1 complex, O subunit
22694	1175.24	-0.668162	0.223713	-2.9867	0.00282011	0.0261085	22694	Zfp35	zinc finger protein 35
73827	250.113	0.865588	0.289845	2.98638	0.00282306	0.0261222	73827	Tmem198b	transmembrane protein 198b
56464	1568.25	-0.396527	0.132816	-2.98553	0.00283085	0.0261805	56464	Ctsf	cathepsin F
20262	44717.2	-0.715328	0.239699	-2.98428	0.0028425	0.0262745	20262	Stmn3	stathmin-like 3
13132	1185.69	0.649246	0.217644	2.98306	0.0028538	0.0263651	13132	Dab2	disabled 2, mitogen-responsive phosphoprotein
66457	154.615	-0.909536	0.305005	-2.98203	0.0028634	0.02644	66457	2810002D19Rik	RIKEN cDNA 2810002D19 gene
58185	965.554	0.833275	0.279608	2.98016	0.00288102	0.0265849	58185	Rsad2	radical S-adenosyl methionine domain containing 2
72361	92.6649	0.677853	0.227464	2.98004	0.0028821	0.0265849	72361	Ces2g	carboxylesterase 2G
97440	124.55	0.798266	0.267895	2.97977	0.00288463	0.0265943	97440	B3gnt9	UDP-GlcNAc:betaGal beta-1,3-N-acetylglucosaminyltransferase 9
171486	4983.32	-0.299409	0.100516	-2.97871	0.00289465	0.0266728	171486	Cd99l2	CD99 antigen-like 2
72381	3.0474	4.59864	1.54399	2.9784	0.00289753	0.0266854	72381	2210409E12Rik	transcription elongation factor B (SIII), polypeptide 2 pseudogene
230815	1167.34	0.424877	0.14271	2.97721	0.00290882	0.0267754	230815	Man1c1	mannosidase, alpha, class 1C, member 1
380694	93.842	-0.798404	0.26823	-2.97656	0.00291501	0.0268184	380694	Ccnjl	cyclin J-like
329384	432.415	-0.759236	0.25513	-2.97588	0.00292147	0.0268638	329384	Ptrh1	peptidyl-tRNA hydrolase 1 homolog
236904	305.633	-0.840168	0.282386	-2.97524	0.00292756	0.0269059	236904	Klhl15	kelch-like 15
16859	5804.9	0.533229	0.17929	2.97412	0.00293827	0.0269902	16859	Lgals9	lectin, galactose binding, soluble 9
18793	522.394	0.609934	0.205116	2.97361	0.00294322	0.0270216	18793	Plaur	plasminogen activator, urokinase receptor
69211	104.76	-1.64587	0.553569	-2.97319	0.00294719	0.027044	69211	2310081J21Rik	RIKEN cDNA 2310081J21 gene
73284	526.385	-2.28178	0.767499	-2.97301	0.00294894	0.027046	73284	Ddit4l	DNA-damage-inducible transcript 4-like
12522	159.43	-0.685179	0.23048	-2.97283	0.00295065	0.0270476	12522	Cd83	CD83 antigen
626615	20.7273	-2.30372	0.775113	-2.97211	0.0029576	0.0270973	626615	Apol11a	apolipoprotein L 11a
14137	14553.7	-0.341865	0.115056	-2.97129	0.00296548	0.0271553	14137	Fdft1	farnesyl diphosphate farnesyl transferase 1
68512	2885.67	-0.749236	0.252386	-2.96861	0.00299147	0.0273719	68512	Tomm5	translocase of outer mitochondrial membrane 5 homolog (yeast)
192166	343.591	0.692314	0.233217	2.96854	0.00299223	0.0273719	192166	Sardh	sarcosine dehydrogenase
98267	582.322	0.687876	0.23188	2.96651	0.00301197	0.0275282	98267	Stk17b	serine/threonine kinase 17b (apoptosis-inducing)
213391	2932.17	0.67177	0.226454	2.96647	0.00301243	0.0275282	213391	Rassf4	Ras association (RalGDS/AF-6) domain family member 4
11611	4.35646	5.10646	1.72209	2.96527	0.00302422	0.0276201	11611	Agxt	alanine-glyoxylate aminotransferase
26373	1143.71	0.583474	0.196779	2.96512	0.00302561	0.0276201	26373	Clcn7	chloride channel, voltage-sensitive 7
14595	1087.87	0.642455	0.216703	2.96468	0.00303001	0.0276459	14595	B4galt1	UDP-Gal:betaGlcNAc beta 1,4- galactosyltransferase, polypeptide 1
244416	182.388	0.576184	0.194416	2.96366	0.00304	0.0277227	244416	Ppp1r3b	protein phosphatase 1, regulatory (inhibitor) subunit 3B
55942	837.272	0.52868	0.178454	2.96255	0.00305101	0.0277944	55942	Sertad1	SERTA domain containing 1
214580	596.506	-0.464692	0.156848	-2.96269	0.00304962	0.0277944	214580	Pstk	phosphoseryl-tRNA kinase
77832	225.379	0.433008	0.146196	2.96183	0.00305819	0.0278435	77832	Tchp	trichoplein, keratin filament binding
319922	144.265	-0.549984	0.185699	-2.96169	0.00305956	0.0278435	319922	Vwc2	von Willebrand factor C domain containing 2
20375	859.891	0.854712	0.288644	2.96113	0.00306514	0.0278799	20375	Spi1	spleen focus forming virus (SFFV) proviral integration oncogene
50785	1378.31	0.709273	0.239575	2.96055	0.00307095	0.0278931	50785	Hs6st1	heparan sulfate 6-O-sulfotransferase 1
52589	4187.55	-0.386039	0.130392	-2.9606	0.00307044	0.0278931	52589	Ncald	neurocalcin delta
66648	2606.7	-0.388824	0.131337	-2.96051	0.00307132	0.0278931	66648	Tpgs2	tubulin polyglutamylase complex subunit 2
66959	6587.03	-0.392124	0.132475	-2.95999	0.00307653	0.027926	66959	Dusp26	dual specificity phosphatase 26 (putative)
69721	3817.47	-0.465715	0.157424	-2.95834	0.00309297	0.0280608	69721	Nkiras1	NFKB inhibitor interacting Ras-like protein 1
212943	516.073	0.501616	0.169596	2.95772	0.00309926	0.0281035	212943	Fam46a	family with sequence similarity 46, member A
68498	363.934	1.22488	0.41418	2.95737	0.00310277	0.0281109	68498	Tspan11	tetraspanin 11
78232	2849.16	-0.315278	0.10661	-2.95732	0.00310326	0.0281109	78232	Trappc6b	trafficking protein particle complex 6B
15284	121.695	0.860254	0.290921	2.957	0.00310648	0.0281256	15284	Hlx	H2.0-like homeobox
70129	18.951	-2.16382	0.731898	-2.95645	0.00311205	0.0281616	70129	Slc44a4	solute carrier family 44, member 4
56454	1692.71	0.527094	0.178302	2.95618	0.00311474	0.0281715	56454	Aldh18a1	aldehyde dehydrogenase 18 family, member A1
20293	171.884	1.25179	0.42352	2.95567	0.00311988	0.0282035	20293	Ccl12	chemokine (C-C motif) ligand 12
14149	329.833	-0.463608	0.156956	-2.95374	0.00313951	0.0283373	14149	Fdxr	ferredoxin reductase
72297	89.0342	2.14686	0.726756	2.95404	0.00313648	0.0283373	72297	B3gnt3	UDP-GlcNAc:betaGal beta-1,3-N-acetylglucosaminyltransferase 3
75619	947.005	-0.533432	0.180605	-2.95358	0.00314109	0.0283373	75619	Fastkd2	FAST kinase domains 2
100040736	441.334	-0.687546	0.232781	-2.95362	0.00314071	0.0283373	100040736	Foxd2os	forkhead box D2, opposite strand
100503120	82.139	-1.16732	0.395267	-2.95325	0.00314449	0.0283534	100503120	A930006K02Rik	RIKEN cDNA A930006K02 gene
14747	274.726	1.44725	0.4902	2.95236	0.00315351	0.0284202	14747	Cmklr1	chemokine-like receptor 1
15466	78.7368	1.13575	0.384715	2.95219	0.00315525	0.0284214	15466	Hrh2	histamine receptor H2
66406	518.463	-0.511474	0.173284	-2.95165	0.00316086	0.0284574	66406	Sac3d1	SAC3 domain containing 1
11777	2629.8	-0.306283	0.103807	-2.95051	0.00317245	0.0285472	11777	Ap3s1	adaptor-related protein complex 3, sigma 1 subunit
11816	129386	-0.4907	0.166349	-2.94983	0.00317947	0.0285958	11816	Apoe	apolipoprotein E
83702	17.8771	7.14507	2.42245	2.94952	0.00318265	0.0286098	83702	Akr1c6	aldo-keto reductase family 1, member C6
18120	1666.44	-0.48148	0.163337	-2.94778	0.00320069	0.0287427	18120	Mrpl49	mitochondrial ribosomal protein L49
66477	7436.78	-0.818101	0.277518	-2.94792	0.00319918	0.0287427	66477	Usmg5	upregulated during skeletal muscle growth 5
68263	7116.2	-0.445256	0.151064	-2.94746	0.00320394	0.0287573	68263	Pdhb	pyruvate dehydrogenase (lipoamide) beta
245847	540.252	0.616995	0.209369	2.94693	0.0032095	0.0287779	245847	Amdhd2	amidohydrolase domain containing 2
100037258	3502.91	0.268245	0.0910245	2.94695	0.00320922	0.0287779	100037258	Dnajc3	DnaJ heat shock protein family (Hsp40) member C3
17685	1353.05	-0.331935	0.11265	-2.94659	0.00321296	0.0287943	17685	Msh2	mutS homolog 2
67642	48.8654	2.61757	0.888388	2.94643	0.00321466	0.028795	67642	4930515G01Rik	RIKEN cDNA 4930515G01 gene
29807	381.113	-0.591291	0.200705	-2.94607	0.00321835	0.0288134	29807	Tpk1	thiamine pyrophosphokinase
330836	831.73	0.301645	0.102404	2.94563	0.003223	0.0288404	330836	Slc7a6	solute carrier family 7 (cationic amino acid transporter, y+ system), member 6
67980	2190.2	-0.399793	0.135849	-2.94293	0.00325124	0.0290784	67980	Gnpda2	glucosamine-6-phosphate deaminase 2
67199	4813.8	-0.818953	0.278294	-2.94276	0.003253	0.0290794	67199	Pfdn1	prefoldin 1
627984	20.3354	1.8996	0.645648	2.94216	0.00325928	0.0291207	627984	Nlrp1c-ps	NLR family, pyrin domain containing 1C, pseudogene
71956	263.285	0.867523	0.294988	2.94088	0.00327285	0.0292272	71956	Rnf135	ring finger protein 135
19252	855.461	0.650318	0.221287	2.93879	0.00329492	0.0294031	19252	Dusp1	dual specificity phosphatase 1
66226	4825.64	-0.551424	0.187644	-2.93867	0.00329619	0.0294031	66226	Trappc2	trafficking protein particle complex 2
209086	1408.01	0.638598	0.217318	2.93855	0.00329755	0.0294031	209086	Samd9l	sterile alpha motif domain containing 9-like
245902	112.154	-0.924552	0.314683	-2.93804	0.00330291	0.0294361	245902	Ccdc15	coiled-coil domain containing 15
74241	1655.15	0.403325	0.137345	2.93659	0.00331844	0.0295596	74241	Chpf	chondroitin polymerizing factor
17449	22494.7	-0.578425	0.196999	-2.93618	0.00332282	0.0295734	17449	Mdh1	malate dehydrogenase 1, NAD (soluble)
227717	4.90758	4.08856	1.3925	2.93613	0.00332335	0.0295734	227717	Qrfp	pyroglutamylated RFamide peptide
20523	1155.66	-0.560463	0.190907	-2.9358	0.00332691	0.0295902	20523	Slc25a14	solute carrier family 25 (mitochondrial carrier, brain), member 14
209361	841.401	-0.502819	0.17132	-2.93496	0.00333589	0.0296552	209361	Taf3	TATA-box binding protein associated factor 3
73729	193.181	-0.555554	0.189435	-2.9327	0.00336034	0.0298574	73729	Zfp383	zinc finger protein 383
13527	2601.16	-0.369058	0.125856	-2.93239	0.00336365	0.0298669	13527	Dtna	dystrobrevin alpha
15564	149.47	-0.928849	0.316766	-2.93228	0.00336478	0.0298669	15564	Htr5b	5-hydroxytryptamine (serotonin) receptor 5B
110382	4.40975	5.12632	1.7484	2.93201	0.00336774	0.0298781	110382	C8b	complement component 8, beta polypeptide
59012	1395.44	0.303184	0.103421	2.93155	0.00337279	0.0299079	59012	Moxd1	monooxygenase, DBH-like 1
74776	1558.09	-0.543096	0.185304	-2.93084	0.00338052	0.0299486	74776	Ppa2	pyrophosphatase (inorganic) 2
330119	205.409	0.55797	0.190388	2.93071	0.00338191	0.0299486	330119	Adamts3	a disintegrin-like and metallopeptidase (reprolysin type) with thrombospondin type 1 motif, 3
100503498	30.6355	1.66988	0.569796	2.93066	0.00338247	0.0299486	100503498	Gm16675	predicted gene, 16675
433099	44.1958	-1.30832	0.446567	-2.92974	0.0033925	0.0300223	433099	Ly6g6f	lymphocyte antigen 6 complex, locus G6F
66813	235.748	-0.704996	0.240661	-2.92941	0.00339602	0.0300385	66813	Bcl2l14	BCL2-like 14 (apoptosis facilitator)
66454	475.858	-0.557499	0.190337	-2.92901	0.00340042	0.0300623	66454	Nmnat1	nicotinamide nucleotide adenylyltransferase 1
20498	1100.8	0.442591	0.15117	2.92777	0.00341399	0.0301672	20498	Slc12a4	solute carrier family 12, member 4
14030	3581.14	0.227498	0.0777585	2.9257	0.00343678	0.0303533	14030	Ewsr1	Ewing sarcoma breakpoint region 1
[truncated: 1,521 more rows]

## Sheet: REACTOME Graph
Category	Term	Count	%	PValue	Reactome Pathway Name	Highest Tree Pathway				Genes_in_Pathway	Relative_Ranking	Participants
REACTOME_PATHWAY	R-MMU-69052:R-MMU-69052	4	0.113636	0.0907016	Cell Cycle	Cell Cycle, Mitotic	0.666667	0.666667	6	6x8 cell	NaN	Switching of origins to a post-replicative state
REACTOME_PATHWAY	R-MMU-391160:R-MMU-391160	7	0.198864	0.025524	Cell-Cell communication	Cell-Cell communication (other)	0.5	0.5	14	14x8 cell	NaN	Signal regulatory protein family interactions
REACTOME_PATHWAY	R-MMU-1650814:R-MMU-1650814	21	0.596591	0.0105188	Extracellular matrix organization	Collagen formation	0.318182	0.318182	66	66x8 cell	1.0964	Collagen biosynthesis and modifying enzymes
REACTOME_PATHWAY	R-MMU-2129379:R-MMU-2129379	13	0.369318	0.0210921	Extracellular matrix organization	Elastic fibre formation	0.342105	0.342105	38	38x8 cell	7.34736	Molecules associated with elastic fibres
REACTOME_PATHWAY	R-MMU-216083:R-MMU-216083	27	0.767045	0.00188134	Extracellular matrix organization	Extracellular matrix organization (other)	0.350649		77	77x8 cell	0.501357	Integrin cell surface interactions
REACTOME_PATHWAY	R-MMU-1566948:R-MMU-1566948	8	0.227273	0.00570412	Extracellular matrix organization	Extracellular matrix organization (other)	0.470588	0.37234	17	17x8 cell	5.34134	Elastic fibre formation
REACTOME_PATHWAY	R-MMU-111459:R-MMU-111459	4	0.113636	0.0528206	Hemostasis	Formation of Fibrin Clot (Clotting Cascade)					[]	Extrinsic Pathway of Fibrin Clot Formation
REACTOME_PATHWAY	R-MMU-140834:R-MMU-140834	4	0.113636	0.0528206	Hemostasis	Formation of Fibrin Clot (Clotting Cascade)	0.8	0.8	5	5x8 cell	-3.91397	NaN
REACTOME_PATHWAY	R-MMU-202733:R-MMU-202733	27	0.767045	2.18927e-07	Hemostasis	Hemostasis (other)	0.313953	0.313953	86	86x8 cell	0.594813	Cell surface interactions at the vascular wall
REACTOME_PATHWAY	R-MMU-114604:R-MMU-114604	27	0.767045	1.2853e-07	Hemostasis	Platelet activation, signaling and aggregation	0.818182		33	33x8 cell	0.308646	GPVI-mediated activation cascade
REACTOME_PATHWAY	R-MMU-114608:R-MMU-114608	51	1.44886	5.74588e-07	Hemostasis	Platelet activation, signaling and aggregation	0.377778		135	135x8 cell	0.432382	Platelet degranulation
REACTOME_PATHWAY	R-MMU-877300:R-MMU-877300	7	0.198864	0.0375229	Hemostasis	Platelet activation, signaling and aggregation	0.5		14	14x8 cell	0.398456	p130Cas linkage to MAPK signaling for integrins
REACTOME_PATHWAY	R-MMU-114508:R-MMU-114508	8	0.227273	0.0934416	Hemostasis	Platelet activation, signaling and aggregation	0.4	0.460396	20	20x8 cell	1.875	Effects of PIP2 hydrolysis
REACTOME_PATHWAY	R-MMU-198933:R-MMU-198933	39	1.10795	0.00021051	Immune System	Adaptive Immune System	0.378641		103	103x8 cell	0.674531	Immunoregulatory interactions between a Lymphoid and a non-Lymphoid cell
REACTOME_PATHWAY	R-MMU-202433:R-MMU-202433	12	0.340909	0.00597101	Immune System	Adaptive Immune System	0.521739		23	23x8 cell	1.4375	Generation of second messenger molecules
REACTOME_PATHWAY	R-MMU-1236973:R-MMU-1236973	6	0.170455	0.00890889	Immune System	Adaptive Immune System	0.75		8	8x8 cell	NaN	Cross-presentation of particulate exogenous antigens (phagosomes)
REACTOME_PATHWAY	R-MMU-202430:R-MMU-202430	7	0.198864	0.0163764	Immune System	Adaptive Immune System	0.583333		12	12x8 cell	2.57143	Translocation of ZAP-70 to Immunological synapse
REACTOME_PATHWAY	R-MMU-389356:R-MMU-389356	6	0.170455	0.0168792	Immune System	Adaptive Immune System	0.666667		9	9x8 cell	0.75	CD28 co-stimulation
REACTOME_PATHWAY	R-MMU-389948:R-MMU-389948	8	0.227273	0.0221881	Immune System	Adaptive Immune System	0.5		16	16x8 cell	3	PD-1 signaling
REACTOME_PATHWAY	R-MMU-5213460:R-MMU-5213460	7	0.198864	0.0375229	Immune System	Adaptive Immune System	0.466667		15	15x8 cell	-7.46106	Phosphorylation of CD3 and TCR zeta chains
REACTOME_PATHWAY	R-MMU-3134963:R-MMU-3134963	6	0.170455	0.0637949	Immune System	Adaptive Immune System	0.5		12	12x8 cell	1	CD28 dependent Vav1 pathway
REACTOME_PATHWAY	R-MMU-975138:R-MMU-975138	5	0.142045	0.0768894	Immune System	Adaptive Immune System	0.5	0.461538	10	10x8 cell	1.3117	Costimulation by the CD28 family
REACTOME_PATHWAY	R-MMU-446652:R-MMU-446652	16	0.454545	0.00167482	Immune System	Cytokine Signaling in Immune system					[]	Interleukin-1 family signaling
REACTOME_PATHWAY	R-MMU-912526:R-MMU-912526	12	0.340909	0.00281458	Immune System	Cytokine Signaling in Immune system	0.444444		27	27x8 cell	0.762421	Interleukin receptor SHC signaling
REACTOME_PATHWAY	R-MMU-451927:R-MMU-451927	8	0.227273	0.00570412	Immune System	Cytokine Signaling in Immune system					[]	Interleukin-2 family signaling
REACTOME_PATHWAY	R-MMU-449147:R-MMU-449147	16	0.454545	0.0148214	Immune System	Cytokine Signaling in Immune system					[]	Signaling by Interleukins
REACTOME_PATHWAY	R-MMU-877312:R-MMU-877312	7	0.198864	0.0163764	Immune System	Cytokine Signaling in Immune system	0.636364		11	11x8 cell	0.547828	Regulation of IFNG signaling
REACTOME_PATHWAY	R-MMU-1169408:R-MMU-1169408	11	0.3125	0.0183087	Immune System	Cytokine Signaling in Immune system	0.44		25	25x8 cell	1.19239	ISG15 antiviral mechanism
REACTOME_PATHWAY	R-MMU-445989:R-MMU-445989	12	0.340909	0.0199409	Immune System	Cytokine Signaling in Immune system	0.428571		28	28x8 cell	0.678154	TAK1 activates NFkB by phosphorylation and activation of IKKs complex
REACTOME_PATHWAY	R-MMU-372708:R-MMU-372708	7	0.198864	0.0375229	Immune System	Cytokine Signaling in Immune system	0.466667		15	15x8 cell	1.95702	Interferon gamma signaling
REACTOME_PATHWAY	R-MMU-5684264:R-MMU-5684264	7	0.198864	0.0525886	Immune System	Cytokine Signaling in Immune system	0.538462		13	13x8 cell	1.39286	MAP3K8 (TPL2)-dependent MAPK1/3 activation
REACTOME_PATHWAY	R-MMU-174577:R-MMU-174577	4	0.113636	0.0907016	Immune System	Cytokine Signaling in Immune system	0.8	0.483871	5	5x8 cell	NaN	Interleukin-1 processing
REACTOME_PATHWAY	R-MMU-977606:R-MMU-977606	14	0.397727	0.000252049	Immune System	Innate Immune System	0.333333		42	42x8 cell	NaN	Regulation of Complement cascade
REACTOME_PATHWAY	R-MMU-2424491:R-MMU-2424491	15	0.426136	0.000921448	Immune System	Innate Immune System	0.5		30	30x8 cell	0.552823	DAP12 signaling
REACTOME_PATHWAY	R-MMU-2172127:R-MMU-2172127	10	0.284091	0.00198481	Immune System	Innate Immune System	0.555556		18	18x8 cell	2.7	DAP12 interactions
REACTOME_PATHWAY	R-MMU-2871809:R-MMU-2871809	13	0.369318	0.00513089	Immune System	Innate Immune System	0.448276		29	29x8 cell	0.593775	FCERI mediated Ca+2 mobilization
REACTOME_PATHWAY	R-MMU-166016:R-MMU-166016	9	0.255682	0.00878533	Immune System	Innate Immune System	0.5		18	18x8 cell	0.829487	Toll Like Receptor 4 (TLR4) Cascade
REACTOME_PATHWAY	R-MMU-1810476:R-MMU-1810476	8	0.227273	0.0149243	Immune System	Innate Immune System	0.470588		17	17x8 cell	1.0625	Initial triggering of complement
REACTOME_PATHWAY	R-MMU-166663:R-MMU-166663	8	0.227273	0.0149243	Immune System	Innate Immune System	0.533333		15	15x8 cell	NaN	RIP-mediated NFkB activation via ZBP1
REACTOME_PATHWAY	R-MMU-173623:R-MMU-173623	7	0.198864	0.0163764	Immune System	Innate Immune System	0.875		8	8x8 cell	NaN	Classical antibody-mediated complement activation
REACTOME_PATHWAY	R-MMU-2871796:R-MMU-2871796	13	0.369318	0.0164697	Immune System	Innate Immune System	0.40625		32	32x8 cell	0.451485	FCERI mediated MAPK activation
REACTOME_PATHWAY	R-MMU-933542:R-MMU-933542	8	0.227273	0.0315701	Immune System	Innate Immune System	0.470588		17	17x8 cell	1.0625	TRAF6 mediated NF-kB activation
REACTOME_PATHWAY	R-MMU-168638:R-MMU-168638	11	0.3125	0.049591	Immune System	Innate Immune System	0.37931		29	29x8 cell	0.950368	NOD1/2 Signaling Pathway
REACTOME_PATHWAY	R-MMU-975155:R-MMU-975155	5	0.142045	0.0502182	Immune System	Innate Immune System	0.625		8	8x8 cell	1.08086	MyD88 dependent cascade initiated on endosome
REACTOME_PATHWAY	R-MMU-159782:R-MMU-159782	6	0.170455	0.0637949	Immune System	Innate Immune System	0.5		12	12x8 cell	NaN	DEx/H-box helicases activate type I IFN and inflammatory cytokines production
REACTOME_PATHWAY	R-MMU-975110:R-MMU-975110	7	0.198864	0.0708289	Immune System	Innate Immune System	0.777778		9	9x8 cell	0.895962	TRAF6 mediated IRF7 activation in TLR7/8 or 9 signaling
REACTOME_PATHWAY	R-MMU-2029482:R-MMU-2029482	16	0.454545	0.0731496	Immune System	Innate Immune System	0.271186		59	59x8 cell	0.476556	Regulation of actin dynamics for phagocytic cup formation
REACTOME_PATHWAY	R-MMU-2029485:R-MMU-2029485	8	0.227273	0.0741642	Immune System	Innate Immune System	0.363636		22	22x8 cell	1.20379	Role of phospholipids in phagocytosis
REACTOME_PATHWAY	R-MMU-388841:R-MMU-388841	5	0.142045	0.0768894	Immune System	Innate Immune System	0.454545		11	11x8 cell	0.963029	TRAF6 mediated induction of NFkB and MAP kinases upon TLR7/8 or 9 activation
REACTOME_PATHWAY	R-MMU-446203:R-MMU-446203	4	0.113636	0.0907016	Immune System	Innate Immune System	1	0.439474	4	4x8 cell	NaN	Activation of C3 and C5
REACTOME_PATHWAY	R-MMU-1855204:R-MMU-1855204	10	0.284091	0.0750578	Metabolism	Inositol phosphate metabolism	0.357143	0.357143	28	28x8 cell	2.67839	Synthesis of IP3 and IP4 in the cytosol
REACTOME_PATHWAY	R-MMU-191273:R-MMU-191273	11	0.3125	0.00308979	Metabolism	Metabolism of lipids	0.52381	0.52381	21	21x8 cell	5.34283	Cholesterol biosynthesis
REACTOME_PATHWAY	R-MMU-1912420:R-MMU-1912420	6	0.170455	0.0440372	Metabolism	Metabolism of nucleotides	0.857143	0.857143	7	7x8 cell	0.642667	Purine catabolism
REACTOME_PATHWAY	R-MMU-6799198:R-MMU-6799198	23	0.653409	0.000727109	Metabolism	The citric acid (TCA) cycle and respiratory electron transport	0.389831		59	59x8 cell	3.84783	Complex I biogenesis
REACTOME_PATHWAY	R-MMU-611105:R-MMU-611105	23	0.653409	0.00123262	Metabolism	The citric acid (TCA) cycle and respiratory electron transport	0.442308	0.414414	52	52x8 cell	3.3913	Respiratory electron transport
REACTOME_PATHWAY	R-MMU-389359:R-MMU-389359	6	0.170455	0.0637949	Metabolism of proteins	Post-translational protein modification	0.545455		11	11x8 cell	0.6875	Removal of aminoterminal propeptides from gamma-carboxylated proteins
REACTOME_PATHWAY	R-MMU-448706:R-MMU-448706	4	0.113636	0.0907016	Metabolism of proteins	Post-translational protein modification	0.571429	0.555556	7	7x8 cell	1.3125	Asparagine N-linked glycosylation
REACTOME_PATHWAY	R-MMU-174800:R-MMU-174800	10	0.284091	0.0293224	Not Found	NaN			NaN	NaN	[]	NaN
REACTOME_PATHWAY	R-MMU-202427:R-MMU-202427	7	0.198864	0.0375229	Programmed Cell Death	Regulated Necrosis	0.5	0.5	14	14x8 cell	3	RIPK1-mediated regulated necrosis
REACTOME_PATHWAY	R-MMU-5357905:R-MMU-5357905	10	0.284091	0.0909653	Signal Transduction	Death Receptor Signalling	0.322581	0.322581	31	31x8 cell	2.97719	Regulation of TNFR1 signaling
REACTOME_PATHWAY	R-MMU-392451:R-MMU-392451	13	0.369318	0.00363733	Signal Transduction	Signaling by GPCR	0.52		25	25x8 cell	0.662839	G beta:gamma signalling through PI3Kgamma
REACTOME_PATHWAY	R-MMU-380108:R-MMU-380108	18	0.511364	0.076395	Signal Transduction	Signaling by GPCR	0.339623	0.397436	53	53x8 cell	0.843977	Chemokine receptors bind chemokines
REACTOME_PATHWAY	R-MMU-74259:R-MMU-74259	6	0.170455	0.0440372	Signal Transduction	Signaling by NOTCH	0.5	0.5	12	12x8 cell	NaN	Pre-NOTCH Processing in Golgi
REACTOME_PATHWAY	R-MMU-186797:R-MMU-186797	14	0.397727	0.00152145	Signal Transduction	Signaling by Receptor Tyrosine Kinases	0.424242		33	33x8 cell	0.386136	Signaling by PDGF
REACTOME_PATHWAY	R-MMU-4420097:R-MMU-4420097	20	0.568182	0.0104613	Signal Transduction	Signaling by Receptor Tyrosine Kinases	0.322581		62	62x8 cell	0.322319	VEGFA-VEGFR2 Pathway
REACTOME_PATHWAY	R-MMU-1433557:R-MMU-1433557	12	0.340909	0.0603223	Signal Transduction	Signaling by Receptor Tyrosine Kinases	0.324324	0.348485	37	37x8 cell	0.375164	Signaling by SCF-KIT
REACTOME_PATHWAY	R-MMU-5668599:R-MMU-5668599	9	0.255682	0.00097072	Signal Transduction	Signaling by Rho GTPases	0.692308	0.692308	13	13x8 cell	NaN	RHO GTPases Activate NADPH Oxidases
REACTOME_PATHWAY	R-MMU-3000480:R-MMU-3000480	7	0.198864	0.0163764	Vesicle-mediated transport	Binding and Uptake of Ligands by Scavenger Receptors	0.636364		11	11x8 cell	0.914539	Scavenging by Class A Receptors
REACTOME_PATHWAY	R-MMU-2168880:R-MMU-2168880	7	0.198864	0.0922429	Vesicle-mediated transport	Binding and Uptake of Ligands by Scavenger Receptors	0.304348	0.411765	23	23x8 cell	4.92857	Scavenging of heme from plasma
					Immune System	Innate Immune System	9.46438	18.0859
					Immune System	Adaptive Immune System	4.86705	18.0859
					Immune System	Cytokine Signaling in Immune system	3.75451	18.0859
					Signal Transduction	Signaling by Receptor Tyrosine Kinases	1.07115	3.44566
					Signal Transduction	Signaling by GPCR	0.859623	3.44566
					Signal Transduction	Signaling by Rho GTPases	0.692308	3.44566
					Signal Transduction	Signaling by NOTCH	0.5	3.44566
					Signal Transduction	Death Receptor Signalling	0.322581	3.44566
					Hemostasis	Platelet activation, signaling and aggregation	2.09596	3.20991
					Hemostasis	Formation of Fibrin Clot (Clotting Cascade)	0.8	3.20991
					Hemostasis	Hemostasis (other)	0.313953	3.20991
					Metabolism	Metabolism of nucleotides	0.857143	2.57023
					Metabolism	The citric acid (TCA) cycle and respiratory electron transport	0.832138	2.57023
					Metabolism	Metabolism of lipids	0.52381	2.57023
					Metabolism	Inositol phosphate metabolism	0.357143	2.57023
					Extracellular matrix organization	Extracellular matrix organization (other)	0.821238	1.48152
					Extracellular matrix organization	Elastic fibre formation	0.342105	1.48152
					Extracellular matrix organization	Collagen formation	0.318182	1.48152
					Metabolism of proteins	Post-translational protein modification	1.11688	1.11688
					Vesicle-mediated transport	Binding and Uptake of Ligands by Scavenger Receptors	0.940711	0.940711
					Cell Cycle	Cell Cycle, Mitotic	0.666667	0.666667
					Cell-Cell communication	Cell-Cell communication (other)	0.5	0.5
					Programmed Cell Death	Regulated Necrosis	0.5	0.5

## Sheet: GOrilla
Entrez	pvalue	[]		[]				http://cbl-gorilla.cs.technion.ac.il/GOrilla/yxbzsdbk/GOResults.html
12266	9.91351e-37	12266	C3	complement component 3
211550	3.99561e-36	211550	Tifa	TRAF-interacting protein with forkhead-associated domain
20604	1.01971e-31	20604	Sst	somatostatin
16633	1.6691e-31	16633	Klra2	killer cell lectin-like receptor, subfamily A, member 2
246256	6.4487e-31	246256	Fcgr4	Fc receptor, IgG, low affinity IV
60440	1.55267e-30	60440	Iigp1	interferon inducible GTPase 1
68774	1.86464e-30	68774	Ms4a6d	membrane-spanning 4-domains, subfamily A, member 6D
12931	1.49051e-28	12931	Crlf1	cytokine receptor-like factor 1
15944	5.35162e-28	15944	Irgm1	immunity-related GTPase family M member 1
12702	1.39603e-27	12702	Socs3	suppressor of cytokine signaling 3
57248	4.8831e-27	57248	Ly6i	lymphocyte antigen 6 complex, locus I
226691	6.9605e-26	226691	Ifi207	interferon activated gene 207
14130	6.5962e-25	14130	Fcgr2b	Fc receptor, IgG, low affinity IIb
319446	8.26898e-25	319446	Dpep2	dipeptidase 2
628900	5.42703e-24	628900	Serpina3i	serine (or cysteine) peptidase inhibitor, clade A, member 3I
54396	1.07332e-23	54396	Irgm2	immunity-related GTPase family M member 2
22436	1.26842e-22	22436	Xdh	xanthine dehydrogenase
14268	6.75191e-22	14268	Fn1	fibronectin 1
74481	9.92794e-22	74481	Batf2	basic leucine zipper transcription factor, ATF-like 2
21354	6.68934e-21	21354	Tap1	transporter 1, ATP-binding cassette, sub-family B (MDR/TAP)
20716	1.54867e-20	20716	Serpina3n	serine (or cysteine) peptidase inhibitor, clade A, member 3N
235415	5.47419e-20	235415	Cplx3	complexin 3
631323	6.82937e-20	631323	Gm12250	predicted gene 12250
13040	1.02553e-19	13040	Ctss	cathepsin S
18733	1.54348e-19	18733	Pirb	paired Ig-like receptor B
13479	3.81782e-19	13479	Dpep1	dipeptidase 1 (renal)
11846	5.47887e-19	11846	Arg1	arginase, liver
16477	5.81539e-19	16477	Junb	jun B proto-oncogene
20717	2.13185e-18	20717	Serpina3m	serine (or cysteine) peptidase inhibitor, clade A, member 3M
54123	4.24109e-18	54123	Irf7	interferon regulatory factor 7
60533	9.04878e-18	60533	Cd274	CD274 antigen
244954	1.44621e-17	244954	Prss35	protease, serine 35
20846	2.62282e-17	20846	Stat1	signal transducer and activator of transcription 1
626578	2.62494e-17	626578	Gbp10	guanylate-binding protein 10
18791	3.5989e-17	18791	Plat	plasminogen activator, tissue
226101	6.83544e-17	226101	Myof	myoferlin
64381	7.25779e-17	64381	Ms4a8a	membrane-spanning 4-domains, subfamily A, member 8A
23962	9.24321e-17	23962	Oasl2	2-5 oligoadenylate synthetase-like 2
240327	1.07448e-16	240327	Gm4951	predicted gene 4951
16178	1.30431e-16	16178	Il1r2	interleukin 1 receptor, type II
18126	1.55731e-16	18126	Nos2	nitric oxide synthase 2, inducible
17750	1.86851e-16	17750	Mt2	metallothionein 2
170743	2.38441e-16	170743	Tlr7	toll-like receptor 7
15018	2.52185e-16	15018	H2-Q7	histocompatibility 2, Q region locus 7
20847	4.96942e-16	20847	Stat2	signal transducer and activator of transcription 2
243771	5.92265e-16	243771	Parp12	poly (ADP-ribose) polymerase family, member 12
14421	6.0694e-16	14421	B4galnt1	beta-1,4-N-acetyl-galactosaminyl transferase 1
12970	8.86731e-16	12970	Crygs	crystallin, gamma S
16476	1.7716e-15	16476	Jun	jun proto-oncogene
279572	1.78972e-15	279572	Tlr13	toll-like receptor 13
20897	2.40497e-15	20897	Stra6	stimulated by retinoic acid gene 6
75345	5.82033e-15	75345	Slamf7	SLAM family member 7
246190	5.84242e-15	246190	Otoa	otoancorin
14972	5.94626e-15	14972	H2-K1	histocompatibility 2, K1, K region
14824	6.06491e-15	14824	Grn	granulin
21813	7.14844e-15	21813	Tgfbr2	transforming growth factor, beta receptor II
404239	7.66155e-15	404239	Mrgprb5	MAS-related GPR, member B5
14284	1.10086e-14	14284	Fosl2	fos-like antigen 2
14962	1.25827e-14	14962	Cfb	complement factor B
56047	1.87188e-14	56047	Msln	mesothelin
12045	2.10839e-14	12045	Bcl2a1b	B cell leukemia/lymphoma 2 related protein A1b
20555	4.44318e-14	20555	Slfn1	schlafen 1
73149	5.43317e-14	73149	Clec4a3	C-type lectin domain family 4, member a3
21937	5.55453e-14	21937	Tnfrsf1a	tumor necrosis factor receptor superfamily, member 1a
225182	5.66263e-14	225182	Rbbp8	retinoblastoma binding protein 8
21817	7.43702e-14	21817	Tgm2	transglutaminase 2, C polypeptide
19736	7.92667e-14	19736	Rgs4	regulator of G-protein signaling 4
56045	8.44353e-14	56045	Samhd1	SAM domain and HD domain, 1
69774	9.87911e-14	69774	Ms4a6b	membrane-spanning 4-domains, subfamily A, member 6B
637515	1.00541e-13	637515	Nlrp1b	NLR family, pyrin domain containing 1B
209200	1.01997e-13	209200	Dtx3l	deltex 3-like, E3 ubiquitin ligase
17948	1.2266e-13	17948	Naip2	NLR family, apoptosis inhibitory protein 2
21356	1.5347e-13	21356	Tapbp	TAP binding protein
21355	1.54197e-13	21355	Tap2	transporter 2, ATP-binding cassette, sub-family B (MDR/TAP)
104759	1.65734e-13	104759	Pld4	phospholipase D family, member 4
66338	1.70041e-13	66338	Cdrt4	CMT1A duplicated region transcript 4
74145	1.79282e-13	74145	F13a1	coagulation factor XIII, A1 subunit
98711	1.92671e-13	98711	Rdh10	retinol dehydrogenase 10 (all-trans)
27528	2.10415e-13	27528	Nrep	neuronal regeneration related protein
52855	2.25841e-13	52855	Lair1	leukocyte-associated Ig-like receptor 1
233222	2.30249e-13	233222	Mrgpra3	MAS-related GPR, member A3
17748	2.31929e-13	17748	Mt1	metallothionein 1
11490	2.8045e-13	11490	Adam15	a disintegrin and metallopeptidase domain 15 (metargidin)
18787	2.98731e-13	18787	Serpine1	serine (or cysteine) peptidase inhibitor, clade E, member 1
110135	3.12735e-13	110135	Fgb	fibrinogen beta chain
12273	3.35981e-13	12273	C5ar1	complement component 5a receptor 1
16177	3.48423e-13	16177	Il1r1	interleukin 1 receptor, type I
14469	3.54329e-13	14469	Gbp2	guanylate binding protein 2
67578	3.72054e-13	67578	Patl2	protein associated with topoisomerase II homolog 2 (yeast)
234839	4.33459e-13	234839	Piezo1	piezo-type mechanosensitive ion channel component 1
17476	4.84487e-13	17476	Mpeg1	macrophage expressed gene 1
20304	4.94121e-13	20304	Ccl5	chemokine (C-C motif) ligand 5
72054	5.37533e-13	72054	Cyp4f18	cytochrome P450, family 4, subfamily f, polypeptide 18
71412	6.12247e-13	71412	Dhrs2	dehydrogenase/reductase member 2
236573	7.30585e-13	236573	Gbp9	guanylate-binding protein 9
69068	7.69872e-13	69068	1810011O10Rik	RIKEN cDNA 1810011O10 gene
628664	8.95898e-13	628664	Gm6902	predicted gene 6902
14131	1.00277e-12	14131	Fcgr3	Fc receptor, IgG, low affinity III
12267	1.2424e-12	12267	C3ar1	complement component 3a receptor 1
13032	1.30735e-12	13032	Ctsc	cathepsin C
20288	1.34685e-12	20288	Msr1	macrophage scavenger receptor 1
16912	1.36363e-12	16912	Psmb9	proteasome (prosome, macropain) subunit, beta type 9 (large multifunctional peptidase 2)
58801	1.54126e-12	58801	Pmaip1	phorbol-12-myristate-13-acetate-induced protein 1
15951	1.93573e-12	15951	Ifi204	interferon activated gene 204
76815	2.00908e-12	76815	Calcoco2	calcium binding and coiled-coil domain 2
16848	2.03345e-12	16848	Lfng	LFNG O-fucosylpeptide 3-beta-N-acetylglucosaminyltransferase
20612	2.26813e-12	20612	Siglec1	sialic acid binding Ig-like lectin 1, sialoadhesin
27205	2.3791e-12	27205	Podxl	podocalyxin-like
12494	3.25912e-12	12494	Cd38	CD38 antigen
16971	3.35202e-12	16971	Lrp1	low density lipoprotein receptor-related protein 1
230073	3.56005e-12	230073	Ddx58	DEAD (Asp-Glu-Ala-Asp) box polypeptide 58
16391	3.90793e-12	16391	Irf9	interferon regulatory factor 9
21938	4.27453e-12	21938	Tnfrsf1b	tumor necrosis factor receptor superfamily, member 1b
16913	4.36235e-12	16913	Psmb8	proteasome (prosome, macropain) subunit, beta type 8 (large multifunctional peptidase 7)
16186	4.41634e-12	16186	Il2rg	interleukin 2 receptor, gamma chain
17069	4.48493e-12	17069	Ly6e	lymphocyte antigen 6 complex, locus E
320226	4.78701e-12	320226	Ccdc171	coiled-coil domain containing 171
69550	4.90115e-12	69550	Bst2	bone marrow stromal cell antigen 2
214855	5.22095e-12	214855	Arid5a	AT rich interactive domain 5A (MRF1-like)
50909	5.52156e-12	50909	C1ra	complement component 1, r subcomponent A
23882	5.58353e-12	23882	Gadd45g	growth arrest and DNA-damage-inducible 45 gamma
14058	5.97952e-12	14058	F10	coagulation factor X
671535	6.82197e-12	671535	Parp10	poly (ADP-ribose) polymerase family, member 10
17159	8.30533e-12	17159	Man2b1	mannosidase 2, alpha B1
67017	8.62669e-12	67017	Fam210b	family with sequence similarity 210, member B
14159	9.48906e-12	14159	Fes	feline sarcoma oncogene
67138	9.51973e-12	67138	Herc6	hect domain and RLD 6
67775	1.20472e-11	67775	Rtp4	receptor transporter protein 4
16402	1.2222e-11	16402	Itga5	integrin alpha 5 (fibronectin receptor alpha)
239743	1.2404e-11	239743	Klhl6	kelch-like 6
11504	1.26153e-11	11504	Adamts1	a disintegrin-like and metallopeptidase (reprolysin type) with thrombospondin type 1 motif, 1
16362	1.27005e-11	16362	Irf1	interferon regulatory factor 1
75612	1.38284e-11	75612	Gns	glucosamine (N-acetyl)-6-sulfatase
20209	1.48705e-11	20209	Saa2	serum amyloid A 2
16154	1.58288e-11	16154	Il10ra	interleukin 10 receptor, alpha
100294583	1.7092e-11	100294583	Fam150b	family with sequence similarity 150, member B
16803	2.10791e-11	16803	Lbp	lipopolysaccharide binding protein
12822	2.12811e-11	12822	Col18a1	collagen, type XVIII, alpha 1
16598	2.19101e-11	16598	Klf2	Kruppel-like factor 2 (lung)
14427	2.25503e-11	14427	Galr1	galanin receptor 1
16331	2.37467e-11	16331	Inpp5d	inositol polyphosphate-5-phosphatase D
12655	3.05902e-11	12655	Chil3	chitinase-like 3
12978	3.19379e-11	12978	Csf1r	colony stimulating factor 1 receptor
16427	3.21288e-11	16427	Itih4	inter alpha-trypsin inhibitor, heavy chain 4
21664	3.29551e-11	21664	Phlda1	pleckstrin homology like domain, family A, member 1
246730	3.38786e-11	246730	Oas1a	2-5 oligoadenylate synthetase 1A
71586	3.50925e-11	71586	Ifih1	interferon induced with helicase C domain 1
22329	3.87468e-11	22329	Vcam1	vascular cell adhesion molecule 1
15894	4.25542e-11	15894	Icam1	intercellular adhesion molecule 1
230787	5.01508e-11	230787	Themis2	thymocyte selection associated family member 2
16190	5.83663e-11	16190	Il4ra	interleukin 4 receptor, alpha
72512	6.55587e-11	72512	Tmem173	transmembrane protein 173
100198	6.70119e-11	100198	H6pd	hexose-6-phosphate dehydrogenase (glucose 1-dehydrogenase)
76074	6.80025e-11	76074	Gbp8	guanylate-binding protein 8
12259	7.4033e-11	12259	C1qa	complement component 1, q subcomponent, alpha polypeptide
14219	7.58444e-11	14219	Ctgf	connective tissue growth factor
56069	8.3095e-11	56069	Il17b	interleukin 17B
20128	8.45296e-11	20128	Trim30a	tripartite motif-containing 30A
20308	9.11937e-11	20308	Ccl9	chemokine (C-C motif) ligand 9
69047	9.23032e-11	69047	Atp2c2	ATPase, Ca++ transporting, type 2C, member 2
19824	9.27136e-11	19824	Trim10	tripartite motif-containing 10
12977	9.3219e-11	12977	Csf1	colony stimulating factor 1 (macrophage)
17969	9.63778e-11	17969	Ncf1	neutrophil cytosolic factor 1
217071	9.79645e-11	217071	Gm525	predicted gene 525
14102	1.03329e-10	14102	Fas	Fas (TNF receptor superfamily member 6)
66141	1.13158e-10	66141	Ifitm3	interferon induced transmembrane protein 3
12870	1.15667e-10	12870	Cp	ceruloplasmin
12608	1.21157e-10	12608	Cebpb	CCAAT/enhancer binding protein (C/EBP), beta
17874	1.23456e-10	17874	Myd88	myeloid differentiation primary response gene 88
96875	1.23573e-10	96875	Prg4	proteoglycan 4 (megakaryocyte stimulating factor, articular superficial zone protein)
20969	1.23868e-10	20969	Sdc1	syndecan 1
29876	1.3407e-10	29876	Clic4	chloride intracellular channel 4 (mitochondrial)
547253	1.36128e-10	547253	Parp14	poly (ADP-ribose) polymerase family, member 14
64380	1.39068e-10	64380	Ms4a4c	membrane-spanning 4-domains, subfamily A, member 4C
93966	1.539e-10	93966	Hemgn	hemogen
14580	1.91511e-10	14580	Gfap	glial fibrillary acidic protein
625054	2.22088e-10	625054	Gm6548	eukaryotic translation elongation factor 1 alpha 1 pseudogene
328059	2.54789e-10	328059	Slc7a15	solute carrier family 7 (cationic amino acid transporter, y+ system), member 15
76448	2.95042e-10	76448	Ppp1r18	protein phosphatase 1, regulatory subunit 18
20210	3.42734e-10	20210	Saa3	serum amyloid A 3
227696	3.58461e-10	227696	Phyhd1	phytanoyl-CoA dioxygenase domain containing 1
13057	4.01711e-10	13057	Cyba	cytochrome b-245, alpha polypeptide
19246	4.07378e-10	19246	Ptpn1	protein tyrosine phosphatase, non-receptor type 1
19260	4.08667e-10	19260	Ptpn22	protein tyrosine phosphatase, non-receptor type 22 (lymphoid)
17210	4.55075e-10	17210	Mcl1	myeloid cell leukemia sequence 1
108760	4.75315e-10	108760	Galnt16	UDP-N-acetyl-alpha-D-galactosamine:polypeptide N-acetylgalactosaminyltransferase 16
70012	4.84413e-10	70012	Cep85	centrosomal protein 85
217303	5.08959e-10	217303	Cd300a	CD300A molecule
54445	5.61447e-10	54445	Unc93b1	unc-93 homolog B1 (C. elegans)
11610	5.96923e-10	11610	Agtrap	angiotensin II, type I receptor-associated protein
110454	6.9378e-10	110454	Ly6a	lymphocyte antigen 6 complex, locus A
12703	7.52242e-10	12703	Socs1	suppressor of cytokine signaling 1
12193	7.64124e-10	12193	Zfp36l2	zinc finger protein 36, C3H type-like 2
19682	7.85481e-10	19682	Rdh5	retinol dehydrogenase 5
54383	8.05538e-10	54383	Phc2	polyhomeotic-like 2 (Drosophila)
20208	8.9516e-10	20208	Saa1	serum amyloid A 1
11501	9.3131e-10	11501	Adam8	a disintegrin and metallopeptidase domain 8
102595	9.95537e-10	102595	Plekho2	pleckstrin homology domain containing, family O member 2
240328	9.96228e-10	240328	F830016B08Rik	RIKEN cDNA F830016B08 gene
76306	1.03632e-09	76306	Slc18b1	solute carrier family 18, subfamily B, member 1
14620	1.07112e-09	14620	Gjb3	gap junction protein, beta 3
625018	1.09105e-09	625018	C4a	complement component 4A (Rodgers blood group)
14229	1.18736e-09	14229	Fkbp5	FK506 binding protein 5
22038	1.24365e-09	22038	Plscr1	phospholipid scramblase 1
435145	1.2896e-09	435145	Shisa8	shisa family member 8
12983	1.30633e-09	12983	Csf2rb	colony stimulating factor 2 receptor, beta, low-affinity (granulocyte-macrophage)
57875	1.31131e-09	57875	Angptl4	angiopoietin-like 4
268709	1.34849e-09	268709	Fam107a	family with sequence similarity 107, member A
71712	1.3661e-09	71712	Dram1	DNA-damage regulated autophagy modulator 1
235587	1.44631e-09	235587	Parp3	poly (ADP-ribose) polymerase family, member 3
69710	1.45678e-09	69710	Arap1	ArfGAP with RhoGAP domain, ankyrin repeat and PH domain 1
13078	1.75849e-09	13078	Cyp1b1	cytochrome P450, family 1, subfamily b, polypeptide 1
14068	1.81626e-09	14068	F7	coagulation factor VII
71145	1.94626e-09	71145	Scara5	scavenger receptor class A, member 5
107581	1.97893e-09	107581	Col16a1	collagen, type XVI, alpha 1
433944	2.00908e-09	433944	Tbx3os2	T-box 3, opposite strand 2
19128	2.01692e-09	19128	Pros1	protein S (alpha)
140703	2.31654e-09	140703	Emid1	EMI domain containing 1
15109	2.69767e-09	15109	Hal	histidine ammonia lyase
16431	2.70561e-09	16431	Itm2a	integral membrane protein 2A
71096	3.04095e-09	71096	Sntg1	syntrophin, gamma 1
17312	3.05228e-09	17312	Clec10a	C-type lectin domain family 10, member A
106512	3.41752e-09	106512	Gpsm3	G-protein signalling modulator 3 (AGS3-like, C. elegans)
16641	3.82145e-09	16641	Klrc1	killer cell lectin-like receptor subfamily C, member 1
74558	3.96174e-09	74558	Gvin1	GTPase, very large interferon inducible 1
77056	4.10704e-09	77056	Tmco4	transmembrane and coiled-coil domains 4
626082	4.25461e-09	626082	Gm20754	predicted gene, 20754
22793	4.26464e-09	22793	Zyx	zyxin
99899	4.6377e-09	99899	Ifi44	interferon-induced protein 44
19039	4.72764e-09	19039	Lgals3bp	lectin, galactoside-binding, soluble, 3 binding protein
235712	4.81983e-09	235712	Mrgpra2b	MAS-related GPR, member A2B
72925	5.61075e-09	72925	2019-03-01	membrane-associated ring finger (C3HC4) 1
17474	5.61138e-09	17474	Clec4d	C-type lectin domain family 4, member d
13733	5.64038e-09	13733	Adgre1	adhesion G protein-coupled receptor E1
232174	6.01147e-09	232174	Cyp26b1	cytochrome P450, family 26, subfamily b, polypeptide 1
75234	6.2852e-09	75234	Rnf19b	ring finger protein 19B
74137	6.83662e-09	74137	Nuak2	NUAK family, SNF1-like kinase, 2
12827	6.84865e-09	12827	Col4a2	collagen, type IV, alpha 2
13170	7.10054e-09	13170	Dbp	D site albumin promoter binding protein
100038947	7.72107e-09	100038947	LOC100038947	signal-regulatory protein beta 1-like
19746	8.01309e-09	19746	Rhd	Rh blood group, D antigen
21928	8.21118e-09	21928	Tnfaip2	tumor necrosis factor, alpha-induced protein 2
100017	8.24458e-09	100017	Ldlrap1	low density lipoprotein receptor adaptor protein 1
14621	8.35692e-09	14621	Gjb4	gap junction protein, beta 4
67702	8.4136e-09	67702	Rnf149	ring finger protein 149
16792	8.57146e-09	16792	Laptm5	lysosomal-associated protein transmembrane 5
108670	8.85506e-09	108670	Epsti1	epithelial stromal interaction 1 (breast)
246707	9.55702e-09	246707	Emilin2	elastin microfibril interfacer 2
18173	9.84289e-09	18173	Slc11a1	solute carrier family 11 (proton-coupled divalent metal ion transporters), member 1
192187	9.86463e-09	192187	Stab1	stabilin 1
27060	1.02219e-08	27060	Tcirg1	T cell, immune regulator 1, ATPase, H+ transporting, lysosomal V0 protein A3
11440	1.04029e-08	11440	Chrna6	cholinergic receptor, nicotinic, alpha polypeptide 6
57435	1.08747e-08	57435	Plin4	perilipin 4
327959	1.27171e-08	327959	Xaf1	XIAP associated factor 1
11308	1.49982e-08	11308	Abi1	abl-interactor 1
19271	1.50743e-08	19271	Ptprj	protein tyrosine phosphatase, receptor type, J
171530	1.5214e-08	171530	Ucn2	urocortin 2
23888	1.56519e-08	23888	Gpc6	glypican 6
16068	1.56768e-08	16068	Il18bp	interleukin 18 binding protein
29875	1.64294e-08	29875	Iqgap1	IQ motif containing GTPase activating protein 1
74720	1.80466e-08	74720	Tmem114	transmembrane protein 114
70358	1.81052e-08	70358	Steap1	six transmembrane epithelial antigen of the prostate 1
58203	1.85291e-08	58203	Zbp1	Z-DNA binding protein 1
114332	1.92491e-08	114332	Lyve1	lymphatic vessel endothelial hyaluronan receptor 1
319236	1.9763e-08	319236	Trim12c	tripartite motif-containing 12C
11484	1.99596e-08	11484	Aspa	aspartoacylase
74122	2.11801e-08	74122	Tmem43	transmembrane protein 43
18761	2.13593e-08	18761	Prkcq	protein kinase C, theta
80285	2.25198e-08	80285	Parp9	poly (ADP-ribose) polymerase family, member 9
226421	2.27048e-08	226421	Rab7b	RAB7B, member RAS oncogene family
16181	2.48672e-08	16181	Il1rn	interleukin 1 receptor antagonist
16421	2.49019e-08	16421	Itgb7	integrin beta 7
214112	2.67682e-08	214112	Nipal4	NIPA-like domain containing 4
15959	2.71883e-08	15959	Ifit3	interferon-induced protein with tetratricopeptide repeats 3
13136	2.86266e-08	13136	Cd55	CD55 molecule, decay accelerating factor for complement
214854	2.91884e-08	214854	Neurl3	neuralized E3 ubiquitin protein ligase 3
69834	2.97953e-08	69834	Rab43	RAB43, member RAS oncogene family
12642	3.06151e-08	12642	Ch25h	cholesterol 25-hydroxylase
20821	3.08364e-08	20821	Trim21	tripartite motif-containing 21
12514	3.28936e-08	12514	Cd68	CD68 antigen
24110	3.35568e-08	24110	Usp18	ubiquitin specific peptidase 18
117167	3.37723e-08	117167	Steap4	STEAP family member 4
67272	3.43272e-08	67272	Cmtm5	CKLF-like MARVEL transmembrane domain containing 5
59126	3.48402e-08	59126	Nek6	NIMA (never in mitosis gene a)-related expressed kinase 6
76137	3.52079e-08	76137	Mcur1	mitochondrial calcium uniporter regulator 1
207596	3.7132e-08	207596	Thsd4	thrombospondin, type I, domain containing 4
17472	3.76308e-08	17472	Gbp4	guanylate binding protein 4
56501	3.77108e-08	56501	Elf4	E74-like factor 4 (ets domain transcription factor)
66824	3.8649e-08	66824	Pycard	PYD and CARD domain containing
12738	4.04992e-08	12738	Cldn2	claudin 2
231712	4.16588e-08	231712	Trafd1	TRAF type zinc finger domain containing 1
17392	4.17177e-08	17392	Mmp3	matrix metallopeptidase 3
21897	4.20048e-08	21897	Tlr1	toll-like receptor 1
116903	4.45323e-08	116903	Calcb	calcitonin-related polypeptide, beta
11513	4.47867e-08	11513	Adcy7	adenylate cyclase 7
14701	4.58357e-08	14701	Gng12	guanine nucleotide binding protein (G protein), gamma 12
209387	4.63389e-08	209387	Trim30d	tripartite motif-containing 30D
67405	4.73108e-08	67405	Nts	neurotensin
74617	4.76288e-08	74617	Scpep1	serine carboxypeptidase 1
12260	5.04038e-08	12260	C1qb	complement component 1, q subcomponent, beta polypeptide
20307	5.18594e-08	20307	Ccl8	chemokine (C-C motif) ligand 8
76905	5.81277e-08	76905	Lrg1	leucine-rich alpha-2-glycoprotein 1
223775	5.84501e-08	223775	Pim3	proviral integration site 3
100041346	6.11442e-08	100041346	Gm20871	Sycp3 like Y-linked pseudogene
12628	6.1943e-08	12628	Cfh	complement component factor h
13616	6.37099e-08	13616	Edn3	endothelin 3
12047	6.3825e-08	12047	Bcl2a1d	B cell leukemia/lymphoma 2 related protein A1d
66147	6.58619e-08	66147	Necap2	NECAP endocytosis associated 2
383787	6.59081e-08	383787	Ankrd63	ankyrin repeat domain 63
140570	6.74463e-08	140570	Plxnb2	plexin B2
217203	6.85005e-08	217203	Tmem106a	transmembrane protein 106A
226652	7.16039e-08	226652	Arhgap30	Rho GTPase activating protein 30
269799	7.34428e-08	269799	Clec4a1	C-type lectin domain family 4, member a1
14917	8.29044e-08	14917	Gucy2c	guanylate cyclase 2c
16007	8.86594e-08	16007	Cyr61	cysteine rich protein 61
66940	9.10972e-08	66940	Shisa5	shisa family member 5
81840	9.33465e-08	81840	Sorcs2	sortilin-related VPS10 domain containing receptor 2
100952	9.89134e-08	100952	Emilin1	elastin microfibril interfacer 1
73712	1.02861e-07	73712	Dmkn	dermokine
12797	1.05703e-07	12797	Cnn1	calponin 1
71576	1.08231e-07	71576	9130409J20Rik	RIKEN cDNA 9130409J20 gene
215900	1.09108e-07	215900	Fam26f	family with sequence similarity 26, member F
13041	1.11597e-07	13041	Ctsw	cathepsin W
11852	1.11708e-07	11852	Rhob	ras homolog family member B
434223	1.11962e-07	434223	Gm1966	predicted gene 1966
12523	1.23621e-07	12523	Cd84	CD84 antigen
22695	1.25925e-07	22695	Zfp36	zinc finger protein 36
15163	1.31778e-07	15163	Hcls1	hematopoietic cell specific Lyn substrate 1
23960	1.31801e-07	23960	Oas1g	2-5 oligoadenylate synthetase 1G
77134	1.32301e-07	77134	Hnrnpa0	heterogeneous nuclear ribonucleoprotein A0
12508	1.34977e-07	12508	Cd53	CD53 antigen
18830	1.37453e-07	18830	Pltp	phospholipid transfer protein
230379	1.44762e-07	230379	Acer2	alkaline ceramidase 2
434341	1.45089e-07	434341	Nlrc5	NLR family, CARD domain containing 5
56490	1.69979e-07	56490	Zbtb20	zinc finger and BTB domain containing 20
17254	1.82129e-07	17254	Slc3a2	solute carrier family 3 (activators of dibasic and neutral amino acid transport), member 2
192176	1.90897e-07	192176	Flna	filamin, alpha
23961	1.93684e-07	23961	Oas1b	2-5 oligoadenylate synthetase 1B
353346	1.9795e-07	353346	Gpr141	G protein-coupled receptor 141
94279	2.09753e-07	94279	Sfxn2	sideroflexin 2
50908	2.20877e-07	50908	C1s1	complement component 1, s subcomponent 1
105855	2.25584e-07	105855	Nckap1l	NCK associated protein 1 like
19204	2.2774e-07	19204	Ptafr	platelet-activating factor receptor
11796	2.37948e-07	11796	Birc3	baculoviral IAP repeat-containing 3
12307	2.54146e-07	12307	Calb1	calbindin 1
24117	2.57826e-07	24117	Wif1	Wnt inhibitory factor 1
78388	2.61146e-07	78388	Mvp	major vault protein
21960	2.63241e-07	21960	Tnr	tenascin R
12477	2.67586e-07	12477	Ctla4	cytotoxic T-lymphocyte-associated protein 4
20499	2.70186e-07	20499	Slc12a7	solute carrier family 12, member 7
13371	2.73883e-07	13371	Dio2	deiodinase, iodothyronine, type II
213053	2.90306e-07	213053	Slc39a14	solute carrier family 39 (zinc transporter), member 14
620695	2.93594e-07	620695	Gm13889	predicted gene 13889
72043	3.04156e-07	72043	Sulf2	sulfatase 2
100038882	3.1436e-07	100038882	Isg15	ISG15 ubiquitin-like modifier
12826	3.16144e-07	12826	Col4a1	collagen, type IV, alpha 1
16790	3.25794e-07	16790	Anpep	alanyl (membrane) aminopeptidase
16847	3.27024e-07	16847	Lepr	leptin receptor
12772	3.36229e-07	12772	Ccr2	chemokine (C-C motif) receptor 2
21922	3.39748e-07	21922	Clec3b	C-type lectin domain family 3, member b
108101	3.43413e-07	108101	Fermt3	fermitin family member 3
215418	3.53907e-07	215418	Csrnp1	cysteine-serine-rich nuclear protein 1
230979	3.5417e-07	230979	Tnfrsf14	tumor necrosis factor receptor superfamily, member 14 (herpesvirus entry mediator)
624549	3.59031e-07	624549	Gm29683	predicted gene, 29683
17158	3.6953e-07	17158	Man2a1	mannosidase 2, alpha 1
211228	3.74037e-07	211228	Lrrc25	leucine rich repeat containing 25
751864	3.9062e-07	751864	Gm9733	predicted gene 9733
12226	3.91126e-07	12226	Btg1	B cell translocation gene 1, anti-proliferative
217082	4.14921e-07	217082	Hlf	hepatic leukemia factor
109032	4.23449e-07	109032	Sp110	Sp110 nuclear body protein
74155	4.5694e-07	74155	Errfi1	ERBB receptor feedback inhibitor 1
93671	4.65215e-07	93671	Cd163	CD163 antigen
20378	4.71442e-07	20378	Frzb	frizzled-related protein
20287	4.79758e-07	20287	Sct	secretin
56233	4.85919e-07	56233	Hdac7	histone deacetylase 7
381677	5.15622e-07	381677	Vgf	VGF nerve growth factor inducible
80906	5.16173e-07	80906	Kcnip2	Kv channel-interacting protein 2
245240	5.39596e-07	245240	9930111J21Rik2	RIKEN cDNA 9930111J21 gene 2
74568	5.42442e-07	74568	Mlkl	mixed lineage kinase domain-like
71904	5.99654e-07	71904	Paqr7	progestin and adipoQ receptor family member VII
17057	6.12887e-07	17057	Klrb1a	killer cell lectin-like receptor subfamily B member 1A
13849	6.37546e-07	13849	Ephx1	epoxide hydrolase 1, microsomal
20310	6.71296e-07	20310	Cxcl2	chemokine (C-X-C motif) ligand 2
210757	7.21382e-07	210757	Themis	thymocyte selection associated
15900	7.39387e-07	15900	Irf8	interferon regulatory factor 8
28254	7.39871e-07	28254	Slco1a6	solute carrier organic anion transporter family, member 1a6
12182	7.49268e-07	12182	Bst1	bone marrow stromal cell antigen 1
12495	7.60564e-07	12495	Entpd1	ectonucleoside triphosphate diphosphohydrolase 1
78925	7.6416e-07	78925	Srd5a1	steroid 5 alpha-reductase 1
110310	7.9833e-07	110310	Krt7	keratin 7
252838	8.27606e-07	252838	Tox	thymocyte selection-associated high mobility group box
240216	8.40453e-07	240216	E230025N22Rik	Riken cDNA E230025N22 gene
244234	8.51461e-07	244234	5830411N06Rik	RIKEN cDNA 5830411N06 gene
233979	8.54957e-07	233979	Tpcn2	two pore segment channel 2
20359	8.58979e-07	20359	Sema6b	sema domain, transmembrane domain (TM), and cytoplasmic domain, (semaphorin) 6B
12774	8.9432e-07	12774	Ccr5	chemokine (C-C motif) receptor 5
286940	9.11922e-07	286940	Flnb	filamin, beta
74131	9.14402e-07	74131	Sash3	SAM and SH3 domain containing 3
17096	9.20043e-07	17096	Lyn	LYN proto-oncogene, Src family tyrosine kinase
218203	9.32502e-07	218203	Mylip	myosin regulatory light chain interacting protein
11936	9.43977e-07	11936	Fxyd2	FXYD domain-containing ion transport regulator 2
218639	9.71624e-07	218639	Arl15	ADP-ribosylation factor-like 15
70430	1.01664e-06	70430	Tbce	tubulin-specific chaperone E
73656	1.04718e-06	73656	Ms4a6c	membrane-spanning 4-domains, subfamily A, member 6C
72056	1.07403e-06	72056	1810055G02Rik	RIKEN cDNA 1810055G02 gene
11630	1.08123e-06	11630	Aim1	absent in melanoma 1
226178	1.09218e-06	226178	Wbp1l	WW domain binding protein 1 like
66277	1.09679e-06	66277	Klf15	Kruppel-like factor 15
70873	1.17348e-06	70873	Cnbd2	cyclic nucleotide binding domain containing 2
20750	1.18331e-06	20750	Spp1	secreted phosphoprotein 1
22228	1.19193e-06	22228	Ucp2	uncoupling protein 2 (mitochondrial, proton carrier)
75769	1.25316e-06	75769	Plppr5	phospholipid phosphatase related 5
12609	1.26483e-06	12609	Cebpd	CCAAT/enhancer binding protein (C/EBP), delta
22065	1.27077e-06	22065	Trpc3	transient receptor potential cation channel, subfamily C, member 3
106878	1.29024e-06	106878	Smim3	small integral membrane protein 3
76894	1.32487e-06	76894	Mettl15	methyltransferase like 15
11814	1.32787e-06	11814	Apoc3	apolipoprotein C-III
16516	1.35124e-06	16516	Kcnj15	potassium inwardly-rectifying channel, subfamily J, member 15
14118	1.36586e-06	14118	Fbn1	fibrillin 1
382045	1.4145e-06	382045	Adgrg5	adhesion G protein-coupled receptor G5
50917	1.42344e-06	50917	Galns	galactosamine (N-acetyl)-6-sulfate sulfatase
20666	1.45147e-06	20666	Sox11	SRY (sex determining region Y)-box 11
16948	1.47373e-06	16948	Lox	lysyl oxidase
14744	1.52147e-06	14744	Gpr65	G-protein coupled receptor 65
57757	1.54024e-06	57757	Pglyrp2	peptidoglycan recognition protein 2
50706	1.54237e-06	50706	Postn	periostin, osteoblast specific factor
74748	1.59278e-06	74748	Slamf8	SLAM family member 8
53324	1.64067e-06	53324	Nptx2	neuronal pentraxin 2
242735	1.64123e-06	242735	Lrrc38	leucine rich repeat containing 38
74153	1.64831e-06	74153	Uba7	ubiquitin-like modifier activating enzyme 7
11629	1.66642e-06	11629	Aif1	allograft inflammatory factor 1
73467	1.69158e-06	73467	1700066M21Rik	RIKEN cDNA 1700066M21 gene
77994	1.73698e-06	77994	Mir99ahg	Mir99a and Mirlet7c-1 host gene (non-protein coding)
66773	1.74104e-06	66773	Gm17019	predicted gene 17019
29816	1.75109e-06	29816	Hip1r	huntingtin interacting protein 1 related
21828	1.75543e-06	21828	Thbs4	thrombospondin 4
215085	1.79788e-06	215085	Slc35f1	solute carrier family 35, member F1
276950	1.81167e-06	276950	Slfn8	schlafen 8
30806	1.82543e-06	30806	Adamts8	a disintegrin-like and metallopeptidase (reprolysin type) with thrombospondin type 1 motif, 8
74127	1.9517e-06	74127	Krt80	keratin 80
11717	1.9573e-06	11717	Ampd3	adenosine monophosphate deaminase 3
18857	2.01698e-06	18857	Pmp2	peripheral myelin protein 2
93838	2.02353e-06	93838	Dqx1	DEAQ RNA-dependent ATPase
71918	2.03973e-06	71918	Zcchc24	zinc finger, CCHC domain containing 24
21803	2.08157e-06	21803	Tgfb1	transforming growth factor, beta 1
14528	2.10762e-06	14528	Gch1	GTP cyclohydrolase 1
16009	2.11131e-06	16009	Igfbp3	insulin-like growth factor binding protein 3
240725	2.11881e-06	240725	Sulf1	sulfatase 1
26431	2.17673e-06	26431	Git2	G protein-coupled receptor kinase-interactor 2
110213	2.21405e-06	110213	Tmbim6	transmembrane BAX inhibitor motif containing 6
94094	2.24067e-06	94094	Trim34a	tripartite motif-containing 34A
26433	2.32516e-06	26433	Plod3	procollagen-lysine, 2-oxoglutarate 5-dioxygenase 3
21788	2.34285e-06	21788	Tfpi	tissue factor pathway inhibitor
12524	2.37e-06	12524	Cd86	CD86 antigen
66970	2.37594e-06	66970	Ssbp2	single-stranded DNA binding protein 2
12501	2.3937e-06	12501	Cd3e	CD3 antigen, epsilon polypeptide
21391	2.41076e-06	21391	Tbxas1	thromboxane A synthase 1, platelet
236312	2.42003e-06	236312	Ifi209	interferon activated gene 209
66337	2.44586e-06	66337	Fam229b	family with sequence similarity 229, member B
16153	2.45834e-06	16153	Il10	interleukin 10
72500	2.56019e-06	72500	Ier5l	immediate early response 5-like
20971	2.57981e-06	20971	Sdc4	syndecan 4
16818	2.61493e-06	16818	Lck	lymphocyte protein tyrosine kinase
26362	2.6612e-06	26362	Axl	AXL receptor tyrosine kinase
15162	2.68234e-06	15162	Hck	hemopoietic cell kinase
20698	2.71236e-06	20698	Sphk1	sphingosine kinase 1
54598	2.73545e-06	54598	Calcrl	calcitonin receptor-like
107350	2.86526e-06	107350	AW112010	expressed sequence AW112010
12487	2.8937e-06	12487	Cd28	CD28 antigen
74184	2.93339e-06	74184	2310065F04Rik	RIKEN cDNA 2310065F04 gene
668727	2.95317e-06	668727	Mrgpra2a	MAS-related GPR, member A2A
24088	2.95327e-06	24088	Tlr2	toll-like receptor 2
210808	2.99548e-06	210808	Lacc1	laccase (multicopper oxidoreductase) domain containing 1
72669	3.0031e-06	72669	2810032G03Rik	RIKEN cDNA 2810032G03 gene
20533	3.03512e-06	20533	Slc4a1	solute carrier family 4 (anion exchanger), member 1
633640	3.04389e-06	633640	Tmem267	transmembrane protein 267
17972	3.22169e-06	17972	Ncf4	neutrophil cytosolic factor 4
18387	3.30318e-06	18387	Oprk1	opioid receptor, kappa 1
71778	3.32633e-06	71778	Klhl5	kelch-like 5
223642	3.34335e-06	223642	Zc3h3	zinc finger CCCH type containing 3
12363	3.41176e-06	12363	Casp4	caspase 4, apoptosis-related cysteine peptidase
52331	3.48927e-06	52331	Stbd1	starch binding domain 1
14594	3.50279e-06	14594	Ggta1	glycoprotein galactosyltransferase alpha 1, 3
18550	3.50903e-06	18550	Furin	furin (paired basic amino acid cleaving enzyme)
66102	3.53999e-06	66102	Cxcl16	chemokine (C-X-C motif) ligand 16
26364	3.66664e-06	26364	Adgre5	adhesion G protein-coupled receptor E5
21349	3.70229e-06	21349	Tal1	T cell acute lymphocytic leukemia 1
192212	3.7054e-06	192212	Prom2	prominin 2
17160	3.78709e-06	17160	Man2b2	mannosidase 2, alpha B2
12823	3.8177e-06	12823	Col19a1	collagen, type XIX, alpha 1
68487	3.82439e-06	68487	Tmem140	transmembrane protein 140
12984	3.84275e-06	12984	Csf2rb2	colony stimulating factor 2 receptor, beta 2, low-affinity (granulocyte-macrophage)
234267	3.91285e-06	234267	Gpm6a	glycoprotein m6a
15227	3.93727e-06	15227	Foxf1	forkhead box F1
21826	3.97263e-06	21826	Thbs2	thrombospondin 2
103161	3.98219e-06	103161	Apof	apolipoprotein F
667373	4.02975e-06	667373	Ifit1bl1	interferon induced protein with tetratricpeptide repeats 1B like 1
140497	4.07825e-06	140497	Cd300c2	CD300C molecule 2
17133	4.09358e-06	17133	Maff	v-maf musculoaponeurotic fibrosarcoma oncogene family, protein F (avian)
545366	4.1738e-06	545366	Cfhr2	complement factor H-related 2
381411	4.18731e-06	381411	Accsl	1-aminocyclopropane-1-carboxylate synthase (non-functional)-like
59027	4.19222e-06	59027	Nampt	nicotinamide phosphoribosyltransferase
71982	4.33372e-06	71982	Snx10	sorting nexin 10
667277	4.34994e-06	667277	C1rb	complement component 1, r subcomponent B
84094	4.3805e-06	84094	Plvap	plasmalemma vesicle associated protein
20706	4.39563e-06	20706	Serpinb9b	serine (or cysteine) peptidase inhibitor, clade B, member 9b
14739	4.4109e-06	14739	S1pr2	sphingosine-1-phosphate receptor 2
53417	4.41426e-06	53417	Hif3a	hypoxia inducible factor 3, alpha subunit
50794	4.43917e-06	50794	Klf13	Kruppel-like factor 13
13011	4.59501e-06	13011	Cst7	cystatin F (leukocystatin)
76980	4.69104e-06	76980	Ube2ql1	ubiquitin-conjugating enzyme E2Q family-like 1
68423	4.74823e-06	68423	Ankrd13d	ankyrin repeat domain 13 family, member D
17329	4.76096e-06	17329	Cxcl9	chemokine (C-X-C motif) ligand 9
98386	4.86856e-06	98386	Lbr	lamin B receptor
19253	4.94836e-06	19253	Ptpn18	protein tyrosine phosphatase, non-receptor type 18
320975	4.95056e-06	320975	D330050G23Rik	RIKEN cDNA D330050G23 gene
83382	4.99498e-06	83382	Siglece	sialic acid binding Ig-like lectin E
108011	5.1136e-06	108011	Ap4e1	adaptor-related protein complex AP-4, epsilon 1
14939	5.1703e-06	14939	Gzmb	granzyme B
19214	5.22531e-06	19214	Ptgdr	prostaglandin D receptor
20679	5.38349e-06	20679	Sox6	SRY (sex determining region Y)-box 6
74450	5.38588e-06	74450	Pank2	pantothenate kinase 2
73166	5.51281e-06	73166	Tm7sf2	transmembrane 7 superfamily member 2
101602	5.58403e-06	101602	AI467606	expressed sequence AI467606
215243	5.93765e-06	215243	Traf3ip3	TRAF3 interacting protein 3
83408	5.97589e-06	83408	Gimap3	GTPase, IMAP family member 3
224481	6.14715e-06	224481	Tfb1m	transcription factor B1, mitochondrial
16161	6.1802e-06	16161	Il12rb1	interleukin 12 receptor, beta 1
19106	6.22364e-06	19106	Eif2ak2	eukaryotic translation initiation factor 2-alpha kinase 2
20652	6.26616e-06	20652	Soat1	sterol O-acyltransferase 1
16365	6.44469e-06	16365	Acod1	aconitate decarboxylase 1
224674	6.6069e-06	224674	Slc37a1	solute carrier family 37 (glycerol-3-phosphate transporter), member 1
107747	6.64969e-06	107747	Aldh1l1	aldehyde dehydrogenase 1 family, member L1
56613	6.73113e-06	56613	Rps6ka4	ribosomal protein S6 kinase, polypeptide 4
12263	6.76961e-06	12263	C2	complement component 2 (within H-2S)
72386	6.84525e-06	72386	2610035D17Rik	RIKEN cDNA 2610035D17 gene
94176	6.8556e-06	94176	Dock2	dedicator of cyto-kinesis 2
12506	6.86805e-06	12506	Cd48	CD48 antigen
109254	7.0056e-06	109254	Adtrp	androgen dependent TFPI regulating protein
233571	7.037e-06	233571	P2ry6	pyrimidinergic receptor P2Y, G-protein coupled, 6
225825	7.15791e-06	225825	Cd226	CD226 antigen
21926	7.21529e-06	21926	Tnf	tumor necrosis factor
52118	7.23417e-06	52118	Pvr	poliovirus receptor
68294	7.45733e-06	68294	Mfsd10	major facilitator superfamily domain containing 10
381308	7.48145e-06	381308	Ifi211	interferon activated gene 211
216440	7.50385e-06	216440	Os9	amplified in osteosarcoma
381287	7.56732e-06	381287	A530032D15Rik	RIKEN cDNA A530032D15Rik gene
320484	7.75769e-06	320484	Rasal3	RAS protein activator like 3
12372	7.89629e-06	12372	Casq1	calsequestrin 1
114142	7.92948e-06	114142	Foxp2	forkhead box P2
217674	7.99118e-06	217674	Gphb5	glycoprotein hormone beta 5
[truncated: 23,565 more rows]

## Sheet: GOrilla output
PROCESS	Description	P-value	FDR q-value	Enrichment	N	B	n	b	Genes		FUNCTION	Description	P-value	FDR q-value	Enrichment	N	B	n	b	Genes		COMPONENT	Description	P-value	FDR q-value	Enrichment	N	B	n	b	Genes
[truncated: 355 more rows]

[truncated: 1 more sheets: REVIGO output]
