# Supplementary material for: Profiling the microRNA signature of the peripheral sensory ganglia in experimental autoimmune encephalomyelitis (EAE)
Source: J Neuroinflammation. 2019 Nov 15;16:223. doi: 10.1186/s12974-019-1600-7 (PMC6858636; doi:10.1186/s12974-019-1600-7)
Supplement: Supplementary file 2 — Additional file 2: Table S2. Spreadsheet of RNASeq differential expression analysis between EAE and CFA condition in males. [file 12974_2019_1600_MOESM2_ESM.xlsx]

## Sheet: M EAEvCFA
	baseMean	log2FoldChange	lfcSE	stat	pvalue	padj
13386	76.065	-1.31521	0.249326	-5.27506	1.32712e-07	0.00180197
14407	99.6609	-1.01263	0.195065	-5.19125	2.08888e-07	0.00180197
226025	2661.21	-0.576669	0.113551	-5.07851	3.80416e-07	0.00218777
212124	118.718	-1.29124	0.259049	-4.98452	6.21163e-07	0.00267018
217071	108.792	-1.30014	0.263782	-4.92885	8.27156e-07	0.00267018
75985	384.572	-0.414439	0.0844725	-4.9062	9.28598e-07	0.00267018
100009664	2064.42	-1.19264	0.249216	-4.78554	1.70525e-06	0.00420295
20359	252.385	0.667158	0.140425	4.75098	2.02436e-06	0.00436579
50914	5.94036	-3.82844	0.814874	-4.69819	2.62471e-06	0.00503158
19773	3.19177	-5.12795	1.10708	-4.63195	3.62235e-06	0.00624964
69047	101.945	-1.13086	0.248635	-4.54826	5.40918e-06	0.00848406
69412	5069.2	-0.724611	0.160002	-4.52875	5.93336e-06	0.00853069
11657	129.279	-4.77224	1.05919	-4.50557	6.61962e-06	0.00878526
14807	3175.25	-0.949538	0.213056	-4.45676	8.32068e-06	0.0102541
107581	2211.48	0.93423	0.214171	4.36207	1.28835e-05	0.0104795
20604	141.947	-1.5555	0.353607	-4.39894	1.08779e-05	0.0104795
21835	699.988	-0.569823	0.129815	-4.38949	1.13617e-05	0.0104795
226178	1257.85	0.486572	0.111319	4.37096	1.23699e-05	0.0104795
229700	248.31	0.470609	0.108085	4.35408	1.33629e-05	0.0104795
239420	189.845	-0.79839	0.182687	-4.37027	1.24092e-05	0.0104795
268816	1048.79	-1.12508	0.256944	-4.37871	1.19382e-05	0.0104795
56772	772.128	-0.613964	0.140815	-4.36008	1.30012e-05	0.0104795
12716	9291.1	-0.379859	0.0880007	-4.31654	1.58494e-05	0.011693
14169	367.205	-0.811115	0.188158	-4.31081	1.62658e-05	0.011693
170768	2893.42	0.543945	0.126649	4.29489	1.74776e-05	0.0120617
76448	1342.07	0.4617	0.108216	4.26647	1.9859e-05	0.0131779
235130	816.834	0.692723	0.163262	4.243	2.20547e-05	0.0136253
67578	616.692	1.1633	0.275214	4.22691	2.36921e-05	0.0136253
71247	94.6045	-1.08153	0.255076	-4.24002	2.23502e-05	0.0136253
71831	80.4388	-1.10607	0.261506	-4.2296	2.34109e-05	0.0136253
100952	525.698	0.987126	0.234007	4.21836	2.46088e-05	0.013696
21923	351.851	1.51999	0.361851	4.20059	2.66215e-05	0.0143532
68607	496.81	-0.643509	0.153805	-4.18393	2.86509e-05	0.0149792
110784	528.071	-0.737481	0.177519	-4.15438	3.26174e-05	0.0165514
68147	325.158	0.542828	0.131999	4.11238	3.9161e-05	0.0193041
13170	421.107	-1.38233	0.336691	-4.10563	4.0321e-05	0.0193239
12970	48.6858	-1.96077	0.479762	-4.08696	4.37063e-05	0.0203801
14812	55.7553	-2.1532	0.528847	-4.0715	4.67123e-05	0.0212086
230459	97.0747	-0.911254	0.22459	-4.0574	4.96214e-05	0.0219517
16878	102.585	1.54846	0.382894	4.04411	5.25226e-05	0.0226127
381530	65.8549	-2.19844	0.545056	-4.03343	5.49694e-05	0.0226127
77558	148.871	-1.24738	0.309287	-4.03309	5.50474e-05	0.0226127
244550	28.3944	1.61553	0.401607	4.02265	5.75466e-05	0.0230896
207839	313.416	1.23765	0.308908	4.00652	6.16205e-05	0.0238023
626082	169.859	-0.84621	0.211301	-4.00475	6.20822e-05	0.0238023
238317	655.618	0.435687	0.109373	3.98348	6.79136e-05	0.0244458
241175	999.289	-0.876742	0.220113	-3.98314	6.80113e-05	0.0244458
72297	109.834	1.05856	0.265347	3.98936	6.62528e-05	0.0244458
102595	1035.49	0.504557	0.128116	3.93829	8.20643e-05	0.028895
320377	24.3699	2.12165	0.539774	3.93063	8.47246e-05	0.0292351
19271	1548.85	0.610319	0.155739	3.91885	8.89715e-05	0.0300985
103220	227.636	-0.853109	0.219466	-3.8872	0.000101406	0.0330104
70886	10.5063	-1.72695	0.444054	-3.88905	0.000100635	0.0330104
69581	1619.78	0.448684	0.115677	3.87876	0.000104988	0.0335438
17064	621.616	0.567638	0.147254	3.85482	0.000115813	0.0363295
320719	2168.22	-0.70591	0.183446	-3.84805	0.00011906	0.0366812
74200	1082.88	0.278268	0.0724636	3.8401	0.000122983	0.0372251
68888	21.2678	-2.14963	0.561142	-3.83081	0.000127724	0.0374354
71164	8.37123	-2.5655	0.669802	-3.83024	0.000128018	0.0374354
11806	19.5278	-4.24829	1.1158	-3.80738	0.000140447	0.0403855
234700	534.608	-0.680146	0.179531	-3.78847	0.000151579	0.0428721
434865	37.6514	-1.00634	0.266165	-3.78089	0.000156271	0.0434862
11632	4721.65	-0.263994	0.0704811	-3.7456	0.000179965	0.0480714
16453	307.376	0.794722	0.212028	3.7482	0.000178111	0.0480714
23829	9.05	-2.76933	0.740263	-3.74101	0.000183285	0.0480714
71514	3564.34	0.359062	0.0960013	3.74017	0.000183893	0.0480714
13869	109.676	-0.848438	0.22741	-3.73088	0.000190815	0.0491363
16517	119.4	-0.696075	0.187276	-3.71684	0.000201733	0.0511839
12822	1949.38	0.92203	0.248502	3.71035	0.000206974	0.0513526
72780	46.9703	-0.943609	0.254433	-3.70867	0.000208351	0.0513526
67900	356.318	-0.42132	0.113738	-3.7043	0.000211974	0.0515097
17886	10700	0.58223	0.157479	3.6972	0.000217987	0.0522351
15939	373.582	0.689996	0.187353	3.68286	0.000230632	0.0545081
16476	3018.85	0.968631	0.263946	3.6698	0.000242737	0.0565938
108737	2081.37	0.23867	0.0655584	3.64057	0.000272039	0.0580665
11625	13.2901	-2.68177	0.735186	-3.64774	0.00026456	0.0580665
12984	424	1.18148	0.323716	3.64974	0.000262508	0.0580665
27371	53.4314	1.54351	0.423833	3.6418	0.00027074	0.0580665
30806	270.747	1.1721	0.320941	3.65207	0.00026013	0.0580665
75288	597.393	-0.521444	0.143125	-3.64327	0.000269199	0.0580665
76993	43.3287	-1.31605	0.361549	-3.64002	0.000272613	0.0580665
11781	373.633	-0.37751	0.104005	-3.62973	0.00028372	0.0589762
15193	1208.18	0.366575	0.10098	3.63016	0.000283241	0.0589762
239743	379.474	0.979666	0.270301	3.62435	0.000289685	0.0594992
12023	91.4939	-0.742798	0.20566	-3.61178	0.000304103	0.0599443
16428	292.78	1.11322	0.308338	3.61038	0.00030575	0.0599443
21887	1253.17	0.511867	0.141684	3.61275	0.00030297	0.0599443
320571	152.562	-0.47328	0.130963	-3.61385	0.000301683	0.0599443
382867	3.63021	4.79754	1.33434	3.59543	0.000323853	0.0627801
66355	1681.38	-0.344334	0.0958577	-3.59213	0.00032798	0.0628738
16516	86.354	1.67155	0.465757	3.58888	0.000332099	0.0629639
108829	2131.32	0.320981	0.0896046	3.58219	0.000340721	0.0638964
266632	298.514	0.586368	0.164555	3.56335	0.000366152	0.067927
269941	545.703	0.419278	0.117979	3.55383	0.000379664	0.0691555
76901	1127.8	0.505359	0.142232	3.55305	0.00038079	0.0691555
57765	29.3277	1.44373	0.406782	3.54914	0.000386493	0.0694601
230622	113.918	-1.09581	0.309516	-3.5404	0.000399516	0.0703352
67483	207.043	-0.996267	0.281222	-3.54264	0.000396142	0.0703352
16420	96.6844	-0.734935	0.207986	-3.53357	0.000409981	0.0714485
319767	80.7102	-0.758145	0.214811	-3.52936	0.000416569	0.0718706
108071	61.6018	-1.17899	0.334585	-3.52373	0.000425516	0.0726875
18008	6165.95	0.647356	0.18422	3.51404	0.000441354	0.0746537
11845	2091.65	0.41276	0.11796	3.49916	0.000466723	0.0781783
22413	19.375	1.73039	0.494899	3.49645	0.000471497	0.0782187
235604	56.0438	-0.865751	0.24789	-3.49248	0.000478559	0.078634
107951	1326.86	0.289647	0.0839199	3.45147	0.00055754	0.0787959
108148	1381.2	0.424063	0.122804	3.45316	0.000554062	0.0787959
108954	1585.55	0.382942	0.110791	3.45642	0.000547392	0.0787959
12061	17.2545	2.44346	0.707539	3.45346	0.000553447	0.0787959
14284	1177.85	1.01116	0.291911	3.46393	0.00053235	0.0787959
14654	38.756	-1.17479	0.337445	-3.48142	0.000498765	0.0787959
15109	240.164	-0.906338	0.261094	-3.47132	0.000517912	0.0787959
16874	53.0546	0.980179	0.283212	3.46093	0.000538312	0.0787959
18550	1065.63	0.440308	0.127525	3.45272	0.000554967	0.0787959
226757	3055.4	0.241958	0.0696881	3.47201	0.000516574	0.0787959
238055	10.918	-2.29826	0.663782	-3.46237	0.000535448	0.0787959
24056	2510.49	0.610978	0.177096	3.44999	0.000560609	0.0787959
328789	575.356	-0.484323	0.139413	-3.47402	0.000512721	0.0787959
381260	69.6655	-1.0205	0.294021	-3.47083	0.000518846	0.0787959
381823	149.384	1.08517	0.313762	3.45856	0.000543075	0.0787959
54698	15.5634	1.82	0.527145	3.45256	0.000555287	0.0787959
70012	7211.63	0.591945	0.170192	3.47811	0.000504966	0.0787959
78892	1850.79	-0.528005	0.15307	-3.44944	0.000561751	0.0787959
15257	2951.23	0.330266	0.0958693	3.44496	0.000571148	0.0788321
215798	1785.01	-0.477698	0.138615	-3.44623	0.000568458	0.0788321
13371	216.739	1.19717	0.348036	3.43978	0.000582198	0.079005
18452	602.281	0.417276	0.121374	3.43795	0.000586138	0.079005
214444	3527.19	-0.285186	0.0829066	-3.43985	0.000582046	0.079005
72690	226.376	0.946202	0.275448	3.43514	0.000592255	0.0792106
70564	2296.47	-0.316601	0.0922455	-3.43216	0.000598794	0.0794692
11569	1019.59	0.264208	0.0770838	3.42755	0.000609061	0.0798409
57138	36.7429	-1.16007	0.338533	-3.42675	0.00061085	0.0798409
11604	756.644	-0.527014	0.154037	-3.42135	0.000623102	0.0801592
12960	121.42	-0.770547	0.225335	-3.41956	0.000627224	0.0801592
68904	601.995	0.287643	0.0840536	3.42214	0.000621295	0.0801592
100124466	3.55293	-2.77146	0.811631	-3.41468	0.000638569	0.0804177
14705	3693.88	-0.27776	0.0813226	-3.41553	0.000636587	0.0804177
54483	149.667	1.19299	0.350056	3.40801	0.000654391	0.081813
12273	469.705	0.835771	0.246005	3.39737	0.00068036	0.0844478
13003	993.538	0.69388	0.20446	3.39372	0.000689492	0.0844487
23920	68.353	0.678795	0.20003	3.39346	0.000690156	0.0844487
12039	645.729	-0.469989	0.13871	-3.38829	0.000703292	0.0854047
434510	72.1675	-1.03443	0.305457	-3.38651	0.00070787	0.0854047
233066	186.333	-0.58401	0.172552	-3.38454	0.000712969	0.0854226
16870	10.1745	-1.69475	0.501743	-3.37773	0.000730869	0.0869633
110956	652.059	0.874303	0.259419	3.37023	0.000751057	0.0869663
11477	548.526	0.370988	0.110055	3.37093	0.000749149	0.0869663
12352	26.6169	-1.15574	0.342827	-3.37119	0.000748448	0.0869663
230379	371.927	0.868695	0.25766	3.37148	0.000747645	0.0869663
227120	949.261	-0.373788	0.110987	-3.36786	0.000757538	0.087132
433016	80.0308	1.41811	0.421645	3.36329	0.000770198	0.0880014
218639	1475.47	-0.33169	0.0986753	-3.36143	0.000775397	0.0880127
17314	141.471	-0.604369	0.179994	-3.35772	0.000785887	0.0886204
208158	102.2	-0.444443	0.132727	-3.34854	0.000812374	0.0910123
16011	7770.7	0.681855	0.203996	3.34249	0.000830296	0.0917625
229504	369.831	0.374655	0.112141	3.34092	0.000835026	0.0917625
68566	390.702	-0.488159	0.145994	-3.34369	0.000826706	0.0917625
11891	1419.1	0.510858	0.153318	3.33201	0.000862204	0.0941494
434858	195.504	-0.777079	0.233913	-3.32208	0.000893489	0.096952
19414	1465.16	0.392115	0.11811	3.31991	0.000900471	0.097099
13849	4583.57	-0.361858	0.109305	-3.31052	0.000931215	0.0976187
208665	5.48242	-2.64617	0.800307	-3.30644	0.000944898	0.0976187
270110	956.913	0.399874	0.120895	3.3076	0.000940993	0.0976187
56032	837.304	-0.263028	0.0794744	-3.3096	0.000934298	0.0976187
59014	404.649	0.456198	0.137919	3.30773	0.000940564	0.0976187
76905	1267.33	0.87556	0.264378	3.31178	0.000927058	0.0976187
80982	460.838	0.756499	0.228376	3.31251	0.000924612	0.0976187
21462	351.727	-0.668636	0.202416	-3.30327	0.000955641	0.0981409
234839	391.118	0.647832	0.196232	3.30135	0.000962202	0.09823
241589	921.004	-0.851337	0.258062	-3.29896	0.000970424	0.0984866
12159	123.702	-0.785188	0.239518	-3.2782	0.00104472	0.099494
14860	930.088	-0.584391	0.178549	-3.273	0.00106411	0.099494
17312	158.311	0.980037	0.299415	3.27318	0.00106346	0.099494
20497	145.903	0.930476	0.283884	3.27766	0.00104671	0.099494
22632	946.622	0.303613	0.0924296	3.2848	0.00102055	0.099494
258783	246.741	0.977023	0.298691	3.27102	0.00107162	0.099494
433766	1539.27	3.58055	1.09472	3.27075	0.00107262	0.099494
50493	2912.24	0.362873	0.110603	3.28087	0.00103487	0.099494
54366	2984	-0.496887	0.151059	-3.28936	0.00100417	0.099494
626904	9.49334	-1.70345	0.518116	-3.28777	0.00100986	0.099494
64136	479.584	0.623451	0.189362	3.29237	0.00099348	0.099494
64706	967.538	0.797001	0.24339	3.27458	0.00105818	0.099494
66338	141.299	1.33299	0.40664	3.27806	0.00104523	0.099494
67855	320.764	1.03917	0.316723	3.281	0.00103439	0.099494
68842	5645.14	-0.477743	0.145811	-3.27645	0.0010512	0.099494
74211	226.539	0.626006	0.190471	3.28663	0.00101394	0.099494
16477	1276.76	0.932731	0.285352	3.26871	0.0010804	0.0995849
791417	54.502	-0.882072	0.269956	-3.26747	0.00108514	0.0995849
320011	2470.82	0.243731	0.0746342	3.26567	0.00109204	0.099612
93735	83.3338	0.855672	0.262123	3.26439	0.00109698	0.099612
51810	8088	0.347907	0.106749	3.25911	0.00111763	0.100955
11504	1242.36	1.01552	0.312322	3.25153	0.00114784	0.103144
93671	546.756	0.809038	0.249069	3.24825	0.00116119	0.103803
17355	1695.07	0.30948	0.0954076	3.24377	0.00117959	0.104904
17210	4534.15	0.532459	0.164387	3.23906	0.00119926	0.106107
106529	29172	-0.396845	0.122649	-3.23562	0.00121377	0.1063
21834	358.556	-0.69264	0.213975	-3.23701	0.00120789	0.1063
17691	344.714	0.508324	0.157387	3.22977	0.0012389	0.107953
12931	345.731	1.95985	0.608902	3.21866	0.0012879	0.10925
14453	493.054	-0.383615	0.119163	-3.21925	0.00128527	0.10925
18611	23110.8	-0.364281	0.113228	-3.21724	0.00129431	0.10925
18628	544.55	-0.98784	0.306731	-3.22054	0.0012795	0.10925
19682	364.983	-0.753099	0.234036	-3.21788	0.00129143	0.10925
23871	712.847	0.420556	0.130754	3.2164	0.0012981	0.10925
56356	1192.14	0.3204	0.09952	3.21946	0.00128434	0.10925
22364	9.11138	-2.09946	0.653865	-3.21085	0.00132344	0.110841
12671	106.911	-0.831608	0.259306	-3.20705	0.00134103	0.111201
226101	563.784	0.896211	0.279731	3.20384	0.0013561	0.111201
231004	79.2747	-0.702842	0.219133	-3.20738	0.00133949	0.111201
237930	68.6493	-0.886655	0.276697	-3.20442	0.00135334	0.111201
93843	439.598	-0.419663	0.131021	-3.20302	0.00135996	0.111201
171504	465.281	0.924056	0.28875	3.2002	0.00137334	0.111539
56464	1439.15	-0.384723	0.120298	-3.19807	0.00138349	0.111539
58861	54.4348	1.03698	0.324196	3.19864	0.00138079	0.111539
13449	130.093	0.812826	0.25442	3.19482	0.00139919	0.111922
216853	429.088	-0.430909	0.134895	-3.1944	0.00140121	0.111922
11306	2363	-0.344334	0.108026	-3.1875	0.00143508	0.113152
68777	359.275	-0.484877	0.15213	-3.18726	0.00143628	0.113152
73961	12.7339	1.33748	0.419378	3.1892	0.00142668	0.113152
230751	999.804	-0.370317	0.116313	-3.1838	0.00145353	0.113474
74145	2109.71	0.772556	0.242645	3.1839	0.00145306	0.113474
246190	266.152	-0.550567	0.173069	-3.18119	0.00146672	0.113477
68693	3954.75	0.351279	0.110419	3.18132	0.00146605	0.113477
210417	723.43	-0.454859	0.143167	-3.17712	0.00148743	0.114329
84094	345.943	0.848357	0.267078	3.17643	0.00149098	0.114329
20482	593.993	0.532871	0.168018	3.17152	0.00151646	0.115257
84652	1345.25	-0.438587	0.138275	-3.17185	0.00151469	0.115257
74450	1088.43	0.279226	0.0881679	3.16698	0.00154029	0.116556
214112	243.925	-0.660203	0.208695	-3.16348	0.00155893	0.11694
319845	862.146	-0.312028	0.0985957	-3.16472	0.00155232	0.11694
18952	1395.17	-0.336925	0.106614	-3.16023	0.00157647	0.1174
624549	271.871	-0.738571	0.233738	-3.15982	0.00157867	0.1174
12840	230.479	-0.929165	0.294454	-3.15555	0.00160194	0.117483
16185	126.897	1.01664	0.322116	3.15611	0.00159886	0.117483
21933	56.8159	0.869002	0.275376	3.1557	0.00160116	0.117483
67733	416.874	-0.356574	0.113032	-3.15463	0.00160702	0.117483
14595	1280.29	0.386587	0.122668	3.15149	0.0016244	0.117831
225861	2307.37	-0.239304	0.0759383	-3.1513	0.00162544	0.117831
218236	3757.71	0.30604	0.0972231	3.14781	0.00164501	0.118283
381157	818.039	-0.377099	0.1198	-3.14774	0.0016454	0.118283
18654	303.941	-0.410262	0.130401	-3.14615	0.00165436	0.118434
68671	2504.91	-0.344457	0.109575	-3.14357	0.00166899	0.118988
230558	3.19816	-5.1371	1.63706	-3.13801	0.001701	0.120276
54485	52.8629	0.834645	0.265939	3.13849	0.00169823	0.120276
213053	911.058	0.92386	0.294718	3.13473	0.00172014	0.121133
16424	3.09174	-4.44553	1.42091	-3.12864	0.00175618	0.122293
18793	654.159	0.59898	0.191468	3.12836	0.00175788	0.122293
244551	9.21218	-1.62987	0.520657	-3.13041	0.00174563	0.122293
11610	1649.07	0.385205	0.123203	3.12659	0.00176849	0.122537
21899	93.0498	1.01747	0.325647	3.12447	0.00178123	0.122618
233060	380.687	0.45274	0.144921	3.12404	0.00178387	0.122618
100470	13.6014	2.08914	0.669802	3.11904	0.00181441	0.12326
12424	31.1648	-1.35578	0.435222	-3.11513	0.00183863	0.12326
13137	370.061	-0.559663	0.179812	-3.11249	0.00185518	0.12326
13393	73.8721	0.919389	0.294594	3.12086	0.00180321	0.12326
14748	120.603	0.858913	0.275774	3.11456	0.00184221	0.12326
14811	21.2366	-1.52187	0.48937	-3.10985	0.00187179	0.12326
15567	45.1496	1.55926	0.501332	3.11024	0.00186937	0.12326
18613	1730.35	0.544513	0.175072	3.11022	0.00186947	0.12326
20203	24035.1	-0.39317	0.126242	-3.11441	0.00184316	0.12326
244556	242.048	-1.85536	0.595995	-3.11304	0.00185171	0.12326
272465	42.6714	1.04404	0.334954	3.11696	0.00182728	0.12326
16190	2420.49	0.613389	0.197429	3.10688	0.00189073	0.123543
18624	1548.45	-0.271795	0.0874686	-3.10735	0.00188775	0.123543
23959	2148.59	0.586071	0.188701	3.10581	0.00189758	0.123543
240263	419.883	0.450107	0.144995	3.1043	0.00190729	0.123709
66240	46.6127	-0.697767	0.224985	-3.10139	0.00192617	0.124465
68565	1881.08	-0.286532	0.0924649	-3.09882	0.00194293	0.12508
243616	106.094	-0.660124	0.213442	-3.09276	0.00198306	0.127189
224088	1573.41	0.301155	0.0976914	3.08271	0.00205122	0.131073
68870	140.884	-0.584168	0.189629	-3.08059	0.00206591	0.131525
11495	278.393	-0.681426	0.221852	-3.07153	0.00212965	0.133666
22146	45924.6	-0.460619	0.149847	-3.07393	0.00211257	0.133666
55948	163.444	0.644675	0.210012	3.06971	0.00214269	0.133666
56174	2539.92	-0.239468	0.0779772	-3.071	0.0021334	0.133666
56437	45.0093	0.827285	0.26954	3.06924	0.00214603	0.133666
58200	2203.36	-0.500029	0.162864	-3.07023	0.00213897	0.133666
12608	354.51	0.857217	0.279463	3.06737	0.00215952	0.133863
18400	591.358	-0.32467	0.105944	-3.06455	0.00217996	0.133863
21938	787.747	0.678739	0.221423	3.06535	0.00217412	0.133863
228543	699.128	0.540852	0.176489	3.06452	0.00218023	0.133863
14343	47.8414	-0.8666	0.283128	-3.06081	0.00220738	0.13505
18476	892.02	-0.445494	0.145704	-3.05753	0.00223171	0.136055
21463	94.7768	-0.856016	0.28028	-3.05415	0.00225699	0.137112
71954	3342.68	-0.199126	0.0653196	-3.04849	0.00229998	0.139233
212892	14.82	-1.60677	0.52749	-3.04607	0.00231854	0.139866
14272	3695.85	-0.352551	0.115957	-3.04036	0.00236296	0.140021
19878	2757	0.332157	0.109107	3.04433	0.00233198	0.140021
24117	48.3039	1.55103	0.509673	3.04319	0.00234082	0.140021
242546	381.489	-0.417482	0.137258	-3.04159	0.00235335	0.140021
545652	8.11974	-3.37437	1.11055	-3.03846	0.00237791	0.140021
55961	41.2997	-0.961272	0.316323	-3.03889	0.00237451	0.140021
66109	3201.94	-0.193828	0.0637677	-3.03959	0.00236902	0.140021
208718	3321.96	-0.515007	0.16962	-3.03624	0.0023955	0.140577
110606	1532.87	-0.293579	0.0970231	-3.02587	0.00247919	0.1413
16172	716.777	0.716709	0.23666	3.02843	0.00245831	0.1413
171285	197.87	0.497592	0.164373	3.02721	0.00246819	0.1413
217333	185.781	0.565397	0.186553	3.03076	0.00243936	0.1413
244310	86.1257	-0.836245	0.276062	-3.02919	0.00245212	0.1413
278304	9.35249	1.86602	0.616149	3.02852	0.00245753	0.1413
328479	6.99862	-1.42366	0.470279	-3.02726	0.00246784	0.1413
71523	22.119	0.981658	0.324452	3.02558	0.00248153	0.1413
75040	121.019	-0.83484	0.275495	-3.03033	0.0024429	0.1413
52829	387.58	-0.34418	0.113795	-3.02455	0.00249002	0.141317
16525	2887.31	-0.271458	0.0898229	-3.02214	0.00250991	0.141979
16150	1218.2	0.283274	0.0937653	3.02109	0.00251865	0.142007
19824	98.9838	-1.26874	0.420118	-3.01995	0.00252813	0.142078
140703	263.868	-0.794888	0.263519	-3.01643	0.00255767	0.142671
16329	800.117	0.308945	0.102449	3.0156	0.00256474	0.142671
16800	835.519	0.43583	0.144528	3.01554	0.00256521	0.142671
238377	8.41146	2.16567	0.718354	3.01477	0.00257177	0.142671
26934	562.309	0.438362	0.145564	3.01148	0.00259973	0.14376
20771	80.7941	-0.77133	0.25659	-3.00608	0.00264644	0.145875
78754	137.169	0.913474	0.304144	3.00343	0.00266957	0.146682
13176	99.9828	-0.733764	0.24451	-3.00096	0.00269128	0.147253
16797	76.6697	1.13993	0.379938	3.00031	0.00269704	0.147253
16508	87.7783	-0.687091	0.229478	-2.99415	0.0027521	0.149328
21812	720.444	0.301968	0.100886	2.99317	0.002761	0.149328
329502	481.508	-0.490655	0.163886	-2.99388	0.00275453	0.149328
110208	4548.25	0.241918	0.0809149	2.98979	0.0027917	0.150444
218877	1644.44	0.637995	0.213449	2.98898	0.00279908	0.150444
13830	1644.5	0.439359	0.147179	2.9852	0.00283396	0.151846
107869	38.7987	-1.37639	0.461222	-2.98423	0.00284292	0.151854
11865	208.305	0.758785	0.254651	2.97971	0.00288524	0.151919
12633	2406.86	0.338005	0.113632	2.97456	0.00293405	0.151919
14972	12930.9	0.82452	0.277228	2.97416	0.00293794	0.151919
16848	313.35	0.584724	0.19602	2.98298	0.00285453	0.151919
192167	728.246	-0.525078	0.17628	-2.97866	0.0028951	0.151919
216635	42.8598	-1.10111	0.370266	-2.97384	0.002941	0.151919
217082	300.94	-0.940587	0.315692	-2.97944	0.00288772	0.151919
22088	4324.98	-0.251431	0.0843234	-2.98175	0.00286609	0.151919
236366	35.7436	-0.766021	0.257478	-2.9751	0.00292896	0.151919
23836	182.673	-0.718897	0.241462	-2.97727	0.0029083	0.151919
67838	1721.19	0.38258	0.128543	2.97629	0.00291763	0.151919
11856	161.165	-0.808258	0.272038	-2.97113	0.0029671	0.152355
64384	980.769	-0.30388	0.102276	-2.97119	0.0029665	0.152355
64010	511.577	0.389536	0.131211	2.96877	0.00298993	0.153072
217303	245.336	0.693119	0.233805	2.96451	0.00303161	0.15429
68121	322.781	-0.363587	0.122644	-2.96457	0.0030311	0.15429
100217438	13.0408	-2.06059	0.695863	-2.9612	0.00306446	0.154594
101612	485.026	0.419158	0.141474	2.96279	0.00304862	0.154594
231452	779.845	0.360245	0.121718	2.95966	0.0030798	0.154594
271813	175.2	-0.649745	0.219553	-2.9594	0.00308237	0.154594
60525	2034.86	-0.253422	0.0856222	-2.95977	0.00307868	0.154594
751864	81.9485	1.0348	0.350224	2.95467	0.00313002	0.156528
319183	63.0011	-0.69965	0.23707	-2.95124	0.00316504	0.157257
54390	10.5725	1.74707	0.59176	2.95233	0.00315384	0.157257
56485	37.1947	-0.892761	0.302573	-2.95056	0.00317194	0.157257
13197	391.526	0.867964	0.29437	2.94855	0.00319269	0.157381
77889	2060.11	0.281555	0.0954673	2.94923	0.00318568	0.157381
104252	1017.91	-0.239744	0.0813697	-2.94636	0.00321538	0.157599
107986	185.013	-0.423414	0.143696	-2.94659	0.00321303	0.157599
100042056	72.4381	-0.599371	0.204013	-2.9379	0.00330446	0.15792
12226	2300.12	0.428388	0.14564	2.94142	0.00326707	0.15792
12669	41.5731	-0.712124	0.242466	-2.93701	0.00331394	0.15792
15936	348.616	0.507932	0.172696	2.94119	0.00326955	0.15792
16658	264.109	0.803663	0.273097	2.94278	0.00325283	0.15792
229279	9283.16	0.460461	0.156801	2.9366	0.00331831	0.15792
27205	920.661	0.447213	0.15231	2.9362	0.00332262	0.15792
329581	3.74829	-2.63405	0.895065	-2.94285	0.00325202	0.15792
381633	766.713	-0.454921	0.154506	-2.94435	0.00323629	0.15792
67046	1178.82	-0.344063	0.117095	-2.93833	0.00329981	0.15792
69069	45.784	0.91873	0.312442	2.94048	0.00327699	0.15792
13599	44.3081	1.49013	0.508149	2.93247	0.00336276	0.158953
382045	40.6843	1.17611	0.400985	2.93305	0.00335651	0.158953
20527	3348.32	0.310739	0.10603	2.93068	0.00338221	0.159001
353190	778.771	0.211473	0.072141	2.93138	0.00337461	0.159001
12611	1327.09	0.341452	0.116578	2.92897	0.00340092	0.159446
268885	121.404	1.106	0.377779	2.92765	0.00341538	0.15969
14229	2797.13	0.539815	0.184917	2.91922	0.00350905	0.163141
23948	411.858	0.730335	0.250246	2.91847	0.00351756	0.163141
98711	471.285	0.813454	0.278626	2.91952	0.00350576	0.163141
77056	601.666	0.52472	0.179865	2.9173	0.00353079	0.163316
17289	1009.29	0.460156	0.157898	2.91426	0.00356532	0.164472
239611	6.71892	3.57244	1.22661	2.91245	0.00358605	0.164987
12709	17653.9	-0.322073	0.110625	-2.91139	0.00359822	0.16499
622976	10.4269	1.92825	0.662641	2.90995	0.00361481	0.16499
94229	366.084	-0.669768	0.230111	-2.91063	0.00360704	0.16499
20678	494.88	-0.521879	0.17941	-2.90886	0.00362747	0.165131
11501	735.398	0.662757	0.227907	2.90801	0.00363734	0.165145
100038949	3.94036	-3.10112	1.06717	-2.90593	0.00366164	0.165812
19246	1958.11	0.564796	0.194516	2.9036	0.00368897	0.166546
224405	251.875	0.856986	0.295217	2.90291	0.00369717	0.166546
16182	119.025	1.01405	0.34967	2.90002	0.00373138	0.16765
71970	2093.77	-0.503646	0.173719	-2.89921	0.0037411	0.16765
54376	30.7489	-0.971375	0.335168	-2.89818	0.00375338	0.167764
13112	24.8804	-5.80668	2.00521	-2.89579	0.00378205	0.168609
12013	1129.81	0.412165	0.142517	2.89203	0.00382757	0.170142
12824	62.1787	-1.28888	0.445796	-2.89119	0.0038379	0.170142
320587	98.0752	1.1423	0.395189	2.89052	0.00384601	0.170142
17158	856.945	0.594455	0.205773	2.88889	0.00386607	0.170592
230157	786.622	-0.242337	0.0839156	-2.88786	0.00387869	0.170712
319711	112.958	0.635544	0.220332	2.88448	0.00392058	0.172116
121022	990.151	-0.355231	0.123473	-2.877	0.00401482	0.173169
12492	7599.14	0.26881	0.0933523	2.87952	0.00398279	0.173169
16402	646.122	0.838278	0.29104	2.88028	0.00397322	0.173169
19204	305.976	0.743703	0.258255	2.87973	0.00398021	0.173169
21426	86.8274	1.04275	0.362174	2.87913	0.00398776	0.173169
22278	1346.03	0.20019	0.0695773	2.87723	0.00401186	0.173169
64011	156.932	-1.05011	0.364867	-2.87807	0.00400121	0.173169
606497	42.3352	-1.15168	0.400448	-2.87598	0.00402781	0.173296
547176	147.768	-0.549862	0.19126	-2.87494	0.00404107	0.173434
100861755	119.299	-0.949426	0.330487	-2.87281	0.0040684	0.173672
14118	1631.32	0.575683	0.200715	2.86816	0.00412864	0.173672
14473	24.2208	-1.88743	0.657017	-2.87273	0.0040694	0.173672
22342	407.844	-0.407307	0.141861	-2.87117	0.00408953	0.173672
22428	3306.58	-0.270796	0.0944361	-2.86751	0.00413721	0.173672
232201	459.935	0.45628	0.15909	2.86806	0.00412994	0.173672
23882	894.493	0.92943	0.323693	2.87133	0.00408744	0.173672
67311	193.706	-0.396944	0.138347	-2.86919	0.00411521	0.173672
68420	1654.99	0.301863	0.105209	2.86916	0.00411562	0.173672
83961	54.4405	-0.818316	0.285487	-2.86638	0.00415191	0.173866
12409	346.529	0.819464	0.286211	2.86314	0.00419459	0.173979
20666	448.02	0.970127	0.338973	2.86196	0.00421036	0.173979
213575	878.737	-0.324263	0.113345	-2.86084	0.00422518	0.173979
244071	299.37	-0.697728	0.243756	-2.86241	0.00420432	0.173979
269346	276.001	0.925544	0.323176	2.8639	0.00418457	0.173979
72012	274.181	-0.45283	0.158193	-2.86251	0.00420297	0.173979
74153	880.324	0.789107	0.275797	2.86119	0.0042206	0.173979
243374	133.83	0.635424	0.222237	2.85922	0.00424689	0.174456
329851	27.0065	1.44401	0.505178	2.85842	0.00425761	0.174481
75712	823.009	-0.382504	0.133855	-2.85761	0.00426848	0.174512
11814	6.00001	-3.37764	1.18531	-2.84959	0.00437753	0.17565
14281	340.35	0.924281	0.323967	2.85301	0.00433068	0.17565
16867	270.504	-0.452464	0.158598	-2.8529	0.00433228	0.17565
240888	954.09	0.381	0.133739	2.84884	0.00438795	0.17565
245282	21.6207	-1.22982	0.431688	-2.84885	0.00438774	0.17565
269799	266.368	0.808287	0.283458	2.85152	0.00435101	0.17565
54445	1579.94	0.649228	0.227486	2.85392	0.00431828	0.17565
68082	401.883	-0.415502	0.145828	-2.84927	0.00438194	0.17565
71690	91.8227	1.18534	0.415715	2.85133	0.00435365	0.17565
12839	5.13869	-2.35069	0.825423	-2.84787	0.00440135	0.175779
56069	119.834	2.22195	0.780457	2.84699	0.0044135	0.175857
21826	481.243	0.65416	0.229943	2.84487	0.00444293	0.176216
72259	3.16408	-3.07784	1.08162	-2.84558	0.00443302	0.176216
57816	1217.3	-0.322917	0.113542	-2.84402	0.00445476	0.17628
242642	69.8244	-0.714808	0.251561	-2.84149	0.00449033	0.176876
433855	1124.17	0.66289	0.233283	2.84158	0.00448909	0.176876
235435	253.774	-0.893776	0.31467	-2.84036	0.0045063	0.177101
12606	437.335	0.529141	0.186355	2.83943	0.00451948	0.177215
99571	69.5039	-0.941251	0.331591	-2.83859	0.00453136	0.177278
15458	12.724	-2.18204	0.768999	-2.83751	0.00454675	0.177478
109198	89.7136	-1.23451	0.436658	-2.82717	0.00469614	0.177733
14198	607.661	-0.566508	0.20032	-2.82802	0.00468373	0.177733
18566	23.1512	2.08588	0.735655	2.83541	0.00457668	0.177733
216705	2072.4	0.227441	0.0804789	2.82609	0.00471203	0.177733
21897	145.272	0.781965	0.276736	2.82567	0.00471812	0.177733
233033	1336.98	0.371648	0.131394	2.82851	0.00467652	0.177733
242126	482.118	0.326094	0.115173	2.83133	0.0046355	0.177733
252909	5.85125	-2.58034	0.91268	-2.82722	0.00469546	0.177733
53859	347.67	0.391125	0.138036	2.83349	0.0046043	0.177733
55951	546.263	-0.467903	0.165208	-2.8322	0.00462283	0.177733
56016	1762.75	-0.359042	0.127044	-2.82613	0.0047114	0.177733
68636	380.512	-0.406531	0.143852	-2.82603	0.00471288	0.177733
72578	96.2131	-0.580583	0.20532	-2.82769	0.00468848	0.177733
74717	20.7893	-0.880996	0.311193	-2.83103	0.00463984	0.177733
76408	145.29	0.584874	0.206689	2.82972	0.00465881	0.177733
78317	468.964	0.711431	0.251155	2.83264	0.00461657	0.177733
15203	251.376	-0.697847	0.247189	-2.82313	0.00475567	0.178369
22682	4036.99	0.25905	0.0917439	2.82362	0.00474845	0.178369
19695	4.52919	3.92049	1.38989	2.82073	0.0047915	0.179323
237831	32.1893	0.835487	0.296368	2.81909	0.00481606	0.179852
19305	863.869	0.35338	0.1255	2.81578	0.00486589	0.18132
22295	96.7505	0.709097	0.251997	2.81391	0.00489422	0.181591
381680	80.2478	1.01898	0.362054	2.81443	0.00488634	0.181591
21853	1209.79	0.628293	0.223588	2.81005	0.00495342	0.18261
627626	118.788	-0.454678	0.161726	-2.8114	0.00493258	0.18261
67702	1336.55	0.266446	0.0948002	2.81061	0.00494483	0.18261
66120	74.8608	0.770264	0.274235	2.80878	0.00497299	0.18294
100502825	753.142	-0.735188	0.261825	-2.80793	0.00498606	0.183031
233038	5.91301	2.43011	0.865855	2.8066	0.00500669	0.183102
67216	1036.54	-0.429867	0.153171	-2.80644	0.00500921	0.183102
331011	21.6328	1.00638	0.358794	2.80489	0.00503333	0.183594
11991	1972.86	0.35332	0.126027	2.80354	0.00505453	0.183978
29816	1765.06	0.299434	0.106977	2.79905	0.00512532	0.186162
208908	175.318	-0.5552	0.198549	-2.79629	0.00516932	0.186973
230903	1805.24	-0.312418	0.111714	-2.79659	0.00516442	0.186973
100043450	21.3431	-1.1771	0.421481	-2.79278	0.00522578	0.18808
100342	96.3499	0.948155	0.340696	2.783	0.00538594	0.18808
12766	50.1646	1.19317	0.428347	2.78552	0.00534427	0.18808
14261	1580.5	-0.415278	0.149213	-2.78313	0.00538377	0.18808
14709	601.826	-0.428855	0.153953	-2.78562	0.00534261	0.18808
15200	629.738	0.609035	0.218563	2.78654	0.00532742	0.18808
20308	679.703	0.869826	0.312657	2.78205	0.0054017	0.18808
215280	1702.42	0.239366	0.0858799	2.78722	0.0053163	0.18808
217684	4307.34	0.490695	0.176222	2.78452	0.00536065	0.18808
232196	750.259	-0.252391	0.0905973	-2.78586	0.00533863	0.18808
235106	561.799	-0.497689	0.178305	-2.79123	0.00525085	0.18808
243499	299.219	-0.677358	0.243356	-2.78341	0.00537912	0.18808
384309	314.283	0.660679	0.237555	2.78116	0.00541656	0.18808
54324	148.533	0.666717	0.238867	2.79116	0.00525192	0.18808
55990	541.245	-0.797409	0.285897	-2.78915	0.00528464	0.18808
56336	1900.97	0.417721	0.149793	2.78865	0.00529283	0.18808
59009	961.781	-0.545879	0.195892	-2.78663	0.00532588	0.18808
66349	800.122	-0.252777	0.090892	-2.78107	0.00541795	0.18808
69456	682.797	-0.263626	0.094627	-2.78595	0.00533712	0.18808
71776	166.934	0.505053	0.181491	2.78281	0.00538911	0.18808
16832	13612.4	-0.331823	0.11935	-2.78025	0.00543176	0.188181
14824	2943.58	0.402188	0.144794	2.77765	0.0054754	0.189313
236266	454.15	-0.332478	0.119766	-2.77605	0.00550234	0.189701
277744	76.2575	1.22995	0.443118	2.77568	0.00550863	0.189701
81910	4715.85	0.429206	0.15473	2.77389	0.00553897	0.190366
74435	47.2014	0.667324	0.240651	2.773	0.00555421	0.190511
383619	142.296	0.918479	0.331588	2.76994	0.00560658	0.191925
71336	105.162	-0.463763	0.167515	-2.76849	0.00563164	0.192401
12145	80.0282	-0.693827	0.25077	-2.76679	0.00566115	0.192547
12282	2569.56	0.338198	0.122256	2.76631	0.00566938	0.192547
13875	915.753	0.474408	0.171464	2.7668	0.00566089	0.192547
21664	606.665	0.555332	0.200842	2.76502	0.00569193	0.192933
75395	181.895	-0.558573	0.202223	-2.76216	0.00574203	0.19406
76457	334.259	0.399705	0.144724	2.76184	0.00574768	0.19406
105348	635.146	0.370313	0.134236	2.75868	0.00580348	0.194801
20848	9921.88	0.381207	0.138131	2.75975	0.00578453	0.194801
23957	16.0938	-1.13471	0.411275	-2.759	0.00579782	0.194801
215194	849.284	0.389349	0.141211	2.75721	0.0058296	0.195297
56405	202.597	-0.539636	0.195913	-2.75446	0.00587886	0.196566
78174	6.16457	-1.70645	0.619738	-2.7535	0.00589626	0.196766
277203	4.22236	2.90072	1.05456	2.75063	0.005948	0.19811
637515	185.669	0.867043	0.315602	2.74726	0.00600948	0.199388
83768	1032.65	-0.336454	0.122451	-2.74766	0.00600218	0.199388
381677	2693.42	1.06796	0.388829	2.7466	0.00602173	0.199411
70134	69.385	-0.652943	0.237947	-2.74408	0.00606814	0.200562
434147	1297.21	-0.499651	0.18213	-2.74338	0.00608104	0.200605
17448	14252.8	-0.209878	0.0765718	-2.74093	0.00612652	0.201335
234267	1736.02	-0.405521	0.147928	-2.74134	0.00611899	0.201335
68644	965.503	-0.26571	0.0969702	-2.74012	0.00614172	0.201451
20701	49.4791	-1.49633	0.546621	-2.73742	0.00619235	0.202311
230815	1452.07	0.371656	0.135791	2.73697	0.00620087	0.202311
66904	2196.18	-0.229897	0.0840197	-2.73622	0.00621487	0.202311
70123	1732.33	-0.309824	0.113225	-2.73635	0.00621248	0.202311
73338	291.991	0.319808	0.116906	2.7356	0.00622658	0.202311
68342	4994.58	-0.353596	0.129313	-2.73442	0.00624907	0.20266
194908	10.2334	-1.36042	0.497686	-2.73348	0.00626683	0.202855
14573	20.4953	1.56907	0.574479	2.7313	0.00630856	0.202991
21952	262.569	-2.07058	0.758233	-2.7308	0.0063181	0.202991
237523	82.239	-0.545962	0.199863	-2.73168	0.00630121	0.202991
67017	802.226	0.816512	0.298929	2.73146	0.00630542	0.202991
319942	21.3942	-1.41593	0.519237	-2.72695	0.00639227	0.204612
320207	477.612	0.531064	0.194735	2.72711	0.00638916	0.204612
27984	1993.6	0.36691	0.134597	2.72599	0.00641097	0.20483
16005	21.0809	-1.16505	0.427858	-2.72297	0.0064698	0.20519
17948	270.757	0.803402	0.294956	2.7238	0.00645355	0.20519
244233	13.1282	1.2698	0.466253	2.72341	0.00646119	0.20519
70988	3.73527	3.61883	1.32872	2.72355	0.00645844	0.20519
20262	33917.7	-0.386239	0.141912	-2.72168	0.00649507	0.205614
16430	2405.04	0.375037	0.137879	2.72005	0.00652719	0.206252
232970	48.9268	-0.898737	0.330504	-2.71929	0.00654223	0.206349
14622	87.7162	1.07141	0.39446	2.71614	0.00660473	0.207562
18166	1228	0.579472	0.213338	2.71621	0.00660335	0.207562
105855	853.412	0.664679	0.244903	2.71405	0.00664666	0.2085
109700	450.931	0.383053	0.141251	2.71186	0.00669075	0.209259
14782	3368.2	0.323236	0.119269	2.71015	0.00672529	0.209259
17926	155.74	-1.00794	0.371945	-2.70992	0.00672997	0.209259
216345	1274.25	0.230077	0.0848681	2.711	0.00670814	0.209259
80884	2400.37	-0.262438	0.0968464	-2.70984	0.00673151	0.209259
12504	113.977	0.944299	0.348693	2.70811	0.00676674	0.209886
319184	54.8482	-0.94308	0.348301	-2.70766	0.006776	0.209886
53379	11296	0.403183	0.149013	2.7057	0.00681612	0.21075
52430	130.009	-0.416067	0.153818	-2.70493	0.00683178	0.210856
19668	7.90161	-1.83422	0.678377	-2.70384	0.00685438	0.211176
54637	4664.5	-0.317305	0.117407	-2.70261	0.00687976	0.211402
73737	5415.86	-0.431711	0.159757	-2.7023	0.00688622	0.211402
225870	55.0548	1.14656	0.424456	2.70125	0.00690784	0.211479
382571	173.527	0.569074	0.21069	2.701	0.00691323	0.211479
104027	989.419	0.458895	0.170023	2.69902	0.00695446	0.212363
21922	100.718	-0.992611	0.367854	-2.69838	0.0069677	0.212392
13244	9071.24	-0.250748	0.0930187	-2.69567	0.00702469	0.213751
106407	88.0432	-0.580262	0.21583	-2.68852	0.00717702	0.214192
108124	9462.34	-0.243128	0.0903484	-2.69101	0.00712366	0.214192
12722	166.425	0.999849	0.372793	2.68205	0.00731729	0.214192
12827	3987.03	0.576632	0.214025	2.69422	0.00705533	0.214192
12977	881.973	0.532889	0.197974	2.69171	0.00710874	0.214192
15284	126.583	0.661598	0.246749	2.68126	0.00733458	0.214192
17906	712.458	-2.87456	1.07128	-2.6833	0.00728995	0.214192
18582	1934.76	-0.236728	0.0882007	-2.68397	0.00727533	0.214192
21683	384.334	0.638915	0.238214	2.68211	0.007316	0.214192
21846	291.925	0.390931	0.145296	2.69058	0.00713269	0.214192
231130	304.043	0.466042	0.173051	2.69309	0.00707929	0.214192
242608	213.674	-0.828599	0.308884	-2.68256	0.0073061	0.214192
326619	17.8699	-1.25275	0.465741	-2.68981	0.00714937	0.214192
329738	9.58477	-1.76136	0.656945	-2.68114	0.00733712	0.214192
493800	13.798	-1.20243	0.448453	-2.68129	0.00733382	0.214192
53608	646.18	0.8173	0.303938	2.68903	0.00716591	0.214192
54369	308.986	-0.497908	0.185587	-2.68289	0.00729898	0.214192
56086	4767.45	0.288157	0.107246	2.68688	0.00721226	0.214192
56373	4.18934	-2.50608	0.932767	-2.68672	0.00721576	0.214192
636808	411.928	-0.466667	0.173659	-2.68726	0.00720418	0.214192
67593	161.652	0.472351	0.175761	2.68746	0.00719972	0.214192
68867	596.949	0.412483	0.153395	2.68902	0.00716623	0.214192
71416	13.3382	1.75871	0.655683	2.68226	0.00731259	0.214192
76815	11.616	-2.12524	0.789489	-2.69192	0.0071043	0.214192
381418	41.3469	-0.823445	0.307443	-2.67837	0.00739817	0.215609
13202	2040.5	-0.464348	0.173557	-2.67548	0.00746226	0.216103
234135	1903.47	0.241404	0.0902336	2.67532	0.00746581	0.216103
252838	181.072	-0.780056	0.291399	-2.67694	0.0074299	0.216103
327954	168.85	-0.524593	0.196125	-2.67478	0.00747773	0.216103
69993	344.177	-0.374781	0.140053	-2.67599	0.00745089	0.216103
12349	2337.14	-0.469812	0.17571	-2.67379	0.00749987	0.21638
435145	26.4839	1.16471	0.435826	2.67242	0.00753058	0.216903
52150	113.661	0.713959	0.267255	2.67145	0.00755252	0.217173
12293	6995.18	0.370838	0.138899	2.66984	0.00758863	0.217486
17387	1916.35	0.557414	0.208758	2.67015	0.00758182	0.217486
109361	29.5957	1.35673	0.508337	2.66897	0.00760849	0.217694
21983	38.2778	0.954774	0.35819	2.66555	0.00768626	0.219555
100504267	40.2318	-1.11109	0.417551	-2.66097	0.00779152	0.221097
12234	2875.63	-0.207472	0.0779475	-2.66169	0.00777483	0.221097
217149	2303.39	-0.373586	0.140375	-2.66134	0.00778309	0.221097
27224	1532.24	0.204162	0.0767228	2.66103	0.00779017	0.221097
245536	3.86891	2.99734	1.12711	2.6593	0.00783032	0.22115
26459	2.7986	-3.14601	1.18305	-2.65923	0.00783183	0.22115
67149	587.29	0.798821	0.30033	2.65981	0.00781848	0.22115
13486	991.129	0.313348	0.117977	2.65601	0.00790711	0.22239
14077	2925.08	-0.551177	0.207577	-2.6553	0.00792388	0.22239
17000	936.005	0.405949	0.152891	2.65515	0.0079273	0.22239
381549	279.56	-0.619739	0.233348	-2.65586	0.00791055	0.22239
194268	302.486	0.448258	0.168958	2.65308	0.00797619	0.222675
226409	546.595	-0.399294	0.150443	-2.65412	0.00795165	0.222675
665622	120.723	-0.766023	0.288722	-2.65315	0.00797452	0.222675
17287	10.2201	1.22923	0.463458	2.6523	0.00799454	0.222827
106326	877.577	0.244882	0.0923532	2.65158	0.0080116	0.222942
19144	6.71305	-2.79186	1.05353	-2.65	0.00804925	0.22327
319177	10.3679	-1.69661	0.640122	-2.65045	0.00803843	0.22327
56496	272.089	-0.543482	0.205159	-2.64907	0.00807135	0.223354
72500	289.152	0.751964	0.28389	2.64878	0.00807819	0.223354
209478	551.279	-0.346723	0.130956	-2.64762	0.00810599	0.223764
16211	5809.89	0.217012	0.0820272	2.64561	0.00815441	0.224741
14472	2.71783	3.16337	1.19665	2.64352	0.00820497	0.225774
13043	4500.44	0.356441	0.135225	2.63591	0.0083912	0.227749
17256	2663.54	-0.367551	0.139354	-2.63753	0.00835132	0.227749
23888	1482.46	-0.64163	0.243377	-2.63636	0.00837998	0.227749
242022	171.184	-0.387615	0.14687	-2.63917	0.00831095	0.227749
270004	15.5863	-1.46262	0.554521	-2.63763	0.00834873	0.227749
54353	1648.43	0.412871	0.156424	2.63943	0.00830445	0.227749
71865	649.066	0.346516	0.131456	2.63599	0.00838917	0.227749
77994	1177.42	-0.589498	0.22343	-2.6384	0.0083297	0.227749
80985	5064.5	0.218225	0.0827947	2.63573	0.00839554	0.227749
223433	487.052	0.459523	0.174393	2.63499	0.00841394	0.22789
233979	476.28	0.357064	0.13554	2.63437	0.00842935	0.227949
18802	1543.65	-0.298433	0.113386	-2.63201	0.00848814	0.229015
402767	30.0021	-0.82988	0.315337	-2.63172	0.00849531	0.229015
110385	683.837	0.572327	0.217784	2.62795	0.00858999	0.23004
14659	3.21955	3.39595	1.29296	2.62649	0.00862716	0.23004
20613	114.669	0.871169	0.33175	2.62598	0.00864001	0.23004
263876	603.815	0.311413	0.118571	2.62638	0.00862989	0.23004
30949	1696.48	-0.234582	0.0893167	-2.62641	0.00862906	0.23004
330385	1007.59	-0.360168	0.137115	-2.62675	0.00862034	0.23004
78339	1433.59	0.327226	0.124609	2.62603	0.00863865	0.23004
80877	1675.98	-0.351548	0.133711	-2.62917	0.00855931	0.23004
171530	75.8984	2.7068	1.031	2.6254	0.00865469	0.230076
14615	128.285	0.480019	0.182998	2.62308	0.00871399	0.231296
68611	1876.86	-0.305608	0.116582	-2.62139	0.0087571	0.231945
70646	736.724	0.320864	0.122417	2.62107	0.00876533	0.231945
11816	110367	-0.258815	0.0987853	-2.61997	0.00879368	0.231984
67065	480.726	0.327283	0.1249	2.62037	0.00878342	0.231984
104759	829.586	0.688427	0.263155	2.61605	0.00889537	0.232168
14739	320.993	0.478692	0.183105	2.61431	0.0089409	0.232168
16598	782.752	0.637825	0.244003	2.61401	0.00894869	0.232168
17260	1448.45	-0.630896	0.241219	-2.61544	0.00891113	0.232168
18030	439.117	0.752167	0.287568	2.61561	0.0089067	0.232168
268420	1331.65	0.281759	0.10775	2.61492	0.00892476	0.232168
54153	1031.88	0.293635	0.112157	2.61808	0.00884251	0.232168
66648	2545.22	-0.211621	0.0809326	-2.61478	0.00892854	0.232168
67971	66231.4	-0.320521	0.122592	-2.61453	0.00893493	0.232168
70357	4641.08	-1.36937	0.522887	-2.61886	0.00882243	0.232168
72693	505.316	-0.511336	0.195542	-2.61497	0.00892343	0.232168
20637	3063.58	0.287178	0.109949	2.61192	0.00900359	0.23295
27060	1184.15	0.572934	0.219362	2.61182	0.00900625	0.23295
399558	758.047	0.38067	0.145806	2.61081	0.00903284	0.23295
66128	1465.72	-0.44561	0.170649	-2.61126	0.00902095	0.23295
246049	1113.85	-0.804198	0.308263	-2.60881	0.00908578	0.233701
63873	131.094	0.59283	0.227252	2.60869	0.00908904	0.233701
545938	50.0759	0.634516	0.243293	2.60803	0.00910659	0.233804
16649	2068.23	0.251073	0.0963175	2.60673	0.0091412	0.234343
12502	93.0914	1.281	0.492204	2.60258	0.00925249	0.234518
12759	13842.7	-0.221368	0.0851244	-2.60053	0.0093081	0.234518
12859	12227.9	-0.432848	0.166483	-2.59995	0.00932366	0.234518
140743	362.6	-0.463865	0.178464	-2.5992	0.00934405	0.234518
16197	82.3958	0.932556	0.35853	2.60106	0.00929374	0.234518
20017	291.183	0.339793	0.130663	2.60052	0.00930815	0.234518
20227	1385.1	0.330535	0.127132	2.59994	0.0093239	0.234518
224826	2028.86	0.243552	0.0935041	2.60472	0.00919506	0.234518
231602	203.344	-0.535963	0.206226	-2.59891	0.00935191	0.234518
233011	316.068	0.449097	0.17254	2.60287	0.00924483	0.234518
233537	9.044	-1.3436	0.51684	-2.59964	0.00933227	0.234518
278097	311.24	-0.290906	0.111754	-2.60309	0.0092389	0.234518
319480	171.627	-0.415469	0.159762	-2.60055	0.00930742	0.234518
380713	154.706	0.480502	0.184444	2.60514	0.00918371	0.234518
68311	165.259	-1.05657	0.406387	-2.5999	0.00932504	0.234518
72386	574.415	-0.532605	0.204985	-2.59826	0.00936977	0.234625
52118	560.873	0.553167	0.212967	2.59743	0.00939237	0.23485
12700	343.329	0.548218	0.211105	2.5969	0.00940704	0.234876
17474	318.159	0.867552	0.334306	2.59509	0.00945673	0.235776
235674	92.748	-0.681379	0.262639	-2.59436	0.00947678	0.235935
11812	146.473	-0.736261	0.283982	-2.59263	0.00952452	0.236441
228966	216.049	0.419336	0.161719	2.59299	0.00951457	0.236441
72008	1077.95	-0.234714	0.0906017	-2.59061	0.00958055	0.23749
109212	50.6443	1.06018	0.40932	2.59011	0.0095945	0.237495
229228	899.616	0.344387	0.133128	2.58688	0.00968483	0.23814
237091	812.738	-0.340194	0.131482	-2.58739	0.00967074	0.23814
331026	384.53	0.3062	0.118343	2.58739	0.00967061	0.23814
67731	1718.52	1.67305	0.646638	2.58731	0.00967276	0.23814
72898	748.88	-0.335306	0.129626	-2.58671	0.00968958	0.23814
14871	783.092	-0.399696	0.154603	-2.5853	0.0097293	0.238437
665186	85.6874	0.820676	0.317428	2.58539	0.00972678	0.238437
11352	1167.73	0.227814	0.0881553	2.58424	0.00975952	0.238838
101122	163.254	-0.400984	0.155231	-2.58314	0.00979059	0.238921
13709	1281.81	0.342507	0.132582	2.58335	0.00978469	0.238921
20442	681.243	0.31444	0.121772	2.5822	0.00981726	0.239233
70439	1130.51	0.406837	0.1576	2.58145	0.00983861	0.239416
68161	367.643	-0.404548	0.156771	-2.5805	0.00986579	0.239739
12826	5899.97	0.504363	0.195515	2.57967	0.00988945	0.239837
78388	3136.78	0.496819	0.192612	2.57939	0.00989763	0.239837
12053	1237.83	0.443037	0.172086	2.57451	0.0100383	0.24124
14859	54.7829	-0.707504	0.274745	-2.57513	0.0100202	0.24124
16009	672.685	0.832528	0.32362	2.57255	0.0100954	0.24124
225998	4.90376	-2.19946	0.854912	-2.57273	0.0100899	0.24124
234072	134.254	-0.622108	0.241736	-2.5735	0.0100676	0.24124
23790	2854.88	0.336523	0.130694	2.5749	0.010027	0.24124
68554	83.6084	-0.567734	0.220417	-2.57572	0.0100031	0.24124
69002	73.3035	-0.439717	0.170885	-2.57318	0.010077	0.24124
71775	132.256	-0.657862	0.255676	-2.57303	0.0100813	0.24124
73121	91.5854	-0.675262	0.262401	-2.5734	0.0100705	0.24124
12655	9121.8	0.93099	0.362004	2.57177	0.010118	0.241447
328953	438.513	-0.460338	0.179041	-2.57113	0.0101367	0.241461
380840	1457.53	-0.286546	0.111462	-2.57079	0.0101466	0.241461
14200	662.811	-0.555176	0.216117	-2.56887	0.0102032	0.241692
19046	5604.17	0.304086	0.118428	2.56767	0.0102383	0.241692
22668	2260.07	0.295744	0.11514	2.56856	0.0102122	0.241692
271639	96.3614	-0.679695	0.264719	-2.56761	0.0102403	0.241692
29875	4205.41	0.374184	0.145627	2.56947	0.0101855	0.241692
67899	281.954	-0.483703	0.188321	-2.56851	0.0102138	0.241692
214855	927.304	0.704832	0.274633	2.56645	0.0102745	0.241836
22143	127919	-0.256968	0.100115	-2.56674	0.010266	0.241836
100855	2117.09	0.248831	0.0970924	2.56283	0.0103823	0.242319
116903	3877.53	-0.322815	0.125866	-2.56475	0.0103249	0.242319
230770	280.75	-0.36437	0.14218	-2.56273	0.0103852	0.242319
233879	219.736	0.461007	0.179908	2.56246	0.0103933	0.242319
76137	774.988	0.298361	0.116354	2.56425	0.0103398	0.242319
76640	19.8739	-1.09333	0.426564	-2.56312	0.0103736	0.242319
83408	131.25	1.11463	0.434539	2.5651	0.0103147	0.242319
108653	1032.5	-0.439438	0.171611	-2.56066	0.0104473	0.242678
11863	818.59	0.339371	0.132729	2.55687	0.0105619	0.242678
17836	5.13841	-3.83633	1.50015	-2.5573	0.0105489	0.242678
217138	102.565	1	0.391018	2.55743	0.0105449	0.242678
24059	768.676	0.633843	0.247655	2.55938	0.0104861	0.242678
319800	190.349	-0.45925	0.179602	-2.55704	0.0105566	0.242678
320163	96.683	-0.714463	0.279421	-2.55694	0.0105597	0.242678
50794	3223.34	0.327389	0.127902	2.55969	0.0104766	0.242678
69634	211.315	-0.485783	0.18986	-2.55864	0.0105082	0.242678
73046	1626.88	-0.321798	0.12572	-2.55963	0.0104783	0.242678
75161	65.0107	-0.679875	0.265907	-2.55682	0.0105635	0.242678
319622	925.278	0.350443	0.137173	2.55476	0.0106261	0.243718
65102	1005.99	-0.23864	0.0934231	-2.5544	0.010637	0.243718
15384	2739.11	0.340283	0.133249	2.55374	0.0106572	0.243742
17057	96.0939	-1.00139	0.392181	-2.55338	0.0106682	0.243742
18572	876.189	0.301288	0.118025	2.55274	0.0106878	0.243742
225745	524.883	-0.280746	0.109987	-2.55252	0.0106945	0.243742
11842	7754.72	0.270309	0.105974	2.55071	0.0107503	0.244177
225887	4304.92	-0.43654	0.171188	-2.55007	0.0107702	0.244177
384061	983.53	-0.353107	0.138451	-2.5504	0.0107599	0.244177
69306	11.2069	-1.21513	0.476476	-2.55025	0.0107647	0.244177
329716	23.6412	-0.974294	0.382371	-2.54803	0.0108333	0.245285
11958	5688.38	-0.560456	0.220497	-2.54179	0.0110287	0.245628
13430	2201.51	0.264173	0.103766	2.54586	0.010901	0.245628
18705	41.6369	-0.764065	0.300399	-2.5435	0.0109747	0.245628
192187	861.256	0.554315	0.217782	2.54528	0.0109191	0.245628
20148	1003.09	0.548058	0.215309	2.54545	0.0109136	0.245628
20420	330.695	-0.378297	0.148754	-2.5431	0.0109875	0.245628
228775	102.293	0.512119	0.201299	2.54407	0.010957	0.245628
233571	230.08	0.57627	0.226708	2.54191	0.011025	0.245628
60504	121.768	0.989775	0.389332	2.54224	0.0110145	0.245628
626316	24.5035	-0.943175	0.371089	-2.54164	0.0110334	0.245628
69928	201.35	-0.382406	0.150215	-2.54572	0.0109052	0.245628
71238	308.999	-0.519378	0.204242	-2.54295	0.0109921	0.245628
78373	82.1282	-0.476915	0.187641	-2.54163	0.0110336	0.245628
233908	4472.6	0.310383	0.122158	2.54084	0.0110586	0.245869
11607	516.856	-0.454044	0.178732	-2.54037	0.0110736	0.245885
16776	551.311	0.651112	0.256799	2.53549	0.0112289	0.247334
17133	308.914	0.731527	0.288549	2.53519	0.0112387	0.247334
19324	6638.08	0.233948	0.0922479	2.53607	0.0112103	0.247334
214766	5.84176	-1.45253	0.573153	-2.53428	0.0112679	0.247334
216877	1034.66	0.19568	0.0771354	2.53683	0.011186	0.247334
229791	168.537	0.567777	0.224022	2.53448	0.0112616	0.247334
243846	715.212	0.286433	0.112965	2.53558	0.0112261	0.247334
66198	327.195	-0.715591	0.28231	-2.53477	0.0112521	0.247334
70807	634.309	0.668482	0.263698	2.53503	0.0112438	0.247334
73720	741.712	-0.454737	0.179542	-2.53277	0.0113166	0.248087
26374	1935.2	0.193579	0.0764515	2.53205	0.0113399	0.248141
56748	2152.29	-0.323251	0.127676	-2.5318	0.0113478	0.248141
76332	957.528	-0.183623	0.0725932	-2.52948	0.0114233	0.249477
14525	20.7699	1.246	0.493437	2.52514	0.0115651	0.249933
211945	534.735	0.497275	0.196952	2.52486	0.0115746	0.249933
245945	217.823	0.569371	0.225397	2.52609	0.0115341	0.249933
26433	2013.38	0.490473	0.193986	2.52839	0.0114587	0.249933
382543	151.28	-1.07612	0.426077	-2.52564	0.0115488	0.249933
414116	11.1111	-1.29454	0.512711	-2.52489	0.0115735	0.249933
66970	2237.28	-0.239022	0.094643	-2.52551	0.0115529	0.249933
67569	244.298	-0.47964	0.189945	-2.52514	0.0115651	0.249933
72185	687.772	-0.324574	0.12845	-2.52684	0.0115093	0.249933
80750	1250.24	0.33185	0.131469	2.52417	0.0115973	0.25011
546144	185.692	-0.511691	0.202758	-2.52365	0.0116144	0.250165
26416	2380.14	0.256335	0.101634	2.52215	0.0116639	0.25092
29861	118.329	-0.401567	0.159254	-2.52154	0.0116842	0.251042
22139	82.2927	-1.07298	0.425686	-2.5206	0.0117155	0.251091
83766	1050.77	-0.293536	0.116443	-2.52086	0.011707	0.251091
67373	15.9612	-1.09524	0.434656	-2.51978	0.0117428	0.251364
18992	166.255	-0.524799	0.208327	-2.51911	0.0117653	0.251531
66366	3472.17	-0.203921	0.0809807	-2.51815	0.0117974	0.251907
244646	162.262	0.393565	0.156399	2.51642	0.0118554	0.252832
11517	119.22	-0.594248	0.236284	-2.51498	0.011904	0.253555
11440	1592.52	-0.511755	0.203623	-2.51325	0.0119623	0.253661
17898	8.49945	-1.64235	0.653596	-2.51278	0.0119782	0.253661
18789	2983.96	0.227831	0.090652	2.51325	0.0119626	0.253661
320865	1235.65	-0.252725	0.100581	-2.51266	0.0119825	0.253661
66773	3.77431	3.21857	1.28094	2.51266	0.0119825	0.253661
215446	3996.06	-0.204922	0.0815739	-2.5121	0.0120014	0.253749
233651	144.722	0.484605	0.192949	2.51157	0.0120196	0.253823
58894	1825.5	-0.280188	0.111591	-2.51085	0.0120441	0.25403
11717	1645.22	0.341198	0.135956	2.50962	0.0120861	0.254241
17883	29.6604	-0.878316	0.350149	-2.5084	0.0121278	0.254241
216976	8.20409	1.59701	0.636628	2.50855	0.0121229	0.254241
56078	321.921	-0.407383	0.162323	-2.50971	0.0120829	0.254241
64454	13.7583	-1.30495	0.520196	-2.50858	0.0121217	0.254241
26556	496.713	0.304355	0.121365	2.50777	0.0121497	0.254392
13844	296.347	0.5083	0.202746	2.50708	0.0121735	0.254557
67135	4.37371	-1.5799	0.630274	-2.50668	0.0121871	0.254557
235135	4386.95	-0.330808	0.132028	-2.50559	0.0122248	0.255037
21937	1845.91	0.582442	0.23255	2.50458	0.0122595	0.255451
330721	17.3914	-1.15447	0.461211	-2.50313	0.01231	0.256194
17135	757.802	0.515943	0.206212	2.50201	0.0123492	0.25639
67865	6856.04	-0.303732	0.121383	-2.50226	0.0123402	0.25639
16184	41.3791	0.857166	0.342655	2.50155	0.0123653	0.256416
215951	519.567	-0.23765	0.0950542	-2.50015	0.012414	0.256501
23908	2033.91	0.352595	0.140982	2.50099	0.0123846	0.256501
628693	23.6814	0.97305	0.389166	2.50034	0.0124073	0.256501
106861	650.648	-0.313283	0.125377	-2.49873	0.0124641	0.256742
18141	1025.38	0.23847	0.0954458	2.49848	0.0124726	0.256742
19664	1170.4	0.242069	0.096864	2.49906	0.0124523	0.256742
21941	5.16077	2.13428	0.854496	2.4977	0.0125001	0.256742
320135	37.5622	-1.11625	0.446846	-2.49806	0.0124874	0.256742
231464	645.243	0.240783	0.0964541	2.49635	0.0125479	0.257418
11994	255.309	-0.495381	0.198606	-2.49429	0.0126211	0.258375
20847	3418.98	0.708692	0.284137	2.49419	0.0126245	0.258375
100294583	689.618	1.4082	0.564906	2.49281	0.0126737	0.258768
69550	2873.08	1.16789	0.468465	2.49301	0.0126665	0.258768
140904	213.101	-0.383356	0.153811	-2.49239	0.0126888	0.25877
53417	211.243	0.716629	0.287649	2.49133	0.0127266	0.258929
76161	17.0624	-0.874481	0.350998	-2.49141	0.0127236	0.258929
30937	190.801	-0.595957	0.23936	-2.4898	0.0127816	0.259481
317758	59.4681	0.704643	0.283019	2.48974	0.0127838	0.259481
381678	316.284	-0.283626	0.113948	-2.48909	0.0128072	0.25965
11502	3481.59	0.329439	0.132393	2.48835	0.0128338	0.259885
233222	334.096	-0.653838	0.262883	-2.48719	0.0128758	0.260124
68734	715.008	0.336448	0.13525	2.4876	0.0128609	0.260124
107321	120.32	0.887987	0.357512	2.48379	0.0129991	0.260782
230598	4321.37	0.240154	0.0966787	2.48404	0.0129902	0.260782
387524	418.308	0.301929	0.121541	2.48418	0.0129849	0.260782
625360	151.076	-0.826636	0.332731	-2.4844	0.0129771	0.260782
68695	201.452	-0.343113	0.138065	-2.48515	0.0129496	0.260782
72043	1938.28	0.516857	0.208038	2.48444	0.0129754	0.260782
109082	1240.08	-0.227402	0.0916598	-2.48094	0.0131038	0.26123
12317	16155.5	0.327048	0.131803	2.48133	0.0130894	0.26123
170745	62.3039	-0.653669	0.263391	-2.48174	0.0130741	0.26123
20405	1118.09	0.315132	0.127033	2.48071	0.0131122	0.26123
329908	1484.91	0.278493	0.1122	2.48212	0.0130604	0.26123
76826	282.543	-0.311674	0.125571	-2.48206	0.0130627	0.26123
18124	87.1436	0.967798	0.390231	2.48006	0.0131359	0.261377
20360	671.198	-0.796956	0.321394	-2.47968	0.0131499	0.261377
384059	37.6859	1.04889	0.423274	2.47804	0.0132107	0.261982
67956	2889.71	0.312587	0.126133	2.47824	0.0132032	0.261982
214951	243.065	-0.498658	0.201408	-2.47586	0.0132917	0.263285
18553	372.786	-0.520949	0.21068	-2.4727	0.0134097	0.263389
192176	7796.09	0.41707	0.168566	2.47422	0.0133529	0.263389
19401	542.849	0.443364	0.179301	2.47274	0.0134083	0.263389
20530	1226.33	0.349643	0.141403	2.47266	0.0134111	0.263389
319187	50.7712	-0.836956	0.338612	-2.47173	0.0134463	0.263389
329872	201.169	-0.380221	0.153829	-2.47171	0.013447	0.263389
52538	2490.94	-0.313009	0.126615	-2.47213	0.013431	0.263389
544963	2479.2	0.316411	0.128007	2.47182	0.0134428	0.263389
66916	3884.25	-0.399759	0.161519	-2.47499	0.0133238	0.263389
76491	506.865	-0.365667	0.147945	-2.47164	0.0134496	0.263389
16426	137.867	0.951855	0.385249	2.47075	0.013483	0.263745
28080	11841.6	-0.433646	0.175657	-2.46871	0.0135601	0.264952
67705	2105.59	-0.285044	0.115536	-2.46714	0.0136197	0.265816
319997	183.24	0.602688	0.244347	2.46652	0.0136432	0.265973
78088	23.1759	-0.70544	0.286078	-2.4659	0.013667	0.266136
17533	900.291	0.551473	0.223937	2.46262	0.0137924	0.267672
246703	2282.33	-0.274261	0.111354	-2.46296	0.0137794	0.267672
320438	379.947	-0.272232	0.110542	-2.4627	0.0137895	0.267672
214854	402.366	0.668436	0.271759	2.45967	0.0139066	0.268378
268822	284.293	-0.303916	0.123501	-2.46084	0.0138612	0.268378
59079	1770.21	0.277705	0.1129	2.45975	0.0139034	0.268378
74120	519.869	0.250936	0.101975	2.46075	0.0138647	0.268378
94089	288.967	-0.537918	0.218626	-2.46045	0.0138762	0.268378
100503460	328.51	-0.533021	0.21677	-2.45893	0.0139353	0.268391
54598	443.046	0.447114	0.181839	2.45885	0.0139383	0.268391
218699	1296.31	0.218693	0.0889899	2.45751	0.0139904	0.268424
229603	3340.22	0.43352	0.176428	2.45721	0.0140023	0.268424
269423	261.839	-0.365855	0.148851	-2.45786	0.0139766	0.268424
625785	80.6583	-0.747688	0.304281	-2.45723	0.0140014	0.268424
11303	2387.73	0.287657	0.117229	2.45381	0.0141351	0.268651
17888	147.637	-1.30726	0.532296	-2.45589	0.0140538	0.268651
208650	984.482	0.401334	0.163457	2.45528	0.0140775	0.268651
329371	4.36568	2.76079	1.12511	2.45379	0.0141358	0.268651
54156	50.4081	-0.857864	0.349674	-2.45332	0.0141543	0.268651
628444	48.9641	-0.92295	0.375953	-2.45497	0.0140898	0.268651
66757	115.652	-0.430191	0.175286	-2.45422	0.014119	0.268651
67063	2306.6	-0.236338	0.0962268	-2.45605	0.0140475	0.268651
68927	1324.24	-0.285271	0.116268	-2.45356	0.0141451	0.268651
26385	1826.41	0.266269	0.108571	2.4525	0.0141868	0.268973
100041874	69.5377	-0.49523	0.202083	-2.45063	0.0142606	0.269246
16337	1108.98	0.293312	0.11967	2.45101	0.0142456	0.269246
66144	5133.58	-0.416959	0.170176	-2.45016	0.0142793	0.269246
71724	167.646	-0.492326	0.200921	-2.45035	0.0142716	0.269246
72135	90.8955	-0.536176	0.218778	-2.45077	0.0142549	0.269246
67549	934.11	-0.272747	0.111337	-2.44973	0.0142963	0.269273
11818	139.372	-0.388545	0.158654	-2.44901	0.014325	0.269519
16521	6.41519	2.7891	1.13949	2.44767	0.0143783	0.270228
100038570	45.1917	-0.56726	0.231916	-2.44597	0.0144462	0.270914
66617	639.408	-0.251868	0.102963	-2.44618	0.0144377	0.270914
75234	2003.79	0.425868	0.174138	2.44557	0.0144622	0.270919
74369	147.267	-0.508774	0.208116	-2.44466	0.0144988	0.27131
22637	44.5874	1.00998	0.413294	2.44374	0.014536	0.271687
70316	4498.3	-0.359204	0.147011	-2.44338	0.0145504	0.271687
68039	4884.73	-0.447225	0.183135	-2.44205	0.014604	0.272228
69736	202.117	-0.458068	0.187588	-2.44188	0.014611	0.272228
14630	3903.08	-0.364158	0.149278	-2.43945	0.0147095	0.273514
170744	236.619	1.19246	0.488912	2.43901	0.0147275	0.273514
56294	1118.61	0.36698	0.150449	2.43924	0.0147183	0.273514
208372	24.4769	-0.99741	0.409085	-2.43815	0.0147627	0.273769
270198	945.02	0.304382	0.124855	2.4379	0.014773	0.273769
100568459	870.12	-0.261433	0.107285	-2.43681	0.0148176	0.274006
18755	396.588	0.289408	0.118757	2.43697	0.0148109	0.274006
218763	421.515	-0.260127	0.10683	-2.43497	0.014893	0.275106
21356	5432.13	0.604836	0.248826	2.43076	0.0150671	0.275679
21924	521.394	-2.1167	0.870256	-2.43228	0.0150042	0.275679
21960	358.775	-0.431986	0.177498	-2.43375	0.0149432	0.275679
226652	748.781	0.65235	0.268096	2.43327	0.014963	0.275679
228858	2068.47	-0.297389	0.12227	-2.43223	0.0150062	0.275679
230806	10.0629	-1.42469	0.585863	-2.43177	0.015025	0.275679
57266	248.098	1.22657	0.504601	2.43078	0.0150665	0.275679
57373	317.223	-0.409141	0.168319	-2.43074	0.0150678	0.275679
84506	3.90902	-3.31747	1.36373	-2.43266	0.0149885	0.275679
72054	485.038	0.656037	0.269975	2.43	0.015099	0.275956
408022	147.938	-0.425808	0.175261	-2.42957	0.0151169	0.275991
20652	743.471	0.379685	0.156353	2.42838	0.0151663	0.276601
15212	2808.27	-0.592866	0.244236	-2.42743	0.0152061	0.276962
234366	1605.33	0.256517	0.105687	2.42714	0.0152182	0.276962
20874	3160.86	0.295049	0.121645	2.42549	0.0152877	0.277933
68128	277.469	-0.344388	0.142075	-2.42398	0.0153513	0.278796
11936	25117.5	-0.450373	0.18591	-2.42253	0.0154127	0.279617
58909	736.178	-0.312473	0.129021	-2.42189	0.0154402	0.279821
105171	1355.94	0.290322	0.119936	2.42064	0.0154931	0.280485
69608	854.87	0.309675	0.128023	2.4189	0.0155677	0.28154
378937	406.744	-0.316729	0.130962	-2.41849	0.015585	0.281558
103554	3308.51	0.184251	0.0762337	2.41692	0.0156526	0.282484
18857	2196.12	-1.0731	0.444331	-2.4151	0.0157309	0.2836
22123	3157.91	0.324033	0.13425	2.41365	0.0157937	0.284139
252870	4021.03	0.16936	0.0701666	2.41369	0.0157919	0.284139
18071	5.01269	-1.96145	0.81281	-2.41317	0.0158144	0.284215
18673	4252.33	-0.260184	0.107843	-2.41261	0.0158386	0.284353
20378	1145.75	-0.604771	0.250799	-2.41138	0.0158925	0.284432
26987	2079.82	0.211444	0.0876697	2.41182	0.015873	0.284432
73680	201.717	-0.366069	0.151807	-2.41142	0.0158905	0.284432
14732	2672.61	0.305461	0.126748	2.40999	0.0159531	0.285222
20618	94388	-0.390472	0.162181	-2.40764	0.0160561	0.286222
71897	258.116	-0.301658	0.125279	-2.40789	0.016045	0.286222
76453	1189.31	0.442714	0.183884	2.40758	0.0160588	0.286222
108937	706.103	0.277249	0.115295	2.4047	0.0161859	0.286855
109181	940.959	0.345488	0.143713	2.40401	0.0162161	0.286855
110006	1119.24	0.228897	0.0951842	2.40477	0.0161825	0.286855
11910	846.399	1.37621	0.57297	2.40189	0.0163105	0.286855
12040	888.306	-0.295697	0.122992	-2.40419	0.0162083	0.286855
13131	120.935	-0.67854	0.282282	-2.40376	0.0162273	0.286855
14594	1617.9	0.39542	0.164384	2.40546	0.0161523	0.286855
16768	81.0377	0.726099	0.302205	2.40267	0.0162758	0.286855
21991	20180.9	-0.318225	0.13246	-2.40242	0.0162869	0.286855
244198	473.615	-0.292378	0.121664	-2.40315	0.0162544	0.286855
381196	106.769	-0.568871	0.236687	-2.40347	0.0162402	0.286855
69090	1046.73	-0.190365	0.0792528	-2.402	0.0163058	0.286855
76563	734.277	-0.322957	0.134248	-2.40567	0.0161428	0.286855
12495	2310.02	0.341907	0.142463	2.39997	0.0163964	0.287639
14814	184.778	0.474911	0.198031	2.39817	0.0164774	0.287639
16410	1673.18	0.349979	0.145942	2.39806	0.016482	0.287639
231225	1085.95	0.175624	0.0731961	2.39936	0.0164237	0.287639
329739	4672.44	0.299289	0.124804	2.39808	0.0164815	0.287639
68205	2015.33	-0.314979	0.131259	-2.39967	0.0164097	0.287639
73724	836.723	-0.393948	0.164129	-2.40024	0.0163844	0.287639
74603	173.746	0.705718	0.294304	2.39792	0.0164885	0.287639
100039795	509.638	0.462636	0.193098	2.39587	0.016581	0.287702
18194	3402.53	-0.209008	0.087211	-2.39658	0.0165488	0.287702
18761	2359.08	-0.324033	0.135281	-2.39526	0.0166088	0.287702
225363	3744.46	0.301163	0.125728	2.39535	0.0166043	0.287702
27052	621.218	0.704651	0.294007	2.39672	0.0165427	0.287702
57276	43.4555	0.722945	0.301811	2.39536	0.0166042	0.287702
74080	143.974	-0.699308	0.291947	-2.39533	0.0166056	0.287702
114896	876.724	0.226083	0.0944361	2.39404	0.0166641	0.288163
15450	55.7063	-0.627653	0.262185	-2.39393	0.0166688	0.288163
13024	909.699	0.723737	0.302456	2.39287	0.0167174	0.288713
100040525	213.056	-0.445872	0.186541	-2.39021	0.0168387	0.288881
11947	39455.3	-0.126589	0.0530287	-2.38718	0.0169782	0.288881
13411	17.6529	-0.963283	0.403166	-2.3893	0.0168807	0.288881
14011	1306.57	0.391885	0.16414	2.38751	0.0169628	0.288881
20423	266.594	0.626893	0.262469	2.38844	0.0169199	0.288881
213895	1105.65	0.323441	0.135428	2.38829	0.0169269	0.288881
23912	915.303	-0.26842	0.112248	-2.39132	0.016788	0.288881
23961	202.568	0.829439	0.347215	2.38884	0.0169017	0.288881
333670	26.8556	-1.5015	0.628044	-2.39075	0.0168141	0.288881
67564	1442.84	-0.245109	0.102675	-2.38724	0.0169752	0.288881
68465	2564.9	0.222611	0.0930843	2.3915	0.0167799	0.288881
71682	108.072	-0.4428	0.18518	-2.39119	0.0167938	0.288881
74769	819.514	0.300363	0.125668	2.39013	0.0168422	0.288881
74901	1821.82	0.29353	0.1229	2.38836	0.0169236	0.288881
78303	350.257	-0.476045	0.199333	-2.38819	0.0169317	0.288881
225471	68.1041	0.711453	0.298187	2.38593	0.0170359	0.289292
26377	226.436	0.620104	0.259896	2.38597	0.0170341	0.289292
17295	331.254	0.43409	0.182024	2.3848	0.0170883	0.289896
105501	3631.81	-0.272106	0.114178	-2.38317	0.0171643	0.29053
13866	458.082	0.372461	0.156407	2.38136	0.0172489	0.29053
14256	244.457	0.383228	0.16089	2.38193	0.0172221	0.29053
18173	344.018	0.677533	0.284562	2.38097	0.0172673	0.29053
21947	2.99313	2.411	1.01206	2.38226	0.0172066	0.29053
319983	5274.28	-0.403147	0.169226	-2.38229	0.0172053	0.29053
638247	84.4297	0.637897	0.267965	2.38052	0.0172883	0.29053
73363	8.57307	1.23833	0.519832	2.38218	0.0172107	0.29053
76459	45.4803	0.832925	0.34991	2.3804	0.0172941	0.29053
76670	42.3295	-0.905335	0.380108	-2.38178	0.0172291	0.29053
16391	1697.63	0.602226	0.253059	2.37978	0.0173229	0.290731
74131	395.045	0.625315	0.26287	2.3788	0.017369	0.291221
18552	473.175	-0.36188	0.152322	-2.37576	0.0175128	0.292829
72318	767.758	0.496275	0.208924	2.37538	0.0175307	0.292829
73451	414.643	-0.34155	0.143728	-2.37636	0.0174844	0.292829
84112	9.79494	-1.6134	0.67923	-2.37534	0.0175328	0.292829
100503890	1320.64	-0.562182	0.236747	-2.37461	0.0175674	0.293125
104771	1974.84	-0.204109	0.0859843	-2.37379	0.0176065	0.293219
270201	519.321	0.289424	0.121937	2.37356	0.0176174	0.293219
71801	424.541	0.431941	0.181991	2.37342	0.0176241	0.293219
74529	46.1456	-0.78293	0.330051	-2.37215	0.0176851	0.293838
76960	1833.38	-0.625879	0.263869	-2.37193	0.0176953	0.293838
71145	1122.05	0.597583	0.252194	2.36953	0.0178105	0.295466
68552	4416	-0.189761	0.0801014	-2.36901	0.0178358	0.295602
102442	2487.48	0.294549	0.124409	2.36759	0.0179042	0.296389
13733	503.246	0.685654	0.289634	2.36731	0.0179177	0.296389
19731	1587.99	0.249219	0.105374	2.3651	0.0180251	0.297596
53890	793.393	0.271812	0.114915	2.36533	0.018014	0.297596
105518	13.4611	1.85294	0.785292	2.35956	0.0182967	0.298372
114142	445.819	-0.493794	0.209498	-2.35704	0.0184212	0.298372
13713	132.442	0.423263	0.179436	2.35885	0.0183315	0.298372
14584	319.436	0.686203	0.290689	2.36061	0.018245	0.298372
14784	3511.53	0.191993	0.0814179	2.35812	0.0183678	0.298372
18858	109242	-0.320872	0.136149	-2.35678	0.0184344	0.298372
20846	8246.35	1.04925	0.444386	2.36112	0.01822	0.298372
22339	1311.63	0.299081	0.126903	2.35676	0.0184352	0.298372
224674	690.389	-0.243028	0.10294	-2.36088	0.0182319	0.298372
230279	402.536	0.331147	0.140367	2.35915	0.0183171	0.298372
232855	289.364	0.433418	0.183845	2.35752	0.0183976	0.298372
234825	645.004	0.227248	0.0964382	2.35641	0.0184526	0.298372
24055	280.309	0.592955	0.251344	2.35914	0.0183172	0.298372
245026	281.682	-1.92645	0.816724	-2.35875	0.0183366	0.298372
380967	588.481	-0.301774	0.128026	-2.35714	0.0184165	0.298372
52463	181.484	-0.535241	0.226834	-2.35962	0.0182938	0.298372
671535	825.398	0.769126	0.326174	2.35802	0.0183727	0.298372
67246	969.414	0.428844	0.181913	2.35742	0.0184024	0.298372
69487	1273.08	-0.277913	0.117874	-2.35771	0.0183881	0.298372
69875	6698.07	-0.474584	0.200821	-2.36322	0.0181169	0.298372
71371	812.874	0.389722	0.165218	2.35884	0.0183323	0.298372
73278	5.29378	-2.68163	1.13799	-2.35647	0.0184498	0.298372
12274	39.5699	1.35528	0.575549	2.35476	0.0185345	0.299136
14160	292.637	-0.556752	0.236423	-2.3549	0.0185276	0.299136
170826	191.726	-0.562967	0.239174	-2.3538	0.0185826	0.299434
381417	43.2123	0.997802	0.423929	2.3537	0.0185877	0.299434
270190	151.816	-0.641763	0.272739	-2.35303	0.0186211	0.299691
219072	612.288	-0.226655	0.0963514	-2.35237	0.018654	0.299941
52398	3296.71	0.226633	0.0963582	2.35198	0.0186736	0.299978
71907	6.20013	-2.01055	0.855082	-2.35129	0.0187083	0.300255
244234	3.78833	2.16543	0.92142	2.3501	0.0187685	0.300712
56215	2348.2	0.25345	0.107849	2.35004	0.0187716	0.300712
21803	581.385	0.521931	0.222398	2.34683	0.0189337	0.303027
12266	5577.65	0.917051	0.391318	2.3435	0.019104	0.30333
170638	83.6244	-0.668763	0.285284	-2.3442	0.0190681	0.30333
18003	1434.25	0.332747	0.141879	2.34528	0.0190126	0.30333
229731	636.548	0.400503	0.17091	2.34336	0.0191109	0.30333
23942	1501.44	0.205356	0.0875595	2.34533	0.01901	0.30333
319179	366.389	-0.328211	0.140023	-2.34398	0.0190792	0.30333
338366	3690.59	0.295981	0.126257	2.34428	0.0190639	0.30333
66337	272.411	-0.356438	0.152068	-2.34394	0.0190814	0.30333
66496	1864.4	-0.314968	0.134324	-2.34484	0.019035	0.30333
17869	432.236	0.366781	0.156556	2.34281	0.0191392	0.303501
18033	1470.54	0.270466	0.115476	2.34217	0.0191718	0.303545
667728	62.6062	-0.718513	0.306786	-2.34207	0.0191772	0.303545
100039691	12.9927	-1.05316	0.450148	-2.33958	0.0193056	0.303641
117149	488.309	0.357189	0.1526	2.34069	0.0192484	0.303641
14874	1416.7	-0.211527	0.0903847	-2.34029	0.0192686	0.303641
20356	2837.05	-0.449503	0.192006	-2.34109	0.0192275	0.303641
214616	62.0051	0.467178	0.199686	2.33956	0.0193064	0.303641
622167	34.6158	-0.692431	0.295916	-2.33996	0.019286	0.303641
72053	2092.81	-0.1629	0.0696031	-2.34041	0.0192627	0.303641
16994	110.891	0.572116	0.244578	2.3392	0.0193251	0.303658
100041230	8.12815	1.53123	0.656507	2.33238	0.0196805	0.303871
100504720	91.5644	-0.448809	0.192252	-2.33448	0.0195705	0.303871
11810	665.927	0.466241	0.199491	2.33715	0.0194313	0.303871
15531	2323.72	0.448552	0.192199	2.33379	0.0196069	0.303871
18976	27.3331	0.821957	0.352062	2.3347	0.0195593	0.303871
208643	9287.45	0.262267	0.112314	2.33513	0.0195366	0.303871
223332	198.269	-1.43263	0.614302	-2.33213	0.0196941	0.303871
228356	3437.25	-0.197188	0.0844193	-2.33582	0.0195007	0.303871
228801	22.1616	-0.898554	0.385244	-2.33243	0.0196783	0.303871
234677	34.2098	-0.721393	0.3092	-2.3331	0.0196431	0.303871
241066	296.605	-0.303442	0.130057	-2.33315	0.0196403	0.303871
27388	1186.87	-0.292287	0.125133	-2.33582	0.0195006	0.303871
319601	190.411	0.398745	0.170954	2.33247	0.0196759	0.303871
320311	101.384	-0.717442	0.307137	-2.3359	0.0194964	0.303871
56370	11503.9	-0.263819	0.11289	-2.33697	0.019441	0.303871
56696	92.4325	0.811073	0.347142	2.33643	0.0194689	0.303871
67445	194.648	-0.489689	0.209908	-2.33288	0.0196546	0.303871
67628	3428.71	0.355606	0.152116	2.33773	0.0194011	0.303871
68668	61.293	-0.543012	0.232867	-2.33185	0.0197085	0.303871
71041	206.36	0.296808	0.127058	2.336	0.0194912	0.303871
72692	1149.43	0.226063	0.0966975	2.33784	0.0193958	0.303871
17128	1226.54	0.20053	0.0860912	2.32927	0.0198447	0.303873
19242	3388.24	-0.420129	0.180376	-2.32918	0.0198496	0.303873
20365	966.677	-0.320406	0.137424	-2.33151	0.0197264	0.303873
215653	1283.05	0.35195	0.151087	2.32945	0.0198351	0.303873
23887	383.326	0.402718	0.172873	2.32956	0.0198296	0.303873
29812	5323.74	-0.174051	0.0747007	-2.32998	0.019807	0.303873
57837	742.914	-0.172659	0.0740746	-2.33088	0.0197599	0.303873
68917	685.026	-0.482533	0.207049	-2.33053	0.0197783	0.303873
11513	543.988	0.435966	0.187346	2.32707	0.0199618	0.304722
223648	112.43	-0.42138	0.181049	-2.32743	0.0199422	0.304722
320825	79.251	-0.657657	0.282644	-2.3268	0.0199757	0.304722
50875	2296.6	0.392025	0.168481	2.32682	0.0199747	0.304722
102465959	63.7974	-2.40693	1.03468	-2.32625	0.0200053	0.30477
59015	527.389	0.296983	0.127675	2.32608	0.0200142	0.30477
12370	431.319	0.573457	0.246863	2.32298	0.0201803	0.306956
18034	410.276	0.51611	0.222217	2.32255	0.0202035	0.306956
211896	239.325	-0.491235	0.21152	-2.32241	0.0202111	0.306956
59041	4931.07	-0.157957	0.068044	-2.32139	0.0202656	0.307513
56847	551.113	0.708199	0.305195	2.32048	0.0203147	0.307716
69146	538.893	0.601509	0.25921	2.32055	0.0203113	0.307716
21823	3190.67	-0.330652	0.142563	-2.31935	0.0203762	0.308107
70456	2714.87	-0.382456	0.164886	-2.31952	0.0203667	0.308107
67067	2820.93	-0.456494	0.19685	-2.319	0.0203951	0.308123
18733	2328.89	0.689673	0.29745	2.31861	0.020416	0.308169
21955	488.131	-2.2764	0.982246	-2.31755	0.0204741	0.308775
12978	1966.16	0.546759	0.236047	2.31631	0.0205414	0.30925
218442	5017.31	0.210053	0.0906783	2.31646	0.0205331	0.30925
75572	1915.03	-0.379294	0.163784	-2.31582	0.0205679	0.309379
12501	60.4241	0.882062	0.380942	2.31547	0.0205871	0.309398
100043229	198.028	-0.627749	0.271507	-2.31209	0.0207728	0.311167
14221	159.826	0.587018	0.254019	2.31092	0.0208371	0.311167
14462	17.6892	1.19891	0.518414	2.31265	0.0207418	0.311167
18414	3026.91	0.496035	0.214663	2.31076	0.0208461	0.311167
19229	1063.94	0.308441	0.133483	2.31071	0.0208491	0.311167
20850	356.04	0.412978	0.178641	2.31177	0.0207902	0.311167
237052	823.755	-0.374598	0.162058	-2.31151	0.0208048	0.311167
72007	1221.67	0.413994	0.179015	2.31263	0.0207432	0.311167
50530	3432.79	-0.509369	0.220478	-2.31029	0.020872	0.3112
74178	1123.61	0.258756	0.112015	2.31001	0.0208874	0.3112
76293	101.956	-0.977968	0.423513	-2.30918	0.0209334	0.311617
73828	938.417	-0.27773	0.120297	-2.3087	0.0209601	0.311745
12661	4058.69	0.358365	0.155374	2.30647	0.0210844	0.312159
17444	139.238	0.787537	0.341635	2.3052	0.0211553	0.312159
17528	98946.3	-0.611218	0.26497	-2.30674	0.0210692	0.312159
18619	843.466	-0.491884	0.213352	-2.30551	0.0211382	0.312159
18791	922.748	0.509445	0.220959	2.30561	0.0211326	0.312159
224079	15.0522	-0.899093	0.390069	-2.30496	0.0211688	0.312159
57431	480.918	-0.317265	0.137568	-2.30625	0.0210968	0.312159
57875	2504.23	1.04483	0.453226	2.30533	0.0211482	0.312159
68423	1592.17	-0.324533	0.140673	-2.307	0.0210546	0.312159
751556	48.7044	-0.879124	0.381259	-2.30585	0.0211192	0.312159
214290	2027.24	0.316364	0.137311	2.30399	0.0212229	0.312689
14560	78.5889	-1.12639	0.489074	-2.30311	0.0212725	0.312885
192190	32.5807	-1.12289	0.487542	-2.30317	0.0212694	0.312885
231605	679.776	0.351424	0.152641	2.3023	0.0213184	0.313129
69358	425.505	-0.256229	0.111299	-2.30217	0.0213253	0.313129
12866	7538.23	-0.488377	0.212313	-2.30027	0.021433	0.313894
15982	1121.99	0.482861	0.210002	2.29932	0.0214867	0.313894
223775	1728.82	0.551343	0.239754	2.29962	0.02147	0.313894
245038	1347.71	0.267595	0.116343	2.30005	0.0214456	0.313894
319180	31.4818	-0.847539	0.368578	-2.29948	0.0214774	0.313894
77407	1374.26	0.227033	0.098737	2.29937	0.0214841	0.313894
629820	21.231	0.80268	0.349189	2.2987	0.021522	0.314145
66236	2082.77	-0.273359	0.118982	-2.29747	0.0215919	0.314899
13860	524.391	0.511519	0.222686	2.29704	0.0216163	0.314988
227696	446.174	0.607819	0.264723	2.29606	0.0216724	0.315185
66264	719.588	-0.27624	0.120321	-2.29585	0.0216846	0.315185
67345	1292.21	0.195338	0.0850707	2.29619	0.021665	0.315185
14776	190.71	-0.468063	0.20399	-2.29454	0.0217597	0.31601
100040048	92.1072	-0.525305	0.229233	-2.29158	0.0219299	0.31672
11350	1428.09	-0.245939	0.107338	-2.29126	0.0219484	0.31672
114714	142.34	-0.50355	0.219626	-2.29276	0.0218618	0.31672
140740	2674.67	0.254704	0.111076	2.29307	0.0218442	0.31672
14268	5728.57	0.479563	0.209325	2.291	0.0219634	0.31672
17357	1226.57	0.673538	0.294053	2.29053	0.0219907	0.31672
232337	815.948	-0.286158	0.124891	-2.29126	0.0219483	0.31672
269109	4160.22	-0.283167	0.123603	-2.29093	0.0219672	0.31672
270152	139.802	0.584299	0.254861	2.29262	0.0218697	0.31672
74144	248.112	0.46659	0.203706	2.2905	0.0219921	0.31672
207521	914.932	0.313039	0.136705	2.28988	0.0220281	0.316973
50759	231.628	-0.308988	0.134958	-2.28952	0.022049	0.31701
16548	1129.91	-0.28683	0.125352	-2.28819	0.0221262	0.317229
18106	88.4486	0.809849	0.353843	2.28872	0.0220954	0.317229
20448	374.99	0.310757	0.135838	2.28771	0.0221546	0.317229
216344	1607.53	0.236109	0.103172	2.2885	0.0221085	0.317229
23928	153.04	-0.736789	0.322068	-2.28768	0.0221562	0.317229
103694	2389.93	-0.196469	0.0859605	-2.28557	0.0222794	0.317674
20617	1202.27	-0.432714	0.189319	-2.28563	0.022276	0.317674
213469	3369.63	-0.265246	0.115999	-2.28663	0.0222175	0.317674
75671	34.1866	-0.920832	0.402724	-2.28651	0.0222246	0.317674
76223	307.514	-0.30439	0.133156	-2.28596	0.0222564	0.317674
93687	5174.1	0.229705	0.100528	2.28498	0.0223139	0.317904
104215	767.717	0.345059	0.151081	2.28394	0.0223751	0.317988
76728	180.06	-0.407484	0.178385	-2.28429	0.0223543	0.317988
78751	440.818	-0.375134	0.164248	-2.28395	0.0223747	0.317988
20301	1016.06	-0.368338	0.161341	-2.28298	0.0224316	0.318529
228852	597.492	-0.393848	0.172583	-2.28207	0.022485	0.319025
17217	678.12	0.385488	0.169015	2.28079	0.0225608	0.31923
270049	223.37	-0.349206	0.153086	-2.28111	0.0225418	0.31923
53324	2684.62	0.525094	0.230224	2.28079	0.0225607	0.31923
59006	229.332	-1.80157	0.789961	-2.28058	0.0225735	0.31923
100198	1256.45	0.710378	0.312125	2.27594	0.0228498	0.319475
11514	283.439	-0.525921	0.230877	-2.27793	0.0227307	0.319475
11615	790.821	-0.275836	0.121207	-2.27574	0.0228615	0.319475
14768	4549.63	-0.23195	0.101768	-2.27921	0.0226548	0.319475
19146	8.86367	-1.2827	0.563545	-2.27613	0.0228383	0.319475
208079	16.1709	-1.1712	0.51395	-2.27882	0.022678	0.319475
217593	136.286	-0.784349	0.344361	-2.2777	0.0227447	0.319475
226438	749.967	2.08143	0.914697	2.27554	0.0228738	0.319475
235330	371.134	-0.254792	0.11194	-2.27615	0.022837	0.319475
269437	97.064	0.444669	0.195176	2.2783	0.0227086	0.319475
320332	5.24194	-1.87729	0.824185	-2.27776	0.0227411	0.319475
66050	928.423	-0.38842	0.170758	-2.27468	0.022925	0.319475
66086	1441.06	-0.322162	0.141613	-2.27494	0.0229095	0.319475
69739	2.88567	-2.45743	1.08041	-2.27454	0.0229336	0.319475
73914	562.44	0.460152	0.202147	2.27633	0.0228265	0.319475
76824	3719.96	-0.21713	0.0953951	-2.27612	0.0228391	0.319475
79555	3607.65	0.22236	0.0977669	2.27439	0.0229426	0.319475
83701	1744.92	0.218313	0.0959796	2.27458	0.0229314	0.319475
94281	647.381	-0.292835	0.12847	-2.27941	0.0226426	0.319475
235379	1282.8	0.602607	0.265062	2.27346	0.0229987	0.319511
29815	811.081	-0.25994	0.114338	-2.27342	0.0230008	0.319511
75258	10.4711	-1.14471	0.503401	-2.27395	0.0229692	0.319511
338365	1260.78	0.269623	0.118621	2.27298	0.0230273	0.319622
27008	543.381	0.385566	0.169656	2.27263	0.0230484	0.319657
330406	44.611	-0.557846	0.245504	-2.27225	0.0230713	0.319719
12153	771.995	0.408255	0.179873	2.26968	0.0232272	0.3205
16331	804.587	0.483382	0.212959	2.26984	0.0232174	0.3205
16526	581.865	-0.429237	0.189193	-2.26878	0.0232817	0.3205
19240	32925.6	-0.349547	0.154104	-2.26826	0.0233135	0.3205
227929	480.457	0.709268	0.312677	2.26837	0.0233066	0.3205
238384	35.7481	-0.862309	0.379823	-2.27029	0.0231898	0.3205
26363	794.979	-0.25078	0.110484	-2.26982	0.0232182	0.3205
54624	1341.14	0.284401	0.125356	2.26875	0.0232838	0.3205
56811	60.7002	-0.970736	0.427799	-2.26914	0.0232597	0.3205
71517	3332.11	-0.144931	0.0638802	-2.2688	0.0232808	0.3205
385643	125.816	0.886218	0.390793	2.26774	0.0233448	0.320675
72562	631.055	-0.30461	0.134357	-2.26717	0.0233797	0.320899
228357	658.79	0.450997	0.198961	2.26676	0.0234047	0.320986
16633	349.675	0.990993	0.437288	2.26622	0.0234377	0.321185
73723	19427.3	-0.317987	0.140359	-2.26553	0.0234805	0.32126
74302	4939.31	-0.274769	0.121275	-2.26566	0.0234721	0.32126
16854	2333.14	0.500392	0.220958	2.26465	0.0235343	0.321741
14620	13.9959	1.36297	0.601996	2.26408	0.0235689	0.32183
620966	6.45004	-1.41966	0.627076	-2.26394	0.0235781	0.32183
269019	339.19	0.476876	0.21069	2.2634	0.023611	0.322024
16675	155.633	-0.49426	0.218459	-2.26248	0.0236677	0.322542
58175	113.147	0.622566	0.275255	2.26178	0.0237109	0.322622
68817	511.691	0.298772	0.132085	2.26196	0.0236996	0.322622
66914	5366.32	-0.323242	0.142959	-2.26108	0.0237542	0.322955
76252	9664.94	-0.208918	0.0924119	-2.26072	0.0237766	0.323006
66576	10049.6	-0.433065	0.191597	-2.26029	0.023803	0.32311
100503311	49.4558	-0.706299	0.312878	-2.25742	0.0239817	0.323211
13169	3135.63	0.232717	0.10303	2.25875	0.0238992	0.323211
15550	285.38	0.406881	0.180262	2.25717	0.0239977	0.323211
16177	950.041	0.672962	0.297923	2.25884	0.0238931	0.323211
16431	1600.93	-0.570371	0.252538	-2.25856	0.0239111	0.323211
20753	62.2962	1.86443	0.825605	2.25826	0.0239295	0.323211
217203	525.16	0.529398	0.234407	2.25845	0.0239175	0.323211
30952	7.14609	-1.88354	0.833509	-2.25978	0.023835	0.323211
327957	73.4484	1.09519	0.485076	2.25776	0.0239603	0.323211
98415	2631.73	0.142972	0.0633327	2.25747	0.0239787	0.323211
238386	1228.6	-0.426855	0.189143	-2.25678	0.0240216	0.32328
26410	160.426	0.632245	0.280352	2.25518	0.024122	0.324378
52855	381.791	0.782865	0.34723	2.2546	0.0241586	0.324617
320973	90.0439	-0.558155	0.247781	-2.25262	0.0242832	0.325754
368204	2.90315	3.2211	1.4301	2.25235	0.0242998	0.325754
83560	638.653	-1.23367	0.547591	-2.25291	0.0242646	0.325754
15488	2097.92	0.146821	0.0652232	2.25105	0.0243824	0.326607
73671	27.7865	0.822979	0.365657	2.25068	0.0244055	0.326663
20683	1188.08	0.205349	0.0913273	2.2485	0.0245444	0.328267
212508	797.47	-0.270822	0.120482	-2.24782	0.0245874	0.328588
78372	891.358	-0.412289	0.183508	-2.24671	0.0246587	0.329286
99650	1936.19	-0.275559	0.122667	-2.2464	0.0246784	0.329294
100039027	260.979	-0.336179	0.149964	-2.24173	0.0249785	0.329326
104479	577.491	0.248213	0.110767	2.24087	0.0250348	0.329326
110751	139.927	-0.707751	0.315423	-2.24382	0.0248443	0.329326
110893	609.402	-0.271041	0.121235	-2.23568	0.0253729	0.329326
12062	108.256	0.664472	0.297531	2.23329	0.02553	0.329326
12175	2003.12	0.22287	0.0996984	2.23544	0.0253882	0.329326
12192	1197.11	0.382877	0.171378	2.2341	0.0254764	0.329326
12609	2737.67	0.88576	0.394593	2.24475	0.0247845	0.329326
12775	64.2207	1.26477	0.565481	2.23663	0.0253106	0.329326
13660	1700.85	0.30215	0.134712	2.24293	0.0249011	0.329326
14583	1802.57	0.262048	0.11708	2.2382	0.0252078	0.329326
14674	2535.58	0.332714	0.148572	2.23941	0.0251294	0.329326
170721	164.428	-0.50383	0.224594	-2.2433	0.0248778	0.329326
17897	305.354	-2.53432	1.1301	-2.24256	0.0249255	0.329326
18174	849.598	0.216292	0.0965314	2.24064	0.0250496	0.329326
18205	35.6077	-0.656584	0.293113	-2.24004	0.0250883	0.329326
18771	674.924	0.214522	0.0955998	2.24395	0.0248355	0.329326
192136	213.459	-0.468463	0.209793	-2.23297	0.0255506	0.329326
192192	437.136	0.284778	0.126995	2.24243	0.0249334	0.329326
192193	1172.34	0.352231	0.157333	2.23877	0.0251711	0.329326
19704	1147.99	0.299033	0.133729	2.23612	0.0253442	0.329326
20518	71.6073	-0.725878	0.325048	-2.23314	0.0255395	0.329326
20649	584.492	-0.365249	0.163524	-2.2336	0.0255092	0.329326
215303	759.577	-0.374582	0.16762	-2.23471	0.0254365	0.329326
22695	940.043	0.554939	0.247805	2.23942	0.0251285	0.329326
228880	1892.97	0.287255	0.127923	2.24552	0.0247345	0.329326
232414	123.08	0.438224	0.195925	2.23669	0.0253067	0.329326
30791	2109.01	0.468455	0.209162	2.23967	0.0251124	0.329326
319188	31.0749	-1.4321	0.640704	-2.23519	0.0254046	0.329326
319482	82.5216	-0.468792	0.209391	-2.23883	0.0251669	0.329326
381405	35.1346	-1.08975	0.487649	-2.2347	0.0254369	0.329326
50723	214.3	0.390487	0.17478	2.23417	0.025472	0.329326
544752	1926.12	0.2185	0.0977529	2.23523	0.0254025	0.329326
57775	59.8326	-0.657382	0.293535	-2.23953	0.0251212	0.329326
626877	325.578	-0.380164	0.169583	-2.24175	0.0249772	0.329326
70361	1564.42	0.246731	0.110116	2.24065	0.0250488	0.329326
70441	51.3391	-0.602273	0.268411	-2.24385	0.0248423	0.329326
70717	770.641	0.617569	0.276437	2.23403	0.025481	0.329326
72193	2308.46	0.254178	0.113333	2.24275	0.0249129	0.329326
73761	152.086	-0.446507	0.199719	-2.23568	0.0253727	0.329326
74107	69.0113	0.749728	0.335487	2.23474	0.0254342	0.329326
75266	7.67901	-1.3707	0.611494	-2.24155	0.0249902	0.329326
75957	37.2462	0.737878	0.330462	2.23287	0.0255577	0.329326
76265	272.829	-0.29468	0.131599	-2.23922	0.0251413	0.329326
80294	815.505	0.281179	0.125928	2.23285	0.0255589	0.329326
94180	2097.51	-0.325886	0.145811	-2.23498	0.0254184	0.329326
66495	4512.09	-0.39419	0.176582	-2.23234	0.0255926	0.329514
11600	230.885	-0.406893	0.18252	-2.2293	0.0257939	0.32989
20672	183.56	0.488037	0.218783	2.23068	0.025702	0.32989
217109	619.305	0.28644	0.128477	2.22951	0.0257803	0.32989
238330	1273.25	0.328781	0.147423	2.23019	0.0257347	0.32989
50490	124.439	0.453668	0.203457	2.2298	0.0257606	0.32989
52132	806.397	0.231873	0.103932	2.23101	0.0256806	0.32989
67414	2002.43	0.221101	0.0991785	2.22933	0.0257921	0.32989
69524	551.818	0.372206	0.166886	2.2303	0.0257275	0.32989
76273	7015.82	-0.214548	0.0962138	-2.22991	0.0257535	0.32989
107328	295.39	-0.340626	0.152824	-2.22887	0.0258223	0.330009
68948	951.799	-0.194337	0.0872068	-2.22846	0.0258499	0.330117
21819	40.8937	0.661526	0.296892	2.22817	0.025869	0.330117
100038847	65.1753	-0.483968	0.217438	-2.22577	0.0260297	0.33012
100859931	24.9691	0.823039	0.369746	2.22596	0.0260169	0.33012
102747	7816.52	-0.261714	0.117545	-2.2265	0.0259809	0.33012
106200	762.586	0.212564	0.0955393	2.22489	0.0260886	0.33012
16007	552.863	0.706716	0.317703	2.22445	0.026118	0.33012
17392	142.417	2.08129	0.934976	2.22604	0.0260115	0.33012
19266	1610.61	-0.343198	0.154279	-2.22453	0.0261127	0.33012
224093	220.609	0.425803	0.191263	2.22627	0.0259959	0.33012
240186	169.635	-0.342774	0.154053	-2.22504	0.0260788	0.33012
330222	885.562	-0.452589	0.203308	-2.22612	0.026006	0.33012
67184	7400.23	-0.377596	0.16952	-2.22745	0.0259174	0.33012
72946	631.879	0.314034	0.141033	2.22666	0.0259699	0.33012
74485	32.5786	0.620141	0.278766	2.22459	0.0261086	0.33012
22370	1358.36	-0.677615	0.304677	-2.22405	0.0261453	0.330224
100043272	270.755	0.38391	0.172704	2.22294	0.0262202	0.330727
101540	310.52	0.356276	0.160289	2.22271	0.0262356	0.330727
140780	409.221	0.460186	0.207097	2.22208	0.0262779	0.330727
74035	382.031	0.249263	0.11215	2.22258	0.026244	0.330727
98238	4158.59	0.195319	0.0879012	2.22203	0.0262811	0.330727
216551	1107.11	0.265571	0.119602	2.22047	0.0263871	0.331579
94353	822.039	-0.240214	0.108181	-2.22049	0.0263856	0.331579
12958	97.9643	-0.440644	0.19853	-2.21953	0.0264507	0.332135
17096	1378.81	0.529528	0.238632	2.21902	0.0264854	0.33233
18389	581.537	-0.301506	0.135906	-2.21849	0.0265212	0.332537
13107	56.9727	-1.04993	0.47364	-2.21673	0.0266418	0.332856
20351	665.811	0.465438	0.209929	2.21712	0.026615	0.332856
20612	264.835	1.02653	0.463086	2.21671	0.0266432	0.332856
234577	1546.85	0.24828	0.111982	2.21715	0.026613	0.332856
66950	585.201	-0.216419	0.0976211	-2.21692	0.0266282	0.332856
117109	2808.23	-0.315263	0.142283	-2.21574	0.0267092	0.333439
16433	11.7591	1.22545	0.553286	2.21486	0.0267694	0.33368
17449	17872.7	-0.303271	0.136942	-2.2146	0.0267877	0.33368
23808	1428.69	0.167685	0.0757146	2.21469	0.0267812	0.33368
66706	1103.95	-0.356643	0.161061	-2.21433	0.0268058	0.33368
19334	866.508	0.191501	0.0865143	2.21352	0.0268616	0.333952
217473	1021.36	-0.189686	0.085697	-2.21345	0.0268664	0.333952
66962	311.529	0.259372	0.117214	2.2128	0.0269111	0.334027
67145	2747.58	-0.17706	0.0800127	-2.2129	0.0269049	0.334027
353187	1591	-0.283969	0.128413	-2.21138	0.0270098	0.335011
16468	12408.8	-1.602	0.724699	-2.21058	0.027065	0.335454
56248	422.163	-0.25674	0.116172	-2.21001	0.0271047	0.335706
12832	1610.35	0.419223	0.189757	2.20926	0.0271563	0.335811
19128	1408.24	0.598584	0.270923	2.20943	0.0271449	0.335811
230075	3338.41	-0.426428	0.193038	-2.20904	0.0271716	0.335811
69068	1071.95	0.689537	0.312199	2.20864	0.0271995	0.335915
107526	417.459	0.664385	0.301021	2.2071	0.027307	0.336481
13199	527.05	-1.38931	0.629697	-2.20631	0.0273624	0.336481
18049	257.116	0.80925	0.366644	2.20718	0.0273014	0.336481
70873	2785.78	0.425731	0.192935	2.2066	0.0273419	0.336481
72282	47.3199	-0.690002	0.312734	-2.20635	0.0273594	0.336481
77116	2579.57	-0.161176	0.0730355	-2.20681	0.027327	0.336481
12983	1050.85	0.705532	0.320099	2.2041	0.0275171	0.336635
140483	406.702	-0.395636	0.179484	-2.20429	0.0275037	0.336635
192173	2353.04	-0.282035	0.127946	-2.20433	0.027501	0.336635
239827	881.89	-0.216428	0.0982007	-2.20394	0.0275285	0.336635
241327	325.698	-0.527314	0.239228	-2.20423	0.027508	0.336635
66117	563.208	-0.544745	0.247173	-2.20391	0.027531	0.336635
67044	2892.1	-0.279426	0.126743	-2.20466	0.0274777	0.336635
72002	24.0411	0.73214	0.332056	2.20487	0.0274631	0.336635
14872	255.204	-0.357552	0.162284	-2.20325	0.0275774	0.336964
234723	820.861	-0.187263	0.0850151	-2.20271	0.0276154	0.33719
100039495	69.3846	-0.517974	0.235225	-2.20203	0.027663	0.337293
328258	5.81475	2.31187	1.04985	2.20211	0.0276579	0.337293
24088	324.119	0.696407	0.316319	2.20159	0.027694	0.337433
93762	2303.23	0.293798	0.133468	2.20126	0.0277175	0.337481
100038489	7.21243	-1.41962	0.646034	-2.19744	0.0279891	0.3379
100434	6504.68	0.224464	0.102121	2.19803	0.027947	0.3379
11984	20490.9	-0.186699	0.0849419	-2.19796	0.0279523	0.3379
12562	955.798	0.391504	0.178109	2.19811	0.0279412	0.3379
21810	6138.69	0.37441	0.170278	2.19882	0.027891	0.3379
26921	4663.69	0.215799	0.0981687	2.19825	0.0279312	0.3379
27279	609.35	1.089	0.495599	2.19735	0.0279956	0.3379
30878	41.3274	0.768022	0.349155	2.19966	0.0278311	0.3379
56334	5104.24	0.24603	0.111944	2.1978	0.0279632	0.3379
57315	364.18	0.308332	0.140227	2.19881	0.0278916	0.3379
67976	1070.23	0.190387	0.0865417	2.19995	0.0278104	0.3379
68375	3877.09	-0.242229	0.110245	-2.19719	0.0280065	0.3379
78304	1426.77	-0.465906	0.212036	-2.1973	0.0279993	0.3379
83924	1538.77	-0.313681	0.142786	-2.19686	0.0280308	0.337956
69908	803.509	-0.35959	0.163735	-2.19616	0.0280803	0.338317
70989	871.839	-0.269748	0.122848	-2.19578	0.0281078	0.338412
268490	872.266	0.223958	0.102014	2.19537	0.0281371	0.338528
12587	17.1885	-0.936092	0.426618	-2.19422	0.0282199	0.338815
170743	186.648	0.675263	0.307746	2.19422	0.0282194	0.338815
212632	392.556	0.272538	0.1242	2.19434	0.0282109	0.338815
14544	2853.2	0.394607	0.180073	2.19137	0.0284248	0.339214
16136	7.49948	-2.52278	1.15033	-2.1931	0.0283003	0.339214
16601	3569.39	0.345274	0.157563	2.19135	0.0284266	0.339214
252875	645.365	0.273524	0.124824	2.19128	0.0284314	0.339214
406217	197.367	-0.397614	0.181496	-2.19076	0.0284693	0.339214
57738	2442.05	-0.475911	0.217217	-2.19094	0.0284558	0.339214
64099	399.586	0.692174	0.315791	2.19187	0.0283885	0.339214
66253	1744.41	-0.216722	0.098829	-2.1929	0.0283146	0.339214
66989	1689.63	0.203398	0.0927514	2.19294	0.028312	0.339214
69719	435.498	0.336511	0.153496	2.1923	0.0283576	0.339214
73490	288.725	-0.280884	0.128116	-2.19242	0.0283492	0.339214
433426	14.2573	-1.46763	0.670005	-2.19047	0.0284901	0.339227
142682	709.172	0.250773	0.11456	2.18901	0.0285961	0.339785
72168	354.055	-0.363454	0.165996	-2.18954	0.0285574	0.339785
72813	28.173	-0.693694	0.316883	-2.18911	0.0285886	0.339785
20519	77.5838	-0.522035	0.238537	-2.18849	0.028634	0.339832
66147	928.64	0.240994	0.110123	2.18841	0.0286394	0.339832
218294	682.832	0.270823	0.123776	2.18801	0.0286692	0.339952
73516	135.148	-0.514434	0.235274	-2.18653	0.0287767	0.340991
435818	80.6303	-0.715504	0.327324	-2.18592	0.0288218	0.341142
70544	2309.81	-0.314774	0.144008	-2.18582	0.0288289	0.341142
100503043	833.787	0.407104	0.186288	2.18535	0.0288633	0.341315
110058	28.46	-0.697018	0.319051	-2.18466	0.0289138	0.341444
53311	59.8512	0.943764	0.431985	2.18472	0.0289097	0.341444
16409	2363.6	0.60495	0.277022	2.18376	0.0289796	0.34152
330390	2819.81	-0.320819	0.146895	-2.184	0.0289622	0.34152
53319	1532.2	0.167611	0.076753	2.18377	0.0289789	0.34152
101351	677.994	0.330475	0.151357	2.18341	0.0290059	0.34153
226442	937.973	0.509175	0.233223	2.18321	0.0290201	0.34153
75084	54.3213	-0.568287	0.260333	-2.18292	0.0290415	0.341549
22272	6613.03	-0.462252	0.211859	-2.18188	0.0291184	0.342221
212679	157.86	0.335204	0.153666	2.18138	0.0291556	0.342425
12660	1796.56	0.195489	0.0896571	2.18041	0.0292269	0.342535
13806	4522.31	-0.358414	0.164397	-2.18018	0.0292444	0.342535
18588	11.1879	-1.09143	0.500568	-2.18038	0.0292292	0.342535
52857	1930.14	0.251906	0.115522	2.18058	0.0292142	0.342535
59095	4282.33	-0.456518	0.209474	-2.17936	0.0293052	0.343014
16452	1352.04	0.357763	0.164214	2.17863	0.0293592	0.34318
74202	190.826	0.788781	0.362018	2.17885	0.0293431	0.34318
19260	216.622	0.496531	0.227976	2.178	0.0294064	0.343324
20533	729.532	-1.13274	0.520099	-2.17793	0.0294113	0.343324
13132	1049.89	0.44211	0.20311	2.1767	0.0295026	0.343679
14417	7.39007	-1.6191	0.743914	-2.17646	0.0295206	0.343679
22151	41832.7	-0.230385	0.105892	-2.17567	0.02958	0.343679
22275	2505.69	-0.258186	0.118642	-2.17617	0.0295423	0.343679
240913	111.619	1.42125	0.653251	2.17565	0.0295811	0.343679
56546	30.4717	0.714052	0.328138	2.17607	0.0295498	0.343679
74479	1271.01	0.230739	0.106054	2.17567	0.0295801	0.343679
14823	587.88	-0.331196	0.152334	-2.17414	0.0296946	0.344302
70026	31.4379	-1.06307	0.488875	-2.17451	0.0296665	0.344302
72865	3341.92	-0.238829	0.109845	-2.17424	0.0296872	0.344302
108075	873.232	-0.434974	0.200135	-2.1734	0.0297503	0.344716
67826	6505.74	-0.239052	0.110017	-2.17286	0.0297905	0.344719
72544	276.582	0.344037	0.158317	2.1731	0.0297731	0.344719
16191	14.6241	-0.823445	0.379133	-2.17192	0.0298619	0.345082
213435	25.5061	-0.978372	0.450457	-2.17195	0.0298591	0.345082
232174	345.803	0.618681	0.285044	2.17047	0.0299712	0.346113
226525	2391.89	-0.387638	0.178654	-2.16977	0.0300242	0.346494
104130	4141.09	-0.470062	0.216693	-2.16925	0.0300637	0.346717
70790	5117.73	0.250858	0.115664	2.16885	0.0300942	0.346837
12593	426.154	0.303074	0.139781	2.1682	0.0301431	0.346842
15199	267.262	-0.381457	0.175928	-2.16825	0.0301393	0.346842
319176	4.40831	-1.69388	0.781291	-2.16805	0.0301549	0.346842
15468	2756.62	-0.187272	0.0864311	-2.16672	0.0302559	0.346847
271127	57.6329	-0.722543	0.333465	-2.16677	0.030252	0.346847
55963	1856.33	0.314622	0.145189	2.16698	0.0302364	0.346847
57435	1527.4	1.10943	0.511888	2.16732	0.0302101	0.346847
66315	964.716	-0.184755	0.0852424	-2.1674	0.0302042	0.346847
72792	14.0907	-0.959465	0.442886	-2.16639	0.0302812	0.346907
20595	411.352	0.222362	0.102692	2.16533	0.0303624	0.347606
106766	57.9287	0.639626	0.295466	2.1648	0.0304028	0.347838
74782	108.801	-0.529074	0.244524	-2.16369	0.0304881	0.348583
109232	3113.82	-0.267518	0.123721	-2.16227	0.0305971	0.348673
56219	131.295	-0.761206	0.351917	-2.16303	0.0305391	0.348673
66098	1366	-0.278583	0.128832	-2.16237	0.0305894	0.348673
67116	4795.86	-0.210889	0.0975221	-2.16248	0.0305812	0.348673
98878	2116.27	0.210876	0.0974918	2.16301	0.0305405	0.348673
104709	254.235	0.492042	0.227704	2.16088	0.0307045	0.348891
12193	1672.2	0.303796	0.140614	2.1605	0.0307343	0.348891
16985	1374.61	0.5419	0.250827	2.16045	0.0307376	0.348891
56520	68.492	-0.491408	0.227348	-2.16148	0.0306582	0.348891
72075	1621.9	0.407235	0.188412	2.1614	0.0306641	0.348891
74090	1358.97	-0.203198	0.0940413	-2.16073	0.0307166	0.348891
13009	126.495	-1.96429	0.909334	-2.16015	0.0307614	0.348933
106672	2791.62	-0.37666	0.174459	-2.15902	0.0308486	0.349692
17527	1282.43	-0.209817	0.0972242	-2.15807	0.0309221	0.350065
436022	76.663	0.621665	0.288032	2.15832	0.030903	0.350065
140497	246.608	0.688701	0.319401	2.15623	0.0310657	0.350758
211948	610.18	0.23919	0.110892	2.15695	0.0310094	0.350758
225600	1531.05	-0.511963	0.237462	-2.15598	0.031085	0.350758
240514	2721.06	-0.328105	0.152138	-2.15663	0.0310345	0.350758
68625	83.4298	-0.407215	0.188853	-2.15625	0.0310643	0.350758
19159	2159.79	0.172161	0.0798738	2.15542	0.0311293	0.351029
16404	4140.32	0.41231	0.191341	2.15485	0.0311738	0.351301
101113	1958.9	-0.267801	0.124716	-2.14728	0.0317707	0.351562
110809	3488.85	0.274305	0.1276	2.14973	0.0315769	0.351562
11677	3739.71	-0.359518	0.167466	-2.14681	0.0318083	0.351562
11932	3244.65	0.641923	0.298904	2.14759	0.0317465	0.351562
13078	1885.75	0.501681	0.233212	2.15118	0.0314622	0.351562
13367	1402.14	0.279458	0.130011	2.14949	0.0315957	0.351562
14208	2050.2	0.224707	0.104385	2.15267	0.0313443	0.351562
17972	705.24	0.634027	0.29494	2.14968	0.0315806	0.351562
18534	151.436	-0.899103	0.418403	-2.14889	0.0316432	0.351562
19264	1754.69	0.615819	0.286142	2.15214	0.0313862	0.351562
20845	188.233	0.345204	0.16038	2.15241	0.031365	0.351562
210530	193.445	-0.461582	0.214792	-2.14898	0.0316364	0.351562
21672	12429.9	-0.309466	0.143697	-2.15361	0.0312707	0.351562
217069	1266.36	0.441962	0.205784	2.1477	0.0317376	0.351562
226162	1577.67	-0.271561	0.126455	-2.14749	0.0317546	0.351562
227231	13.5449	-1.11517	0.518931	-2.14898	0.0316357	0.351562
235386	116.835	-0.401063	0.186803	-2.14699	0.0317945	0.351562
319154	38.1545	-0.851825	0.396604	-2.1478	0.0317297	0.351562
328451	110.099	-0.613198	0.284688	-2.15393	0.0312456	0.351562
330998	175.762	-0.344187	0.160286	-2.14733	0.0317671	0.351562
353310	737.341	0.394719	0.183375	2.15252	0.0313562	0.351562
382236	168.657	0.342974	0.159679	2.14789	0.0317224	0.351562
545391	471.553	-0.282704	0.131577	-2.14859	0.0316667	0.351562
56212	1627.17	0.355518	0.165297	2.15078	0.0314936	0.351562
65972	1497.84	0.639232	0.297407	2.14935	0.0316067	0.351562
66377	2037.25	-0.404465	0.188081	-2.15048	0.0315171	0.351562
71742	408.357	0.275882	0.128078	2.15401	0.0312393	0.351562
75630	4.08032	-1.43684	0.667462	-2.15269	0.0313432	0.351562
76561	5944.49	-0.239919	0.111523	-2.15129	0.0314531	0.351562
94217	1447.8	-0.371443	0.172537	-2.15283	0.0313318	0.351562
276891	42.7216	1.31813	0.614297	2.14576	0.0318921	0.352263
23980	13901.6	-0.300997	0.140341	-2.14475	0.0319729	0.352478
320722	115.211	-0.33506	0.15619	-2.1452	0.0319367	0.352478
64293	41.4222	0.716345	0.333978	2.14489	0.0319617	0.352478
230639	9.15822	-1.42298	0.663569	-2.14443	0.0319987	0.352537
330010	38.1978	-0.725878	0.338535	-2.14417	0.0320191	0.352537
114479	520.252	-0.266344	0.124235	-2.14387	0.032043	0.352575
14755	2763.88	-0.171974	0.0802419	-2.14319	0.0320979	0.352954
69847	262.61	0.422997	0.197448	2.14232	0.0321681	0.353501
320492	1760.8	-0.202214	0.0944223	-2.14159	0.0322265	0.353692
381476	21983.2	-0.355145	0.165817	-2.14178	0.0322108	0.353692
13036	1365.08	0.630154	0.294376	2.14064	0.032303	0.354006
27049	682.757	0.24394	0.113965	2.14047	0.0323166	0.354006
58237	337.126	-0.49174	0.229698	-2.14082	0.0322888	0.354006
14797	13995.2	-0.26067	0.12183	-2.13962	0.0323858	0.354089
22258	2514.9	0.14839	0.0693461	2.13985	0.0323668	0.354089
245944	1050.65	0.233492	0.109111	2.13996	0.0323578	0.354089
100038948	4.11558	-1.95673	0.916584	-2.1348	0.0327772	0.354281
103742	2995.83	-0.375089	0.17562	-2.13579	0.0326962	0.354281
107250	229.842	-0.283103	0.132524	-2.13625	0.0326593	0.354281
14763	348.28	-0.263627	0.123395	-2.13644	0.0326435	0.354281
15259	2460.69	0.226549	0.106125	2.13474	0.0327818	0.354281
18128	1108.28	0.416007	0.194532	2.1385	0.0324761	0.354281
19063	2849.91	-0.156023	0.0730653	-2.13539	0.0327291	0.354281
211770	636.004	0.624139	0.291911	2.13811	0.0325077	0.354281
214292	87.034	-0.537676	0.252	-2.13364	0.0328725	0.354281
215243	298.51	0.478133	0.223847	2.13598	0.0326812	0.354281
22127	20.9066	-1.10062	0.515895	-2.13342	0.0328899	0.354281
228368	789.835	0.215803	0.101106	2.13443	0.032808	0.354281
23831	116.431	-0.835819	0.390981	-2.13775	0.032537	0.354281
320118	32.1465	-0.549668	0.25766	-2.13331	0.0328994	0.354281
403174	97.3852	-0.450663	0.211144	-2.13439	0.0328111	0.354281
50908	2071.36	0.626064	0.293402	2.13381	0.0328583	0.354281
56200	1727.93	0.421218	0.19698	2.13837	0.0324864	0.354281
59126	1136.63	0.389455	0.182475	2.13429	0.0328192	0.354281
66591	621.674	-0.243847	0.114117	-2.13681	0.0326134	0.354281
68523	1095.63	-0.281692	0.1319	-2.13564	0.0327085	0.354281
68776	1282.36	-0.206581	0.0967008	-2.13629	0.0326562	0.354281
69577	367.995	-0.258842	0.121189	-2.13586	0.0326911	0.354281
72585	17.0143	-1.09493	0.512054	-2.13832	0.0324911	0.354281
74646	1192.7	0.386209	0.181056	2.1331	0.0329167	0.354281
94352	530.881	0.54211	0.254008	2.13422	0.0328247	0.354281
320176	41.2714	-0.647553	0.303685	-2.13232	0.0329804	0.354553
621809	7.3734	-1.19282	0.559406	-2.13229	0.0329831	0.354553
16178	670.463	1.0872	0.509952	2.13197	0.033009	0.35461
16948	2438.87	0.48412	0.227187	2.13093	0.0330947	0.355088
75784	70.9531	-0.566568	0.265875	-2.13095	0.0330929	0.355088
433632	18.239	-0.698851	0.328027	-2.13047	0.0331328	0.355277
14009	2059.12	-0.321395	0.151019	-2.12818	0.0333218	0.355316
18787	363.075	1.46557	0.688177	2.12964	0.0332011	0.355316
241447	850.855	0.422621	0.198541	2.12863	0.0332848	0.355316
26382	209.701	0.54373	0.255303	2.12974	0.0331928	0.355316
27883	3570.97	-0.180411	0.0847647	-2.12837	0.0333061	0.355316
55927	640.154	-0.336729	0.158184	-2.12871	0.033278	0.355316
67272	1259.19	-0.543232	0.25511	-2.1294	0.0332208	0.355316
76571	40.4065	-0.54642	0.256525	-2.13009	0.0331645	0.355316
78267	645.172	-0.303096	0.142359	-2.12909	0.0332464	0.355316
14828	14176.2	0.330115	0.155205	2.12696	0.0334231	0.356176
73747	422.227	-0.363448	0.170903	-2.12663	0.0334512	0.356256
11867	12954	0.284163	0.133658	2.12605	0.0334991	0.356373
21371	4669.71	-0.395932	0.186234	-2.126	0.0335036	0.356373
69462	52.9762	-0.624963	0.29439	-2.12291	0.0337615	0.358895
18245	9842.75	-0.275699	0.129987	-2.12098	0.0339237	0.359356
19047	4167.24	0.167044	0.0787426	2.12139	0.0338891	0.359356
269854	297.077	-0.283319	0.133541	-2.12159	0.0338723	0.359356
27386	208.076	-0.62674	0.295408	-2.12161	0.0338709	0.359356
56403	2475.05	0.311793	0.146931	2.12204	0.0338343	0.359356
72655	276.389	0.393592	0.185577	2.12091	0.0339298	0.359356
52009	605.776	0.278189	0.131182	2.12063	0.0339528	0.359379
320951	1303.87	0.198856	0.0937962	2.12009	0.0339985	0.359422
93688	53.4171	-0.523396	0.246859	-2.12023	0.0339869	0.359422
353047	664.55	0.247842	0.116927	2.11963	0.0340369	0.359607
434215	387.593	0.692623	0.326956	2.1184	0.0341415	0.360491
106628	1247.04	0.289121	0.136556	2.11723	0.0342407	0.361007
212706	128.265	0.423867	0.200236	2.11683	0.034274	0.361007
235587	1732.57	0.626679	0.295951	2.11751	0.0342166	0.361007
319181	396.661	-0.375027	0.177154	-2.11696	0.0342633	0.361007
18044	691.577	0.278104	0.131406	2.11637	0.0343134	0.361202
17423	374.487	0.267184	0.126302	2.11543	0.0343934	0.361602
433864	1066.83	0.172946	0.0817452	2.11567	0.0343732	0.361602
102941	723.853	0.343027	0.162504	2.11088	0.0347827	0.361619
108802	70.3877	-0.468936	0.222343	-2.10906	0.0349395	0.361619
12029	58.1937	0.510205	0.24141	2.11343	0.0345636	0.361619
13417	301.079	-0.479611	0.227327	-2.10978	0.0348773	0.361619
13643	108.351	-0.747628	0.354119	-2.11123	0.0347521	0.361619
14025	202.104	-0.38994	0.184736	-2.11079	0.03479	0.361619
15369	3202.49	-0.245612	0.116193	-2.11383	0.0345296	0.361619
16164	748.712	0.603334	0.286088	2.10891	0.0349524	0.361619
216190	1106.89	-0.310467	0.147192	-2.10926	0.0349223	0.361619
218811	2065.34	0.173046	0.082035	2.10942	0.0349081	0.361619
227058	555.206	-1.03247	0.488419	-2.11391	0.034523	0.361619
245050	70.3233	-0.726739	0.34462	-2.10881	0.0349609	0.361619
26436	42.7269	-0.591487	0.280166	-2.1112	0.0347549	0.361619
29858	7627.95	-0.228699	0.108239	-2.11291	0.0346085	0.361619
320635	119.662	-0.618889	0.292642	-2.11483	0.034444	0.361619
331004	9104.93	-0.160549	0.0760302	-2.11164	0.034717	0.361619
50909	1886.78	0.878533	0.415689	2.11344	0.0345631	0.361619
54326	173.284	-0.442824	0.209651	-2.1122	0.0346694	0.361619
546049	459.426	-0.492731	0.233575	-2.10952	0.0348994	0.361619
66268	712.34	-0.386961	0.183089	-2.11351	0.0345567	0.361619
66447	4809.78	-0.426268	0.201905	-2.11123	0.0347527	0.361619
68588	229.513	-0.328988	0.155899	-2.11027	0.0348355	0.361619
72026	336.652	-0.276844	0.131126	-2.11128	0.0347483	0.361619
74466	15.7696	-0.906	0.42877	-2.11302	0.0345991	0.361619
75646	986.214	0.327017	0.154947	2.11051	0.0348148	0.361619
76898	104.963	-0.719867	0.340543	-2.11388	0.0345253	0.361619
83382	282.312	0.603612	0.285595	2.11353	0.0345556	0.361619
19215	13380.3	-1.299	0.616105	-2.10841	0.0349953	0.361633
627800	12.8508	-1.07189	0.50841	-2.10831	0.0350042	0.361633
66958	10500.8	-0.25965	0.123176	-2.10797	0.035034	0.361724
11484	1214.05	-0.475741	0.226318	-2.10209	0.0355455	0.362954
11796	874.249	0.454258	0.215822	2.10478	0.0353104	0.362954
11871	50.1053	1.08142	0.51396	2.10409	0.0353706	0.362954
12267	384.646	0.912061	0.433999	2.10153	0.0355948	0.362954
12511	49.6925	1.04122	0.495181	2.10271	0.035491	0.362954
19015	429.481	0.372254	0.177022	2.10286	0.0354777	0.362954
19039	4318.32	0.521469	0.247963	2.10301	0.0354646	0.362954
19337	431.507	-0.293019	0.13939	-2.10215	0.03554	0.362954
20619	698.527	0.369523	0.175832	2.10157	0.0355911	0.362954
211228	229.652	0.552875	0.262576	2.10558	0.0352406	0.362954
22239	2741.89	-0.587285	0.279166	-2.10371	0.0354037	0.362954
22678	528.289	-0.186201	0.0884921	-2.10415	0.035365	0.362954
227700	5878.24	-0.179657	0.0854372	-2.1028	0.0354836	0.362954
232807	2152.55	0.185812	0.0884073	2.10177	0.0355732	0.362954
240216	49.3882	-0.752101	0.357341	-2.10472	0.0353161	0.362954
27275	394.044	0.280343	0.133137	2.10567	0.0352328	0.362954
53860	2588.62	0.215253	0.102212	2.10594	0.0352091	0.362954
67680	6530.45	-0.280668	0.133448	-2.1032	0.0354482	0.362954
68197	4247.72	-0.393329	0.187008	-2.10328	0.0354415	0.362954
77134	2245.21	0.275805	0.131161	2.1028	0.0354832	0.362954
77543	65.0926	0.661429	0.314135	2.10555	0.0352432	0.362954
16541	639.916	0.582194	0.27715	2.10065	0.0356718	0.363258
209318	3515.4	-0.22803	0.108574	-2.10023	0.0357084	0.363258
21813	1999.36	0.359112	0.170987	2.10023	0.0357089	0.363258
433940	210.347	0.65337	0.310994	2.10091	0.0356489	0.363258
217674	3.79299	3.63576	1.73291	2.09807	0.0358991	0.364823
75744	2936.78	-0.272233	0.129758	-2.098	0.035905	0.364823
18587	25.7404	-0.838361	0.399724	-2.09735	0.0359624	0.365023
225742	238.913	-0.609019	0.290382	-2.0973	0.035967	0.365023
17913	2167.72	0.261226	0.124575	2.09694	0.0359993	0.365135
15018	328.28	0.984837	0.469934	2.09569	0.0361097	0.365658
17196	125410	-0.444967	0.21233	-2.09564	0.0361144	0.365658
19886	7.43364	-1.52691	0.728521	-2.0959	0.0360907	0.365658
80910	53.2794	0.760715	0.363137	2.09484	0.0361852	0.36616
20181	983.507	0.264273	0.126172	2.09453	0.0362124	0.366174
239650	345.26	-0.262655	0.125426	-2.09411	0.0362503	0.366174
67851	1100.03	-0.294772	0.14076	-2.09415	0.0362469	0.366174
382243	3.29386	-3.13524	1.4979	-2.09308	0.0363418	0.366884
11852	2909.17	0.330749	0.158092	2.09213	0.0364273	0.367105
14345	80.2832	0.433301	0.207071	2.09253	0.0363915	0.367105
66402	48.8103	-3.82952	1.83045	-2.09212	0.0364276	0.367105
231712	2063.7	0.369194	0.17653	2.09139	0.0364927	0.367268
72281	174.612	-0.34266	0.163843	-2.0914	0.0364925	0.367268
94221	1549.91	0.239321	0.11444	2.09123	0.0365076	0.367268
78521	2317.88	0.241359	0.115467	2.0903	0.0365913	0.367896
101502	550.594	0.365094	0.175075	2.08535	0.0370371	0.3683
102570	7.24846	-1.74914	0.838094	-2.08705	0.0368837	0.3683
107358	6021.08	0.193873	0.0929588	2.08558	0.0370165	0.3683
14175	108.865	-0.767001	0.367464	-2.08728	0.0368627	0.3683
16847	696.66	0.547929	0.26263	2.08631	0.0369505	0.3683
18583	641.68	0.268018	0.128449	2.08658	0.0369265	0.3683
18669	345.823	0.253329	0.121236	2.08955	0.036658	0.3683
20733	426.55	-0.528694	0.253391	-2.08648	0.0369356	0.3683
21406	1970.32	-0.241999	0.115898	-2.08803	0.036795	0.3683
216001	3915.35	-0.133221	0.0638751	-2.08565	0.03701	0.3683
217198	392.478	-0.340613	0.16333	-2.08543	0.0370301	0.3683
224903	2073.93	0.356103	0.170495	2.08864	0.0367403	0.3683
319660	451.931	-0.458158	0.219696	-2.08542	0.0370314	0.3683
328309	52.0411	0.452663	0.216677	2.08912	0.0366972	0.3683
50722	44.5606	-0.599311	0.287258	-2.08632	0.0369499	0.3683
56773	121.124	-0.430429	0.206096	-2.08849	0.036754	0.3683
63872	49.7188	0.461309	0.221123	2.08622	0.0369591	0.3683
67273	7824.6	-0.193243	0.092574	-2.08745	0.0368477	0.3683
74654	4.80291	1.72501	0.827009	2.08585	0.0369925	0.3683
54140	63.639	1.04439	0.500894	2.08504	0.0370653	0.368368
12982	687.047	0.42043	0.201808	2.08332	0.0372223	0.368655
13688	441.873	0.368857	0.177052	2.08333	0.0372212	0.368655
16798	905.063	0.196506	0.0943153	2.0835	0.0372057	0.368655
20591	1590.92	0.235653	0.113056	2.08439	0.0371244	0.368655
23894	960.446	-0.211019	0.101257	-2.08401	0.0371595	0.368655
56258	3575	0.395424	0.189723	2.08421	0.0371407	0.368655
237860	9986.98	-0.297441	0.142858	-2.08207	0.0373362	0.36957
100017	221.53	0.386288	0.185718	2.07998	0.0375277	0.369622
105450	489.619	0.375135	0.180544	2.07781	0.037727	0.369622
107260	6418.83	-0.180155	0.086565	-2.08116	0.0374194	0.369622
108897	1451.46	-0.513375	0.247063	-2.07791	0.037718	0.369622
110593	1938.52	0.240337	0.115525	2.08039	0.0374895	0.369622
12064	1701.97	0.771443	0.370752	2.08075	0.0374565	0.369622
14678	8996.06	0.214218	0.103043	2.07891	0.0376255	0.369622
16407	84.2094	0.598838	0.288122	2.07842	0.0376705	0.369622
17386	118.263	1.49576	0.719826	2.07795	0.0377138	0.369622
17829	50.6015	0.979179	0.471107	2.07846	0.0376666	0.369622
21815	217.567	0.512983	0.246522	2.08088	0.0374446	0.369622
218865	274.907	-0.740506	0.356091	-2.07954	0.0375674	0.369622
244218	7.91383	1.19513	0.575188	2.07781	0.0377265	0.369622
319982	59.7796	-0.576605	0.277398	-2.07862	0.0376525	0.369622
52637	3882.66	-0.330416	0.158848	-2.08007	0.0375192	0.369622
56036	1292.02	0.239812	0.115335	2.07926	0.0375935	0.369622
66011	836.449	-0.206347	0.0992728	-2.07858	0.0376557	0.369622
76987	2541.86	-0.152268	0.073206	-2.08	0.0375258	0.369622
50523	1391.17	0.222171	0.106956	2.07723	0.0377803	0.369934
18436	41.4925	1.16444	0.560922	2.07593	0.0379002	0.370774
317757	95.8642	0.624934	0.301086	2.0756	0.0379305	0.370774
53897	707.143	-0.463177	0.223133	-2.07579	0.0379138	0.370774
11551	178.276	-0.469836	0.226573	-2.07366	0.0381104	0.37169
252864	1667.12	-0.602395	0.290478	-2.07381	0.0380973	0.37169
30959	1177.58	-0.224042	0.108019	-2.07408	0.0380715	0.37169
57376	2023.2	0.225599	0.108777	2.07395	0.0380839	0.37169
19230	1889.59	0.232868	0.112328	2.0731	0.0381628	0.37178
545085	1759.18	-0.214861	0.103636	-2.07322	0.038152	0.37178
245877	4878.72	0.275313	0.13289	2.07174	0.0382896	0.372718
56009	131.662	0.289074	0.139541	2.07161	0.0383023	0.372718
219140	3067.99	0.282211	0.136261	2.07111	0.0383487	0.37276
28078	2.83812	-2.30196	1.11147	-2.0711	0.0383498	0.37276
18612	189.048	-0.530953	0.256417	-2.07066	0.0383907	0.372948
100502861	147.863	-0.73004	0.35281	-2.06921	0.0385261	0.373172
105653	173.627	-0.430843	0.208382	-2.06756	0.0386816	0.373172
108699	2050.96	-0.204678	0.0990066	-2.06732	0.0387042	0.373172
13025	100.078	0.714378	0.345115	2.06997	0.0384548	0.373172
14266	1050.33	-0.36478	0.17658	-2.06581	0.0388464	0.373172
14623	136.698	-1.1171	0.54053	-2.06667	0.0387652	0.373172
16427	33.7493	1.26125	0.610217	2.06689	0.0387446	0.373172
212998	6.63336	1.25466	0.606514	2.06865	0.0385793	0.373172
217124	4629.92	0.268499	0.129897	2.067	0.0387338	0.373172
218914	1639.18	0.215493	0.104288	2.06632	0.0387986	0.373172
22709	287.85	0.361639	0.174881	2.06791	0.0386485	0.373172
26887	5.68586	1.94156	0.93969	2.06617	0.0388124	0.373172
329877	781.836	0.200269	0.0968143	2.06858	0.0385852	0.373172
57912	2367.79	0.254129	0.122957	2.06681	0.0387522	0.373172
66761	8.80672	-1.26348	0.611355	-2.06668	0.0387642	0.373172
66940	3508.09	0.366289	0.177011	2.06931	0.0385174	0.373172
67834	5109.54	-0.194509	0.094083	-2.06742	0.0386949	0.373172
72881	1324.74	-0.237319	0.11482	-2.06688	0.038745	0.373172
74375	646.968	0.229713	0.111099	2.06763	0.0386749	0.373172
74393	86.6575	0.417196	0.201934	2.066	0.0388286	0.373172
109019	309.092	0.46582	0.225627	2.06456	0.0389649	0.373462
11652	2533.75	0.193512	0.0938061	2.0629	0.0391225	0.373462
14710	164.563	0.652198	0.315932	2.06436	0.0389833	0.373462
230753	3753.27	0.196504	0.0951858	2.06442	0.0389778	0.373462
243816	8.72709	2.05923	0.997892	2.06358	0.0390576	0.373462
26968	2931.53	-0.566739	0.274423	-2.0652	0.0389041	0.373462
27375	19.6118	1.11701	0.541208	2.06392	0.0390256	0.373462
503610	1649.32	0.300394	0.145628	2.06275	0.0391363	0.373462
66261	3.79289	2.09454	1.01503	2.06353	0.0390625	0.373462
67573	129.393	0.487941	0.23648	2.06335	0.0390796	0.373462
67863	3178.47	-0.230648	0.111798	-2.06307	0.0391062	0.373462
72973	39.9432	-0.573874	0.277996	-2.06433	0.0389868	0.373462
14778	6261.22	0.559616	0.27133	2.06249	0.0391612	0.37348
666266	10.8232	1.12928	0.547599	2.06224	0.0391844	0.37348
69769	257.341	0.622572	0.301919	2.06205	0.0392031	0.37348
108760	1513.29	0.557633	0.270486	2.06159	0.0392465	0.373481
13479	765.658	0.832146	0.40362	2.06171	0.0392356	0.373481
232286	1838.68	0.248436	0.120522	2.06133	0.0392717	0.373514
19274	1061.58	-0.301726	0.146393	-2.06107	0.0392962	0.373541
96935	1480.15	-0.296867	0.144072	-2.06054	0.0393465	0.373814
67405	276.698	-0.534116	0.259352	-2.05943	0.0394534	0.374623
11951	7707.16	-0.391954	0.190399	-2.05859	0.0395332	0.375153
14897	4989.46	0.18063	0.0877531	2.05839	0.0395528	0.375153
208194	608.536	-0.240886	0.117144	-2.05633	0.0397503	0.376613
225608	492.316	-0.413067	0.200858	-2.05651	0.0397332	0.376613
384009	1379.2	0.424143	0.206332	2.05564	0.0398175	0.377043
100678	709.499	-0.276883	0.134865	-2.05303	0.0400694	0.377092
103765	224.767	-0.279556	0.136193	-2.05265	0.0401069	0.377092
13193	104.235	-0.481027	0.234322	-2.05285	0.0400875	0.377092
15439	4320.73	0.795516	0.387241	2.05432	0.0399451	0.377092
18038	219.166	0.308413	0.150162	2.05387	0.039988	0.377092
228778	51.7127	-0.510689	0.248573	-2.05449	0.0399285	0.377092
26364	467.03	0.360874	0.175699	2.05393	0.0399825	0.377092
407785	3144.22	-0.383709	0.186721	-2.05498	0.0398805	0.377092
654472	36432.7	-0.295148	0.143726	-2.05354	0.04002	0.377092
67217	71.4034	-0.451156	0.21977	-2.05286	0.0400864	0.377092
67897	2055.13	-0.445282	0.216835	-2.05355	0.040019	0.377092
68755	866.306	-0.216453	0.105335	-2.05489	0.0398894	0.377092
69386	181.096	-0.521543	0.253803	-2.05491	0.0398872	0.377092
231147	136.897	0.451775	0.220123	2.05238	0.040133	0.377132
16987	338.921	-0.32446	0.158116	-2.05204	0.0401662	0.377239
75522	3.25053	-2.54171	1.23978	-2.05014	0.040351	0.378562
76389	47.61	-0.691467	0.337265	-2.05022	0.0403429	0.378562
270066	1617.4	0.213645	0.104233	2.04969	0.0403949	0.378768
72555	20.0435	-0.877383	0.428108	-2.04944	0.0404189	0.378787
319182	27.4384	-0.812839	0.396737	-2.04881	0.0404808	0.379161
56722	1829.89	0.419443	0.204763	2.04843	0.0405179	0.379303
20681	174.62	-0.74681	0.364756	-2.04742	0.0406164	0.379409
54130	14712.5	-0.145942	0.071281	-2.04742	0.0406172	0.379409
70371	2.72241	-2.33576	1.14058	-2.04787	0.0405731	0.379409
78134	55.8649	-0.497179	0.242819	-2.04753	0.0406066	0.379409
18231	118.316	-0.439405	0.214708	-2.04653	0.0407047	0.380021
70785	211.932	0.520487	0.254408	2.04587	0.0407688	0.380291
73272	19.5704	-0.98283	0.480417	-2.04578	0.0407777	0.380291
104099	1353.36	-0.953707	0.466597	-2.04396	0.0409572	0.380731
11720	12.993	-1.14581	0.560382	-2.0447	0.0408844	0.380731
22402	195.819	-0.253909	0.124217	-2.04407	0.0409468	0.380731
232371	161.9	0.523531	0.256	2.04504	0.0408509	0.380731
545056	10.5606	-0.942723	0.461123	-2.04441	0.0409133	0.380731
68977	1675.57	-0.255114	0.124814	-2.04396	0.0409573	0.380731
104158	108.009	-0.944436	0.462237	-2.04319	0.0410339	0.381238
241296	1745.54	0.314684	0.154038	2.0429	0.0410623	0.381249
58210	201.81	1.00316	0.49113	2.04255	0.0410966	0.381249
73449	9.73596	-0.905105	0.443135	-2.0425	0.0411015	0.381249
58193	2034.66	-0.238416	0.116757	-2.04199	0.0411523	0.381515
13838	193.478	-0.366507	0.179506	-2.04175	0.0411763	0.381533
170756	611.998	0.339544	0.16642	2.04029	0.0413218	0.381651
18491	304.212	0.431277	0.211297	2.04109	0.0412419	0.381651
20729	2862.46	0.21793	0.10678	2.04094	0.0412573	0.381651
230848	292.61	0.271477	0.133039	2.04058	0.0412926	0.381651
241656	129.455	-0.443716	0.217453	-2.04051	0.0412994	0.381651
66822	1697.44	-0.165987	0.0813518	-2.04036	0.0413148	0.381651
21346	9466.66	0.251743	0.123416	2.03979	0.041371	0.381901
319211	303.106	-0.341809	0.167671	-2.03857	0.041493	0.382484
64103	8.31017	-1.32649	0.650634	-2.03876	0.0414735	0.382484
74322	847.271	0.212253	0.104123	2.03849	0.0415006	0.382484
245174	331.752	-0.2024	0.0993294	-2.03766	0.0415835	0.382907
66412	809.28	0.180463	0.0885667	2.03759	0.0415909	0.382907
545649	5.86313	-2.36025	1.15848	-2.03736	0.0416139	0.382914
13490	8.21756	-1.41898	0.696617	-2.03696	0.0416539	0.383078
15251	2781.69	0.403289	0.198046	2.03634	0.0417165	0.383196
15444	1022.6	-0.304028	0.149314	-2.03617	0.041733	0.383196
20608	35.3883	-0.673913	0.331058	-2.03564	0.0417869	0.383196
229937	796.245	0.263895	0.12966	2.03529	0.0418219	0.383196
56233	664.648	0.305226	0.149982	2.03509	0.0418418	0.383196
627110	4.46125	-1.32306	0.650132	-2.03506	0.0418444	0.383196
68038	1641.6	-0.191485	0.0940577	-2.03582	0.041768	0.383196
71268	1665.14	0.193	0.0948221	2.0354	0.0418111	0.383196
66416	3700.27	-0.408677	0.200926	-2.03397	0.0419548	0.384004
15162	984.315	0.614017	0.302016	2.03306	0.042046	0.384023
227835	986.634	-0.193457	0.0951388	-2.03342	0.0420099	0.384023
70645	67.4685	-0.482621	0.237358	-2.03331	0.0420217	0.384023
73945	1444.59	0.232668	0.114436	2.03317	0.0420353	0.384023
12454	512.552	0.320387	0.157701	2.03161	0.0421932	0.384893
24030	1746.99	-0.219528	0.108057	-2.0316	0.0421943	0.384893
93836	780.753	0.20974	0.103246	2.03146	0.0422082	0.384893
21898	433.062	0.453397	0.223246	2.03093	0.0422618	0.385179
100504164	105.065	-0.547763	0.270133	-2.02775	0.0425858	0.385306
114332	304.245	0.506321	0.249489	2.02944	0.0424138	0.385306
17995	6069.17	-0.238979	0.117744	-2.02965	0.0423918	0.385306
20597	3064.15	-0.189268	0.0932914	-2.02879	0.0424801	0.385306
211468	209.423	-0.447628	0.220695	-2.02826	0.0425336	0.385306
21681	960.628	0.274645	0.135281	2.03018	0.0423378	0.385306
226747	1221.25	0.201872	0.0994764	2.02934	0.0424234	0.385306
226922	801.74	-0.292551	0.144286	-2.02757	0.0426038	0.385306
229613	154.051	0.319824	0.157537	2.03015	0.042341	0.385306
57911	15.1175	0.98267	0.484403	2.02862	0.0424969	0.385306
58801	85.3582	0.743782	0.366846	2.02751	0.0426107	0.385306
66383	6391.78	-0.243825	0.120121	-2.02983	0.0423741	0.385306
67106	1051.76	-0.235689	0.1162	-2.0283	0.0425299	0.385306
67967	588.855	0.259385	0.127896	2.02809	0.0425513	0.385306
79196	1551.92	-0.328892	0.162214	-2.02751	0.0426102	0.385306
240754	54.0989	0.780968	0.385269	2.02707	0.0426549	0.385486
57781	58.2403	0.508703	0.250979	2.02687	0.0426754	0.385486
215693	448.734	-0.266393	0.131479	-2.02612	0.0427525	0.385577
71338	16.1513	-0.949834	0.468765	-2.02625	0.0427396	0.385577
80859	381.052	0.526739	0.259963	2.02621	0.0427435	0.385577
16765	12936.3	-0.193004	0.0952899	-2.02544	0.042822	0.385989
73608	92.8287	0.748002	0.36934	2.02524	0.0428429	0.385989
22142	198072	-0.191	0.0943328	-2.02475	0.0428935	0.386243
11549	73.4976	-0.536239	0.264966	-2.0238	0.0429908	0.386266
22022	838.013	0.206518	0.102055	2.02359	0.0430123	0.386266
234388	4094.62	-0.244237	0.120665	-2.02409	0.0429604	0.386266
57757	23.5901	0.740394	0.365952	2.0232	0.0430528	0.386266
654796	258.385	-0.356619	0.176261	-2.02324	0.0430485	0.386266
68196	6435.37	-0.27242	0.134571	-2.02436	0.0429333	0.386266
74624	8.18039	-1.4302	0.706825	-2.02341	0.0430307	0.386266
66255	1328.39	-0.215337	0.106458	-2.02274	0.0431003	0.386491
69089	1347.27	-0.186492	0.0922095	-2.02248	0.0431269	0.386529
17842	7.89261	-3.4098	1.68656	-2.02175	0.043202	0.387001
13018	1287.8	0.158501	0.0784636	2.02006	0.0433775	0.38817
71918	2005.25	0.273415	0.135348	2.02009	0.0433742	0.38817
70354	8896.86	-0.473448	0.234442	-2.01946	0.0434389	0.388518
17152	32.869	-0.630524	0.312417	-2.01821	0.043569	0.388566
17193	308.417	-0.242149	0.120021	-2.01755	0.0436377	0.388566
18784	88.2273	-0.803844	0.398316	-2.01811	0.0435803	0.388566
237761	57.3335	-0.712541	0.35303	-2.01836	0.0435542	0.388566
66163	1414.88	-0.196044	0.0971735	-2.01747	0.043647	0.388566
67109	409.721	0.307927	0.152559	2.01841	0.0435488	0.388566
73205	3118.78	-0.208691	0.103432	-2.01766	0.043627	0.388566
74045	50.0528	-1.0288	0.509848	-2.01786	0.0436055	0.388566
75815	18.9866	-0.86774	0.430017	-2.01792	0.0435995	0.388566
210148	577.733	-0.240365	0.119184	-2.01675	0.0437212	0.389026
58188	134.555	-0.533493	0.264565	-2.01649	0.0437485	0.389069
100038713	48.4914	-0.569467	0.282537	-2.01555	0.0438475	0.389748
70225	691.277	-0.277956	0.13794	-2.01505	0.0438991	0.390006
101602	294.315	0.592298	0.294525	2.01103	0.0443225	0.390316
109978	186.005	-0.594719	0.295524	-2.01242	0.0441753	0.390316
110198	683.876	-0.302883	0.150433	-2.0134	0.0440721	0.390316
114874	2368.87	0.211491	0.105193	2.0105	0.0443781	0.390316
14651	4217.48	-0.248098	0.123419	-2.01021	0.0444087	0.390316
14991	463.181	0.456163	0.226868	2.01069	0.0443577	0.390316
15896	177.371	0.380117	0.188901	2.01226	0.0441926	0.390316
17991	3673.23	-0.482668	0.240006	-2.01107	0.0443182	0.390316
18453	7810.54	0.248051	0.123301	2.01176	0.0442449	0.390316
19736	27624.4	-0.284958	0.14177	-2.00999	0.0444318	0.390316
22348	5.20476	-2.16718	1.07782	-2.01071	0.0443561	0.390316
22619	752.419	-0.221479	0.110093	-2.01174	0.0442469	0.390316
233332	151.878	-0.545701	0.271316	-2.01131	0.0442925	0.390316
30943	9.1681	1.52031	0.756313	2.01016	0.0444138	0.390316
326620	22.0614	-1.13426	0.564032	-2.01098	0.0443273	0.390316
58178	1625.17	-0.411315	0.204575	-2.01058	0.0443693	0.390316
68957	948.257	-0.487636	0.242299	-2.01254	0.044163	0.390316
69159	571.956	-0.246146	0.122422	-2.01063	0.0443645	0.390316
71978	2487.93	0.189652	0.0943388	2.01033	0.0443967	0.390316
77717	99.4661	0.737472	0.366581	2.01176	0.0442455	0.390316
93757	404.432	-0.405316	0.201285	-2.01364	0.0440472	0.390316
99439	39.4068	-0.568675	0.282663	-2.01185	0.0442357	0.390316
101023	320.441	0.251412	0.125186	2.0083	0.0446111	0.390432
11801	18.1873	1.00357	0.499761	2.00809	0.0446333	0.390432
252967	786.456	-0.322389	0.160556	-2.00795	0.0446487	0.390432
327860	4.90068	-2.01388	1.00273	-2.0084	0.0446004	0.390432
52174	1574.66	-0.238077	0.118534	-2.00851	0.0445896	0.390432
57737	7.94024	-1.37367	0.683649	-2.00933	0.0445025	0.390432
66618	1905.09	-0.293538	0.146171	-2.00818	0.0446244	0.390432
68142	790.216	0.190184	0.0946724	2.00887	0.0445513	0.390432
75847	650.302	-0.184914	0.0920138	-2.00963	0.0444702	0.390432
11647	293.668	-0.292693	0.145874	-2.00648	0.0448046	0.390438
12048	2591.6	0.257962	0.128501	2.00748	0.0446991	0.390438
12156	32.6962	0.604672	0.301301	2.00687	0.0447633	0.390438
13384	137.233	-0.339618	0.169172	-2.00753	0.0446932	0.390438
212398	216.015	0.276588	0.137856	2.00635	0.0448188	0.390438
71564	737.85	-0.266749	0.13296	-2.00624	0.0448304	0.390438
72057	714.514	0.223653	0.111439	2.00695	0.0447549	0.390438
75811	5.53861	-1.61029	0.802631	-2.00627	0.0448278	0.390438
13650	785.942	0.293247	0.146185	2.00599	0.044857	0.390473
11481	264.555	-0.341533	0.170303	-2.00545	0.0449152	0.390535
17347	1889.7	0.392721	0.195838	2.00534	0.0449272	0.390535
223601	2564.8	0.230312	0.114852	2.00529	0.044932	0.390535
14685	13.3489	-0.926859	0.462339	-2.00472	0.0449932	0.39087
20363	15899.8	-0.234361	0.116924	-2.00439	0.0450281	0.390976
71726	433.558	0.211476	0.105534	2.00386	0.0450846	0.39127
382985	2077.99	-0.230506	0.115051	-2.00351	0.0451223	0.391312
606735	58.3142	-0.524514	0.261813	-2.0034	0.0451348	0.391312
12523	461.519	0.53366	0.266411	2.00314	0.0451619	0.39135
215418	324.372	0.726695	0.362974	2.00206	0.0452786	0.391642
226075	166.521	0.529875	0.26461	2.00247	0.0452339	0.391642
230824	185.962	-0.428759	0.214138	-2.00226	0.0452571	0.391642
235416	100.908	1.43063	0.714879	2.00121	0.0453693	0.391642
242653	3576.65	-0.552101	0.275856	-2.00141	0.0453485	0.391642
26891	3501.37	-0.252926	0.126391	-2.00114	0.0453771	0.391642
56697	832.551	0.171019	0.085442	2.00158	0.0453302	0.391642
71670	137.002	-0.412524	0.206119	-2.00138	0.045351	0.391642
[truncated: 22,117 more rows]

## Sheet: q < 0.1
	baseMean	log2FoldChange	lfcSE	stat	pvalue	padj	ENTREZ Number MATLAB	Gene Symbol MATLAB	Common Gene Name MATLAB
13386	76.065	-1.31521	0.249326	-5.27506	1.32712e-07	0.00180197	13386	Dlk1	delta-like 1 homolog (Drosophila)	Abca1
14407	99.6609	-1.01263	0.195065	-5.19125	2.08888e-07	0.00180197	14407	Gabrg3	gamma-aminobutyric acid (GABA) A receptor, subunit gamma 3	Apoa1
226025	2661.21	-0.576669	0.113551	-5.07851	3.80416e-07	0.00218777	226025	Trpm3	transient receptor potential cation channel, subfamily M, member 3	Lpl
212124	118.718	-1.29124	0.259049	-4.98452	6.21163e-07	0.00267018	212124	Cfap46	cilia and flagella associated protein 46	Lcat
217071	108.792	-1.30014	0.263782	-4.92885	8.27156e-07	0.00267018	217071	Gm525	predicted gene 525	Lipg
75985	384.572	-0.414439	0.0844725	-4.9062	9.28598e-07	0.00267018	75985	Rab30	RAB30, member RAS oncogene family	Pltp
100009664	2064.42	-1.19264	0.249216	-4.78554	1.70525e-06	0.00420295	100009664	F630206G17Rik	RIKEN cDNA F630206G17 gene	Lipc
20359	252.385	0.667158	0.140425	4.75098	2.02436e-06	0.00436579	20359	Sema6b	sema domain, transmembrane domain (TM), and cytoplasmic domain, (semaphorin) 6B	Cd36
50914	5.94036	-3.82844	0.814874	-4.69819	2.62471e-06	0.00503158	50914	Olig1	oligodendrocyte transcription factor 1	Ldlr
19773	3.19177	-5.12795	1.10708	-4.63195	3.62235e-06	0.00624964	19773	Rln1	relaxin 1	Nceh1
69047	101.945	-1.13086	0.248635	-4.54826	5.40918e-06	0.00848406	69047	Atp2c2	ATPase, Ca++ transporting, type 2C, member 2	Soat1
69412	5069.2	-0.724611	0.160002	-4.52875	5.93336e-06	0.00853069	69412	1700016L04Rik	RIKEN cDNA 1700016L04 gene	Soat2
11657	129.279	-4.77224	1.05919	-4.50557	6.61962e-06	0.00878526	11657	Alb	albumin	Apoc1
14807	3175.25	-0.949538	0.213056	-4.45676	8.32068e-06	0.0102541	14807	Grik3	glutamate receptor, ionotropic, kainate 3	Gm44805
20604	141.947	-1.5555	0.353607	-4.39894	1.08779e-05	0.0104795	20604	Sst	somatostatin	Apoc2
21835	699.988	-0.569823	0.129815	-4.38949	1.13617e-05	0.0104795	21835	Thrsp	thyroid hormone responsive	Apoh
268816	1048.79	-1.12508	0.256944	-4.37871	1.19382e-05	0.0104795	268816	Mroh5	maestro heat-like repeat family member 5	Angptl3
226178	1257.85	0.486572	0.111319	4.37096	1.23699e-05	0.0104795	226178	Wbp1l	WW domain binding protein 1 like	Angptl4
239420	189.845	-0.79839	0.182687	-4.37027	1.24092e-05	0.0104795	239420	Csmd3	CUB and Sushi multiple domains 3	Angptl8
107581	2211.48	0.93423	0.214171	4.36207	1.28835e-05	0.0104795	107581	Col16a1	collagen, type XVI, alpha 1	Scarb1
56772	772.128	-0.613964	0.140815	-4.36008	1.30012e-05	0.0104795	56772	Mllt11	myeloid/lymphoid or mixed-lineage leukemia; translocated to, 11	Sort1
229700	248.31	0.470609	0.108085	4.35408	1.33629e-05	0.0104795	229700	Rbm15	RNA binding motif protein 15	Apob
12716	9291.1	-0.379859	0.0880007	-4.31654	1.58494e-05	0.011693	12716	Ckmt1	creatine kinase, mitochondrial 1, ubiquitous	Pcsk9
14169	367.205	-0.811115	0.188158	-4.31081	1.62658e-05	0.011693	14169	Fgf14	fibroblast growth factor 14	Ldlrap1
170768	2893.42	0.543945	0.126649	4.29489	1.74776e-05	0.0120617	170768	Pfkfb3	6-phosphofructo-2-kinase/fructose-2,6-biphosphatase 3	Mylip
76448	1342.07	0.4617	0.108216	4.26647	1.9859e-05	0.0131779	76448	Ppp1r18	protein phosphatase 1, regulatory subunit 18	Apoe
235130	816.834	0.692723	0.163262	4.243	2.20547e-05	0.0136253	235130	Adamts15	a disintegrin-like and metallopeptidase (reprolysin type) with thrombospondin type 1 motif, 15	Lrp1
71247	94.6045	-1.08153	0.255076	-4.24002	2.23502e-05	0.0136253	71247	4933438B17Rik	RIKEN cDNA 4933438B17 gene	Lrp2
71831	80.4388	-1.10607	0.261506	-4.2296	2.34109e-05	0.0136253	71831	1700007B14Rik	RIKEN cDNA 1700007B14 gene	Lrpap1
67578	616.692	1.1633	0.275214	4.22691	2.36921e-05	0.0136253	67578	Patl2	protein associated with topoisomerase II homolog 2 (yeast)	Lipa
100952	525.698	0.987126	0.234007	4.21836	2.46088e-05	0.013696	100952	Emilin1	elastin microfibril interfacer 1	Stard3
21923	351.851	1.51999	0.361851	4.20059	2.66215e-05	0.0143532	21923	Tnc	tenascin C	Vdac1
68607	496.81	-0.643509	0.153805	-4.18393	2.86509e-05	0.0149792	68607	Serhl	serine hydrolase-like	Vdac2
110784	528.071	-0.737481	0.177519	-4.15438	3.26174e-05	0.0165514	110784	Nr3c2	nuclear receptor subfamily 3, group C, member 2	Vdac3
68147	325.158	0.542828	0.131999	4.11238	3.9161e-05	0.0193041	68147	Gar1	GAR1 ribonucleoprotein	Tspo
13170	421.107	-1.38233	0.336691	-4.10563	4.0321e-05	0.0193239	13170	Dbp	D site albumin promoter binding protein	Cyp27a1
12970	48.6858	-1.96077	0.479762	-4.08696	4.37063e-05	0.0203801	12970	Crygs	crystallin, gamma S	Vapa
14812	55.7553	-2.1532	0.528847	-4.0715	4.67123e-05	0.0212086	14812	Grin2b	glutamate receptor, ionotropic, NMDA2B (epsilon 2)	Vapb
230459	97.0747	-0.911254	0.22459	-4.0574	4.96214e-05	0.0219517	230459	Cyp2j13	cytochrome P450, family 2, subfamily j, polypeptide 13	Npc1
16878	102.585	1.54846	0.382894	4.04411	5.25226e-05	0.0226127	16878	Lif	leukemia inhibitory factor	Osbpl5
381530	65.8549	-2.19844	0.545056	-4.03343	5.49694e-05	0.0226127	381530	Mup20	major urinary protein 20	Npc2
77558	148.871	-1.24738	0.309287	-4.03309	5.50474e-05	0.0226127	77558	9330179D12Rik	RIKEN cDNA 9330179D12 gene	Star
244550	28.3944	1.61553	0.401607	4.02265	5.75466e-05	0.0230896	244550	Podnl1	podocan-like 1	Cyp7a1
207839	313.416	1.23765	0.308908	4.00652	6.16205e-05	0.0238023	207839	Galnt6	UDP-N-acetyl-alpha-D-galactosamine:polypeptide N-acetylgalactosaminyltransferase 6	Abcb11
626082	169.859	-0.84621	0.211301	-4.00475	6.20822e-05	0.0238023	626082	Gm20754	predicted gene, 20754	Abcg5
72297	109.834	1.05856	0.265347	3.98936	6.62528e-05	0.0244458	72297	B3gnt3	UDP-GlcNAc:betaGal beta-1,3-N-acetylglucosaminyltransferase 3	Abcg8
238317	655.618	0.435687	0.109373	3.98348	6.79136e-05	0.0244458	238317	Elmsan1	ELM2 and Myb/SANT-like domain containing 1	Apoa2
241175	999.289	-0.876742	0.220113	-3.98314	6.80113e-05	0.0244458	241175	Cntnap5b	contactin associated protein-like 5B	Apoc3
102595	1035.49	0.504557	0.128116	3.93829	8.20643e-05	0.028895	102595	Plekho2	pleckstrin homology domain containing, family O member 2	Apoa4
320377	24.3699	2.12165	0.539774	3.93063	8.47246e-05	0.0292351	320377	9330175E14Rik	RIKEN cDNA 9330175E14 gene
19271	1548.85	0.610319	0.155739	3.91885	8.89715e-05	0.0300985	19271	Ptprj	protein tyrosine phosphatase, receptor type, J
70886	10.5063	-1.72695	0.444054	-3.88905	0.000100635	0.0330104	70886	4921515E04Rik	RIKEN cDNA 4921515E04 gene
103220	227.636	-0.853109	0.219466	-3.8872	0.000101406	0.0330104	103220	Ttc41	tetratricopeptide repeat domain 41
69581	1619.78	0.448684	0.115677	3.87876	0.000104988	0.0335438	69581	Rhou	ras homolog family member U
17064	621.616	0.567638	0.147254	3.85482	0.000115813	0.0363295	17064	Cd93	CD93 antigen
320719	2168.22	-0.70591	0.183446	-3.84805	0.00011906	0.0366812	320719	6030443J06Rik	RIKEN cDNA 6030443J06 gene
74200	1082.88	0.278268	0.0724636	3.8401	0.000122983	0.0372251	74200	2810403A07Rik	RIKEN cDNA 2810403A07 gene
68888	21.2678	-2.14963	0.561142	-3.83081	0.000127724	0.0374354	68888	Gkn3	gastrokine 3
71164	8.37123	-2.5655	0.669802	-3.83024	0.000128018	0.0374354	71164	Zdhhc11	zinc finger, DHHC domain containing 11
11806	19.5278	-4.24829	1.1158	-3.80738	0.000140447	0.0403855	11806	Apoa1	apolipoprotein A-I
234700	534.608	-0.680146	0.179531	-3.78847	0.000151579	0.0428721	234700	Nrn1l	neuritin 1-like
434865	37.6514	-1.00634	0.266165	-3.78089	0.000156271	0.0434862	434865	Luzp4	leucine zipper protein 4
16453	307.376	0.794722	0.212028	3.7482	0.000178111	0.0480714	16453	Jak3	Janus kinase 3
11632	4721.65	-0.263994	0.0704811	-3.7456	0.000179965	0.0480714	11632	Aip	aryl-hydrocarbon receptor-interacting protein
23829	9.05	-2.76933	0.740263	-3.74101	0.000183285	0.0480714	23829	C1ql1	complement component 1, q subcomponent-like 1
71514	3564.34	0.359062	0.0960013	3.74017	0.000183893	0.0480714	71514	Sfpq	splicing factor proline/glutamine rich (polypyrimidine tract binding protein associated)
13869	109.676	-0.848438	0.22741	-3.73088	0.000190815	0.0491363	13869	Erbb4	erb-b2 receptor tyrosine kinase 4
16517	119.4	-0.696075	0.187276	-3.71684	0.000201733	0.0511839	16517	Kcnj16	potassium inwardly-rectifying channel, subfamily J, member 16
12822	1949.38	0.92203	0.248502	3.71035	0.000206974	0.0513526	12822	Col18a1	collagen, type XVIII, alpha 1
72780	46.9703	-0.943609	0.254433	-3.70867	0.000208351	0.0513526	72780	Rspo3	R-spondin 3
67900	356.318	-0.42132	0.113738	-3.7043	0.000211974	0.0515097	67900	Mtfp1	mitochondrial fission process 1
17886	10700	0.58223	0.157479	3.6972	0.000217987	0.0522351	17886	Myh9	myosin, heavy polypeptide 9, non-muscle
15939	373.582	0.689996	0.187353	3.68286	0.000230632	0.0545081	15939	Ier5	immediate early response 5
16476	3018.85	0.968631	0.263946	3.6698	0.000242737	0.0565938	16476	Jun	jun proto-oncogene
30806	270.747	1.1721	0.320941	3.65207	0.00026013	0.0580665	30806	Adamts8	a disintegrin-like and metallopeptidase (reprolysin type) with thrombospondin type 1 motif, 8
12984	424	1.18148	0.323716	3.64974	0.000262508	0.0580665	12984	Csf2rb2	colony stimulating factor 2 receptor, beta 2, low-affinity (granulocyte-macrophage)
11625	13.2901	-2.68177	0.735186	-3.64774	0.00026456	0.0580665	11625	Ahsg	alpha-2-HS-glycoprotein
75288	597.393	-0.521444	0.143125	-3.64327	0.000269199	0.0580665	75288	Slc35f4	solute carrier family 35, member F4
27371	53.4314	1.54351	0.423833	3.6418	0.00027074	0.0580665	27371	Sh2d2a	SH2 domain containing 2A
108737	2081.37	0.23867	0.0655584	3.64057	0.000272039	0.0580665	108737	Oxsr1	oxidative-stress responsive 1
76993	43.3287	-1.31605	0.361549	-3.64002	0.000272613	0.0580665	76993	1700061J23Rik	RIKEN cDNA 1700061J23 gene
15193	1208.18	0.366575	0.10098	3.63016	0.000283241	0.0589762	15193	Hdgfrp2	hepatoma-derived growth factor, related protein 2
11781	373.633	-0.37751	0.104005	-3.62973	0.00028372	0.0589762	11781	Ap4m1	adaptor-related protein complex AP-4, mu 1
239743	379.474	0.979666	0.270301	3.62435	0.000289685	0.0594992	239743	Klhl6	kelch-like 6
320571	152.562	-0.47328	0.130963	-3.61385	0.000301683	0.0599443	320571	Atp8b5	ATPase, class I, type 8B, member 5
21887	1253.17	0.511867	0.141684	3.61275	0.00030297	0.0599443	21887	Tle3	transducin-like enhancer of split 3
12023	91.4939	-0.742798	0.20566	-3.61178	0.000304103	0.0599443	12023	Barx2	BarH-like homeobox 2
16428	292.78	1.11322	0.308338	3.61038	0.00030575	0.0599443	16428	Itk	IL2 inducible T cell kinase
382867	3.63021	4.79754	1.33434	3.59543	0.000323853	0.0627801	382867	Zfp488	zinc finger protein 488
66355	1681.38	-0.344334	0.0958577	-3.59213	0.00032798	0.0628738	66355	Gmpr	guanosine monophosphate reductase
16516	86.354	1.67155	0.465757	3.58888	0.000332099	0.0629639	16516	Kcnj15	potassium inwardly-rectifying channel, subfamily J, member 15
108829	2131.32	0.320981	0.0896046	3.58219	0.000340721	0.0638964	108829	Jmjd1c	jumonji domain containing 1C
266632	298.514	0.586368	0.164555	3.56335	0.000366152	0.067927	266632	Irak4	interleukin-1 receptor-associated kinase 4
269941	545.703	0.419278	0.117979	3.55383	0.000379664	0.0691555	269941	Chsy1	chondroitin sulfate synthase 1
76901	1127.8	0.505359	0.142232	3.55305	0.00038079	0.0691555	76901	Jade2	jade family PHD finger 2
57765	29.3277	1.44373	0.406782	3.54914	0.000386493	0.0694601	57765	Tbx21	T-box 21
67483	207.043	-0.996267	0.281222	-3.54264	0.000396142	0.0703352	67483	1700028P14Rik	RIKEN cDNA 1700028P14 gene
230622	113.918	-1.09581	0.309516	-3.5404	0.000399516	0.0703352	230622	Skint6	selection and upkeep of intraepithelial T cells 6
16420	96.6844	-0.734935	0.207986	-3.53357	0.000409981	0.0714485	16420	Itgb6	integrin beta 6
319767	80.7102	-0.758145	0.214811	-3.52936	0.000416569	0.0718706	319767	Atp10b	ATPase, class V, type 10B
108071	61.6018	-1.17899	0.334585	-3.52373	0.000425516	0.0726875	108071	Grm5	glutamate receptor, metabotropic 5
18008	6165.95	0.647356	0.18422	3.51404	0.000441354	0.0746537	18008	Nes	nestin
11845	2091.65	0.41276	0.11796	3.49916	0.000466723	0.0781783	11845	Arf6	ADP-ribosylation factor 6
22413	19.375	1.73039	0.494899	3.49645	0.000471497	0.0782187	22413	Wnt2	wingless-type MMTV integration site family, member 2
235604	56.0438	-0.865751	0.24789	-3.49248	0.000478559	0.078634	235604	Camkv	CaM kinase-like vesicle-associated
14654	38.756	-1.17479	0.337445	-3.48142	0.000498765	0.0787959	14654	Glra1	glycine receptor, alpha 1 subunit
70012	7211.63	0.591945	0.170192	3.47811	0.000504966	0.0787959	70012	Cep85	centrosomal protein 85
328789	575.356	-0.484323	0.139413	-3.47402	0.000512721	0.0787959	328789	Lhfpl5	lipoma HMGIC fusion partner-like 5
226757	3055.4	0.241958	0.0696881	3.47201	0.000516574	0.0787959	226757	Wdr26	WD repeat domain 26
15109	240.164	-0.906338	0.261094	-3.47132	0.000517912	0.0787959	15109	Hal	histidine ammonia lyase
381260	69.6655	-1.0205	0.294021	-3.47083	0.000518846	0.0787959	381260	Gm973	predicted gene 973
14284	1177.85	1.01116	0.291911	3.46393	0.00053235	0.0787959	14284	Fosl2	fos-like antigen 2
238055	10.918	-2.29826	0.663782	-3.46237	0.000535448	0.0787959	238055	Apob	apolipoprotein B
16874	53.0546	0.980179	0.283212	3.46093	0.000538312	0.0787959	16874	Lhx6	LIM homeobox protein 6
381823	149.384	1.08517	0.313762	3.45856	0.000543075	0.0787959	381823	Apold1	apolipoprotein L domain containing 1
108954	1585.55	0.382942	0.110791	3.45642	0.000547392	0.0787959	108954	Ppp1r15b	protein phosphatase 1, regulatory (inhibitor) subunit 15b
12061	17.2545	2.44346	0.707539	3.45346	0.000553447	0.0787959	12061	Bdkrb1	bradykinin receptor, beta 1
108148	1381.2	0.424063	0.122804	3.45316	0.000554062	0.0787959	108148	Galnt2	UDP-N-acetyl-alpha-D-galactosamine:polypeptide N-acetylgalactosaminyltransferase 2
18550	1065.63	0.440308	0.127525	3.45272	0.000554967	0.0787959	18550	Furin	furin (paired basic amino acid cleaving enzyme)
54698	15.5634	1.82	0.527145	3.45256	0.000555287	0.0787959	54698	Crtam	cytotoxic and regulatory T cell molecule
107951	1326.86	0.289647	0.0839199	3.45147	0.00055754	0.0787959	107951	Cdk9	cyclin-dependent kinase 9 (CDC2-related kinase)
24056	2510.49	0.610978	0.177096	3.44999	0.000560609	0.0787959	24056	Sh3bp5	SH3-domain binding protein 5 (BTK-associated)
78892	1850.79	-0.528005	0.15307	-3.44944	0.000561751	0.0787959	78892	Crispld2	cysteine-rich secretory protein LCCL domain containing 2
215798	1785.01	-0.477698	0.138615	-3.44623	0.000568458	0.0788321	215798	Adgrg6	adhesion G protein-coupled receptor G6
15257	2951.23	0.330266	0.0958693	3.44496	0.000571148	0.0788321	15257	Hipk1	homeodomain interacting protein kinase 1
214444	3527.19	-0.285186	0.0829066	-3.43985	0.000582046	0.079005	214444	Cdk5rap2	CDK5 regulatory subunit associated protein 2
13371	216.739	1.19717	0.348036	3.43978	0.000582198	0.079005	13371	Dio2	deiodinase, iodothyronine, type II
18452	602.281	0.417276	0.121374	3.43795	0.000586138	0.079005	18452	P4ha2	procollagen-proline, 2-oxoglutarate 4-dioxygenase (proline 4-hydroxylase), alpha II polypeptide
72690	226.376	0.946202	0.275448	3.43514	0.000592255	0.0792106	72690	Grrp1	glycine/arginine rich protein 1
70564	2296.47	-0.316601	0.0922455	-3.43216	0.000598794	0.0794692	70564	Fam213a	family with sequence similarity 213, member A
11569	1019.59	0.264208	0.0770838	3.42755	0.000609061	0.0798409	11569	Aebp2	AE binding protein 2
57138	36.7429	-1.16007	0.338533	-3.42675	0.00061085	0.0798409	57138	Slc12a5	solute carrier family 12, member 5
68904	601.995	0.287643	0.0840536	3.42214	0.000621295	0.0801592	68904	Abhd13	abhydrolase domain containing 13
11604	756.644	-0.527014	0.154037	-3.42135	0.000623102	0.0801592	11604	Agrp	agouti related neuropeptide
12960	121.42	-0.770547	0.225335	-3.41956	0.000627224	0.0801592	12960	Crybb1	crystallin, beta B1
14705	3693.88	-0.27776	0.0813226	-3.41553	0.000636587	0.0804177	14705	Bscl2	Berardinelli-Seip congenital lipodystrophy 2 (seipin)
100124466	3.55293	-2.77146	0.811631	-3.41468	0.000638569	0.0804177	100124466	Mir493	microRNA 493
54483	149.667	1.19299	0.350056	3.40801	0.000654391	0.081813	54483	Mefv	Mediterranean fever
12273	469.705	0.835771	0.246005	3.39737	0.00068036	0.0844478	12273	C5ar1	complement component 5a receptor 1
13003	993.538	0.69388	0.20446	3.39372	0.000689492	0.0844487	13003	Vcan	versican
23920	68.353	0.678795	0.20003	3.39346	0.000690156	0.0844487	23920	Insrr	insulin receptor-related receptor
12039	645.729	-0.469989	0.13871	-3.38829	0.000703292	0.0854047	12039	Bckdha	branched chain ketoacid dehydrogenase E1, alpha polypeptide
434510	72.1675	-1.03443	0.305457	-3.38651	0.00070787	0.0854047	434510	Gm5627	predicted gene 5627
233066	186.333	-0.58401	0.172552	-3.38454	0.000712969	0.0854226	233066	Syne4	spectrin repeat containing, nuclear envelope family member 4
16870	10.1745	-1.69475	0.501743	-3.37773	0.000730869	0.0869633	16870	Lhx2	LIM homeobox protein 2
230379	371.927	0.868695	0.25766	3.37148	0.000747645	0.0869663	230379	Acer2	alkaline ceramidase 2
12352	26.6169	-1.15574	0.342827	-3.37119	0.000748448	0.0869663	12352	Car5a	carbonic anhydrase 5a, mitochondrial
11477	548.526	0.370988	0.110055	3.37093	0.000749149	0.0869663	11477	Acvr1	activin A receptor, type 1
110956	652.059	0.874303	0.259419	3.37023	0.000751057	0.0869663	110956	D17H6S56E-5	DNA segment, Chr 17, human D6S56E 5
227120	949.261	-0.373788	0.110987	-3.36786	0.000757538	0.087132	227120	Plcl1	phospholipase C-like 1
433016	80.0308	1.41811	0.421645	3.36329	0.000770198	0.0880014	433016	Gm5483	predicted gene 5483
218639	1475.47	-0.33169	0.0986753	-3.36143	0.000775397	0.0880127	218639	Arl15	ADP-ribosylation factor-like 15
17314	141.471	-0.604369	0.179994	-3.35772	0.000785887	0.0886204	17314	Mgmt	O-6-methylguanine-DNA methyltransferase
208158	102.2	-0.444443	0.132727	-3.34854	0.000812374	0.0910123	208158	Map6d1	MAP6 domain containing 1
68566	390.702	-0.488159	0.145994	-3.34369	0.000826706	0.0917625	68566	Caly	calcyon neuron-specific vesicular protein
16011	7770.7	0.681855	0.203996	3.34249	0.000830296	0.0917625	16011	Igfbp5	insulin-like growth factor binding protein 5
229504	369.831	0.374655	0.112141	3.34092	0.000835026	0.0917625	229504	Isg20l2	interferon stimulated exonuclease gene 20-like 2
11891	1419.1	0.510858	0.153318	3.33201	0.000862204	0.0941494	11891	Rab27a	RAB27A, member RAS oncogene family
434858	195.504	-0.777079	0.233913	-3.32208	0.000893489	0.096952	434858	Gm5643	heterogeneous nuclear ribonucleoprotein A1 pseudogene
19414	1465.16	0.392115	0.11811	3.31991	0.000900471	0.097099	19414	Rasa3	RAS p21 protein activator 3
80982	460.838	0.756499	0.228376	3.31251	0.000924612	0.0976187	80982	Cemip	cell migration inducing protein, hyaluronan binding
76905	1267.33	0.87556	0.264378	3.31178	0.000927058	0.0976187	76905	Lrg1	leucine-rich alpha-2-glycoprotein 1
13849	4583.57	-0.361858	0.109305	-3.31052	0.000931215	0.0976187	13849	Ephx1	epoxide hydrolase 1, microsomal
56032	837.304	-0.263028	0.0794744	-3.3096	0.000934298	0.0976187	56032	Nprl2	nitrogen permease regulator-like 2
59014	404.649	0.456198	0.137919	3.30773	0.000940564	0.0976187	59014	Rrs1	ribosome biogenesis regulator 1
270110	956.913	0.399874	0.120895	3.3076	0.000940993	0.0976187	270110	Irf2bp2	interferon regulatory factor 2 binding protein 2
208665	5.48242	-2.64617	0.800307	-3.30644	0.000944898	0.0976187	208665	Akr1d1	aldo-keto reductase family 1, member D1
21462	351.727	-0.668636	0.202416	-3.30327	0.000955641	0.0981409	21462	Tcp10b	t-complex protein 10b
234839	391.118	0.647832	0.196232	3.30135	0.000962202	0.09823	234839	Piezo1	piezo-type mechanosensitive ion channel component 1
241589	921.004	-0.851337	0.258062	-3.29896	0.000970424	0.0984866	241589	D430041D05Rik	RIKEN cDNA D430041D05 gene
64136	479.584	0.623451	0.189362	3.29237	0.00099348	0.099494	64136	Sdf2l1	stromal cell-derived factor 2-like 1
54366	2984	-0.496887	0.151059	-3.28936	0.00100417	0.099494	54366	Ctnnal1	catenin (cadherin associated protein), alpha-like 1
626904	9.49334	-1.70345	0.518116	-3.28777	0.00100986	0.099494	626904	Gm20756	predicted gene, 20756
74211	226.539	0.626006	0.190471	3.28663	0.00101394	0.099494	74211	1700017B05Rik	RIKEN cDNA 1700017B05 gene
22632	946.622	0.303613	0.0924296	3.2848	0.00102055	0.099494	22632	Yy1	YY1 transcription factor
67855	320.764	1.03917	0.316723	3.281	0.00103439	0.099494	67855	Asprv1	aspartic peptidase, retroviral-like 1
50493	2912.24	0.362873	0.110603	3.28087	0.00103487	0.099494	50493	Txnrd1	thioredoxin reductase 1
12159	123.702	-0.785188	0.239518	-3.2782	0.00104472	0.099494	12159	Bmp4	bone morphogenetic protein 4
66338	141.299	1.33299	0.40664	3.27806	0.00104523	0.099494	66338	Cdrt4	CMT1A duplicated region transcript 4
20497	145.903	0.930476	0.283884	3.27766	0.00104671	0.099494	20497	Slc12a3	solute carrier family 12, member 3
68842	5645.14	-0.477743	0.145811	-3.27645	0.0010512	0.099494	68842	Tulp4	tubby like protein 4
64706	967.538	0.797001	0.24339	3.27458	0.00105818	0.099494	64706	Scube1	signal peptide, CUB domain, EGF-like 1
17312	158.311	0.980037	0.299415	3.27318	0.00106346	0.099494	17312	Clec10a	C-type lectin domain family 10, member A
14860	930.088	-0.584391	0.178549	-3.273	0.00106411	0.099494	14860	Gsta4	glutathione S-transferase, alpha 4
258783	246.741	0.977023	0.298691	3.27102	0.00107162	0.099494	258783	Olfr920	olfactory receptor 920
433766	1539.27	3.58055	1.09472	3.27075	0.00107262	0.099494	433766	Trim63	tripartite motif-containing 63
16477	1276.76	0.932731	0.285352	3.26871	0.0010804	0.0995849	16477	Junb	jun B proto-oncogene
791417	54.502	-0.882072	0.269956	-3.26747	0.00108514	0.0995849	791417	Gm14164	predicted gene 14164
320011	2470.82	0.243731	0.0746342	3.26567	0.00109204	0.099612	320011	Uggt1	UDP-glucose glycoprotein glucosyltransferase 1
93735	83.3338	0.855672	0.262123	3.26439	0.00109698	0.099612	93735	Wnt16	wingless-type MMTV integration site family, member 16

## Sheet: REACTOME Graph
Category	Term	Count	%	PValue	Reactome Pathway Name	Highest Tree Pathway				Genes_in_Pathway	Relative_Ranking	Participants
REACTOME_PATHWAY	R-MMU-216083:R-MMU-216083	4	2.10526	0.0391346	Extracellular matrix organization	Extracellular matrix organization (other)	0.0519481		77	77x8 cell	NaN	Integrin cell surface interactions
REACTOME_PATHWAY	R-MMU-3000178:R-MMU-3000178	3	1.57895	0.0553107	Extracellular matrix organization	Extracellular matrix organization (other)	0.0612245	0.113173	49	49x8 cell	NaN	ECM proteoglycans
REACTOME_PATHWAY	R-MMU-913709:R-MMU-913709	3	1.57895	0.0528002	Metabolism of proteins	Post-translational protein modification	0.0638298	0.0638298	47	47x8 cell	NaN	O-linked glycosylation of mucins
REACTOME_PATHWAY	R-MMU-174800:R-MMU-174800	3	1.57895	0.0226181	Not Found	NaN				NaN	[]	NaN
REACTOME_PATHWAY	R-MMU-426117:R-MMU-426117	2	1.05263	0.0664366	Transport of small molecules	SLC-mediated transmembrane transport	0.333333	0.333333	6	6x8 cell	NaN	Cation-coupled Chloride cotransporters
REACTOME_PATHWAY	R-MMU-3000471:R-MMU-3000471	2	1.05263	0.0385145	Vesicle-mediated transport	Binding and Uptake of Ligands by Scavenger Receptors	0.5	0.5	4	4x8 cell	NaN	Scavenging by Class B Receptors
					Vesicle-mediated transport	Binding and Uptake of Ligands by Scavenger Receptors	0.5	0.5
					Transport of small molecules	SLC-mediated transmembrane transport	0.333333	0.333333
					Extracellular matrix organization	Extracellular matrix organization (other)	0.0612245	0.113173
					Metabolism of proteins	Post-translational protein modification	0.0638298	0.0638298
					Not Found	NaN

## Sheet: GOrilla
Entrez MATLAB	Gene Symbol	Common Gene Name		padj		http://cbl-gorilla.cs.technion.ac.il/GOrilla/e3s4h5lv/GOResults.html
13386	Dlk1	delta-like 1 homolog (Drosophila)	13386	0.00180197
14407	Gabrg3	gamma-aminobutyric acid (GABA) A receptor, subunit gamma 3	14407	0.00180197
226025	Trpm3	transient receptor potential cation channel, subfamily M, member 3	226025	0.00218777
75985	Rab30	RAB30, member RAS oncogene family	75985	0.00267018
212124	Cfap46	cilia and flagella associated protein 46	212124	0.00267018
217071	Gm525	predicted gene 525	217071	0.00267018
100009664	F630206G17Rik	RIKEN cDNA F630206G17 gene	100009664	0.00420295
20359	Sema6b	sema domain, transmembrane domain (TM), and cytoplasmic domain, (semaphorin) 6B	20359	0.00436579
50914	Olig1	oligodendrocyte transcription factor 1	50914	0.00503158
19773	Rln1	relaxin 1	19773	0.00624964
69047	Atp2c2	ATPase, Ca++ transporting, type 2C, member 2	69047	0.00848406
69412	1700016L04Rik	RIKEN cDNA 1700016L04 gene	69412	0.00853069
11657	Alb	albumin	11657	0.00878526
14807	Grik3	glutamate receptor, ionotropic, kainate 3	14807	0.0102541
20604	Sst	somatostatin	20604	0.0104795
21835	Thrsp	thyroid hormone responsive	21835	0.0104795
56772	Mllt11	myeloid/lymphoid or mixed-lineage leukemia; translocated to, 11	56772	0.0104795
107581	Col16a1	collagen, type XVI, alpha 1	107581	0.0104795
226178	Wbp1l	WW domain binding protein 1 like	226178	0.0104795
229700	Rbm15	RNA binding motif protein 15	229700	0.0104795
239420	Csmd3	CUB and Sushi multiple domains 3	239420	0.0104795
268816	Mroh5	maestro heat-like repeat family member 5	268816	0.0104795
12716	Ckmt1	creatine kinase, mitochondrial 1, ubiquitous	12716	0.011693
14169	Fgf14	fibroblast growth factor 14	14169	0.011693
170768	Pfkfb3	6-phosphofructo-2-kinase/fructose-2,6-biphosphatase 3	170768	0.0120617
76448	Ppp1r18	protein phosphatase 1, regulatory subunit 18	76448	0.0131779
67578	Patl2	protein associated with topoisomerase II homolog 2 (yeast)	67578	0.0136253
71247	4933438B17Rik	RIKEN cDNA 4933438B17 gene	71247	0.0136253
71831	1700007B14Rik	RIKEN cDNA 1700007B14 gene	71831	0.0136253
235130	Adamts15	a disintegrin-like and metallopeptidase (reprolysin type) with thrombospondin type 1 motif, 15	235130	0.0136253
100952	Emilin1	elastin microfibril interfacer 1	100952	0.013696
21923	Tnc	tenascin C	21923	0.0143532
68607	Serhl	serine hydrolase-like	68607	0.0149792
110784	Nr3c2	nuclear receptor subfamily 3, group C, member 2	110784	0.0165514
68147	Gar1	GAR1 ribonucleoprotein	68147	0.0193041
13170	Dbp	D site albumin promoter binding protein	13170	0.0193239
12970	Crygs	crystallin, gamma S	12970	0.0203801
14812	Grin2b	glutamate receptor, ionotropic, NMDA2B (epsilon 2)	14812	0.0212086
230459	Cyp2j13	cytochrome P450, family 2, subfamily j, polypeptide 13	230459	0.0219517
16878	Lif	leukemia inhibitory factor	16878	0.0226127
77558	9330179D12Rik	RIKEN cDNA 9330179D12 gene	77558	0.0226127
381530	Mup20	major urinary protein 20	381530	0.0226127
244550	Podnl1	podocan-like 1	244550	0.0230896
207839	Galnt6	UDP-N-acetyl-alpha-D-galactosamine:polypeptide N-acetylgalactosaminyltransferase 6	207839	0.0238023
626082	Gm20754	predicted gene, 20754	626082	0.0238023
72297	B3gnt3	UDP-GlcNAc:betaGal beta-1,3-N-acetylglucosaminyltransferase 3	72297	0.0244458
238317	Elmsan1	ELM2 and Myb/SANT-like domain containing 1	238317	0.0244458
241175	Cntnap5b	contactin associated protein-like 5B	241175	0.0244458
102595	Plekho2	pleckstrin homology domain containing, family O member 2	102595	0.028895
320377	9330175E14Rik	RIKEN cDNA 9330175E14 gene	320377	0.0292351
19271	Ptprj	protein tyrosine phosphatase, receptor type, J	19271	0.0300985
70886	4921515E04Rik	RIKEN cDNA 4921515E04 gene	70886	0.0330104
103220	Ttc41	tetratricopeptide repeat domain 41	103220	0.0330104
69581	Rhou	ras homolog family member U	69581	0.0335438
17064	Cd93	CD93 antigen	17064	0.0363295
320719	6030443J06Rik	RIKEN cDNA 6030443J06 gene	320719	0.0366812
74200	2810403A07Rik	RIKEN cDNA 2810403A07 gene	74200	0.0372251
68888	Gkn3	gastrokine 3	68888	0.0374354
71164	Zdhhc11	zinc finger, DHHC domain containing 11	71164	0.0374354
11806	Apoa1	apolipoprotein A-I	11806	0.0403855
234700	Nrn1l	neuritin 1-like	234700	0.0428721
434865	Luzp4	leucine zipper protein 4	434865	0.0434862
11632	Aip	aryl-hydrocarbon receptor-interacting protein	11632	0.0480714
16453	Jak3	Janus kinase 3	16453	0.0480714
23829	C1ql1	complement component 1, q subcomponent-like 1	23829	0.0480714
71514	Sfpq	splicing factor proline/glutamine rich (polypyrimidine tract binding protein associated)	71514	0.0480714
13869	Erbb4	erb-b2 receptor tyrosine kinase 4	13869	0.0491363
16517	Kcnj16	potassium inwardly-rectifying channel, subfamily J, member 16	16517	0.0511839
12822	Col18a1	collagen, type XVIII, alpha 1	12822	0.0513526
72780	Rspo3	R-spondin 3	72780	0.0513526
67900	Mtfp1	mitochondrial fission process 1	67900	0.0515097
17886	Myh9	myosin, heavy polypeptide 9, non-muscle	17886	0.0522351
15939	Ier5	immediate early response 5	15939	0.0545081
16476	Jun	jun proto-oncogene	16476	0.0565938
11625	Ahsg	alpha-2-HS-glycoprotein	11625	0.0580665
12984	Csf2rb2	colony stimulating factor 2 receptor, beta 2, low-affinity (granulocyte-macrophage)	12984	0.0580665
27371	Sh2d2a	SH2 domain containing 2A	27371	0.0580665
30806	Adamts8	a disintegrin-like and metallopeptidase (reprolysin type) with thrombospondin type 1 motif, 8	30806	0.0580665
75288	Slc35f4	solute carrier family 35, member F4	75288	0.0580665
76993	1700061J23Rik	RIKEN cDNA 1700061J23 gene	76993	0.0580665
108737	Oxsr1	oxidative-stress responsive 1	108737	0.0580665
11781	Ap4m1	adaptor-related protein complex AP-4, mu 1	11781	0.0589762
15193	Hdgfrp2	hepatoma-derived growth factor, related protein 2	15193	0.0589762
239743	Klhl6	kelch-like 6	239743	0.0594992
12023	Barx2	BarH-like homeobox 2	12023	0.0599443
16428	Itk	IL2 inducible T cell kinase	16428	0.0599443
21887	Tle3	transducin-like enhancer of split 3	21887	0.0599443
320571	Atp8b5	ATPase, class I, type 8B, member 5	320571	0.0599443
382867	Zfp488	zinc finger protein 488	382867	0.0627801
66355	Gmpr	guanosine monophosphate reductase	66355	0.0628738
16516	Kcnj15	potassium inwardly-rectifying channel, subfamily J, member 15	16516	0.0629639
108829	Jmjd1c	jumonji domain containing 1C	108829	0.0638964
266632	Irak4	interleukin-1 receptor-associated kinase 4	266632	0.067927
76901	Jade2	jade family PHD finger 2	76901	0.0691555
269941	Chsy1	chondroitin sulfate synthase 1	269941	0.0691555
57765	Tbx21	T-box 21	57765	0.0694601
67483	1700028P14Rik	RIKEN cDNA 1700028P14 gene	67483	0.0703352
230622	Skint6	selection and upkeep of intraepithelial T cells 6	230622	0.0703352
16420	Itgb6	integrin beta 6	16420	0.0714485
319767	Atp10b	ATPase, class V, type 10B	319767	0.0718706
108071	Grm5	glutamate receptor, metabotropic 5	108071	0.0726875
18008	Nes	nestin	18008	0.0746537
11845	Arf6	ADP-ribosylation factor 6	11845	0.0781783
22413	Wnt2	wingless-type MMTV integration site family, member 2	22413	0.0782187
235604	Camkv	CaM kinase-like vesicle-associated	235604	0.078634
12061	Bdkrb1	bradykinin receptor, beta 1	12061	0.0787959
14284	Fosl2	fos-like antigen 2	14284	0.0787959
14654	Glra1	glycine receptor, alpha 1 subunit	14654	0.0787959
15109	Hal	histidine ammonia lyase	15109	0.0787959
16874	Lhx6	LIM homeobox protein 6	16874	0.0787959
18550	Furin	furin (paired basic amino acid cleaving enzyme)	18550	0.0787959
24056	Sh3bp5	SH3-domain binding protein 5 (BTK-associated)	24056	0.0787959
54698	Crtam	cytotoxic and regulatory T cell molecule	54698	0.0787959
70012	Cep85	centrosomal protein 85	70012	0.0787959
78892	Crispld2	cysteine-rich secretory protein LCCL domain containing 2	78892	0.0787959
107951	Cdk9	cyclin-dependent kinase 9 (CDC2-related kinase)	107951	0.0787959
108148	Galnt2	UDP-N-acetyl-alpha-D-galactosamine:polypeptide N-acetylgalactosaminyltransferase 2	108148	0.0787959
108954	Ppp1r15b	protein phosphatase 1, regulatory (inhibitor) subunit 15b	108954	0.0787959
226757	Wdr26	WD repeat domain 26	226757	0.0787959
238055	Apob	apolipoprotein B	238055	0.0787959
328789	Lhfpl5	lipoma HMGIC fusion partner-like 5	328789	0.0787959
381260	Gm973	predicted gene 973	381260	0.0787959
381823	Apold1	apolipoprotein L domain containing 1	381823	0.0787959
15257	Hipk1	homeodomain interacting protein kinase 1	15257	0.0788321
215798	Adgrg6	adhesion G protein-coupled receptor G6	215798	0.0788321
13371	Dio2	deiodinase, iodothyronine, type II	13371	0.079005
18452	P4ha2	procollagen-proline, 2-oxoglutarate 4-dioxygenase (proline 4-hydroxylase), alpha II polypeptide	18452	0.079005
214444	Cdk5rap2	CDK5 regulatory subunit associated protein 2	214444	0.079005
72690	Grrp1	glycine/arginine rich protein 1	72690	0.0792106
70564	Fam213a	family with sequence similarity 213, member A	70564	0.0794692
11569	Aebp2	AE binding protein 2	11569	0.0798409
57138	Slc12a5	solute carrier family 12, member 5	57138	0.0798409
11604	Agrp	agouti related neuropeptide	11604	0.0801592
12960	Crybb1	crystallin, beta B1	12960	0.0801592
68904	Abhd13	abhydrolase domain containing 13	68904	0.0801592
14705	Bscl2	Berardinelli-Seip congenital lipodystrophy 2 (seipin)	14705	0.0804177
100124466	Mir493	microRNA 493	100124466	0.0804177
54483	Mefv	Mediterranean fever	54483	0.081813
12273	C5ar1	complement component 5a receptor 1	12273	0.0844478
13003	Vcan	versican	13003	0.0844487
23920	Insrr	insulin receptor-related receptor	23920	0.0844487
12039	Bckdha	branched chain ketoacid dehydrogenase E1, alpha polypeptide	12039	0.0854047
434510	Gm5627	predicted gene 5627	434510	0.0854047
233066	Syne4	spectrin repeat containing, nuclear envelope family member 4	233066	0.0854226
16870	Lhx2	LIM homeobox protein 2	16870	0.0869633
11477	Acvr1	activin A receptor, type 1	11477	0.0869663
12352	Car5a	carbonic anhydrase 5a, mitochondrial	12352	0.0869663
110956	D17H6S56E-5	DNA segment, Chr 17, human D6S56E 5	110956	0.0869663
230379	Acer2	alkaline ceramidase 2	230379	0.0869663
227120	Plcl1	phospholipase C-like 1	227120	0.087132
433016	Gm5483	predicted gene 5483	433016	0.0880014
218639	Arl15	ADP-ribosylation factor-like 15	218639	0.0880127
17314	Mgmt	O-6-methylguanine-DNA methyltransferase	17314	0.0886204
208158	Map6d1	MAP6 domain containing 1	208158	0.0910123
16011	Igfbp5	insulin-like growth factor binding protein 5	16011	0.0917625
68566	Caly	calcyon neuron-specific vesicular protein	68566	0.0917625
229504	Isg20l2	interferon stimulated exonuclease gene 20-like 2	229504	0.0917625
11891	Rab27a	RAB27A, member RAS oncogene family	11891	0.0941494
434858	Gm5643	heterogeneous nuclear ribonucleoprotein A1 pseudogene	434858	0.096952
19414	Rasa3	RAS p21 protein activator 3	19414	0.097099
13849	Ephx1	epoxide hydrolase 1, microsomal	13849	0.0976187
56032	Nprl2	nitrogen permease regulator-like 2	56032	0.0976187
59014	Rrs1	ribosome biogenesis regulator 1	59014	0.0976187
76905	Lrg1	leucine-rich alpha-2-glycoprotein 1	76905	0.0976187
80982	Cemip	cell migration inducing protein, hyaluronan binding	80982	0.0976187
208665	Akr1d1	aldo-keto reductase family 1, member D1	208665	0.0976187
270110	Irf2bp2	interferon regulatory factor 2 binding protein 2	270110	0.0976187
21462	Tcp10b	t-complex protein 10b	21462	0.0981409
234839	Piezo1	piezo-type mechanosensitive ion channel component 1	234839	0.09823
241589	D430041D05Rik	RIKEN cDNA D430041D05 gene	241589	0.0984866
12159	Bmp4	bone morphogenetic protein 4	12159	0.099494
14860	Gsta4	glutathione S-transferase, alpha 4	14860	0.099494
17312	Clec10a	C-type lectin domain family 10, member A	17312	0.099494
20497	Slc12a3	solute carrier family 12, member 3	20497	0.099494
22632	Yy1	YY1 transcription factor	22632	0.099494
50493	Txnrd1	thioredoxin reductase 1	50493	0.099494
54366	Ctnnal1	catenin (cadherin associated protein), alpha-like 1	54366	0.099494
64136	Sdf2l1	stromal cell-derived factor 2-like 1	64136	0.099494
64706	Scube1	signal peptide, CUB domain, EGF-like 1	64706	0.099494
66338	Cdrt4	CMT1A duplicated region transcript 4	66338	0.099494
67855	Asprv1	aspartic peptidase, retroviral-like 1	67855	0.099494
68842	Tulp4	tubby like protein 4	68842	0.099494
74211	1700017B05Rik	RIKEN cDNA 1700017B05 gene	74211	0.099494
258783	Olfr920	olfactory receptor 920	258783	0.099494
433766	Trim63	tripartite motif-containing 63	433766	0.099494
626904	Gm20756	predicted gene, 20756	626904	0.099494
16477	Junb	jun B proto-oncogene	16477	0.0995849
791417	Gm14164	predicted gene 14164	791417	0.0995849
93735	Wnt16	wingless-type MMTV integration site family, member 16	93735	0.099612
320011	Uggt1	UDP-glucose glycoprotein glucosyltransferase 1	320011	0.099612
51810	Hnrnpu	heterogeneous nuclear ribonucleoprotein U	51810	0.100955
11504	Adamts1	a disintegrin-like and metallopeptidase (reprolysin type) with thrombospondin type 1 motif, 1	11504	0.103144
93671	Cd163	CD163 antigen	93671	0.103803
17355	Aff1	AF4/FMR2 family, member 1	17355	0.104904
17210	Mcl1	myeloid cell leukemia sequence 1	17210	0.106107
21834	Thrb	thyroid hormone receptor beta	21834	0.1063
106529	Tecr	trans-2,3-enoyl-CoA reductase	106529	0.1063
17691	Sik1	salt inducible kinase 1	17691	0.107953
12931	Crlf1	cytokine receptor-like factor 1	12931	0.10925
14453	Gas2	growth arrest specific 2	14453	0.10925
18611	Pea15a	phosphoprotein enriched in astrocytes 15A	18611	0.10925
18628	Per3	period circadian clock 3	18628	0.10925
19682	Rdh5	retinol dehydrogenase 5	19682	0.10925
23871	Ets1	E26 avian leukemia oncogene 1, 5 domain	23871	0.10925
56356	Gltp	glycolipid transfer protein	56356	0.10925
22364	Vpreb3	pre-B lymphocyte gene 3	22364	0.110841
12671	Chrm3	cholinergic receptor, muscarinic 3, cardiac	12671	0.111201
93843	Pnck	pregnancy upregulated non-ubiquitously expressed CaM kinase	93843	0.111201
226101	Myof	myoferlin	226101	0.111201
231004	Samd11	sterile alpha motif domain containing 11	231004	0.111201
237930	Ttll6	tubulin tyrosine ligase-like family, member 6	237930	0.111201
56464	Ctsf	cathepsin F	56464	0.111539
58861	Cysltr1	cysteinyl leukotriene receptor 1	58861	0.111539
171504	Apobr	apolipoprotein B receptor	171504	0.111539
13449	Dok2	docking protein 2	13449	0.111922
216853	Wrap53	WD repeat containing, antisense to Trp53	216853	0.111922
11306	Abcb7	ATP-binding cassette, sub-family B (MDR/TAP), member 7	11306	0.113152
68777	Tmem53	transmembrane protein 53	68777	0.113152
73961	4930447J18Rik	RIKEN cDNA 4930447J18 gene	73961	0.113152
74145	F13a1	coagulation factor XIII, A1 subunit	74145	0.113474
230751	Oscp1	organic solute carrier partner 1	230751	0.113474
68693	Hnrnpul2	heterogeneous nuclear ribonucleoprotein U-like 2	68693	0.113477
246190	Otoa	otoancorin	246190	0.113477
84094	Plvap	plasmalemma vesicle associated protein	84094	0.114329
210417	Thsd7b	thrombospondin, type I, domain containing 7B	210417	0.114329
20482	Skil	SKI-like	20482	0.115257
84652	Fam126a	family with sequence similarity 126, member A	84652	0.115257
74450	Pank2	pantothenate kinase 2	74450	0.116556
214112	Nipal4	NIPA-like domain containing 4	214112	0.11694
319845	Bbs9	Bardet-Biedl syndrome 9 (human)	319845	0.11694
18952	2019-09-04	septin 4	18952	0.1174
624549	Gm29683	predicted gene, 29683	624549	0.1174
12840	Col9a2	collagen, type IX, alpha 2	12840	0.117483
16185	Il2rb	interleukin 2 receptor, beta chain	16185	0.117483
21933	Tnfrsf10b	tumor necrosis factor receptor superfamily, member 10b	21933	0.117483
67733	Itgb3bp	integrin beta 3 binding protein (beta3-endonexin)	67733	0.117483
14595	B4galt1	UDP-Gal:betaGlcNAc beta 1,4- galactosyltransferase, polypeptide 1	14595	0.117831
225861	Snx32	sorting nexin 32	225861	0.117831
218236	Fam120a	family with sequence similarity 120, member A	218236	0.118283
381157	Greb1l	growth regulation by estrogen in breast cancer-like	381157	0.118283
18654	Pgf	placental growth factor	18654	0.118434
68671	Pcyt2	phosphate cytidylyltransferase 2, ethanolamine	68671	0.118988
54485	Dll4	delta-like 4 (Drosophila)	54485	0.120276
230558	C8a	complement component 8, alpha polypeptide	230558	0.120276
213053	Slc39a14	solute carrier family 39 (zinc transporter), member 14	213053	0.121133
16424	Itih1	inter-alpha trypsin inhibitor, heavy chain 1	16424	0.122293
18793	Plaur	plasminogen activator, urokinase receptor	18793	0.122293
244551	Nanos3	nanos homolog 3 (Drosophila)	244551	0.122293
11610	Agtrap	angiotensin II, type I receptor-associated protein	11610	0.122537
21899	Tlr6	toll-like receptor 6	21899	0.122618
233060	Zfp382	zinc finger protein 382	233060	0.122618
12424	Cck	cholecystokinin	12424	0.12326
13137	Cd55b	CD55 molecule, decay accelerating factor for complement B	13137	0.12326
13393	Dlx3	distal-less homeobox 3	13393	0.12326
14748	Gpr3	G-protein coupled receptor 3	14748	0.12326
14811	Grin2a	glutamate receptor, ionotropic, NMDA2A (epsilon 1)	14811	0.12326
15567	Slc6a4	solute carrier family 6 (neurotransmitter transporter, serotonin), member 4	15567	0.12326
18613	Pecam1	platelet/endothelial cell adhesion molecule 1	18613	0.12326
20203	S100b	S100 protein, beta polypeptide, neural	20203	0.12326
100470	Lao1	L-amino acid oxidase 1	100470	0.12326
244556	Zfp791	zinc finger protein 791	244556	0.12326
272465	Tmem255b	transmembrane protein 255B	272465	0.12326
16190	Il4ra	interleukin 4 receptor, alpha	16190	0.123543
18624	Pepd	peptidase D	18624	0.123543
23959	Nt5e	5 nucleotidase, ecto	23959	0.123543
240263	Fem1c	fem-1 homolog c (C.elegans)	240263	0.123709
66240	Kcne1l	potassium voltage-gated channel, Isk-related family, member 1-like, pseudogene	66240	0.124465
68565	Mrps18a	mitochondrial ribosomal protein S18A	68565	0.12508
243616	Slc6a11	solute carrier family 6 (neurotransmitter transporter, GABA), member 11	243616	0.127189
224088	Atp13a3	ATPase type 13A3	224088	0.131073
68870	Ak8	adenylate kinase 8	68870	0.131525
11495	Adam2	a disintegrin and metallopeptidase domain 2	11495	0.133666
22146	Tuba1c	tubulin, alpha 1C	22146	0.133666
55948	Sfn	stratifin	55948	0.133666
56174	Nagk	N-acetylglucosamine kinase	56174	0.133666
56437	Rrad	Ras-related associated with diabetes	56437	0.133666
58200	Ppp1r1a	protein phosphatase 1, regulatory (inhibitor) subunit 1A	58200	0.133666
12608	Cebpb	CCAAT/enhancer binding protein (C/EBP), beta	12608	0.133863
18400	Slc22a18	solute carrier family 22 (organic cation transporter), member 18	18400	0.133863
21938	Tnfrsf1b	tumor necrosis factor receptor superfamily, member 1b	21938	0.133863
228543	Rhov	ras homolog family member V	228543	0.133863
14343	Fut1	fucosyltransferase 1	14343	0.13505
18476	Pafah1b3	platelet-activating factor acetylhydrolase, isoform 1b, subunit 3	18476	0.136055
21463	Tcp11	t-complex protein 11	21463	0.137112
71954	Suds3	suppressor of defective silencing 3 homolog (S. cerevisiae)	71954	0.139233
212892	Rsph4a	radial spoke head 4 homolog A (Chlamydomonas)	212892	0.139866
14272	Fnta	farnesyltransferase, CAAX box, alpha	14272	0.140021
19878	Rock2	Rho-associated coiled-coil containing protein kinase 2	19878	0.140021
24117	Wif1	Wnt inhibitory factor 1	24117	0.140021
55961	Slc13a1	solute carrier family 13 (sodium/sulfate symporters), member 1	55961	0.140021
66109	Tspan13	tetraspanin 13	66109	0.140021
242546	Cyp2j12	cytochrome P450, family 2, subfamily j, polypeptide 12	242546	0.140021
545652	Gm13275	predicted gene 13275	545652	0.140021
208718	Dis3l2	DIS3 like 3-5 exoribonuclease 2	208718	0.140577
16172	Il17ra	interleukin 17 receptor A	16172	0.1413
71523	8430429K09Rik	RIKEN cDNA 8430429K09 gene	71523	0.1413
75040	Efcab10	EF-hand calcium binding domain 10	75040	0.1413
110606	Fntb	farnesyltransferase, CAAX box, beta	110606	0.1413
171285	Havcr2	hepatitis A virus cellular receptor 2	171285	0.1413
217333	Trim47	tripartite motif-containing 47	217333	0.1413
244310	Dlgap2	discs, large (Drosophila) homolog-associated protein 2	244310	0.1413
278304	Zfp385c	zinc finger protein 385C	278304	0.1413
328479	Gm5089	predicted gene 5089	328479	0.1413
52829	Lurap1l	leucine rich adaptor protein 1-like	52829	0.141317
16525	Kcnk1	potassium channel, subfamily K, member 1	16525	0.141979
16150	Ikbkb	inhibitor of kappaB kinase beta	16150	0.142007
19824	Trim10	tripartite motif-containing 10	19824	0.142078
16329	Inpp1	inositol polyphosphate-1-phosphatase	16329	0.142671
16800	Arhgef2	rho/rac guanine nucleotide exchange factor (GEF) 2	16800	0.142671
140703	Emid1	EMI domain containing 1	140703	0.142671
238377	Gpr68	G protein-coupled receptor 68	238377	0.142671
26934	Racgap1	Rac GTPase-activating protein 1	26934	0.14376
20771	Mucl1	mucin-like 1	20771	0.145875
78754	Galnt15	UDP-N-acetyl-alpha-D-galactosamine:polypeptide N-acetylgalactosaminyltransferase 15	78754	0.146682
13176	Dcc	deleted in colorectal carcinoma	13176	0.147253
16797	Lat	linker for activation of T cells	16797	0.147253
16508	Kcnd2	potassium voltage-gated channel, Shal-related family, member 2	16508	0.149328
21812	Tgfbr1	transforming growth factor, beta receptor I	21812	0.149328
329502	Pla2g4e	phospholipase A2, group IVE	329502	0.149328
110208	Pgd	phosphogluconate dehydrogenase	110208	0.150444
218877	Sema3g	sema domain, immunoglobulin domain (Ig), short basic domain, secreted, (semaphorin) 3G	218877	0.150444
13830	Stom	stomatin	13830	0.151846
107869	Cth	cystathionase (cystathionine gamma-lyase)	107869	0.151854
11865	Arntl	aryl hydrocarbon receptor nuclear translocator-like	11865	0.151919
12633	Cflar	CASP8 and FADD-like apoptosis regulator	12633	0.151919
14972	H2-K1	histocompatibility 2, K1, K region	14972	0.151919
16848	Lfng	LFNG O-fucosylpeptide 3-beta-N-acetylglucosaminyltransferase	16848	0.151919
22088	Tsg101	tumor susceptibility gene 101	22088	0.151919
23836	Cdh20	cadherin 20	23836	0.151919
67838	Dnajb11	DnaJ heat shock protein family (Hsp40) member B11	67838	0.151919
192167	Nlgn1	neuroligin 1	192167	0.151919
216635	Hbq1a	hemoglobin, theta 1A	216635	0.151919
217082	Hlf	hepatic leukemia factor	217082	0.151919
236366	5730507C01Rik	RIKEN cDNA 5730507C01 gene	236366	0.151919
11856	Arhgap6	Rho GTPase activating protein 6	11856	0.152355
64384	Sirt3	sirtuin 3	64384	0.152355
64010	Sav1	salvador family WW domain containing 1	64010	0.153072
68121	Cep70	centrosomal protein 70	68121	0.15429
217303	Cd300a	CD300A molecule	217303	0.15429
60525	Acss2	acyl-CoA synthetase short-chain family member 2	60525	0.154594
101612	Grwd1	glutamate-rich WD repeat containing 1	101612	0.154594
231452	Sdad1	SDA1 domain containing 1	231452	0.154594
271813	Agbl2	ATP/GTP binding protein-like 2	271813	0.154594
100217438	Scarna2	small Cajal body-specific RNA 2	100217438	0.154594
751864	Gm9733	predicted gene 9733	751864	0.156528
54390	Sit1	suppression inducing transmembrane adaptor 1	54390	0.157257
56485	Slc2a5	solute carrier family 2 (facilitated glucose transporter), member 5	56485	0.157257
319183	Hist1h2bj	histone cluster 1, H2bj	319183	0.157257
13197	Gadd45a	growth arrest and DNA-damage-inducible 45 alpha	13197	0.157381
77889	Lbh	limb-bud and heart	77889	0.157381
104252	Cdc42ep2	CDC42 effector protein (Rho GTPase binding) 2	104252	0.157599
107986	Ddb2	damage specific DNA binding protein 2	107986	0.157599
12226	Btg1	B cell translocation gene 1, anti-proliferative	12226	0.15792
12669	Chrm1	cholinergic receptor, muscarinic 1, CNS	12669	0.15792
15936	Ier2	immediate early response 2	15936	0.15792
16658	Mafb	v-maf musculoaponeurotic fibrosarcoma oncogene family, protein B (avian)	16658	0.15792
27205	Podxl	podocalyxin-like	27205	0.15792
67046	Tbc1d7	TBC1 domain family, member 7	67046	0.15792
69069	1810011H11Rik	RIKEN cDNA 1810011H11 gene	69069	0.15792
229279	Hnrnpa3	heterogeneous nuclear ribonucleoprotein A3	229279	0.15792
329581	Birc7	baculoviral IAP repeat-containing 7 (livin)	329581	0.15792
381633	Gm1673	predicted gene 1673	381633	0.15792
100042056	9130019P16Rik	RIKEN cDNA 9130019P16 gene	100042056	0.15792
13599	Ecel1	endothelin converting enzyme-like 1	13599	0.158953
382045	Adgrg5	adhesion G protein-coupled receptor G5	382045	0.158953
20527	Slc2a3	solute carrier family 2 (facilitated glucose transporter), member 3	20527	0.159001
353190	Edc3	enhancer of mRNA decapping 3	353190	0.159001
12611	Cebpg	CCAAT/enhancer binding protein (C/EBP), gamma	12611	0.159446
268885	Stfa2l1	stefin A2 like 1	268885	0.15969
14229	Fkbp5	FK506 binding protein 5	14229	0.163141
23948	Mmp17	matrix metallopeptidase 17	23948	0.163141
98711	Rdh10	retinol dehydrogenase 10 (all-trans)	98711	0.163141
77056	Tmco4	transmembrane and coiled-coil domains 4	77056	0.163316
17289	Mertk	c-mer proto-oncogene tyrosine kinase	17289	0.164472
239611	Muc19	mucin 19	239611	0.164987
12709	Ckb	creatine kinase, brain	12709	0.16499
94229	Slc4a10	solute carrier family 4, sodium bicarbonate cotransporter-like, member 10	94229	0.16499
622976	Gm6377	predicted gene 6377	622976	0.16499
20678	Sox5	SRY (sex determining region Y)-box 5	20678	0.165131
11501	Adam8	a disintegrin and metallopeptidase domain 8	11501	0.165145
100038949	Gm1979	predicted gene 1979	100038949	0.165812
19246	Ptpn1	protein tyrosine phosphatase, non-receptor type 1	19246	0.166546
224405	Cyyr1	cysteine and tyrosine-rich protein 1	224405	0.166546
16182	Il18r1	interleukin 18 receptor 1	16182	0.16765
71970	Zbed5	zinc finger, BED type containing 5	71970	0.16765
54376	Cacng3	calcium channel, voltage-dependent, gamma subunit 3	54376	0.167764
13112	Cyp3a11	cytochrome P450, family 3, subfamily a, polypeptide 11	13112	0.168609
12013	Bach1	BTB and CNC homology 1, basic leucine zipper transcription factor 1	12013	0.170142
12824	Col2a1	collagen, type II, alpha 1	12824	0.170142
320587	Tmem88b	transmembrane protein 88B	320587	0.170142
17158	Man2a1	mannosidase 2, alpha 1	17158	0.170592
230157	Tmeff1	transmembrane protein with EGF-like and two follistatin-like domains 1	230157	0.170712
319711	E230029C05Rik	RIKEN cDNA E230029C05 gene	319711	0.172116
12492	Scarb2	scavenger receptor class B, member 2	12492	0.173169
16402	Itga5	integrin alpha 5 (fibronectin receptor alpha)	16402	0.173169
19204	Ptafr	platelet-activating factor receptor	19204	0.173169
21426	Tfec	transcription factor EC	21426	0.173169
22278	Usf1	upstream transcription factor 1	22278	0.173169
64011	Nrgn	neurogranin	64011	0.173169
121022	Mrps6	mitochondrial ribosomal protein S6	121022	0.173169
606497	Otx2os1	orthodenticle homeobox 2 opposite strand 1	606497	0.173296
547176	Zc3h12b	zinc finger CCCH-type containing 12B	547176	0.173434
14118	Fbn1	fibrillin 1	14118	0.173672
14473	Gc	group specific component	14473	0.173672
22342	Lin7b	lin-7 homolog B (C. elegans)	22342	0.173672
22428	Dctn6	dynactin 6	22428	0.173672
23882	Gadd45g	growth arrest and DNA-damage-inducible 45 gamma	23882	0.173672
67311	Nanp	N-acetylneuraminic acid phosphatase	67311	0.173672
68420	Ankrd13a	ankyrin repeat domain 13a	68420	0.173672
232201	Arhgap25	Rho GTPase activating protein 25	232201	0.173672
100861755	Gm21190	predicted gene, 21190	100861755	0.173672
83961	Nrg4	neuregulin 4	83961	0.173866
12409	Cbr2	carbonyl reductase 2	12409	0.173979
20666	Sox11	SRY (sex determining region Y)-box 11	20666	0.173979
72012	1600020E01Rik	RIKEN cDNA 1600020E01 gene	72012	0.173979
74153	Uba7	ubiquitin-like modifier activating enzyme 7	74153	0.173979
213575	Dync2li1	dynein cytoplasmic 2 light intermediate chain 1	213575	0.173979
244071	Agbl1	ATP/GTP binding protein-like 1	244071	0.173979
269346	Slc28a2	solute carrier family 28 (sodium-coupled nucleoside transporter), member 2	269346	0.173979
243374	Gimap8	GTPase, IMAP family member 8	243374	0.174456
329851	Gm12530	predicted gene 12530	329851	0.174481
75712	Tmem14a	transmembrane protein 14A	75712	0.174512
11814	Apoc3	apolipoprotein C-III	11814	0.17565
14281	Fos	FBJ osteosarcoma oncogene	14281	0.17565
16867	Lhcgr	luteinizing hormone/choriogonadotropin receptor	16867	0.17565
54445	Unc93b1	unc-93 homolog B1 (C. elegans)	54445	0.17565
68082	Dusp19	dual specificity phosphatase 19	68082	0.17565
71690	Esm1	endothelial cell-specific molecule 1	71690	0.17565
240888	Gpr161	G protein-coupled receptor 161	240888	0.17565
245282	Apol10a	apolipoprotein L 10A	245282	0.17565
269799	Clec4a1	C-type lectin domain family 4, member a1	269799	0.17565
12839	Col9a1	collagen, type IX, alpha 1	12839	0.175779
56069	Il17b	interleukin 17B	56069	0.175857
21826	Thbs2	thrombospondin 2	21826	0.176216
72259	1700030M09Rik	RIKEN cDNA 1700030M09 gene	72259	0.176216
57816	Tesc	tescalcin	57816	0.17628
242642	Hpdl	4-hydroxyphenylpyruvate dioxygenase-like	242642	0.176876
433855	AI506816	expressed sequence AI506816	433855	0.176876
235435	Lctl	lactase-like	235435	0.177101
12606	Cebpa	CCAAT/enhancer binding protein (C/EBP), alpha	12606	0.177215
99571	Fgg	fibrinogen gamma chain	99571	0.177278
15458	Hpx	hemopexin	15458	0.177478
14198	Fhit	fragile histidine triad gene	14198	0.177733
18566	Pdcd1	programmed cell death 1	18566	0.177733
21897	Tlr1	toll-like receptor 1	21897	0.177733
53859	Map3k14	mitogen-activated protein kinase kinase kinase 14	53859	0.177733
55951	Mpc1	mitochondrial pyruvate carrier 1	55951	0.177733
56016	Hebp2	heme binding protein 2	56016	0.177733
68636	Fahd1	fumarylacetoacetate hydrolase domain containing 1	68636	0.177733
72578	2700054A10Rik	RIKEN cDNA 2700054A10 gene	72578	0.177733
74717	Spata17	spermatogenesis associated 17	74717	0.177733
76408	Abcc3	ATP-binding cassette, sub-family C (CFTR/MRP), member 3	76408	0.177733
78317	Ccdc88b	coiled-coil domain containing 88B	78317	0.177733
109198	6030407O03Rik	RIKEN cDNA 6030407O03 gene	109198	0.177733
216705	Clint1	clathrin interactor 1	216705	0.177733
233033	Samd4b	sterile alpha motif domain containing 4B	233033	0.177733
242126	Slc22a15	solute carrier family 22 (organic anion/cation transporter), member 15	242126	0.177733
252909	Vmn1r85	vomeronasal 1 receptor 85	252909	0.177733
15203	Heph	hephaestin	15203	0.178369
22682	Zfand5	zinc finger, AN1-type domain 5	22682	0.178369
19695	Reg3g	regenerating islet-derived 3 gamma	19695	0.179323
237831	Slc13a5	solute carrier family 13 (sodium-dependent citrate transporter), member 5	237831	0.179852
19305	Pex5	peroxisomal biogenesis factor 5	19305	0.18132
22295	Cdh23	cadherin 23 (otocadherin)	22295	0.181591
381680	Nxpe5	neurexophilin and PC-esterase domain family, member 5	381680	0.181591
21853	Timeless	timeless circadian clock 1	21853	0.18261
67702	Rnf149	ring finger protein 149	67702	0.18261
627626	Ptchd4	patched domain containing 4	627626	0.18261
66120	Fkbp11	FK506 binding protein 11	66120	0.18294
100502825	Rpl37rt	ribosomal protein L37, retrotransposed	100502825	0.183031
67216	Mboat2	membrane bound O-acyltransferase domain containing 2	67216	0.183102
233038	Nccrp1	non-specific cytotoxic cell receptor protein 1 homolog (zebrafish)	233038	0.183102
331011	E330023G01Rik	RIKEN cDNA E330023G01 gene	331011	0.183594
11991	Hnrnpd	heterogeneous nuclear ribonucleoprotein D	11991	0.183978
29816	Hip1r	huntingtin interacting protein 1 related	29816	0.186162
208908	Ccdc62	coiled-coil domain containing 62	208908	0.186973
230903	Fbxo44	F-box protein 44	230903	0.186973
12766	Cxcr3	chemokine (C-X-C motif) receptor 3	12766	0.18808
14261	Fmo1	flavin containing monooxygenase 1	14261	0.18808
14709	Gng8	guanine nucleotide binding protein (G protein), gamma 8	14709	0.18808
15200	Hbegf	heparin-binding EGF-like growth factor	15200	0.18808
20308	Ccl9	chemokine (C-C motif) ligand 9	20308	0.18808
54324	Arhgef5	Rho guanine nucleotide exchange factor (GEF) 5	54324	0.18808
55990	Fmo2	flavin containing monooxygenase 2	55990	0.18808
56336	B4galt5	UDP-Gal:betaGlcNAc beta 1,4-galactosyltransferase, polypeptide 5	56336	0.18808
59009	Sh3rf1	SH3 domain containing ring finger 1	59009	0.18808
66349	Atp5sl	ATP5S-like	66349	0.18808
69456	Commd10	COMM domain containing 10	69456	0.18808
71776	Tha1	threonine aldolase 1	71776	0.18808
100342	Fam46b	family with sequence similarity 46, member B	100342	0.18808
215280	Wipf1	WAS/WASL interacting protein family, member 1	215280	0.18808
217684	Susd6	sushi domain containing 6	217684	0.18808
232196	C87436	expressed sequence C87436	232196	0.18808
235106	Ntm	neurotrimin	235106	0.18808
243499	Lrrtm4	leucine rich repeat transmembrane neuronal 4	243499	0.18808
384309	Trim56	tripartite motif-containing 56	384309	0.18808
100043450	AA387883	expressed sequence AA387883	100043450	0.18808
16832	Ldhb	lactate dehydrogenase B	16832	0.188181
14824	Grn	granulin	14824	0.189313
236266	Alms1	Alstrom syndrome 1	236266	0.189701
277744	Gm694	predicted gene 694	277744	0.189701
81910	Rrbp1	ribosome binding protein 1	81910	0.190366
74435	Lrriq3	leucine-rich repeats and IQ motif containing 3	74435	0.190511
383619	Aim2	absent in melanoma 2	383619	0.191925
71336	Rbks	ribokinase	71336	0.192401
12145	Cxcr5	chemokine (C-X-C motif) receptor 5	12145	0.192547
12282	Hyou1	hypoxia up-regulated 1	12282	0.192547
13875	Erf	Ets2 repressor factor	13875	0.192547
21664	Phlda1	pleckstrin homology like domain, family A, member 1	21664	0.192933
75395	Hoxb5os	homeobox B5 and homeobox B6, opposite strand	75395	0.19406
76457	Ccdc134	coiled-coil domain containing 134	76457	0.19406
20848	Stat3	signal transducer and activator of transcription 3	20848	0.194801
23957	Nr0b2	nuclear receptor subfamily 0, group B, member 2	23957	0.194801
105348	Golm1	golgi membrane protein 1	105348	0.194801
215194	Kri1	KRI1 homolog	215194	0.195297
56405	Dusp14	dual specificity phosphatase 14	56405	0.196566
78174	Cox7b2	cytochrome c oxidase subunit VIIb2	78174	0.196766
277203	Tm4sf19	transmembrane 4 L six family member 19	277203	0.19811
83768	Dpp7	dipeptidylpeptidase 7	83768	0.199388
637515	Nlrp1b	NLR family, pyrin domain containing 1B	637515	0.199388
381677	Vgf	VGF nerve growth factor inducible	381677	0.199411
70134	2210011C24Rik	RIKEN cDNA 2210011C24 gene	70134	0.200562
434147	D930028M14Rik	RIKEN cDNA D930028M14 gene	434147	0.200605
17448	Mdh2	malate dehydrogenase 2, NAD (mitochondrial)	17448	0.201335
234267	Gpm6a	glycoprotein m6a	234267	0.201335
68644	Abhd14a	abhydrolase domain containing 14A	68644	0.201451
20701	Serpina1b	serine (or cysteine) preptidase inhibitor, clade A, member 1B	20701	0.202311
66904	Pccb	propionyl Coenzyme A carboxylase, beta polypeptide	66904	0.202311
70123	2210013O21Rik	RIKEN cDNA 2210013O21 gene	70123	0.202311
73338	Itpripl1	inositol 1,4,5-triphosphate receptor interacting protein-like 1	73338	0.202311
230815	Man1c1	mannosidase, alpha, class 1C, member 1	230815	0.202311
68342	Ndufb10	NADH dehydrogenase (ubiquinone) 1 beta subcomplex, 10	68342	0.20266
194908	Pld6	phospholipase D family, member 6	194908	0.202855
14573	Gdnf	glial cell line derived neurotrophic factor	14573	0.202991
21952	Tnni1	troponin I, skeletal, slow 1	21952	0.202991
67017	Fam210b	family with sequence similarity 210, member B	67017	0.202991
237523	Ptprq	protein tyrosine phosphatase, receptor type, Q	237523	0.202991
319942	A530016L24Rik	RIKEN cDNA A530016L24 gene	319942	0.204612
320207	Pik3r5	phosphoinositide-3-kinase, regulatory subunit 5, p101	320207	0.204612
27984	Efhd2	EF hand domain containing 2	27984	0.20483
16005	Igfals	insulin-like growth factor binding protein, acid labile subunit	16005	0.20519
17948	Naip2	NLR family, apoptosis inhibitory protein 2	17948	0.20519
70988	4931428L18Rik	RIKEN cDNA 4931428L18 gene	70988	0.20519
244233	Cd163l1	CD163 molecule-like 1	244233	0.20519
20262	Stmn3	stathmin-like 3	20262	0.205614
16430	Stt3a	STT3, subunit of the oligosaccharyltransferase complex, homolog A (S. cerevisiae)	16430	0.206252
232970	Phldb3	pleckstrin homology like domain, family B, member 3	232970	0.206349
14622	Gjb5	gap junction protein, beta 5	14622	0.207562
18166	Npy1r	neuropeptide Y receptor Y1	18166	0.207562
105855	Nckap1l	NCK associated protein 1 like	105855	0.2085
14782	Gsr	glutathione reductase	14782	0.209259
17926	Myoc	myocilin	17926	0.209259
80884	Maged2	melanoma antigen, family D, 2	80884	0.209259
109700	Itga1	integrin alpha 1	109700	0.209259
216345	Zfc3h1	zinc finger, C3H1-type containing	216345	0.209259
12504	Cd4	CD4 antigen	12504	0.209886
319184	Hist1h2bk	histone cluster 1, H2bk	319184	0.209886
53379	Hnrnpa2b1	heterogeneous nuclear ribonucleoprotein A2/B1	53379	0.21075
52430	Echdc2	enoyl Coenzyme A hydratase domain containing 2	52430	0.210856
19668	Rbpjl	recombination signal binding protein for immunoglobulin kappa J region-like	19668	0.211176
54637	Praf2	PRA1 domain family 2	54637	0.211402
73737	1110008P14Rik	RIKEN cDNA 1110008P14 gene	73737	0.211402
225870	Rin1	Ras and Rab interactor 1	225870	0.211479
382571	Kcnf1	potassium voltage-gated channel, subfamily F, member 1	382571	0.211479
104027	Synpo	synaptopodin	104027	0.212363
21922	Clec3b	C-type lectin domain family 3, member b	21922	0.212392
13244	Degs1	delta(4)-desaturase, sphingolipid 1	13244	0.213751
12722	Clca3a1	chloride channel accessory 3A1	12722	0.214192
12827	Col4a2	collagen, type IV, alpha 2	12827	0.214192
12977	Csf1	colony stimulating factor 1 (macrophage)	12977	0.214192
15284	Hlx	H2.0-like homeobox	15284	0.214192
17906	Myl2	myosin, light polypeptide 2, regulatory, cardiac, slow	17906	0.214192
18582	Pde6d	phosphodiesterase 6D, cGMP-specific, rod, delta	18582	0.214192
21683	Tecta	tectorin alpha	21683	0.214192
21846	Tie1	tyrosine kinase with immunoglobulin-like and EGF-like domains 1	21846	0.214192
53608	Map3k6	mitogen-activated protein kinase kinase kinase 6	53608	0.214192
54369	Nme6	NME/NM23 nucleoside diphosphate kinase 6	54369	0.214192
56086	Set	SET nuclear oncogene	56086	0.214192
56373	Cpb2	carboxypeptidase B2 (plasma)	56373	0.214192
67593	4930519G04Rik	RIKEN cDNA 4930519G04 gene	67593	0.214192
68867	Rnf122	ring finger protein 122	68867	0.214192
71416	5430425K12Rik	RIKEN cDNA 5430425K12 gene	71416	0.214192
76815	Calcoco2	calcium binding and coiled-coil domain 2	76815	0.214192
106407	Slc51a	solute carrier family 51, alpha subunit	106407	0.214192
108124	Napa	N-ethylmaleimide sensitive fusion protein attachment protein alpha	108124	0.214192
231130	Tnip2	TNFAIP3 interacting protein 2	231130	0.214192
242608	Podn	podocan	242608	0.214192
326619	Hist1h4a	histone cluster 1, H4a	326619	0.214192
329738	Aknad1	AKNA domain containing 1	329738	0.214192
493800	9330162012Rik	cDNA RIKEN 9330162012 gene	493800	0.214192
636808	Cntnap5a	contactin associated protein-like 5A	636808	0.214192
381418	Ctxn2	cortexin 2	381418	0.215609
13202	Ddt	D-dopachrome tautomerase	13202	0.216103
69993	Chn2	chimerin 2	69993	0.216103
234135	Whsc1l1	Wolf-Hirschhorn syndrome candidate 1-like 1 (human)	234135	0.216103
252838	Tox	thymocyte selection-associated high mobility group box	252838	0.216103
327954	Dnah2	dynein, axonemal, heavy chain 2	327954	0.216103
12349	Car2	carbonic anhydrase 2	12349	0.21638
435145	Shisa8	shisa family member 8	435145	0.216903
52150	Kcnk6	potassium inwardly-rectifying channel, subfamily K, member 6	52150	0.217173
12293	Cacna2d1	calcium channel, voltage-dependent, alpha2/delta subunit 1	12293	0.217486
17387	Mmp14	matrix metallopeptidase 14 (membrane-inserted)	17387	0.217486
109361	D730005E14Rik	RIKEN cDNA D730005E14 gene	109361	0.217694
21983	Tpbg	trophoblast glycoprotein	21983	0.219555
12234	Btrc	beta-transducin repeat containing protein	12234	0.221097
27224	Tceb3	transcription elongation factor B (SIII), polypeptide 3	27224	0.221097
217149	Cisd3	CDGSH iron sulfur domain 3	217149	0.221097
100504267	Trp53cor1	tumor protein p53 pathway corepressor 1	100504267	0.221097
26459	Slc27a5	solute carrier family 27 (fatty acid transporter), member 5	26459	0.22115
67149	Nkain1	Na+/K+ transporting ATPase interacting 1	67149	0.22115
245536	Gm614	predicted gene 614	245536	0.22115
13486	Dr1	down-regulator of transcription 1	13486	0.22239
14077	Fabp3	fatty acid binding protein 3, muscle and heart	14077	0.22239
17000	Ltbr	lymphotoxin B receptor	17000	0.22239
381549	Zfp69	zinc finger protein 69	381549	0.22239
194268	9930104L06Rik	RIKEN cDNA 9930104L06 gene	194268	0.222675
226409	Zranb3	zinc finger, RAN-binding domain containing 3	226409	0.222675
665622	Hist1h2br	histone cluster 1 H2br	665622	0.222675
17287	Mep1a	meprin 1 alpha	17287	0.222827
106326	Osbpl11	oxysterol binding protein-like 11	106326	0.222942
19144	Klk6	kallikrein related-peptidase 6	19144	0.22327
319177	Hist1h2ba	histone cluster 1, H2ba	319177	0.22327
56496	Tspan6	tetraspanin 6	56496	0.223354
72500	Ier5l	immediate early response 5-like	72500	0.223354
209478	Tbc1d12	TBC1D12: TBC1 domain family, member 12	209478	0.223764
16211	Kpnb1	karyopherin (importin) beta 1	16211	0.224741
14472	Gbx2	gastrulation brain homeobox 2	14472	0.225774
13043	Cttn	cortactin	13043	0.227749
17256	Mea1	male enhanced antigen 1	17256	0.227749
23888	Gpc6	glypican 6	23888	0.227749
54353	Skap2	src family associated phosphoprotein 2	54353	0.227749
71865	Fbxo30	F-box protein 30	71865	0.227749
77994	Mir99ahg	Mir99a and Mirlet7c-1 host gene (non-protein coding)	77994	0.227749
80985	Trim44	tripartite motif-containing 44	80985	0.227749
242022	Frem2	Fras1 related extracellular matrix protein 2	242022	0.227749
270004	Foxi2	forkhead box I2	270004	0.227749
223433	Fam105a	family with sequence similarity 105, member A	223433	0.22789
233979	Tpcn2	two pore segment channel 2	233979	0.227949
18802	Plcd4	phospholipase C, delta 4	18802	0.229015
402767	A830052D11Rik	RIKEN cDNA A830052D11 gene	402767	0.229015
14659	Glrp1	glutamine repeat protein 1	14659	0.23004
20613	Snai1	snail family zinc finger 1	20613	0.23004
30949	Lcmt1	leucine carboxyl methyltransferase 1	30949	0.23004
78339	Ttyh3	tweety family member 3	78339	0.23004
80877	Lrba	LPS-responsive beige-like anchor	80877	0.23004
110385	Pde4c	phosphodiesterase 4C, cAMP specific	110385	0.23004
263876	Spata2	spermatogenesis associated 2	263876	0.23004
330385	9530026P05Rik	RIKEN cDNA 9530026P05 gene	330385	0.23004
171530	Ucn2	urocortin 2	171530	0.230076
14615	Gjc1	gap junction protein, gamma 1	14615	0.231296
68611	Mrpl28	mitochondrial ribosomal protein L28	68611	0.231945
70646	Naa30	N(alpha)-acetyltransferase 30, NatC catalytic subunit	70646	0.231945
11816	Apoe	apolipoprotein E	11816	0.231984
67065	Polr3d	polymerase (RNA) III (DNA directed) polypeptide D	67065	0.231984
14739	S1pr2	sphingosine-1-phosphate receptor 2	14739	0.232168
16598	Klf2	Kruppel-like factor 2 (lung)	16598	0.232168
17260	Mef2c	myocyte enhancer factor 2C	17260	0.232168
18030	Nfil3	nuclear factor, interleukin 3, regulated	18030	0.232168
54153	Rasa4	RAS p21 protein activator 4	54153	0.232168
66648	Tpgs2	tubulin polyglutamylase complex subunit 2	66648	0.232168
67971	Tppp3	tubulin polymerization-promoting protein family member 3	67971	0.232168
70357	Kcnip1	Kv channel-interacting protein 1	70357	0.232168
72693	Zcchc12	zinc finger, CCHC domain containing 12	72693	0.232168
104759	Pld4	phospholipase D family, member 4	104759	0.232168
268420	Alkbh5	alkB homolog 5, RNA demethylase	268420	0.232168
20637	Snrnp70	small nuclear ribonucleoprotein 70 (U1)	20637	0.23295
27060	Tcirg1	T cell, immune regulator 1, ATPase, H+ transporting, lysosomal V0 protein A3	27060	0.23295
66128	Mrps36	mitochondrial ribosomal protein S36	66128	0.23295
399558	Flrt2	fibronectin leucine rich transmembrane protein 2	399558	0.23295
63873	Trpv4	transient receptor potential cation channel, subfamily V, member 4	63873	0.233701
246049	Slc36a2	solute carrier family 36 (proton/amino acid symporter), member 2	246049	0.233701
545938	Zfp607a	zinc finger protein 607A	545938	0.233804
16649	Kpna4	karyopherin (importin) alpha 4	16649	0.234343
12502	Cd3g	CD3 antigen, gamma polypeptide	12502	0.234518
12759	Clu	clusterin	12759	0.234518
12859	Cox5b	cytochrome c oxidase subunit Vb	12859	0.234518
16197	Il7r	interleukin 7 receptor	16197	0.234518
20017	Polr1b	polymerase (RNA) I polypeptide B	20017	0.234518
20227	Sart1	squamous cell carcinoma antigen recognized by T cells 1	20227	0.234518
68311	Lypd2	Ly6/Plaur domain containing 2	68311	0.234518
140743	Rem2	rad and gem related GTP binding protein 2	140743	0.234518
224826	Ubr2	ubiquitin protein ligase E3 component n-recognin 2	224826	0.234518
231602	P2rx2	purinergic receptor P2X, ligand-gated ion channel, 2	231602	0.234518
233011	Itpkc	inositol 1,4,5-trisphosphate 3-kinase C	233011	0.234518
233537	Gdpd4	glycerophosphodiester phosphodiesterase domain containing 4	233537	0.234518
278097	Armcx6	armadillo repeat containing, X-linked 6	278097	0.234518
319480	Itga11	integrin alpha 11	319480	0.234518
380713	Scarf1	scavenger receptor class F, member 1	380713	0.234518
72386	2610035D17Rik	RIKEN cDNA 2610035D17 gene	72386	0.234625
52118	Pvr	poliovirus receptor	52118	0.23485
12700	Cish	cytokine inducible SH2-containing protein	12700	0.234876
17474	Clec4d	C-type lectin domain family 4, member d	17474	0.235776
235674	Acaa1b	acetyl-Coenzyme A acyltransferase 1B	235674	0.235935
11812	Apoc1	apolipoprotein C-I	11812	0.236441
228966	Ppp1r3d	protein phosphatase 1, regulatory subunit 3D	228966	0.236441
72008	Zfyve19	zinc finger, FYVE domain containing 19	72008	0.23749
109212	Fam64a	family with sequence similarity 64, member A	109212	0.237495
67731	Fbxo32	F-box protein 32	67731	0.23814
72898	Asphd2	aspartate beta-hydroxylase domain containing 2	72898	0.23814
229228	Nudt6	nudix (nucleoside diphosphate linked moiety X)-type motif 6	229228	0.23814
237091	Lhfpl1	lipoma HMGIC fusion partner-like 1	237091	0.23814
331026	Gmppb	GDP-mannose pyrophosphorylase B	331026	0.23814
14871	Gstt1	glutathione S-transferase, theta 1	14871	0.238437
665186	Gm7534	predicted gene 7534	665186	0.238437
11352	Abl2	v-abl Abelson murine leukemia viral oncogene 2 (arg, Abelson-related gene)	11352	0.238838
13709	Elf1	E74-like factor 1	13709	0.238921
101122	Rpusd3	RNA pseudouridylate synthase domain containing 3	101122	0.238921
20442	St3gal1	ST3 beta-galactoside alpha-2,3-sialyltransferase 1	20442	0.239233
70439	Taf15	TATA-box binding protein associated factor 15	70439	0.239416
68161	A930005H10Rik	RIKEN cDNA A930005H10 gene	68161	0.239739
12826	Col4a1	collagen, type IV, alpha 1	12826	0.239837
78388	Mvp	major vault protein	78388	0.239837
12053	Bcl6	B cell leukemia/lymphoma 6	12053	0.24124
14859	Gsta3	glutathione S-transferase, alpha 3	14859	0.24124
16009	Igfbp3	insulin-like growth factor binding protein 3	16009	0.24124
23790	Coro1c	coronin, actin binding protein 1C	23790	0.24124
68554	Cebpzos	CCAAT/enhancer binding protein (C/EBP), zeta, opposite strand	68554	0.24124
69002	1500026H17Rik	RIKEN cDNA 1500026H17 gene	69002	0.24124
71775	1300017J02Rik	RIKEN cDNA 1300017J02 gene	71775	0.24124
73121	Rflna	refilin A	73121	0.24124
225998	Rorb	RAR-related orphan receptor beta	225998	0.24124
234072	Adprhl1	ADP-ribosylhydrolase like 1	234072	0.24124
12655	Chil3	chitinase-like 3	12655	0.241447
328953	Gm5095	predicted gene 5095	328953	0.241461
380840	Lyrm4	LYR motif containing 4	380840	0.241461
14200	Fhl2	four and a half LIM domains 2	14200	0.241692
19046	Ppp1cb	protein phosphatase 1, catalytic subunit, beta isoform	19046	0.241692
22668	Sf1	splicing factor 1	22668	0.241692
29875	Iqgap1	IQ motif containing GTPase activating protein 1	29875	0.241692
67899	Cmc1	COX assembly mitochondrial protein 1	67899	0.241692
271639	Adcy10	adenylate cyclase 10	271639	0.241692
22143	Tuba1b	tubulin, alpha 1B	22143	0.241836
214855	Arid5a	AT rich interactive domain 5A (MRF1-like)	214855	0.241836
76137	Mcur1	mitochondrial calcium uniporter regulator 1	76137	0.242319
76640	1700113H08Rik	RIKEN cDNA 1700113H08 gene	76640	0.242319
83408	Gimap3	GTPase, IMAP family member 3	83408	0.242319
100855	Tbc1d14	TBC1 domain family, member 14	100855	0.242319
116903	Calcb	calcitonin-related polypeptide, beta	116903	0.242319
230770	Tmem39b	transmembrane protein 39b	230770	0.242319
233879	Asphd1	aspartate beta-hydroxylase domain containing 1	233879	0.242319
11863	Arnt	aryl hydrocarbon receptor nuclear translocator	11863	0.242678
17836	Mug1	murinoglobulin 1	17836	0.242678
24059	Slco2a1	solute carrier organic anion transporter family, member 2a1	24059	0.242678
50794	Klf13	Kruppel-like factor 13	50794	0.242678
69634	Clybl	citrate lyase beta like	69634	0.242678
73046	Glrx5	glutaredoxin 5	73046	0.242678
75161	4930544M13Rik	RIKEN cDNA 4930544M13 gene	75161	0.242678
108653	Rimklb	ribosomal modification protein rimK-like family member B	108653	0.242678
217138	Prr15l	proline rich 15-like	217138	0.242678
319800	Slc22a30	solute carrier family 22, member 30	319800	0.242678
320163	4930525G20Rik	RIKEN cDNA 4930525G20 gene	320163	0.242678
65102	Nif3l1	Ngg1 interacting factor 3-like 1 (S. pombe)	65102	0.243718
319622	Itpripl2	inositol 1,4,5-triphosphate receptor interacting protein-like 2	319622	0.243718
15384	Hnrnpab	heterogeneous nuclear ribonucleoprotein A/B	15384	0.243742
17057	Klrb1a	killer cell lectin-like receptor subfamily B member 1A	17057	0.243742
18572	Pdcd11	programmed cell death 11	18572	0.243742
225745	Haus1	HAUS augmin-like complex, subunit 1	225745	0.243742
11842	Arf3	ADP-ribosylation factor 3	11842	0.244177
69306	Efcab9	EF-hand calcium binding domain 9	69306	0.244177
225887	Ndufs8	NADH dehydrogenase (ubiquinone) Fe-S protein 8	225887	0.244177
384061	Fndc5	fibronectin type III domain containing 5	384061	0.244177
329716	BC107364	cDNA sequence BC107364	329716	0.245285
11958	Atp5k	ATP synthase, H+ transporting, mitochondrial F1F0 complex, subunit E	11958	0.245628
13430	Dnm2	dynamin 2	13430	0.245628
18705	Pik3c2g	phosphatidylinositol 3-kinase, C2 domain containing, gamma polypeptide	18705	0.245628
20148	Dhrs3	dehydrogenase/reductase (SDR family) member 3	20148	0.245628
20420	Shd	src homology 2 domain-containing transforming protein D	20420	0.245628
60504	Il21r	interleukin 21 receptor	60504	0.245628
69928	Apitd1	apoptosis-inducing, TAF9-like domain 1	69928	0.245628
71238	Sdhaf3	succinate dehydrogenase complex assembly factor 3	71238	0.245628
78373	Nudt17	nudix (nucleoside diphosphate linked moiety X)-type motif 17	78373	0.245628
192187	Stab1	stabilin 1	192187	0.245628
228775	Trib3	tribbles pseudokinase 3	228775	0.245628
233571	P2ry6	pyrimidinergic receptor P2Y, G-protein coupled, 6	233571	0.245628
626316	Zfp987	zinc finger protein 987	626316	0.245628
233908	Fus	fused in sarcoma	233908	0.245869
11607	Agtr1a	angiotensin II receptor, type 1a	11607	0.245885
16776	Lama5	laminin, alpha 5	16776	0.247334
17133	Maff	v-maf musculoaponeurotic fibrosarcoma oncogene family, protein F (avian)	17133	0.247334
19324	Rab1a	RAB1A, member RAS oncogene family	19324	0.247334
66198	Them5	thioesterase superfamily member 5	66198	0.247334
70807	Arrdc2	arrestin domain containing 2	70807	0.247334
214766	Mmp21	matrix metallopeptidase 21	214766	0.247334
216877	Dhx33	DEAH (Asp-Glu-Ala-His) box polypeptide 33	216877	0.247334
229791	Plppr4	phospholipid phosphatase related 4	229791	0.247334
243846	Ccdc9	coiled-coil domain containing 9	243846	0.247334
73720	Cst6	cystatin E/M	73720	0.248087
26374	Rfwd2	ring finger and WD repeat domain 2	26374	0.248141
56748	Nfu1	NFU1 iron-sulfur cluster scaffold	56748	0.248141
76332	Cog2	component of oligomeric golgi complex 2	76332	0.249477
14525	Gcsam	germinal center associated, signaling and motility	14525	0.249933
26433	Plod3	procollagen-lysine, 2-oxoglutarate 5-dioxygenase 3	26433	0.249933
66970	Ssbp2	single-stranded DNA binding protein 2	66970	0.249933
67569	Mgat4c	MGAT4 family, member C	67569	0.249933
72185	Dbndd1	dysbindin (dystrobrevin binding protein 1) domain containing 1	72185	0.249933
211945	Plekhh1	pleckstrin homology domain containing, family H (with MyTH4 domain) member 1	211945	0.249933
245945	Rbm47	RNA binding motif protein 47	245945	0.249933
382543	Ankfn1	ankyrin-repeat and fibronectin type III domain containing 1	382543	0.249933
414116	D630024D03Rik	RIKEN cDNA D630024D03 gene	414116	0.249933
80750	N4bp1	NEDD4 binding protein 1	80750	0.25011
546144	Wdr72	WD repeat domain 72	546144	0.250165
26416	Mapk14	mitogen-activated protein kinase 14	26416	0.25092
29861	Dpf1	D4, zinc and double PHD fingers family 1	29861	0.251042
22139	Ttr	transthyretin	22139	0.251091
83766	Actl6b	actin-like 6B	83766	0.251091
67373	2210010C04Rik	RIKEN cDNA 2210010C04 gene	67373	0.251364
18992	Pou3f2	POU domain, class 3, transcription factor 2	18992	0.251531
66366	Ergic3	ERGIC and golgi 3	66366	0.251907
244646	Pkd1l3	polycystic kidney disease 1 like 3	244646	0.252832
11517	Adcyap1r1	adenylate cyclase activating polypeptide 1 receptor 1	11517	0.253555
11440	Chrna6	cholinergic receptor, nicotinic, alpha polypeptide 6	11440	0.253661
17898	Myl7	myosin, light polypeptide 7, regulatory	17898	0.253661
18789	Papola	poly (A) polymerase alpha	18789	0.253661
66773	Gm17019	predicted gene 17019	66773	0.253661
320865	Cdh18	cadherin 18	320865	0.253661
215446	Entpd3	ectonucleoside triphosphate diphosphohydrolase 3	215446	0.253749
233651	Dchs1	dachsous 1 (Drosophila)	233651	0.253823
58894	Zfp862-ps	zinc finger protein 862, pseudogene	58894	0.25403
11717	Ampd3	adenosine monophosphate deaminase 3	11717	0.254241
17883	Myh3	myosin, heavy polypeptide 3, skeletal muscle, embryonic	17883	0.254241
56078	Car5b	carbonic anhydrase 5b, mitochondrial	56078	0.254241
64454	Slc5a4b	solute carrier family 5 (neutral amino acid transporters, system A), member 4b	64454	0.254241
216976	BC030499	cDNA sequence BC030499	216976	0.254241
26556	Homer1	homer scaffolding protein 1	26556	0.254392
13844	Ephb2	Eph receptor B2	13844	0.254557
67135	Bpifa5	BPI fold containing family A, member 5	67135	0.254557
235135	Tmem45b	transmembrane protein 45b	235135	0.255037
21937	Tnfrsf1a	tumor necrosis factor receptor superfamily, member 1a	21937	0.255451
330721	Nek5	NIMA (never in mitosis gene a)-related expressed kinase 5	330721	0.256194
17135	Mafk	v-maf musculoaponeurotic fibrosarcoma oncogene family, protein K (avian)	17135	0.25639
67865	Rgs10	regulator of G-protein signalling 10	67865	0.25639
16184	Il2ra	interleukin 2 receptor, alpha chain	16184	0.256416
23908	Hs2st1	heparan sulfate 2-O-sulfotransferase 1	23908	0.256501
215951	Lace1	lactation elevated 1	215951	0.256501
628693	Gm6904	predicted gene 6904	628693	0.256501
18141	Nup50	nucleoporin 50	18141	0.256742
19664	Rbpj	recombination signal binding protein for immunoglobulin kappa J region	19664	0.256742
21941	Tnfrsf8	tumor necrosis factor receptor superfamily, member 8	21941	0.256742
106861	Abhd3	abhydrolase domain containing 3	106861	0.256742
320135	BC049715	cDNA sequence BC049715	320135	0.256742
231464	Cnot6l	CCR4-NOT transcription complex, subunit 6-like	231464	0.257418
11994	Pcdh15	protocadherin 15	11994	0.258375
20847	Stat2	signal transducer and activator of transcription 2	20847	0.258375
69550	Bst2	bone marrow stromal cell antigen 2	69550	0.258768
100294583	Fam150b	family with sequence similarity 150, member B	100294583	0.258768
140904	Caln1	calneuron 1	140904	0.25877
53417	Hif3a	hypoxia inducible factor 3, alpha subunit	53417	0.258929
76161	Lamp5	lysosomal-associated membrane protein family, member 5	76161	0.258929
30937	Lmcd1	LIM and cysteine-rich domains 1	30937	0.259481
317758	Gimap9	GTPase, IMAP family member 9	317758	0.259481
381678	Zcwpw1	zinc finger, CW type with PWWP domain 1	381678	0.25965
11502	Adam9	a disintegrin and metallopeptidase domain 9 (meltrin gamma)	11502	0.259885
68734	Smek1	SMEK homolog 1, suppressor of mek1 (Dictyostelium)	68734	0.260124
233222	Mrgpra3	MAS-related GPR, member A3	233222	0.260124
68695	Hddc3	HD domain containing 3	68695	0.260782
72043	Sulf2	sulfatase 2	72043	0.260782
107321	Lpxn	leupaxin	107321	0.260782
230598	Nrd1	nardilysin, N-arginine dibasic convertase, NRD convertase 1	230598	0.260782
387524	Znrf2	zinc and ring finger 2	387524	0.260782
625360	BC147527	cDNA sequence BC147527	625360	0.260782
12317	Calr	calreticulin	12317	0.26123
20405	Sh3gl1	SH3-domain GRB2-like 1	20405	0.26123
76826	Nubpl	nucleotide binding protein-like	76826	0.26123
109082	Fbxw17	F-box and WD-40 domain protein 17	109082	0.26123
170745	Xpnpep2	X-prolyl aminopeptidase (aminopeptidase P) 2, membrane-bound	170745	0.26123
329908	Usp24	ubiquitin specific peptidase 24	329908	0.26123
18124	Nr4a3	nuclear receptor subfamily 4, group A, member 3	18124	0.261377
20360	Sema6c	sema domain, transmembrane domain (TM), and cytoplasmic domain, (semaphorin) 6C	20360	0.261377
67956	Kmt5a	lysine methyltransferase 5A	67956	0.261982
384059	Tlr12	toll-like receptor 12	384059	0.261982
214951	Rhbdl1	rhomboid, veinlet-like 1 (Drosophila)	214951	0.263285
18553	Pcsk6	proprotein convertase subtilisin/kexin type 6	18553	0.263389
19401	Rara	retinoic acid receptor, alpha	19401	0.263389
20530	Slc31a2	solute carrier family 31, member 2	20530	0.263389
52538	Acaa2	acetyl-Coenzyme A acyltransferase 2 (mitochondrial 3-oxoacyl-Coenzyme A thiolase)	52538	0.263389
66916	Ndufb7	NADH dehydrogenase (ubiquinone) 1 beta subcomplex, 7	66916	0.263389
76491	Abhd14b	abhydrolase domain containing 14b	76491	0.263389
192176	Flna	filamin, alpha	192176	0.263389
319187	Hist1h2bn	histone cluster 1, H2bn	319187	0.263389
329872	Frem1	Fras1 related extracellular matrix protein 1	329872	0.263389
544963	Iqgap2	IQ motif containing GTPase activating protein 2	544963	0.263389
16426	Itih3	inter-alpha trypsin inhibitor, heavy chain 3	16426	0.263745
28080	Atp5o	ATP synthase, H+ transporting, mitochondrial F1 complex, O subunit	28080	0.264952
67705	1810058I24Rik	RIKEN cDNA 1810058I24 gene	67705	0.265816
319997	A630001G21Rik	RIKEN cDNA A630001G21 gene	319997	0.265973
78088	Sowahb	sosondowah ankyrin repeat domain family member B	78088	0.266136
17533	Mrc1	mannose receptor, C type 1	17533	0.267672
246703	Apoa1bp	apolipoprotein A-I binding protein	246703	0.267672
320438	Alg6	asparagine-linked glycosylation 6 (alpha-1,3,-glucosyltransferase)	320438	0.267672
59079	Erbin	Erbb2 interacting protein	59079	0.268378
74120	Zfp263	zinc finger protein 263	74120	0.268378
94089	Trim7	tripartite motif-containing 7	94089	0.268378
214854	Neurl3	neuralized E3 ubiquitin protein ligase 3	214854	0.268378
268822	Adck5	aarF domain containing kinase 5	268822	0.268378
54598	Calcrl	calcitonin receptor-like	54598	0.268391
100503460	Gm19705	predicted gene, 19705	100503460	0.268391
218699	Pxk	PX domain containing serine/threonine kinase	218699	0.268424
229603	Otud7b	OTU domain containing 7B	229603	0.268424
269423	Abhd18	abhydrolase domain containing 18	269423	0.268424
625785	Gm6623	akirin 1 pseudogene	625785	0.268424
11303	Abca1	ATP-binding cassette, sub-family A (ABC1), member 1	11303	0.268651
17888	Myh6	myosin, heavy polypeptide 6, cardiac muscle, alpha	17888	0.268651
54156	Egfl6	EGF-like-domain, multiple 6	54156	0.268651
66757	Adat2	adenosine deaminase, tRNA-specific 2	66757	0.268651
67063	Tmem246	transmembrane protein 246	67063	0.268651
68927	Ptcd2	pentatricopeptide repeat domain 2	68927	0.268651
208650	Cblb	Casitas B-lineage lymphoma b	208650	0.268651
329371	Dbhos	dopamine beta hydroxylase, opposite strand	329371	0.268651
628444	Vmn2r59	vomeronasal 2, receptor 59	628444	0.268651
26385	Grk6	G protein-coupled receptor kinase 6	26385	0.268973
16337	Insr	insulin receptor	16337	0.269246
66144	Atp6v1f	ATPase, H+ transporting, lysosomal V1 subunit F	66144	0.269246
71724	Aox3	aldehyde oxidase 3	71724	0.269246
72135	Pygo1	pygopus 1	72135	0.269246
100041874	Gm3558	predicted gene 3558	100041874	0.269246
67549	Gpr89	G protein-coupled receptor 89	67549	0.269273
11818	Apoh	apolipoprotein H	11818	0.269519
16521	Kcnj5	potassium inwardly-rectifying channel, subfamily J, member 5	16521	0.270228
66617	Ntmt1	N-terminal Xaa-Pro-Lys N-methyltransferase 1	66617	0.270914
100038570	Gm11744	predicted gene 11744	100038570	0.270914
75234	Rnf19b	ring finger protein 19B	75234	0.270919
74369	Mei1	meiotic double-stranded break formation protein 1	74369	0.27131
22637	Zap70	zeta-chain (TCR) associated protein kinase	22637	0.271687
70316	Ndufab1	NADH dehydrogenase (ubiquinone) 1, alpha/beta subcomplex, 1	70316	0.271687
68039	Nmb	neuromedin B	68039	0.272228
69736	Nup37	nucleoporin 37	69736	0.272228
14630	Gclm	glutamate-cysteine ligase, modifier subunit	14630	0.273514
56294	Ptpn9	protein tyrosine phosphatase, non-receptor type 9	56294	0.273514
170744	Tlr8	toll-like receptor 8	170744	0.273514
208372	Asb18	ankyrin repeat and SOCS box-containing 18	208372	0.273769
270198	Pfkfb4	6-phosphofructo-2-kinase/fructose-2,6-biphosphatase 4	270198	0.273769
18755	Prkch	protein kinase C, eta	18755	0.274006
100568459	Bc1	brain cytoplasmic RNA 1	100568459	0.274006
218763	Lrrc3b	leucine rich repeat containing 3B	218763	0.275106
21356	Tapbp	TAP binding protein	21356	0.275679
21924	Tnnc1	troponin C, cardiac/slow skeletal	21924	0.275679
21960	Tnr	tenascin R	21960	0.275679
57266	Cxcl14	chemokine (C-X-C motif) ligand 14	57266	0.275679
57373	Akip1	A kinase (PRKA) interacting protein 1	57373	0.275679
84506	Hamp	hepcidin antimicrobial peptide	84506	0.275679
226652	Arhgap30	Rho GTPase activating protein 30	226652	0.275679
228858	Gdap1l1	ganglioside-induced differentiation-associated protein 1-like 1	228858	0.275679
230806	Aim1l	absent in melanoma 1-like	230806	0.275679
72054	Cyp4f18	cytochrome P450, family 4, subfamily f, polypeptide 18	72054	0.275956
408022	Primpol	primase and polymerase (DNA-directed)	408022	0.275991
20652	Soat1	sterol O-acyltransferase 1	20652	0.276601
15212	Hexb	hexosaminidase B	15212	0.276962
234366	Gatad2a	GATA zinc finger domain containing 2A	234366	0.276962
20874	Slk	STE20-like kinase	20874	0.277933
68128	Fam120aos	family with sequence similarity 120A, opposite strand	68128	0.278796
11936	Fxyd2	FXYD domain-containing ion transport regulator 2	11936	0.279617
58909	Fam13a	family with sequence similarity 13, member A	58909	0.279821
105171	Arrdc3	arrestin domain containing 3	105171	0.280485
69608	Sec24d	Sec24 related gene family, member D (S. cerevisiae)	69608	0.28154
378937	Lrrc24	leucine rich repeat containing 24	378937	0.281558
103554	Psme4	proteasome (prosome, macropain) activator subunit 4	103554	0.282484
18857	Pmp2	peripheral myelin protein 2	18857	0.2836
22123	Psmd3	proteasome (prosome, macropain) 26S subunit, non-ATPase, 3	22123	0.284139
252870	Usp7	ubiquitin specific peptidase 7	252870	0.284139
18071	Nhlh1	nescient helix loop helix 1	18071	0.284215
18673	Phb	prohibitin	18673	0.284353
20378	Frzb	frizzled-related protein	20378	0.284432
26987	Eif4e2	eukaryotic translation initiation factor 4E member 2	26987	0.284432
73680	Zbtb8a	zinc finger and BTB domain containing 8a	73680	0.284432
14732	Gpam	glycerol-3-phosphate acyltransferase, mitochondrial	14732	0.285222
20618	Sncg	synuclein, gamma	20618	0.286222
71897	Lypd6b	LY6/PLAUR domain containing 6B	71897	0.286222
76453	Prss23	protease, serine 23	76453	0.286222
11910	Atf3	activating transcription factor 3	11910	0.286855
12040	Bckdhb	branched chain ketoacid dehydrogenase E1, beta polypeptide	12040	0.286855
13131	Dab1	disabled 1	13131	0.286855
14594	Ggta1	glycoprotein galactosyltransferase alpha 1, 3	14594	0.286855
16768	Lag3	lymphocyte-activation gene 3	16768	0.286855
21991	Tpi1	triosephosphate isomerase 1	21991	0.286855
69090	Ascc1	activating signal cointegrator 1 complex subunit 1	69090	0.286855
76563	Qrsl1	glutaminyl-tRNA synthase (glutamine-hydrolyzing)-like 1	76563	0.286855
108937	Rnf169	ring finger protein 169	108937	0.286855
109181	Trip11	thyroid hormone receptor interactor 11	109181	0.286855
110006	Gusb	glucuronidase, beta	110006	0.286855
244198	Olfml1	olfactomedin-like 1	244198	0.286855
381196	Gm960	predicted gene 960	381196	0.286855
12495	Entpd1	ectonucleoside triphosphate diphosphohydrolase 1	12495	0.287639
14814	Grin2d	glutamate receptor, ionotropic, NMDA2D (epsilon 4)	14814	0.287639
16410	Itgav	integrin alpha V	16410	0.287639
68205	Urm1	ubiquitin related modifier 1	68205	0.287639
73724	Mcee	methylmalonyl CoA epimerase	73724	0.287639
74603	Cd200r3	CD200 receptor 3	74603	0.287639
231225	Tapt1	transmembrane anterior posterior transformation 1	231225	0.287639
329739	Fam102b	family with sequence similarity 102, member B	329739	0.287639
18194	Nsdhl	NAD(P) dependent steroid dehydrogenase-like	18194	0.287702
18761	Prkcq	protein kinase C, theta	18761	0.287702
27052	Aoah	acyloxyacyl hydrolase	27052	0.287702
57276	Vsig2	V-set and immunoglobulin domain containing 2	57276	0.287702
74080	Nmnat3	nicotinamide nucleotide adenylyltransferase 3	74080	0.287702
225363	Etf1	eukaryotic translation termination factor 1	225363	0.287702
100039795	Ildr2	immunoglobulin-like domain containing receptor 2	100039795	0.287702
15450	Lipc	lipase, hepatic	15450	0.288163
114896	Afg3l1	AFG3-like AAA ATPase 1	114896	0.288163
13024	Ctla2a	cytotoxic T lymphocyte-associated protein 2 alpha	13024	0.288713
11947	Atp5b	ATP synthase, H+ transporting mitochondrial F1 complex, beta subunit	11947	0.288881
13411	Dnah11	dynein, axonemal, heavy chain 11	13411	0.288881
14011	Etv6	ets variant 6	14011	0.288881
20423	Shh	sonic hedgehog	20423	0.288881
23912	Rhof	ras homolog family member F (in filopodia)	23912	0.288881
23961	Oas1b	2-5 oligoadenylate synthetase 1B	23961	0.288881
67564	Tmem35a	transmembrane protein 35A	67564	0.288881
68465	Adipor2	adiponectin receptor 2	68465	0.288881
71682	Wdr27	WD repeat domain 27	71682	0.288881
74769	Pik3cb	phosphatidylinositol 3-kinase, catalytic, beta polypeptide	74769	0.288881
74901	Kbtbd11	kelch repeat and BTB (POZ) domain containing 11	74901	0.288881
78303	Hist3h2ba	histone cluster 3, H2ba	78303	0.288881
213895	Bms1	BMS1, ribosome biogenesis factor	213895	0.288881
333670	Gm867	predicted gene 867	333670	0.288881
100040525	Tmem181c-ps	transmembrane protein 181C, pseudogene	100040525	0.288881
26377	Dapp1	dual adaptor for phosphotyrosine and 3-phosphoinositides 1	26377	0.289292
225471	Ticam2	toll-like receptor adaptor molecule 2	225471	0.289292
17295	Met	met proto-oncogene	17295	0.289896
13866	Erbb2	erb-b2 receptor tyrosine kinase 2	13866	0.29053
14256	Flt3l	FMS-like tyrosine kinase 3 ligand	14256	0.29053
18173	Slc11a1	solute carrier family 11 (proton-coupled divalent metal ion transporters), member 1	18173	0.29053
21947	Cd40lg	CD40 ligand	21947	0.29053
73363	1700056E22Rik	RIKEN cDNA 1700056E22 gene	73363	0.29053
76459	Car12	carbonic anhydrase 12	76459	0.29053
76670	Cfap70	cilia and flagella associated protein 70	76670	0.29053
105501	Abhd4	abhydrolase domain containing 4	105501	0.29053
319983	9330111N05Rik	RIKEN cDNA 9330111N05 gene	319983	0.29053
638247	9530082P21Rik	RIKEN cDNA 9530082P21 gene	638247	0.29053
16391	Irf9	interferon regulatory factor 9	16391	0.290731
74131	Sash3	SAM and SH3 domain containing 3	74131	0.291221
18552	Pcsk5	proprotein convertase subtilisin/kexin type 5	18552	0.292829
72318	Cyth4	cytohesin 4	72318	0.292829
73451	Zfp763	zinc finger protein 763	73451	0.292829
84112	Sucnr1	succinate receptor 1	84112	0.292829
100503890	Pet100	PET100 homolog	100503890	0.293125
71801	Plekhf2	pleckstrin homology domain containing, family F (with FYVE domain) member 2	71801	0.293219
104771	Jkamp	JNK1/MAPK8-associated membrane protein	104771	0.293219
270201	Klhl18	kelch-like 18	270201	0.293219
74529	8430422H06Rik	RIKEN cDNA 8430422H06 gene	74529	0.293838
76960	Bcas1	breast carcinoma amplified sequence 1	76960	0.293838
71145	Scara5	scavenger receptor class A, member 5	71145	0.295466
68552	Smim14	small integral membrane protein 14	68552	0.295602
13733	Adgre1	adhesion G protein-coupled receptor E1	13733	0.296389
102442	Dennd4a	DENN/MADD domain containing 4A	102442	0.296389
19731	Rgl1	ral guanine nucleotide dissociation stimulator,-like 1	19731	0.297596
53890	Sart3	squamous cell carcinoma antigen recognized by T cells 3	53890	0.297596
13713	Elk3	ELK3, member of ETS oncogene family	13713	0.298372
14584	Gfpt2	glutamine fructose-6-phosphate transaminase 2	14584	0.298372
14784	Grb2	growth factor receptor bound protein 2	14784	0.298372
18858	Pmp22	peripheral myelin protein 22	18858	0.298372
20846	Stat1	signal transducer and activator of transcription 1	20846	0.298372
22339	Vegfa	vascular endothelial growth factor A	22339	0.298372
24055	Sh3bp2	SH3-domain binding protein 2	24055	0.298372
52463	Tet1	tet methylcytosine dioxygenase 1	52463	0.298372
67246	2810474O19Rik	RIKEN cDNA 2810474O19 gene	67246	0.298372
69487	Ndufaf5	NADH dehydrogenase (ubiquinone) complex I, assembly factor 5	69487	0.298372
69875	Ndufa11	NADH dehydrogenase (ubiquinone) 1 alpha subcomplex 11	69875	0.298372
71371	Arid5b	AT rich interactive domain 5B (MRF1-like)	71371	0.298372
73278	1700031P21Rik	RIKEN cDNA 1700031P21 gene	73278	0.298372
105518	A630023A22Rik	RIKEN cDNA A630023A22 gene	105518	0.298372
114142	Foxp2	forkhead box P2	114142	0.298372
224674	Slc37a1	solute carrier family 37 (glycerol-3-phosphate transporter), member 1	224674	0.298372
230279	Tmem268	transmembrane protein 268	230279	0.298372
232855	Zfp772	zinc finger protein 772	232855	0.298372
234825	Klhdc4	kelch domain containing 4	234825	0.298372
245026	Col6a6	collagen, type VI, alpha 6	245026	0.298372
380967	Tmem106c	transmembrane protein 106C	380967	0.298372
671535	Parp10	poly (ADP-ribose) polymerase family, member 10	671535	0.298372
12274	C6	complement component 6	12274	0.299136
14160	Lgr5	leucine rich repeat containing G protein coupled receptor 5	14160	0.299136
170826	Ppargc1b	peroxisome proliferative activated receptor, gamma, coactivator 1 beta	170826	0.299434
381417	Gm14085	predicted gene 14085	381417	0.299434
270190	Ephb1	Eph receptor B1	270190	0.299691
219072	Haus4	HAUS augmin-like complex, subunit 4	219072	0.299941
52398	2019-09-11	septin 11	52398	0.299978
71907	Serpina9	serine (or cysteine) peptidase inhibitor, clade A (alpha-1 antiproteinase, antitrypsin), member 9	71907	0.300255
56215	Acin1	apoptotic chromatin condensation inducer 1	56215	0.300712
244234	5830411N06Rik	RIKEN cDNA 5830411N06 gene	244234	0.300712
21803	Tgfb1	transforming growth factor, beta 1	21803	0.303027
12266	C3	complement component 3	12266	0.30333
18003	Nedd9	neural precursor cell expressed, developmentally down-regulated gene 9	18003	0.30333
23942	Mta2	metastasis-associated gene family, member 2	23942	0.30333
66337	Fam229b	family with sequence similarity 229, member B	66337	0.30333
66496	Ppdpf	pancreatic progenitor cell differentiation and proliferation factor	66496	0.30333
170638	Hpcal4	hippocalcin-like 4	170638	0.30333
229731	Slc25a24	solute carrier family 25 (mitochondrial carrier, phosphate carrier), member 24	229731	0.30333
319179	Hist1h2be	histone cluster 1, H2be	319179	0.30333
338366	Mia3	melanoma inhibitory activity 3	338366	0.30333
17869	Myc	myelocytomatosis oncogene	17869	0.303501
18033	Nfkb1	nuclear factor of kappa light polypeptide gene enhancer in B cells 1, p105	18033	0.303545
667728	Hist1h2al	histone cluster 1, H2al	667728	0.303545
14874	Gstz1	glutathione transferase zeta 1 (maleylacetoacetate isomerase)	14874	0.303641
20356	Sema5a	sema domain, seven thrombospondin repeats (type 1 and type 1-like), transmembrane domain (TM) and short cytoplasmic domain, (sem... <Preview truncated at 128 characters>	20356	0.303641
72053	Tmub2	transmembrane and ubiquitin-like domain containing 2	72053	0.303641
117149	Tirap	toll-interleukin 1 receptor (TIR) domain-containing adaptor protein	117149	0.303641
214616	Spata5l1	spermatogenesis associated 5-like 1	214616	0.303641
622167	Gm12718	predicted gene 12718	622167	0.303641
100039691	Lncenc1	long non-coding RNA, embryonic stem cells expressed 1	100039691	0.303641
16994	Ltb	lymphotoxin B	16994	0.303658
11810	Apobec1	apolipoprotein B mRNA editing enzyme, catalytic polypeptide 1	11810	0.303871
15531	Ndst1	N-deacetylase/N-sulfotransferase (heparan glucosaminyl) 1	15531	0.303871
18976	Pomc	pro-opiomelanocortin-alpha	18976	0.303871
27388	Ptdss2	phosphatidylserine synthase 2	27388	0.303871
56370	Tagln3	transgelin 3	56370	0.303871
56696	Gpr132	G protein-coupled receptor 132	56696	0.303871
67445	C1qtnf4	C1q and tumor necrosis factor related protein 4	67445	0.303871
67628	Anp32b	acidic (leucine-rich) nuclear phosphoprotein 32 family, member B	67628	0.303871
68668	Klk5	kallikrein related-peptidase 5	68668	0.303871
71041	Pcgf6	polycomb group ring finger 6	71041	0.303871
72692	Hnrnpll	heterogeneous nuclear ribonucleoprotein L-like	72692	0.303871
208643	Eif4g1	eukaryotic translation initiation factor 4, gamma 1	208643	0.303871
223332	Ranbp3l	RAN binding protein 3-like	223332	0.303871
228356	1110051M20Rik	RIKEN cDNA 1110051M20 gene	228356	0.303871
228801	Bpifb1	BPI fold containing family B, member 1	228801	0.303871
234677	Ces4a	carboxylesterase 4A	234677	0.303871
241066	Carf	calcium response factor	241066	0.303871
319601	Zfp653	zinc finger protein 653	319601	0.303871
320311	Rnf152	ring finger protein 152	320311	0.303871
100041230	Hist1h4m	histone cluster 1, H4m	100041230	0.303871
100504720	2310002F09Rik	RIKEN cDNA 2310002F09 gene	100504720	0.303871
17128	Smad4	SMAD family member 4	17128	0.303873
19242	Ptn	pleiotrophin	19242	0.303873
20365	Serf1	small EDRK-rich factor 1	20365	0.303873
23887	Ggt5	gamma-glutamyltransferase 5	23887	0.303873
29812	Ndrg3	N-myc downstream regulated gene 3	29812	0.303873
57837	Eral1	Era (G-protein)-like 1 (E. coli)	57837	0.303873
68917	Hint2	histidine triad nucleotide binding protein 2	68917	0.303873
215653	Rassf2	Ras association (RalGDS/AF-6) domain family member 2	215653	0.303873
11513	Adcy7	adenylate cyclase 7	11513	0.304722
50875	Tmod3	tropomodulin 3	50875	0.304722
223648	Ccdc166	coiled-coil domain containing 166	223648	0.304722
320825	Samd5	sterile alpha motif domain containing 5	320825	0.304722
59015	Nup160	nucleoporin 160	59015	0.30477
102465959	Mir6236	microRNA 6236	102465959	0.30477
12370	Casp8	caspase 8	12370	0.306956
18034	Nfkb2	nuclear factor of kappa light polypeptide gene enhancer in B cells 2, p49/p100	18034	0.306956
211896	Depdc7	DEP domain containing 7	211896	0.306956
59041	Stk25	serine/threonine kinase 25 (yeast)	59041	0.307513
56847	Aldh1a3	aldehyde dehydrogenase family 1, subfamily A3	56847	0.307716
69146	Gsdmd	gasdermin D	69146	0.307716
21823	Th	tyrosine hydroxylase	21823	0.308107
70456	Mpc2	mitochondrial pyruvate carrier 2	70456	0.308107
67067	Romo1	reactive oxygen species modulator 1	67067	0.308123
18733	Pirb	paired Ig-like receptor B	18733	0.308169
21955	Tnnt1	troponin T1, skeletal, slow	21955	0.308775
12978	Csf1r	colony stimulating factor 1 receptor	12978	0.30925
218442	Serinc5	serine incorporator 5	218442	0.30925
75572	Acyp2	acylphosphatase 2, muscle type	75572	0.309379
12501	Cd3e	CD3 antigen, epsilon polypeptide	12501	0.309398
14221	Fjx1	four jointed box 1 (Drosophila)	14221	0.311167
14462	Gata3	GATA binding protein 3	14462	0.311167
18414	Osmr	oncostatin M receptor	18414	0.311167
19229	Ptk2b	PTK2 protein tyrosine kinase 2 beta	19229	0.311167
20850	Stat5a	signal transducer and activator of transcription 5A	20850	0.311167
72007	Fndc3b	fibronectin type III domain containing 3B	72007	0.311167
237052	Tceal1	transcription elongation factor A (SII)-like 1	237052	0.311167
100043229	Gm10046	predicted gene 10046	100043229	0.311167
50530	Mfap5	microfibrillar associated protein 5	50530	0.3112
74178	Stk40	serine/threonine kinase 40	74178	0.3112
76293	Mfap4	microfibrillar-associated protein 4	76293	0.311617
73828	Dcaf4	DDB1 and CUL4 associated factor 4	73828	0.311745
12661	Chl1	cell adhesion molecule L1-like	12661	0.312159
17444	Grap2	GRB2-related adaptor protein 2	17444	0.312159
17528	Mpz	myelin protein zero	17528	0.312159
18619	Penk	preproenkephalin	18619	0.312159
18791	Plat	plasminogen activator, tissue	18791	0.312159
57431	Dnajc4	DnaJ heat shock protein family (Hsp40) member C4	57431	0.312159
57875	Angptl4	angiopoietin-like 4	57875	0.312159
68423	Ankrd13d	ankyrin repeat domain 13 family, member D	68423	0.312159
224079	Atp13a4	ATPase type 13A4	224079	0.312159
751556	Mir682	microRNA 682	751556	0.312159
214290	Zcchc6	zinc finger, CCHC domain containing 6	214290	0.312689
14560	Gdf10	growth differentiation factor 10	14560	0.312885
192190	Pkhd1l1	polycystic kidney and hepatic disease 1-like 1	192190	0.312885
69358	Lrrc51	leucine rich repeat containing 51	69358	0.313129
231605	Galnt9	UDP-N-acetyl-alpha-D-galactosamine:polypeptide N-acetylgalactosaminyltransferase 9	231605	0.313129
12866	Cox7a2	cytochrome c oxidase subunit VIIa 2	12866	0.313894
15982	Ifrd1	interferon-related developmental regulator 1	15982	0.313894
77407	Rab35	RAB35, member RAS oncogene family	77407	0.313894
223775	Pim3	proviral integration site 3	223775	0.313894
245038	Dclk3	doublecortin-like kinase 3	245038	0.313894
319180	Hist1h2bf	histone cluster 1, H2bf	319180	0.313894
629820	Gm7008	predicted gene 7008	629820	0.314145
66236	1500011B03Rik	RIKEN cDNA 1500011B03 gene	66236	0.314899
13860	Eps8	epidermal growth factor receptor pathway substrate 8	13860	0.314988
66264	Ccdc28b	coiled coil domain containing 28B	66264	0.315185
67345	Herc4	hect domain and RLD 4	67345	0.315185
227696	Phyhd1	phytanoyl-CoA dioxygenase domain containing 1	227696	0.315185
14776	Gpx2	glutathione peroxidase 2	14776	0.31601
11350	Abl1	c-abl oncogene 1, non-receptor tyrosine kinase	11350	0.31672
14268	Fn1	fibronectin 1	14268	0.31672
17357	Marcksl1	MARCKS-like 1	17357	0.31672
74144	Robo4	roundabout guidance receptor 4	74144	0.31672
114714	Rad51c	RAD51 paralog C	114714	0.31672
140740	Sec63	SEC63-like (S. cerevisiae)	140740	0.31672
232337	Zfp637	zinc finger protein 637	232337	0.31672
269109	Dpp10	dipeptidylpeptidase 10	269109	0.31672
270152	Amica1	adhesion molecule, interacts with CXADR antigen 1	270152	0.31672
100040048	Ccl27b	chemokine (C-C motif) ligand 27b	100040048	0.31672
207521	Dtx4	deltex 4, E3 ubiquitin ligase	207521	0.316973
50759	Fbxo16	F-box protein 16	50759	0.31701
16548	Khk	ketohexokinase	16548	0.317229
18106	Cd244	CD244 natural killer cell receptor 2B4	18106	0.317229
20448	St6galnac4	ST6 (alpha-N-acetyl-neuraminyl-2,3-beta-galactosyl-1,3)-N-acetylgalactosaminide alpha-2,6-sialyltransferase 4	20448	0.317229
23928	Lamc3	laminin gamma 3	23928	0.317229
216344	Rab21	RAB21, member RAS oncogene family	216344	0.317229
20617	Snca	synuclein, alpha	20617	0.317674
75671	Tex22	testis expressed gene 22	75671	0.317674
76223	Agbl3	ATP/GTP binding protein-like 3	76223	0.317674
103694	Tmed4	transmembrane p24 trafficking protein 4	103694	0.317674
213469	Lgi3	leucine-rich repeat LGI family, member 3	213469	0.317674
93687	Csnk1a1	casein kinase 1, alpha 1	93687	0.317904
76728	1700123J17Rik	RIKEN cDNA 1700123J17 gene	76728	0.317988
78751	Zc3h6	zinc finger CCCH type containing 6	78751	0.317988
104215	Rhoq	ras homolog family member Q	104215	0.317988
20301	Ccl27a	chemokine (C-C motif) ligand 27A	20301	0.318529
228852	Ppp1r16b	protein phosphatase 1, regulatory (inhibitor) subunit 16B	228852	0.319025
17217	Mcm4	minichromosome maintenance complex component 4	17217	0.31923
53324	Nptx2	neuronal pentraxin 2	53324	0.31923
59006	Myoz2	myozenin 2	59006	0.31923
270049	Galntl6	UDP-N-acetyl-alpha-D-galactosamine:polypeptide N-acetylgalactosaminyltransferase-like 6	270049	0.31923
11514	Adcy8	adenylate cyclase 8	11514	0.319475
11615	Gm4737	predicted gene 4737	11615	0.319475
14768	Lancl1	LanC (bacterial lantibiotic synthetase component C)-like 1	14768	0.319475
19146	Tmprss15	transmembrane protease, serine 15	19146	0.319475
66050	0610009B22Rik	RIKEN cDNA 0610009B22 gene	66050	0.319475
66086	Fopnl	Fgfr1op N-terminal like	66086	0.319475
69739	2410004I01Rik	RIKEN cDNA 2410004I01 gene	69739	0.319475
73914	Irak3	interleukin-1 receptor-associated kinase 3	73914	0.319475
76824	Mtfr1l	mitochondrial fission regulator 1-like	76824	0.319475
79555	BC005537	cDNA sequence BC005537	79555	0.319475
83701	Srrt	serrate RNA effector molecule homolog (Arabidopsis)	83701	0.319475
94281	Sfxn4	sideroflexin 4	94281	0.319475
100198	H6pd	hexose-6-phosphate dehydrogenase (glucose 1-dehydrogenase)	100198	0.319475
208079	A530053G22Rik	RIKEN cDNA A530053G22 gene	208079	0.319475
217593	Slc25a21	solute carrier family 25 (mitochondrial oxodicarboxylate carrier), member 21	217593	0.319475
226438	Igfn1	immunoglobulin-like and fibronectin type III domain containing 1	226438	0.319475
235330	Ttc12	tetratricopeptide repeat domain 12	235330	0.319475
269437	Plch1	phospholipase C, eta 1	269437	0.319475
320332	Hist4h4	histone cluster 4, H4	320332	0.319475
29815	Bcar3	breast cancer anti-estrogen resistance 3	29815	0.319511
75258	4930563M21Rik	RIKEN cDNA 4930563M21 gene	75258	0.319511
235379	Gldn	gliomedin	235379	0.319511
338365	Slc41a2	solute carrier family 41, member 2	338365	0.319622
27008	Micall1	microtubule associated monooxygenase, calponin and LIM domain containing -like 1	27008	0.319657
330406	B4galnt3	beta-1,4-N-acetyl-galactosaminyl transferase 3	330406	0.319719
12153	Bmp1	bone morphogenetic protein 1	12153	0.3205
16331	Inpp5d	inositol polyphosphate-5-phosphatase D	16331	0.3205
16526	Kcnk2	potassium channel, subfamily K, member 2	16526	0.3205
19240	Tmsb10	thymosin, beta 10	19240	0.3205
26363	Btd	biotinidase	26363	0.3205
54624	Paf1	Paf1, RNA polymerase II complex component	54624	0.3205
56811	Dkk2	dickkopf WNT signaling pathway inhibitor 2	56811	0.3205
71517	9030624J02Rik	RIKEN cDNA 9030624J02 gene	71517	0.3205
227929	Cytip	cytohesin 1 interacting protein	227929	0.3205
238384	Slc24a4	solute carrier family 24 (sodium/potassium/calcium exchanger), member 4	238384	0.3205
385643	Kng2	kininogen 2	385643	0.320675
72562	Pcbd2	pterin 4 alpha carbinolamine dehydratase/dimerization cofactor of hepatocyte nuclear factor 1 alpha (TCF1) 2	72562	0.320899
228357	Lrp4	low density lipoprotein receptor-related protein 4	228357	0.320986
16633	Klra2	killer cell lectin-like receptor, subfamily A, member 2	16633	0.321185
73723	Sh3bgrl3	SH3 domain binding glutamic acid-rich protein-like 3	73723	0.32126
74302	Mtmr3	myotubularin related protein 3	74302	0.32126
16854	Lgals3	lectin, galactose binding, soluble 3	16854	0.321741
14620	Gjb3	gap junction protein, beta 3	14620	0.32183
620966	Gm6194	transmembrane protein 189 pseudogene	620966	0.32183
269019	Stk32a	serine/threonine kinase 32A	269019	0.322024
16675	Krt27	keratin 27	16675	0.322542
58175	Rgs20	regulator of G-protein signaling 20	58175	0.322622
68817	Ddi2	DNA-damage inducible protein 2	68817	0.322622
66914	Vps28	vacuolar protein sorting 28	66914	0.322955
76252	Atp6v0e2	ATPase, H+ transporting, lysosomal V0 subunit E2	76252	0.323006
66576	Uqcrh	ubiquinol-cytochrome c reductase hinge protein	66576	0.32311
13169	Dbnl	drebrin-like	13169	0.323211
15550	Htr1a	5-hydroxytryptamine (serotonin) receptor 1A	15550	0.323211
16177	Il1r1	interleukin 1 receptor, type I	16177	0.323211
16431	Itm2a	integral membrane protein 2A	16431	0.323211
20753	Sprr1a	small proline-rich protein 1A	20753	0.323211
30952	Cngb3	cyclic nucleotide gated channel beta 3	30952	0.323211
98415	Nucks1	nuclear casein kinase and cyclin-dependent kinase substrate 1	98415	0.323211
217203	Tmem106a	transmembrane protein 106A	217203	0.323211
327957	Scimp	SLP adaptor and CSK interacting membrane protein	327957	0.323211
100503311	Pifo	primary cilia formation	100503311	0.323211
238386	Btbd7	BTB (POZ) domain containing 7	238386	0.32328
26410	Map3k8	mitogen-activated protein kinase kinase kinase 8	26410	0.324378
52855	Lair1	leukocyte-associated Ig-like receptor 1	52855	0.324617
83560	Tex14	testis expressed gene 14	83560	0.325754
320973	D330023K18Rik	RIKEN cDNA D330023K18 gene	320973	0.325754
368204	Khdc1a	KH domain containing 1A	368204	0.325754
15488	Hsd17b4	hydroxysteroid (17-beta) dehydrogenase 4	15488	0.326607
73671	Sult6b1	sulfotransferase family, cytosolic, 6B, member 1	73671	0.326663
20683	Sp1	trans-acting transcription factor 1	20683	0.328267
212508	Mtg1	mitochondrial ribosome-associated GTPase 1	212508	0.328588
78372	Snrnp25	small nuclear ribonucleoprotein 25 (U11/U12)	78372	0.329286
99650	4933434E20Rik	RIKEN cDNA 4933434E20 gene	99650	0.329294
12062	Bdkrb2	bradykinin receptor, beta 2	12062	0.329326
12175	Bnip2	BCL2/adenovirus E1B interacting protein 2	12175	0.329326
12192	Zfp36l1	zinc finger protein 36, C3H type-like 1	12192	0.329326
12609	Cebpd	CCAAT/enhancer binding protein (C/EBP), delta	12609	0.329326
12775	Ccr7	chemokine (C-C motif) receptor 7	12775	0.329326
13660	Ehd1	EH-domain containing 1	13660	0.329326
14583	Gfpt1	glutamine fructose-6-phosphate transaminase 1	14583	0.329326
14674	Gna13	guanine nucleotide binding protein, alpha 13	14674	0.329326
17897	Myl3	myosin, light polypeptide 3	17897	0.329326
18174	Slc11a2	solute carrier family 11 (proton-coupled divalent metal ion transporters), member 2	18174	0.329326
18205	Ntf3	neurotrophin 3	18205	0.329326
18771	Pknox1	Pbx/knotted 1 homeobox	18771	0.329326
19704	Upf1	UPF1 regulator of nonsense transcripts homolog (yeast)	19704	0.329326
20518	Slc22a2	solute carrier family 22 (organic cation transporter), member 2	20518	0.329326
20649	Sntb1	syntrophin, basic 1	20649	0.329326
22695	Zfp36	zinc finger protein 36	22695	0.329326
30791	Slc39a1	solute carrier family 39 (zinc transporter), member 1	30791	0.329326
50723	Icosl	icos ligand	50723	0.329326
57775	Usp29	ubiquitin specific peptidase 29	57775	0.329326
70361	Lman1	lectin, mannose-binding, 1	70361	0.329326
70441	Mir124-2hg	Mir124-2 host gene (non-protein coding)	70441	0.329326
70717	Medag	mesenteric estrogen dependent adipogenesis	70717	0.329326
72193	Scaf11	SR-related CTD-associated factor 11	72193	0.329326
73761	4833415N18Rik	RIKEN cDNA 4833415N18 gene	73761	0.329326
74107	Cep55	centrosomal protein 55	74107	0.329326
75266	Tomm20l	translocase of outer mitochondrial membrane 20 homolog (yeast)-like	75266	0.329326
75957	Mir17hg	Mir17 host gene (non-protein coding)	75957	0.329326
76265	Tsen54	tRNA splicing endonuclease subunit 54	76265	0.329326
80294	Pofut2	protein O-fucosyltransferase 2	80294	0.329326
94180	Acsbg1	acyl-CoA synthetase bubblegum family member 1	94180	0.329326
104479	Ccdc117	coiled-coil domain containing 117	104479	0.329326
110751	Adam33	a disintegrin and metallopeptidase domain 33	110751	0.329326
110893	Slc8a3	solute carrier family 8 (sodium/calcium exchanger), member 3	110893	0.329326
170721	Papln	papilin, proteoglycan-like sulfated glycoprotein	170721	0.329326
192136	Sugct	succinyl-CoA glutarate-CoA transferase	192136	0.329326
192192	Shkbp1	Sh3kbp1 binding protein 1	192192	0.329326
192193	Edem1	ER degradation enhancer, mannosidase alpha-like 1	192193	0.329326
215303	Camk1g	calcium/calmodulin-dependent protein kinase I gamma	215303	0.329326
228880	Zmynd8	zinc finger, MYND-type containing 8	228880	0.329326
232414	Clec9a	C-type lectin domain family 9, member a	232414	0.329326
319188	Hist1h2bp	histone cluster 1, H2bp	319188	0.329326
319482	9530053A07Rik	RIKEN cDNA 9530053A07 gene	319482	0.329326
381405	Zfp663	zinc finger protein 663	381405	0.329326
544752	Tug1	taurine upregulated gene 1	544752	0.329326
626877	Gm14405	predicted gene 14405	626877	0.329326
100039027	Gm2011	predicted gene 2011	100039027	0.329326
66495	Ndufb3	NADH dehydrogenase (ubiquinone) 1 beta subcomplex 3	66495	0.329514
11600	Angpt1	angiopoietin 1	11600	0.32989
20672	Sox18	SRY (sex determining region Y)-box 18	20672	0.32989
50490	Nox4	NADPH oxidase 4	50490	0.32989
52132	Ccdc97	coiled-coil domain containing 97	52132	0.32989
67414	Mfn1	mitofusin 1	67414	0.32989
69524	Esam	endothelial cell-specific adhesion molecule	69524	0.32989
76273	Ndfip2	Nedd4 family interacting protein 2	76273	0.32989
217109	Utp18	UTP18 small subunit processome component	217109	0.32989
238330	Irf2bpl	interferon regulatory factor 2 binding protein-like	238330	0.32989
107328	Trpt1	tRNA phosphotransferase 1	107328	0.330009
68948	Fam216a	family with sequence similarity 216, member A	68948	0.330117
21819	Tg	thyroglobulin	21819	0.330117
16007	Cyr61	cysteine rich protein 61	16007	0.33012
17392	Mmp3	matrix metallopeptidase 3	17392	0.33012
19266	Ptprd	protein tyrosine phosphatase, receptor type, D	19266	0.33012
67184	Ndufa13	NADH dehydrogenase (ubiquinone) 1 alpha subcomplex, 13	67184	0.33012
72946	Lrrc47	leucine rich repeat containing 47	72946	0.33012
74485	Lrrc71	leucine rich repeat containing 71	74485	0.33012
102747	Lrrc49	leucine rich repeat containing 49	102747	0.33012
106200	Txndc11	thioredoxin domain containing 11	106200	0.33012
224093	Fam43a	family with sequence similarity 43, member A	224093	0.33012
240186	Zfp438	zinc finger protein 438	240186	0.33012
330222	Sdk1	sidekick cell adhesion molecule 1	330222	0.33012
100038847	Gm10406	predicted gene 10406	100038847	0.33012
100859931	Gm20604	predicted gene 20604	100859931	0.33012
22370	Vtn	vitronectin	22370	0.330224
74035	Nol9	nucleolar protein 9	74035	0.330727
98238	Lrrc59	leucine rich repeat containing 59	98238	0.330727
101540	Prkd2	protein kinase D2	101540	0.330727
140780	Bmp2k	BMP2 inducible kinase	140780	0.330727
100043272	Inafm2	InaF motif containing 2	100043272	0.330727
94353	Hmgn3	high mobility group nucleosomal binding domain 3	94353	0.331579
216551	Lgalsl	lectin, galactoside binding-like	216551	0.331579
12958	Cryba2	crystallin, beta A2	12958	0.332135
17096	Lyn	LYN proto-oncogene, Src family tyrosine kinase	17096	0.33233
18389	Oprl1	opioid receptor-like 1	18389	0.332537
13107	Cyp2f2	cytochrome P450, family 2, subfamily f, polypeptide 2	13107	0.332856
20351	Sema4a	sema domain, immunoglobulin domain (Ig), transmembrane domain (TM) and short cytoplasmic domain, (semaphorin) 4A	20351	0.332856
20612	Siglec1	sialic acid binding Ig-like lectin 1, sialoadhesin	20612	0.332856
66950	Tmem206	transmembrane protein 206	66950	0.332856
234577	Cpne2	copine II	234577	0.332856
117109	Pop5	processing of precursor 5, ribonuclease P/MRP family (S. cerevisiae)	117109	0.333439
16433	Cuzd1	CUB and zona pellucida-like domains 1	16433	0.33368
17449	Mdh1	malate dehydrogenase 1, NAD (soluble)	17449	0.33368
23808	Ash2l	ash2 (absent, small, or homeotic)-like (Drosophila)	23808	0.33368
66706	Ndufaf3	NADH dehydrogenase (ubiquinone) 1 alpha subcomplex, assembly factor 3	66706	0.33368
19334	Rab22a	RAB22A, member RAS oncogene family	19334	0.333952
217473	Ankmy2	ankyrin repeat and MYND domain containing 2	217473	0.333952
66962	Swsap1	SWIM type zinc finger 7 associated protein 1	66962	0.334027
67145	Tomm34	translocase of outer mitochondrial membrane 34	67145	0.334027
353187	Nr1d2	nuclear receptor subfamily 1, group D, member 2	353187	0.335011
16468	Jarid2	jumonji, AT rich interactive domain 2	16468	0.335454
56248	Ak3	adenylate kinase 3	56248	0.335706
12832	Col5a2	collagen, type V, alpha 2	12832	0.335811
19128	Pros1	protein S (alpha)	19128	0.335811
230075	Ndufb6	NADH dehydrogenase (ubiquinone) 1 beta subcomplex, 6	230075	0.335811
69068	1810011O10Rik	RIKEN cDNA 1810011O10 gene	69068	0.335915
13199	Ddn	dendrin	13199	0.336481
18049	Ngf	nerve growth factor	18049	0.336481
70873	Cnbd2	cyclic nucleotide binding domain containing 2	70873	0.336481
72282	1810062G17Rik	RIKEN cDNA 1810062G17 gene	72282	0.336481
77116	Mtmr2	myotubularin related protein 2	77116	0.336481
107526	Gimap4	GTPase, IMAP family member 4	107526	0.336481
12983	Csf2rb	colony stimulating factor 2 receptor, beta, low-affinity (granulocyte-macrophage)	12983	0.336635
66117	Fmc1	formation of mitochondrial complex V assembly factor 1	66117	0.336635
67044	Higd2a	HIG1 domain family, member 2A	67044	0.336635
72002	Slc39a5	solute carrier family 39 (metal ion transporter), member 5	72002	0.336635
140483	Hnmt	histamine N-methyltransferase	140483	0.336635
192173	Fam195b	family with sequence similarity 195, member B	192173	0.336635
239827	Pigz	phosphatidylinositol glycan anchor biosynthesis, class Z	239827	0.336635
241327	Olfml2a	olfactomedin-like 2A	241327	0.336635
14872	Gstt2	glutathione S-transferase, theta 2	14872	0.336964
234723	Txnl4b	thioredoxin-like 4B	234723	0.33719
328258	Slc25a48	solute carrier family 25, member 48	328258	0.337293
100039495	Gm15706	predicted gene 15706	100039495	0.337293
24088	Tlr2	toll-like receptor 2	24088	0.337433
93762	Smarca5	SWI/SNF related, matrix associated, actin dependent regulator of chromatin, subfamily a, member 5	93762	0.337481
11984	Atp6v0c	ATPase, H+ transporting, lysosomal V0 subunit C	11984	0.3379
12562	Cdh5	cadherin 5	12562	0.3379
21810	Tgfbi	transforming growth factor, beta induced	21810	0.3379
26921	Map4k4	mitogen-activated protein kinase kinase kinase kinase 4	26921	0.3379
27279	Tnfrsf12a	tumor necrosis factor receptor superfamily, member 12a	27279	0.3379
30878	Apln	apelin	30878	0.3379
56334	Tmed2	transmembrane p24 trafficking protein 2	56334	0.3379
57315	Wdr46	WD repeat domain 46	57315	0.3379
67976	Trabd	TraB domain containing	67976	0.3379
68375	Ndufa8	NADH dehydrogenase (ubiquinone) 1 alpha subcomplex, 8	68375	0.3379
78304	Naa38	N(alpha)-acetyltransferase 38, NatC auxiliary subunit	78304	0.3379
100434	Slc44a1	solute carrier family 44, member 1	100434	0.3379
100038489	Apela	apelin receptor early endogenous ligand	100038489	0.3379
83924	Gpr137b	G protein-coupled receptor 137B	83924	0.337956
69908	Rab3b	RAB3B, member RAS oncogene family	69908	0.338317
70989	Jhy	juvenile hydrocephalus	70989	0.338412
268490	Lsm12	LSM12 homolog	268490	0.338528
12587	Mia	melanoma inhibitory activity	12587	0.338815
170743	Tlr7	toll-like receptor 7	170743	0.338815
212632	Iffo2	intermediate filament family orphan 2	212632	0.338815
14544	Gda	guanine deaminase	14544	0.339214
16136	Igll1	immunoglobulin lambda-like polypeptide 1	16136	0.339214
16601	Klf9	Kruppel-like factor 9	16601	0.339214
57738	Slc15a2	solute carrier family 15 (H+/peptide transporter), member 2	57738	0.339214
64099	Parvg	parvin, gamma	64099	0.339214
66253	Aig1	androgen-induced 1	66253	0.339214
66989	Kctd20	potassium channel tetramerisation domain containing 20	66989	0.339214
69719	Cad	carbamoyl-phosphate synthetase 2, aspartate transcarbamylase, and dihydroorotase	69719	0.339214
73490	Mipol1	mirror-image polydactyly 1	73490	0.339214
252875	Mios	missing oocyte, meiosis regulator, homolog (Drosophila)	252875	0.339214
406217	Bex4	brain expressed X-linked 4	406217	0.339214
433426	Gm13490	predicted gene 13490	433426	0.339227
72168	Aifm3	apoptosis-inducing factor, mitochondrion-associated 3	72168	0.339785
72813	2810454H06Rik	RIKEN cDNA 2810454H06 gene	72813	0.339785
142682	Zcchc14	zinc finger, CCHC domain containing 14	142682	0.339785
20519	Slc22a3	solute carrier family 22 (organic cation transporter), member 3	20519	0.339832
66147	Necap2	NECAP endocytosis associated 2	66147	0.339832
218294	Cdc14b	CDC14 cell division cycle 14B	218294	0.339952
73516	1700086O06Rik	RIKEN cDNA 1700086O06 gene	73516	0.340991
70544	Tmem242	transmembrane protein 242	70544	0.341142
435818	Slc2a7	solute carrier family 2 (facilitated glucose transporter), member 7	435818	0.341142
100503043	Armcx4	armadillo repeat containing, X-linked 4	100503043	0.341315
53311	Mybph	myosin binding protein H	53311	0.341444
110058	Syt17	synaptotagmin XVII	110058	0.341444
16409	Itgam	integrin alpha M	16409	0.34152
53319	Nxf1	nuclear RNA export factor 1	53319	0.34152
330390	Gm765	predicted gene 765	330390	0.34152
101351	Eogt	EGF domain-specific O-linked N-acetylglucosamine (GlcNAc) transferase	101351	0.34153
226442	Zfp281	zinc finger protein 281	226442	0.34153
75084	4930511M06Rik	RIKEN cDNA 4930511M06 gene	75084	0.341549
22272	Uqcrq	ubiquinol-cytochrome c reductase, complex III subunit VII	22272	0.342221
212679	Mars2	methionine-tRNA synthetase 2 (mitochondrial)	212679	0.342425
12660	Chka	choline kinase alpha	12660	0.342535
13806	Eno1	enolase 1, alpha non-neuron	13806	0.342535
18588	Pde6g	phosphodiesterase 6G, cGMP-specific, rod, gamma	18588	0.342535
52857	Gramd1a	GRAM domain containing 1A	52857	0.342535
59095	Fxyd6	FXYD domain-containing ion transport regulator 6	59095	0.343014
16452	Jak2	Janus kinase 2	16452	0.34318
74202	Fblim1	filamin binding LIM protein 1	74202	0.34318
19260	Ptpn22	protein tyrosine phosphatase, non-receptor type 22 (lymphoid)	19260	0.343324
20533	Slc4a1	solute carrier family 4 (anion exchanger), member 1	20533	0.343324
13132	Dab2	disabled 2, mitogen-responsive phosphoprotein	13132	0.343679
14417	Gad2	glutamic acid decarboxylase 2	14417	0.343679
22151	Tubb2a	tubulin, beta 2A class IIA	22151	0.343679
22275	Urod	uroporphyrinogen decarboxylase	22275	0.343679
56546	Sec1	secretory blood group 1	56546	0.343679
74479	Snx11	sorting nexin 11	74479	0.343679
240913	Adamts4	a disintegrin-like and metallopeptidase (reprolysin type) with thrombospondin type 1 motif, 4	240913	0.343679
14823	Grm8	glutamate receptor, metabotropic 8	14823	0.344302
70026	Tspo2	translocator protein 2	70026	0.344302
72865	Cxx1c	CAAX box 1C	72865	0.344302
108075	Ltbp4	latent transforming growth factor beta binding protein 4	108075	0.344716
67826	Snap47	synaptosomal-associated protein, 47	67826	0.344719
72544	Exosc6	exosome component 6	72544	0.344719
16191	Il5	interleukin 5	16191	0.345082
213435	Mylk3	myosin light chain kinase 3	213435	0.345082
232174	Cyp26b1	cytochrome P450, family 26, subfamily b, polypeptide 1	232174	0.346113
226525	Rasal2	RAS protein activator like 2	226525	0.346494
104130	Ndufb11	NADH dehydrogenase (ubiquinone) 1 beta subcomplex, 11	104130	0.346717
70790	Ubr5	ubiquitin protein ligase E3 component n-recognin 5	70790	0.346837
12593	Cdyl	chromodomain protein, Y chromosome-like	12593	0.346842
15199	Hebp1	heme binding protein 1	15199	0.346842
319176	Hist2h2ac	histone cluster 2, H2ac	319176	0.346842
15468	Prmt2	protein arginine N-methyltransferase 2	15468	0.346847
55963	Slc1a4	solute carrier family 1 (glutamate/neutral amino acid transporter), member 4	55963	0.346847
57435	Plin4	perilipin 4	57435	0.346847
66315	Senp7	SUMO1/sentrin specific peptidase 7	66315	0.346847
271127	Adamts16	a disintegrin-like and metallopeptidase (reprolysin type) with thrombospondin type 1 motif, 16	271127	0.346847
72792	2810459M11Rik	RIKEN cDNA 2810459M11 gene	72792	0.346907
20595	Smn1	survival motor neuron 1	20595	0.347606
106766	Stap2	signal transducing adaptor family member 2	106766	0.347838
74782	Glt8d2	glycosyltransferase 8 domain containing 2	74782	0.348583
56219	Extl1	exostoses (multiple)-like 1	56219	0.348673
66098	Chchd6	coiled-coil-helix-coiled-coil-helix domain containing 6	66098	0.348673
67116	Cuedc2	CUE domain containing 2	67116	0.348673
98878	Ehd4	EH-domain containing 4	98878	0.348673
109232	Sccpdh	saccharopine dehydrogenase (putative)	109232	0.348673
12193	Zfp36l2	zinc finger protein 36, C3H type-like 2	12193	0.348891
16985	Lsp1	lymphocyte specific 1	16985	0.348891
56520	Nme4	NME/NM23 nucleoside diphosphate kinase 4	56520	0.348891
72075	Ogfr	opioid growth factor receptor	72075	0.348891
74090	Paqr5	progestin and adipoQ receptor family member V	74090	0.348891
104709	Pik3r6	phosphoinositide-3-kinase, regulatory subunit 6	104709	0.348891
13009	Csrp3	cysteine and glycine-rich protein 3	13009	0.348933
106672	AI413582	expressed sequence AI413582	106672	0.349692
17527	Mpv17	MpV17 mitochondrial inner membrane protein	17527	0.350065
436022	Dnaaf3	dynein, axonemal assembly factor 3	436022	0.350065
68625	Cfap57	cilia and flagella associated protein 57	68625	0.350758
140497	Cd300c2	CD300C molecule 2	140497	0.350758
211948	Pde12	phosphodiesterase 12	211948	0.350758
225600	Pde6a	phosphodiesterase 6A, cGMP-specific, rod, alpha	225600	0.350758
240514	Ccdc85b	coiled-coil domain containing 85B	240514	0.350758
19159	Cyth3	cytohesin 3	19159	0.351029
16404	Itga7	integrin alpha 7	16404	0.351301
11677	Akr1b3	aldo-keto reductase family 1, member B3 (aldose reductase)	11677	0.351562
11932	Atp1b2	ATPase, Na+/K+ transporting, beta 2 polypeptide	11932	0.351562
13078	Cyp1b1	cytochrome P450, family 1, subfamily b, polypeptide 1	13078	0.351562
13367	Diaph1	diaphanous related formin 1	13367	0.351562
14208	Ppm1g	protein phosphatase 1G (formerly 2C), magnesium-dependent, gamma isoform	14208	0.351562
17972	Ncf4	neutrophil cytosolic factor 4	17972	0.351562
18534	Pck1	phosphoenolpyruvate carboxykinase 1, cytosolic	18534	0.351562
19264	Ptprc	protein tyrosine phosphatase, receptor type, C	19264	0.351562
20845	Star	steroidogenic acute regulatory protein	20845	0.351562
21672	Prdx2	peroxiredoxin 2	21672	0.351562
56212	Rhog	ras homolog family member G	56212	0.351562
65972	Ifi30	interferon gamma inducible protein 30	65972	0.351562
66377	Ndufc1	NADH dehydrogenase (ubiquinone) 1, subcomplex unknown, 1	66377	0.351562
71742	Ulk3	unc-51-like kinase 3	71742	0.351562
75630	1700020G17Rik	RIKEN cDNA 1700020G17 gene	75630	0.351562
76561	Snx7	sorting nexin 7	76561	0.351562
94217	Lrp1b	low density lipoprotein-related protein 1B (deleted in tumors)	94217	0.351562
101113	Snx21	sorting nexin family member 21	101113	0.351562
110809	Srsf1	serine/arginine-rich splicing factor 1	110809	0.351562
210530	P3h2	prolyl 3-hydroxylase 2	210530	0.351562
217069	Trim25	tripartite motif-containing 25	217069	0.351562
226162	Dpcd	deleted in primary ciliary dyskinesia	226162	0.351562
227231	Cps1	carbamoyl-phosphate synthetase 1	227231	0.351562
235386	Hykk	hydroxylysine kinase 1	235386	0.351562
319154	Hist2h3b	histone cluster 2, H3b	319154	0.351562
328451	Gm5088	poly(A)-binding protein, cytoplasmic pseudogene	328451	0.351562
330998	Ankrd34c	ankyrin repeat domain 34C	330998	0.351562
353310	Zfp703	zinc finger protein 703	353310	0.351562
382236	Brwd3	bromodomain and WD repeat domain containing 3	382236	0.351562
545391	Gm16432	predicted gene 16432	545391	0.351562
276891	Timd4	T cell immunoglobulin and mucin domain containing 4	276891	0.352263
23980	Pebp1	phosphatidylethanolamine binding protein 1	23980	0.352478
64293	Stk32b	serine/threonine kinase 32B	64293	0.352478
320722	Akain1	A kinase (PRKA) anchor inhibitor 1	320722	0.352478
230639	Cyp4a29	cytochrome P450, family 4, subfamily a, polypeptide 29	230639	0.352537
330010	Ttll10	tubulin tyrosine ligase-like family, member 10	330010	0.352537
114479	Slc5a5	solute carrier family 5 (sodium iodide symporter), member 5	114479	0.352575
14755	Pigq	phosphatidylinositol glycan anchor biosynthesis, class Q	14755	0.352954
69847	Wnk4	WNK lysine deficient protein kinase 4	69847	0.353501
320492	A830018L16Rik	RIKEN cDNA A830018L16 gene	320492	0.353692
381476	Stpg2	sperm tail PG rich repeat containing 2	381476	0.353692
13036	Ctsh	cathepsin H	13036	0.354006
27049	Etv3	ets variant 3	27049	0.354006
58237	Nkain4	Na+/K+ transporting ATPase interacting 4	58237	0.354006
14797	Aes	amino-terminal enhancer of split	14797	0.354089
22258	Usp4	ubiquitin specific peptidase 4 (proto-oncogene)	22258	0.354089
245944	Vps54	VPS54 GARP complex subunit	245944	0.354089
14763	Gpr37	G protein-coupled receptor 37	14763	0.354281
15259	Hipk3	homeodomain interacting protein kinase 3	15259	0.354281
18128	Notch1	notch 1	18128	0.354281
19063	Ppt1	palmitoyl-protein thioesterase 1	19063	0.354281
22127	Tsx	testis specific X-linked gene	22127	0.354281
23831	Car14	carbonic anhydrase 14	23831	0.354281
50908	C1s1	complement component 1, s subcomponent 1	50908	0.354281
56200	Ddx21	DEAD (Asp-Glu-Ala-Asp) box polypeptide 21	56200	0.354281
59126	Nek6	NIMA (never in mitosis gene a)-related expressed kinase 6	59126	0.354281
66591	Mad2l1bp	MAD2L1 binding protein	66591	0.354281
68523	Fam96b	family with sequence similarity 96, member B	68523	0.354281
68776	Taf11	TATA-box binding protein associated factor 11	68776	0.354281
69577	Fastkd3	FAST kinase domains 3	69577	0.354281
72585	Lypd1	Ly6/Plaur domain containing 1	72585	0.354281
74646	Spsb1	splA/ryanodine receptor domain and SOCS box containing 1	74646	0.354281
94352	Loxl2	lysyl oxidase-like 2	94352	0.354281
103742	Mien1	migration and invasion enhancer 1	103742	0.354281
107250	Kazald1	Kazal-type serine peptidase inhibitor domain 1	107250	0.354281
211770	Trib1	tribbles pseudokinase 1	211770	0.354281
214292	Syna	syncytin a	214292	0.354281
215243	Traf3ip3	TRAF3 interacting protein 3	215243	0.354281
228368	Slc35c1	solute carrier family 35, member C1	228368	0.354281
320118	Fbxl13	F-box and leucine-rich repeat protein 13	320118	0.354281
403174	Msantd1	Myb/SANT-like DNA-binding domain containing 1	403174	0.354281
100038948	Mup9	major urinary protein 9	100038948	0.354281
320176	D930032P07Rik	RIKEN cDNA D930032P07 gene	320176	0.354553
621809	Gm6260	predicted gene 6260	621809	0.354553
16178	Il1r2	interleukin 1 receptor, type II	16178	0.35461
16948	Lox	lysyl oxidase	16948	0.355088
75784	1700007G11Rik	RIKEN cDNA 1700007G11 gene	75784	0.355088
433632	Gm5544	predicted gene 5544	433632	0.355277
14009	Etv1	ets variant 1	14009	0.355316
18787	Serpine1	serine (or cysteine) peptidase inhibitor, clade E, member 1	18787	0.355316
26382	Fgd2	FYVE, RhoGEF and PH domain containing 2	26382	0.355316
27883	Tango2	transport and golgi organization 2	27883	0.355316
55927	Hes6	hairy and enhancer of split 6	55927	0.355316
67272	Cmtm5	CKLF-like MARVEL transmembrane domain containing 5	67272	0.355316
76571	Styxl1	serine/threonine/tyrosine interacting-like 1	76571	0.355316
78267	Klhdc8b	kelch domain containing 8B	78267	0.355316
241447	Cers6	ceramide synthase 6	241447	0.355316
14828	Hspa5	heat shock protein 5	14828	0.356176
73747	1110034G24Rik	RIKEN cDNA 1110034G24 gene	73747	0.356256
11867	Arpc1b	actin related protein 2/3 complex, subunit 1B	11867	0.356373
21371	Tbca	tubulin cofactor A	21371	0.356373
69462	Slurp2	secreted Ly6/Plaur domain containing 2	69462	0.358895
18245	Oaz1	ornithine decarboxylase antizyme 1	18245	0.359356
19047	Ppp1cc	protein phosphatase 1, catalytic subunit, gamma isoform	19047	0.359356
27386	Npas3	neuronal PAS domain protein 3	27386	0.359356
56403	Syncrip	synaptotagmin binding, cytoplasmic RNA interacting protein	56403	0.359356
72655	Snhg5	small nucleolar RNA host gene 5	72655	0.359356
269854	Nat14	N-acetyltransferase 14	269854	0.359356
52009	Hn1l	hematological and neurological expressed 1-like	52009	0.359379
93688	Klhl1	kelch-like 1	93688	0.359422
320951	Pisd	phosphatidylserine decarboxylase	320951	0.359422
353047	Plekhm1	pleckstrin homology domain containing, family M (with RUN domain) member 1	353047	0.359607
434215	Lrrc32	leucine rich repeat containing 32	434215	0.360491
106628	Trip10	thyroid hormone receptor interactor 10	106628	0.361007
212706	N4bp3	NEDD4 binding protein 3	212706	0.361007
235587	Parp3	poly (ADP-ribose) polymerase family, member 3	235587	0.361007
319181	Hist1h2bg	histone cluster 1, H2bg	319181	0.361007
18044	Nfya	nuclear transcription factor-Y alpha	18044	0.361202
17423	Ndst2	N-deacetylase/N-sulfotransferase (heparan glucosaminyl) 2	17423	0.361602
433864	Nom1	nucleolar protein with MIF4G domain 1	433864	0.361602
12029	Bcl6b	B cell CLL/lymphoma 6, member B	12029	0.361619
13417	Dnah8	dynein, axonemal, heavy chain 8	13417	0.361619
13643	Efnb3	ephrin B3	13643	0.361619
14025	Bcl11a	B cell CLL/lymphoma 11A (zinc finger protein)	14025	0.361619
15369	Hmox2	heme oxygenase 2	15369	0.361619
16164	Il13ra1	interleukin 13 receptor, alpha 1	16164	0.361619
26436	Psg16	pregnancy specific glycoprotein 16	26436	0.361619
29858	Pmm1	phosphomannomutase 1	29858	0.361619
50909	C1ra	complement component 1, r subcomponent A	50909	0.361619
54326	Elovl2	elongation of very long chain fatty acids (FEN1/Elo2, SUR4/Elo3, yeast)-like 2	54326	0.361619
66268	Pigyl	phosphatidylinositol glycan anchor biosynthesis, class Y-like	66268	0.361619
66447	Mgst3	microsomal glutathione S-transferase 3	66447	0.361619
68588	Cthrc1	collagen triple helix repeat containing 1	68588	0.361619
72026	Trmu	tRNA 5-methylaminomethyl-2-thiouridylate methyltransferase	72026	0.361619
74466	Mfsd13b	major facilitator superfamily domain containing 13B	74466	0.361619
75646	Rai14	retinoic acid induced 14	75646	0.361619
76898	B3gat1	beta-1,3-glucuronyltransferase 1 (glucuronosyltransferase P)	76898	0.361619
83382	Siglece	sialic acid binding Ig-like lectin E	83382	0.361619
102941	B630019K06Rik	novel protein similar to F-box and leucine-rich repeat protein 17 (Fbxl17)	102941	0.361619
108802	Calr4	calreticulin 4	108802	0.361619
216190	Appl2	adaptor protein, phosphotyrosine interaction, PH domain and leucine zipper containing 2	216190	0.361619
218811	Sec24c	Sec24 related gene family, member C (S. cerevisiae)	218811	0.361619
227058	Dnah7b	dynein, axonemal, heavy chain 7B	227058	0.361619
245050	Fam198a	family with sequence similarity 198, member A	245050	0.361619
320635	Cyb5r2	cytochrome b5 reductase 2	320635	0.361619
331004	Slc9a9	solute carrier family 9 (sodium/hydrogen exchanger), member 9	331004	0.361619
546049	C330021F23Rik	RIKEN cDNA C330021F23 gene	546049	0.361619
19215	Ptgds	prostaglandin D2 synthase (brain)	19215	0.361633
627800	Gm20757	predicted gene, 20757	627800	0.361633
66958	Tmx2	thioredoxin-related transmembrane protein 2	66958	0.361724
11484	Aspa	aspartoacylase	11484	0.362954
11796	Birc3	baculoviral IAP repeat-containing 3	11796	0.362954
11871	Art2a-ps	ADP-ribosyltransferase 2a, pseudogene	11871	0.362954
12267	C3ar1	complement component 3a receptor 1	12267	0.362954
12511	Cd6	CD6 antigen	12511	0.362954
19015	Ppard	peroxisome proliferator activator receptor delta	19015	0.362954
19039	Lgals3bp	lectin, galactoside-binding, soluble, 3 binding protein	19039	0.362954
19337	Rab33a	RAB33A, member RAS oncogene family	19337	0.362954
20619	Snap23	synaptosomal-associated protein 23	20619	0.362954
22239	Ugt8a	UDP galactosyltransferase 8A	22239	0.362954
22678	Zfp2	zinc finger protein 2	22678	0.362954
27275	Nufip1	nuclear fragile X mental retardation protein interacting protein 1	27275	0.362954
53860	2019-09-09	septin 9	53860	0.362954
67680	Sdhb	succinate dehydrogenase complex, subunit B, iron sulfur (Ip)	67680	0.362954
68197	Ndufc2	NADH dehydrogenase (ubiquinone) 1, subcomplex unknown, 2	68197	0.362954
77134	Hnrnpa0	heterogeneous nuclear ribonucleoprotein A0	77134	0.362954
77543	8030442B05Rik	RIKEN cDNA 8030442B05 gene	77543	0.362954
211228	Lrrc25	leucine rich repeat containing 25	211228	0.362954
227700	Sh3glb2	SH3-domain GRB2-like endophilin B2	227700	0.362954
232807	Ppp1r12c	protein phosphatase 1, regulatory (inhibitor) subunit 12C	232807	0.362954
240216	E230025N22Rik	Riken cDNA E230025N22 gene	240216	0.362954
16541	Napsa	napsin A aspartic peptidase	16541	0.363258
21813	Tgfbr2	transforming growth factor, beta receptor II	21813	0.363258
209318	Gps1	G protein pathway suppressor 1	209318	0.363258
433940	Fam222a	family with sequence similarity 222, member A	433940	0.363258
75744	Svip	small VCP/p97-interacting protein	75744	0.364823
217674	Gphb5	glycoprotein hormone beta 5	217674	0.364823
18587	Pde6b	phosphodiesterase 6B, cGMP, rod receptor, beta polypeptide	18587	0.365023
225742	St8sia5	ST8 alpha-N-acetyl-neuraminide alpha-2,8-sialyltransferase 5	225742	0.365023
17913	Myo1c	myosin IC	17913	0.365135
15018	H2-Q7	histocompatibility 2, Q region locus 7	15018	0.365658
17196	Mbp	myelin basic protein	17196	0.365658
19886	Ros1	Ros1 proto-oncogene	19886	0.365658
80910	Gpr84	G protein-coupled receptor 84	80910	0.36616
20181	Rxra	retinoid X receptor alpha	20181	0.366174
67851	1700021F05Rik	RIKEN cDNA 1700021F05 gene	67851	0.366174
239650	Ccdc184	coiled-coil domain containing 184	239650	0.366174
382243	Gm10439	predicted gene 10439	382243	0.366884
11852	Rhob	ras homolog family member B	11852	0.367105
14345	Fut4	fucosyltransferase 4	14345	0.367105
66402	Sln	sarcolipin	66402	0.367105
72281	Sh2d4a	SH2 domain containing 4A	72281	0.367268
94221	Gopc	golgi associated PDZ and coiled-coil motif containing	94221	0.367268
231712	Trafd1	TRAF type zinc finger domain containing 1	231712	0.367268
78521	B230219D22Rik	RIKEN cDNA B230219D22 gene	78521	0.367896
14175	Fgf4	fibroblast growth factor 4	14175	0.3683
16847	Lepr	leptin receptor	16847	0.3683
18583	Pde7a	phosphodiesterase 7A	18583	0.3683
18669	Abcb1b	ATP-binding cassette, sub-family B (MDR/TAP), member 1B	18669	0.3683
20733	Spint2	serine protease inhibitor, Kunitz type 2	20733	0.3683
21406	Tcf12	transcription factor 12	21406	0.3683
50722	Dkkl1	dickkopf-like 1	50722	0.3683
56773	Chst5	carbohydrate (N-acetylglucosamine 6-O) sulfotransferase 5	56773	0.3683
63872	Zfp296	zinc finger protein 296	63872	0.3683
67273	Ndufa10	NADH dehydrogenase (ubiquinone) 1 alpha subcomplex 10	67273	0.3683
74654	4930455H04Rik	RIKEN cDNA 4930455H04 gene	74654	0.3683
101502	Hsd3b7	hydroxy-delta-5-steroid dehydrogenase, 3 beta- and steroid delta-isomerase 7	101502	0.3683
102570	Slc22a13	solute carrier family 22 (organic cation transporter), member 13	102570	0.3683
107358	Tm9sf3	transmembrane 9 superfamily member 3	107358	0.3683
216001	Micu1	mitochondrial calcium uptake 1	216001	0.3683
217198	Plekhh3	pleckstrin homology domain containing, family H (with MyTH4 domain) member 3	217198	0.3683
224903	Safb	scaffold attachment factor B	224903	0.3683
319660	Agmo	alkylglycerol monooxygenase	319660	0.3683
328309	Gm9776	predicted gene 9776	328309	0.3683
54140	Avpr1a	arginine vasopressin receptor 1A	54140	0.368368
12982	Csf2ra	colony stimulating factor 2 receptor, alpha, low-affinity (granulocyte-macrophage)	12982	0.368655
13688	Eif4ebp2	eukaryotic translation initiation factor 4E binding protein 2	13688	0.368655
16798	Lats1	large tumor suppressor	16798	0.368655
20591	Kdm5c	lysine (K)-specific demethylase 5C	20591	0.368655
23894	Gtf2h2	general transcription factor II H, polypeptide 2	23894	0.368655
56258	Hnrnph2	heterogeneous nuclear ribonucleoprotein H2	56258	0.368655
237860	Ssh2	slingshot homolog 2 (Drosophila)	237860	0.36957
12064	Bdnf	brain derived neurotrophic factor	12064	0.369622
14678	Gnai2	guanine nucleotide binding protein (G protein), alpha inhibiting 2	14678	0.369622
16407	Itgae	integrin alpha E, epithelial-associated	16407	0.369622
17386	Mmp13	matrix metallopeptidase 13	17386	0.369622
17829	Muc1	mucin 1, transmembrane	17829	0.369622
21815	Tgif1	TGFB-induced factor homeobox 1	21815	0.369622
52637	Cisd1	CDGSH iron sulfur domain 1	52637	0.369622
56036	Ccnl2	cyclin L2	56036	0.369622
66011	Ranbp17	RAN binding protein 17	66011	0.369622
76987	Hdhd2	haloacid dehalogenase-like hydrolase domain containing 2	76987	0.369622
100017	Ldlrap1	low density lipoprotein receptor adaptor protein 1	100017	0.369622
105450	Mmrn2	multimerin 2	105450	0.369622
107260	Otub1	OTU domain, ubiquitin aldehyde binding 1	107260	0.369622
108897	Aif1l	allograft inflammatory factor 1-like	108897	0.369622
110593	Prdm2	PR domain containing 2, with ZNF domain	110593	0.369622
218865	Chdh	choline dehydrogenase	218865	0.369622
244218	Ctf2	cardiotrophin 2	244218	0.369622
319982	5930430L01Rik	RIKEN cDNA 5930430L01 gene	319982	0.369622
50523	Lats2	large tumor suppressor 2	50523	0.369934
18436	P2rx1	purinergic receptor P2X, ligand-gated ion channel, 1	18436	0.370774
53897	Gal3st1	galactose-3-O-sulfotransferase 1	53897	0.370774
317757	Gimap5	GTPase, IMAP family member 5	317757	0.370774
11551	Adra2a	adrenergic receptor, alpha 2a	11551	0.37169
30959	Ddx25	DEAD (Asp-Glu-Ala-Asp) box polypeptide 25	30959	0.37169
57376	Smarce1	SWI/SNF related, matrix associated, actin dependent regulator of chromatin, subfamily e, member 1	57376	0.37169
252864	Dusp15	dual specificity phosphatase-like 15	252864	0.37169
19230	Twf1	twinfilin actin binding protein 1	19230	0.37178
545085	Wdr70	WD repeat domain 70	545085	0.37178
56009	Alyref2	Aly/REF export factor 2	56009	0.372718
245877	Map7d1	MAP7 domain containing 1	245877	0.372718
28078	Prl5a1	prolactin family 5, subfamily a, member 1	28078	0.37276
219140	Spata13	spermatogenesis associated 13	219140	0.37276
18612	Etv4	ets variant 4	18612	0.372948
13025	Ctla2b	cytotoxic T lymphocyte-associated protein 2 beta	13025	0.373172
14266	Aff2	AF4/FMR2 family, member 2	14266	0.373172
14623	Gjb6	gap junction protein, beta 6	14623	0.373172
16427	Itih4	inter alpha-trypsin inhibitor, heavy chain 4	16427	0.373172
22709	Zfp51	zinc finger protein 51	22709	0.373172
26887	Chst4	carbohydrate (chondroitin 6/keratan) sulfotransferase 4	26887	0.373172
57912	Cdc42se1	CDC42 small effector 1	57912	0.373172
66761	4933417A18Rik	RIKEN cDNA 4933417A18 gene	66761	0.373172
66940	Shisa5	shisa family member 5	66940	0.373172
67834	Idh3a	isocitrate dehydrogenase 3 (NAD+) alpha	67834	0.373172
72881	Zdhhc4	zinc finger, DHHC domain containing 4	72881	0.373172
74375	Gcc1	golgi coiled coil 1	74375	0.373172
74393	Map10	microtubule-associated protein 10	74393	0.373172
105653	Phyhip	phytanoyl-CoA hydroxylase interacting protein	105653	0.373172
108699	Chn1	chimerin 1	108699	0.373172
212998	BC016579	cDNA sequence, BC016579	212998	0.373172
217124	Ppp1r9b	protein phosphatase 1, regulatory subunit 9B	217124	0.373172
218914	Wapl	WAPL cohesin release factor	218914	0.373172
329877	Dennd4c	DENN/MADD domain containing 4C	329877	0.373172
100502861	Ccdc13	coiled-coil domain containing 13	100502861	0.373172
11652	Akt2	thymoma viral proto-oncogene 2	11652	0.373462
14710	Gngt2	guanine nucleotide binding protein (G protein), gamma transducing activity polypeptide 2	14710	0.373462
26968	Islr	immunoglobulin superfamily containing leucine-rich repeat	26968	0.373462
27375	Tjp3	tight junction protein 3	27375	0.373462
66261	Tm4sf20	transmembrane 4 L six family member 20	66261	0.373462
67573	Loxl4	lysyl oxidase-like 4	67573	0.373462
67863	Slc25a11	solute carrier family 25 (mitochondrial carrier oxoglutarate carrier), member 11	67863	0.373462
72973	Fbxo47	F-box protein 47	72973	0.373462
109019	Nabp1	nucleic acid binding protein 1	109019	0.373462
230753	Thrap3	thyroid hormone receptor associated protein 3	230753	0.373462
243816	Gp6	glycoprotein 6 (platelet)	243816	0.373462
503610	Zdhhc18	zinc finger, DHHC domain containing 18	503610	0.373462
14778	Gpx3	glutathione peroxidase 3	14778	0.37348
69769	Tnfaip8l2	tumor necrosis factor, alpha-induced protein 8-like 2	69769	0.37348
666266	Gm8013	predicted gene 8013	666266	0.37348
13479	Dpep1	dipeptidase 1 (renal)	13479	0.373481
108760	Galnt16	UDP-N-acetyl-alpha-D-galactosamine:polypeptide N-acetylgalactosaminyltransferase 16	108760	0.373481
232286	Tmf1	TATA element modulatory factor 1	232286	0.373514
19274	Ptprm	protein tyrosine phosphatase, receptor type, M	19274	0.373541
96935	Susd4	sushi domain containing 4	96935	0.373814
67405	Nts	neurotensin	67405	0.374623
11951	Atp5g1	ATP synthase, H+ transporting, mitochondrial F0 complex, subunit C1 (subunit 9)	11951	0.375153
14897	Trip12	thyroid hormone receptor interactor 12	14897	0.375153
208194	Exog	endo/exonuclease (5-3), endonuclease G-like	208194	0.376613
225608	Sh3tc2	SH3 domain and tetratricopeptide repeats 2	225608	0.376613
384009	Glipr2	GLI pathogenesis-related 2	384009	0.377043
13193	Dcx	doublecortin	13193	0.377092
15439	Hp	haptoglobin	15439	0.377092
18038	Nfkbil1	nuclear factor of kappa light polypeptide gene enhancer in B cells inhibitor like 1	18038	0.377092
26364	Adgre5	adhesion G protein-coupled receptor E5	26364	0.377092
67217	L3hypdh	L-3-hydroxyproline dehydratase (trans-)	67217	0.377092
67897	Rnmt	RNA (guanine-7-) methyltransferase	67897	0.377092
68755	Cgrrf1	cell growth regulator with ring finger domain 1	68755	0.377092
69386	Hist1h4h	histone cluster 1, H4h	69386	0.377092
100678	Psph	phosphoserine phosphatase	100678	0.377092
103765	Tmem17	transmembrane protein 17	103765	0.377092
228778	6820408C15Rik	RIKEN cDNA 6820408C15 gene	228778	0.377092
407785	Ndufs6	NADH dehydrogenase (ubiquinone) Fe-S protein 6	407785	0.377092
654472	Gm12070	glyceraldehyde-3-phosphate dehydrogenase pseudogene	654472	0.377092
231147	Sh3tc1	SH3 domain and tetratricopeptide repeats 1	231147	0.377132
16987	Lss	lanosterol synthase	16987	0.377239
75522	1700024I08Rik	RIKEN cDNA 1700024I08 gene	75522	0.378562
76389	Ankrd36	ankyrin repeat domain 36	76389	0.378562
270066	Slc35e1	solute carrier family 35, member E1	270066	0.378768
72555	Shisa9	shisa family member 9	72555	0.378787
319182	Hist1h2bh	histone cluster 1, H2bh	319182	0.379161
56722	Litaf	LPS-induced TN factor	56722	0.379303
20681	Sox8	SRY (sex determining region Y)-box 8	20681	0.379409
54130	Actr1a	ARP1 actin-related protein 1A, centractin alpha	54130	0.379409
70371	1700026D11Rik	RIKEN cDNA 1700026D11 gene	70371	0.379409
78134	Lpar4	lysophosphatidic acid receptor 4	78134	0.379409
18231	Nxph1	neurexophilin 1	18231	0.380021
70785	Dennd1c	DENN/MADD domain containing 1C	70785	0.380291
73272	1700108F19Rik	RIKEN cDNA 1700108F19 gene	73272	0.380291
11720	Mat1a	methionine adenosyltransferase I, alpha	11720	0.380731
22402	Wisp1	WNT1 inducible signaling pathway protein 1	22402	0.380731
68977	Haghl	hydroxyacylglutathione hydrolase-like	68977	0.380731
104099	Itga9	integrin alpha 9	104099	0.380731
232371	C1rl	complement component 1, r subcomponent-like	232371	0.380731
545056	Gm5801	ubiquitin-conjugating enzyme E2, J2 homolog pseudogene	545056	0.380731
104158	Ces1d	carboxylesterase 1D	104158	0.381238
58210	Sectm1b	secreted and transmembrane 1B	58210	0.381249
73449	1700066B19Rik	RIKEN cDNA 1700066B19 gene	73449	0.381249
241296	Lrrc8a	leucine rich repeat containing 8A	241296	0.381249
58193	Extl2	exostoses (multiple)-like 2	58193	0.381515
13838	Epha4	Eph receptor A4	13838	0.381533
18491	Pappa	pregnancy-associated plasma protein A	18491	0.381651
20729	Spin1	spindlin 1	20729	0.381651
66822	Fbxo25	F-box protein 25	66822	0.381651
170756	Slc8b1	solute carrier family 8 (sodium/lithium/calcium exchanger), member B1	170756	0.381651
230848	Zbtb40	zinc finger and BTB domain containing 40	230848	0.381651
241656	Pak7	p21 protein (Cdc42/Rac)-activated kinase 7	241656	0.381651
21346	Tagln2	transgelin 2	21346	0.381901
64103	Tnmd	tenomodulin	64103	0.382484
74322	Cxxc1	CXXC finger 1 (PHD domain)	74322	0.382484
319211	Nol4	nucleolar protein 4	319211	0.382484
66412	Arrdc4	arrestin domain containing 4	66412	0.382907
245174	Zfp937	zinc finger protein 937	245174	0.382907
545649	Gm13276	predicted gene 13276	545649	0.382914
13490	Drd3	dopamine receptor D3	13490	0.383078
15251	Hif1a	hypoxia inducible factor 1, alpha subunit	15251	0.383196
15444	Hpca	hippocalcin	15444	0.383196
20608	Sstr4	somatostatin receptor 4	20608	0.383196
56233	Hdac7	histone deacetylase 7	56233	0.383196
68038	Chid1	chitinase domain containing 1	68038	0.383196
71268	Lrrfip2	leucine rich repeat (in FLII) interacting protein 2	71268	0.383196
229937	Znhit6	zinc finger, HIT type 6	229937	0.383196
627110	Tubb2a-ps2	tubulin, beta 2a, pseudogene 2	627110	0.383196
66416	Ndufa7	NADH dehydrogenase (ubiquinone) 1 alpha subcomplex, 7 (B14.5a)	66416	0.384004
15162	Hck	hemopoietic cell kinase	15162	0.384023
70645	Oip5	Opa interacting protein 5	70645	0.384023
73945	Otud4	OTU domain containing 4	73945	0.384023
227835	Gtdc1	glycosyltransferase-like domain containing 1	227835	0.384023
12454	Ccnk	cyclin K	12454	0.384893
24030	Mrps12	mitochondrial ribosomal protein S12	24030	0.384893
93836	Rnf111	ring finger 111	93836	0.384893
21898	Tlr4	toll-like receptor 4	21898	0.385179
17995	Ndufv1	NADH dehydrogenase (ubiquinone) flavoprotein 1	17995	0.385306
20597	Smpd1	sphingomyelin phosphodiesterase 1, acid lysosomal	20597	0.385306
21681	Alyref	Aly/REF export factor	21681	0.385306
57911	Gsdma	gasdermin A	57911	0.385306
58801	Pmaip1	phorbol-12-myristate-13-acetate-induced protein 1	58801	0.385306
66383	Iscu	iron-sulfur cluster assembly enzyme	66383	0.385306
67106	Zbtb8os	zinc finger and BTB domain containing 8 opposite strand	67106	0.385306
67967	Pold3	polymerase (DNA-directed), delta 3, accessory subunit	67967	0.385306
79196	Osbpl5	oxysterol binding protein-like 5	79196	0.385306
114332	Lyve1	lymphatic vessel endothelial hyaluronan receptor 1	114332	0.385306
211468	Kcnh8	potassium voltage-gated channel, subfamily H (eag-related), member 8	211468	0.385306
226747	Ahctf1	AT hook containing transcription factor 1	226747	0.385306
226922	Kcnq5	potassium voltage-gated channel, subfamily Q, member 5	226922	0.385306
229613	6330549D23Rik	RIKEN cDNA 6330549D23 gene	229613	0.385306
100504164	Cmtm1	CKLF-like MARVEL transmembrane domain containing 1	100504164	0.385306
57781	Cd200r1	CD200 receptor 1	57781	0.385486
240754	Lax1	lymphocyte transmembrane adaptor 1	240754	0.385486
71338	Tprg	transformation related protein 63 regulated	71338	0.385577
80859	Nfkbiz	nuclear factor of kappa light polypeptide gene enhancer in B cells inhibitor, zeta	80859	0.385577
215693	Zmat1	zinc finger, matrin type 1	215693	0.385577
16765	Stmn1	stathmin 1	16765	0.385989
73608	Marveld3	MARVEL (membrane-associating) domain containing 3	73608	0.385989
22142	Tuba1a	tubulin, alpha 1A	22142	0.386243
11549	Adra1a	adrenergic receptor, alpha 1a	11549	0.386266
22022	Tpst2	protein-tyrosine sulfotransferase 2	22022	0.386266
57757	Pglyrp2	peptidoglycan recognition protein 2	57757	0.386266
68196	Hsbp1	heat shock factor binding protein 1	68196	0.386266
74624	4930429D17Rik	RIKEN cDNA 4930429D17 gene	74624	0.386266
234388	Ccdc124	coiled-coil domain containing 124	234388	0.386266
654796	9530036O11Rik	RIKEN cDNA 9530036O11Rik	654796	0.386266
66255	Hsbp1l1	heat shock factor binding protein 1-like 1	66255	0.386491
69089	Oxa1l	oxidase assembly 1-like	69089	0.386529
17842	Mup3	major urinary protein 3	17842	0.387001
13018	Ctcf	CCCTC-binding factor	13018	0.38817
71918	Zcchc24	zinc finger, CCHC domain containing 24	71918	0.38817
70354	Secisbp2l	SECIS binding protein 2-like	70354	0.388518
17152	Mak	male germ cell-associated kinase	17152	0.388566
17193	Mbd4	methyl-CpG binding domain protein 4	17193	0.388566
18784	Pla2g5	phospholipase A2, group V	18784	0.388566
66163	Mrpl4	mitochondrial ribosomal protein L4	66163	0.388566
67109	Zfp787	zinc finger protein 787	67109	0.388566
73205	3110043O21Rik	RIKEN cDNA 3110043O21 gene	73205	0.388566
74045	Slc36a1os	solute carrier family 36 (proton/amino acid symporter), member 1, opposite strand	74045	0.388566
75815	4930470H14Rik	RIKEN cDNA 4930470H14 gene	75815	0.388566
237761	Sowaha	sosondowah ankyrin repeat domain family member A	237761	0.388566
210148	Slc30a6	solute carrier family 30 (zinc transporter), member 6	210148	0.389026
58188	Vstm2b	V-set and transmembrane domain containing 2B	58188	0.389069
100038713	Gm10432	predicted gene 10432	100038713	0.389748
70225	Ppil3	peptidylprolyl isomerase (cyclophilin)-like 3	70225	0.390006
14651	Hagh	hydroxyacyl glutathione hydrolase	14651	0.390316
14991	H2-M3	histocompatibility 2, M region locus 3	14991	0.390316
15896	Icam2	intercellular adhesion molecule 2	15896	0.390316
17991	Ndufa2	NADH dehydrogenase (ubiquinone) 1 alpha subcomplex, 2	17991	0.390316
18453	P4hb	prolyl 4-hydroxylase, beta polypeptide	18453	0.390316
19736	Rgs4	regulator of G-protein signaling 4	19736	0.390316
22348	Slc32a1	solute carrier family 32 (GABA vesicular transporter), member 1	22348	0.390316
22619	Siae	sialic acid acetylesterase	22619	0.390316
30943	Prss30	protease, serine 30	30943	0.390316
58178	Sorcs1	sortilin-related VPS10 domain containing receptor 1	58178	0.390316
68957	Paqr6	progestin and adipoQ receptor family member VI	68957	0.390316
69159	Rhebl1	Ras homolog enriched in brain like 1	69159	0.390316
71978	Ppp2r2a	protein phosphatase 2, regulatory subunit B, alpha	71978	0.390316
77717	6030408B16Rik	RIKEN cDNA 6030408B16 gene	77717	0.390316
93757	Immp2l	IMP2 inner mitochondrial membrane peptidase-like (S. cerevisiae)	93757	0.390316
99439	Duox1	dual oxidase 1	99439	0.390316
101602	AI467606	expressed sequence AI467606	101602	0.390316
109978	Art4	ADP-ribosyltransferase 4	109978	0.390316
110198	Akr7a5	aldo-keto reductase family 7, member A5 (aflatoxin aldehyde reductase)	110198	0.390316
114874	Ddhd1	DDHD domain containing 1	114874	0.390316
233332	Adamts17	a disintegrin-like and metallopeptidase (reprolysin type) with thrombospondin type 1 motif, 17	233332	0.390316
326620	Hist1h4b	histone cluster 1, H4b	326620	0.390316
11801	Cd5l	CD5 antigen-like	11801	0.390432
52174	Tmem222	transmembrane protein 222	52174	0.390432
57737	Rhox4b	reproductive homeobox 4B	57737	0.390432
66618	Snrnp27	small nuclear ribonucleoprotein 27 (U4/U6.U5)	66618	0.390432
68142	Ino80	INO80 complex subunit	68142	0.390432
75847	Ispd	isoprenoid synthase domain containing	75847	0.390432
101023	Zfp513	zinc finger protein 513	101023	0.390432
252967	Ropn1l	ropporin 1-like	252967	0.390432
327860	Gm11961	predicted gene 11961	327860	0.390432
11647	Alpl	alkaline phosphatase, liver/bone/kidney	11647	0.390438
12048	Bcl2l1	BCL2-like 1	12048	0.390438
12156	Bmp2	bone morphogenetic protein 2	12156	0.390438
13384	Mpp3	membrane protein, palmitoylated 3 (MAGUK p55 subfamily member 3)	13384	0.390438
71564	Izumo4	IZUMO family member 4	71564	0.390438
72057	Phf10	PHD finger protein 10	72057	0.390438
75811	Saxo1	stablizer of axonemal microtubules 1	75811	0.390438
212398	Frat2	frequently rearranged in advanced T cell lymphomas 2	212398	0.390438
13650	Rhbdf1	rhomboid 5 homolog 1	13650	0.390473
11481	Acvr2b	activin receptor IIB	11481	0.390535
17347	Mknk2	MAP kinase-interacting serine/threonine kinase 2	17347	0.390535
223601	Fam49b	family with sequence similarity 49, member B	223601	0.390535
14685	Gnat1	guanine nucleotide binding protein, alpha transducing 1	14685	0.39087
20363	Sepp1	selenoprotein P, plasma, 1	20363	0.390976
71726	Smug1	single-strand selective monofunctional uracil DNA glycosylase	71726	0.39127
382985	Rrm2b	ribonucleotide reductase M2 B (TP53 inducible)	382985	0.391312
606735	A330069E16Rik	RIKEN cDNA A330069E16 gene	606735	0.391312
12523	Cd84	CD84 antigen	12523	0.39135
26891	Cops4	COP9 signalosome subunit 4	26891	0.391642
56697	Akap10	A kinase (PRKA) anchor protein 10	56697	0.391642
71670	Acy3	aspartoacylase (aminoacylase) 3	71670	0.391642
215418	Csrnp1	cysteine-serine-rich nuclear protein 1	215418	0.391642
226075	Glis3	GLIS family zinc finger 3	226075	0.391642
230824	Grhl3	grainyhead-like 3 (Drosophila)	230824	0.391642
235416	Lman1l	lectin, mannose-binding 1 like	235416	0.391642
242653	Cldn19	claudin 19	242653	0.391642
[truncated: 22,117 more rows]

## Sheet: GOrilla output
PROCESS	Description	P-value	FDR q-value	Enrichment	N	B	n	b	Genes		FUNCTION	Description	P-value	FDR q-value	Enrichment	N	B	n	b	Genes		COMPONENT	Description	P-value	FDR q-value	Enrichment	N	B	n	b	Genes
GO:0051239	regulation of multicellular organismal process	5.8e-22	8.92e-18	1.52	20803	3133	2255	515	[Man2a1 - mannosidase 2, alpha 1, Cblb - casitas b-lineage lymphoma b, Abl1 - c-abl oncogene 1, non-receptor tyrosine kinase, Abl2 - v-abl abelson murine leukemia viral oncogene 2 (arg, abelson-related gene), Ptk2b - ptk2 protein tyrosine kinase 2 beta, Twf1 - twinfilin, actin-binding protein, homolog 1 (drosophila), Mapkapk2 - map kinase-activated protein kinase 2, Coro1c - coronin, actin bindin…		GO:0005515	protein binding	2.09e-17	9.51e-14	1.22	20803	8580	2271	1147	[Pzp - pregnancy zone protein, Abca1 - atp-binding cassette, sub-family a (abc1), member 1, Cblb - casitas b-lineage lymphoma b, H2-Q7 - histocompatibility 2, q region locus 7, Abl1 - c-abl oncogene 1, non-receptor tyrosine kinase, H2-Q8 - histocompatibility 2, q region locus 8, Abl2 - v-abl abelson murine leukemia viral oncogene 2 (arg, abelson-related gene), Kcnip1 - kv channel-interacting prot…		GO:0016020	membrane	1.22e-20	2.38e-17	1.27	20803	7485	2274	1041	[Abca1 - atp-binding cassette, sub-family a (abc1), member 1, Abcb7 - atp-binding cassette, sub-family b (mdr/tap), member 7, H2-Q7 - histocompatibility 2, q region locus 7, Cblb - casitas b-lineage lymphoma b, Plch1 - phospholipase c, eta 1, H2-Q8 - histocompatibility 2, q region locus 8, Kcnip1 - kv channel-interacting protein 1, Ptk2b - ptk2 protein tyrosine kinase 2 beta, Steap1 - six transme…
GO:0048518	positive regulation of biological process	8.44e-20	6.48e-16	1.33	20803	5792	2274	839	[Abca1 - atp-binding cassette, sub-family a (abc1), member 1, Cblb - casitas b-lineage lymphoma b, H2-Q7 - histocompatibility 2, q region locus 7, Abl1 - c-abl oncogene 1, non-receptor tyrosine kinase, H2-Q8 - histocompatibility 2, q region locus 8, Abl2 - v-abl abelson murine leukemia viral oncogene 2 (arg, abelson-related gene), Ptk2b - ptk2 protein tyrosine kinase 2 beta, Kcnip1 - kv channel-i…		tn4 - reticulon 4, Cyth4 - cytohesin 4, Ldhb - lactate dehydrogenase b, Sdc1 - syndecan 1, Pprc1 - peroxisome proliferative activated receptor, gamma, coactivator-related 1, Sdc4 - syndecan 4, Dlgap2 - discs, large (drosophila) homolog-associated protein 2, Amotl1 - angiomotin-like 1, Stk25 - serine/threonine kinase 25 (yeast), Drd3 - dopamine receptor d3, Dr1 - down-regulator of transcription 1,…											- endoplasmic reticulum aminopeptidase 1, Pde6a - phosphodiesterase 6a, cgmp-specific, rod, alpha, Ticam2 - toll-like receptor adaptor molecule 2, Acy3 - aspartoacylase (aminoacylase) 3, Mien1 - migration and invasion enhancer 1, Maea - macrophage erythroblast attacher, Lrba - lps-responsive beige-like anchor, Gpr84 - g protein-coupled receptor 84, Tirap - toll-interleukin 1 receptor (tir) domain…
40lg - cd40 ligand, Ddx21 - dead (asp-glu-ala-asp) box polypeptide 21, Flt3l - fms-like tyrosine kinase 3 ligand, Clec3b - c-type lectin domain family 3, member b, Rhog - ras homolog gene family, member g, Tnc - tenascin c, Acin1 - apoptotic chromatin condensation inducer 1, Col16a1 - collagen, type xvi, alpha 1, Myog - myogenin, Klf13 - kruppel-like factor 13, Myoc - myocilin, Myo1c - myosin ic,…											GO:0005488	binding	4.15e-16	9.42e-13	1.15	20803	12564	2224	1540	[Pzp - pregnancy zone protein, Abca1 - atp-binding cassette, sub-family a (abc1), member 1, H6pd - hexose-6-phosphate dehydrogenase (glucose 1-dehydrogenase), Abcb7 - atp-binding cassette, sub-family b (mdr/tap), member 7, Abl1 - c-abl oncogene 1, non-receptor tyrosine kinase, Abl2 - v-abl abelson murine leukemia viral oncogene 2 (arg, abelson-related gene), Ptk2b - ptk2 protein tyrosine kinase 2…		GO:0044464	cell part	3.6e-18	3.51e-15	1.11	20803	15149	2272	1842	[Uba7 - ubiquitin-like modifier activating enzyme 7, Abca1 - atp-binding cassette, sub-family a (abc1), member 1, H6pd - hexose-6-phosphate dehydrogenase (glucose 1-dehydrogenase), Abcb7 - atp-binding cassette, sub-family b (mdr/tap), member 7, Abl1 - c-abl oncogene 1, non-receptor tyrosine kinase, Abl2 - v-abl abelson murine leukemia viral oncogene 2 (arg, abelson-related gene), Ptk2b - ptk2 pro…
GO:0048583	regulation of response to stimulus	4.52e-19	2.32e-15	1.44	20803	3587	2269	564	[Abca1 - atp-binding cassette, sub-family a (abc1), member 1, Cblb - casitas b-lineage lymphoma b, H2-Q7 - histocompatibility 2, q region locus 7, Abl1 - c-abl oncogene 1, non-receptor tyrosine kinase, H2-Q8 - histocompatibility 2, q region locus 8, Abl2 - v-abl abelson murine leukemia viral oncogene 2 (arg, abelson-related gene), Ptk2b - ptk2 protein tyrosine kinase 2 beta, Twf1 - twinfilin, act…		in), member 10, Tlr4 - toll-like receptor 4, Tlr1 - toll-like receptor 1, Fosl2 - fos-like antigen 2, Il17b - interleukin 17b, Itga1 - integrin alpha 1, Car5b - carbonic anhydrase 5b, mitochondrial, Tlr6 - toll-like receptor 6, Timeless - timeless circadian clock 1, Set - set nuclear oncogene, 3110043O21Rik - riken cdna 3110043o21 gene, Coq6 - coenzyme q6 homolog (yeast), Bex4 - brain expressed g…											xonemal, heavy chain 11, Glrx5 - glutaredoxin 5 homolog (s. cerevisiae), Slc37a1 - solute carrier family 37 (glycerol-3-phosphate transporter), member 1, Dnase1l3 - deoxyribonuclease 1-like 3, Trim56 - tripartite motif-containing 56, 1700021F05Rik - riken cdna 1700021f05 gene, Acss2 - acyl-coa synthetase short-chain family member 2, Dlk1 - delta-like 1 homolog (drosophila), Dlx3 - distal-less hom…
GO:0048522	positive regulation of cellular process	3.26e-18	1.25e-14	1.34	20803	5138	2271	752	[Man2a1 - mannosidase 2, alpha 1, Fntb - farnesyltransferase, caax box, beta, Suds3 - suppressor of defective silencing 3 homolog (s. cerevisiae), Prdm2 - pr domain containing 2, with znf domain, Abl1 - c-abl oncogene 1, non-receptor tyrosine kinase, Cblb - casitas b-lineage lymphoma b, Abl2 - v-abl abelson murine leukemia viral oncogene 2 (arg, abelson-related gene), Ptk2b - ptk2 protein tyrosin…		th factor, Cog2 - component of oligomeric golgi complex 2, Nfil3 - nuclear factor, interleukin 3, regulated, Nfkb2 - nuclear factor of kappa light polypeptide gene enhancer in b cells 2, p49/p100, Nfkb1 - nuclear factor of kappa light polypeptide gene enhancer in b cells 1, p105, Adamts4 - a disintegrin-like and metallopeptidase (reprolysin type) with thrombospondin type 1 motif, 4, Nfya - nuclea…											) alpha 4, Pet100 - pet100 homolog (s. cerevisiae), Atp2c2 - atpase, ca++ transporting, type 2c, member 2, Klf9 - kruppel-like factor 9, Klf2 - kruppel-like factor 2 (lung), Edem1 - er degradation enhancer, mannosidase alpha-like 1, Zfp385c - zinc finger protein 385c, Mapk14 - mitogen-activated protein kinase 14, Shkbp1 - sh3kbp1 binding protein 1, Mapk13 - mitogen-activated protein kinase 13, Pk…
ng protein for immunoglobulin kappa j region-like, Csrnp1 - cysteine-serine-rich nuclear protein 1, Rbpj - recombination signal binding protein for immunoglobulin kappa j region, Ssbp4 - single stranded dna binding protein 4, Rap1b - ras related protein 1b, Brpf1 - bromodomain and phd finger containing, 1, Itgb3 - integrin beta 3, Lrg1 - leucine-rich alpha-2-glycoprotein 1, Ralb - v-ral simian le…											GO:0005102	signaling receptor binding	8.31e-13	1.26e-09	1.55	20803	1612	2263	271	[Ntf3 - neurotrophin 3, Calr - calreticulin, Abca1 - atp-binding cassette, sub-family a (abc1), member 1, Dll4 - delta-like 4 (drosophila), Abl1 - c-abl oncogene 1, non-receptor tyrosine kinase, H2-Q7 - histocompatibility 2, q region locus 7, Cblb - casitas b-lineage lymphoma b, Unc93b1 - unc-93 homolog b1 (c. elegans), H2-Q8 - histocompatibility 2, q region locus 8, C1qtnf4 - c1q and tumor necro…		GO:0044444	cytoplasmic part	9.09e-17	5.91e-14	1.24	20803	7898	2224	1047	[Abca1 - atp-binding cassette, sub-family a (abc1), member 1, H6pd - hexose-6-phosphate dehydrogenase (glucose 1-dehydrogenase), Abcb7 - atp-binding cassette, sub-family b (mdr/tap), member 7, Abl1 - c-abl oncogene 1, non-receptor tyrosine kinase, H2-Q7 - histocompatibility 2, q region locus 7, Cblb - casitas b-lineage lymphoma b, Abl2 - v-abl abelson murine leukemia viral oncogene 2 (arg, abelso…
GO:0001817	regulation of cytokine production	7.34e-18	2.26e-14	2.17	20803	639	2249	150	[Dhx33 - deah (asp-glu-ala-his) box polypeptide 33, Prkd2 - protein kinase d2, Abl1 - c-abl oncogene 1, non-receptor tyrosine kinase, Abl2 - v-abl abelson murine leukemia viral oncogene 2 (arg, abelson-related gene), Unc93b1 - unc-93 homolog b1 (c. elegans), Mapkapk2 - map kinase-activated protein kinase 2, Mefv - mediterranean fever, Rock2 - rho-associated coiled-coil containing protein kinase 2…		GO:0043167	ion binding	1.51e-11	1.71e-08	1.25	20803	5285	2274	721	[Apoa1bp - apolipoprotein a-i binding protein, Man2a1 - mannosidase 2, alpha 1, Fntb - farnesyltransferase, caax box, beta, Abca1 - atp-binding cassette, sub-family a (abc1), member 1, Mak - male germ cell-associated kinase, Abcb7 - atp-binding cassette, sub-family b (mdr/tap), member 7, Abl1 - c-abl oncogene 1, non-receptor tyrosine kinase, Cblb - casitas b-lineage lymphoma b, Cyp3a11 - cytochro…		- isocitrate dehydrogenase 3 (nad+) alpha, Dnajb11 - dnaj (hsp40) homolog, subfamily b, member 11, Zadh2 - zinc binding alcohol dehydrogenase, domain containing 2, Tirap - toll-interleukin 1 receptor (tir) domain-containing adaptor protein, Snap47 - synaptosomal-associated protein, 47, Slc12a3 - solute carrier family 12, member 3, St8sia5 - st8 alpha-n-acetyl-neuraminide alpha-2,8-sialyltransfera…
GO:0048519	negative regulation of biological process	2.53e-16	6.49e-13	1.33	20803	4996	2251	720	[Pzp - pregnancy zone protein, Fntb - farnesyltransferase, caax box, beta, Suds3 - suppressor of defective silencing 3 homolog (s. cerevisiae), Mak - male germ cell-associated kinase, Abl1 - c-abl oncogene 1, non-receptor tyrosine kinase, Cblb - casitas b-lineage lymphoma b, Abl2 - v-abl abelson murine leukemia viral oncogene 2 (arg, abelson-related gene), Plch1 - phospholipase c, eta 1, Ptk2b - …		interacting protein 5, Otud7b - otu domain containing 7b, Smarca5 - swi/snf related, matrix associated, actin dependent regulator of chromatin, subfamily a, member 5, Dtx4 - deltex 4 homolog (drosophila), Nrgn - neurogranin, Pnck - pregnancy upregulated non-ubiquitously expressed cam kinase, Camk1g - calcium/calmodulin-dependent protein kinase i gamma, Rnf111 - ring finger 111, Zc3h6 - zinc finge…											GO:0030964	NADH dehydrogenase complex	5.54e-13	2.7e-10	5.77	20803	41	2112	24	[Atp5sl - atp5s-like, Ndufa8 - nadh dehydrogenase (ubiquinone) 1 alpha subcomplex, 8, Ndufa13 - nadh dehydrogenase (ubiquinone) 1 alpha subcomplex, 13, Ndufb8 - nadh dehydrogenase (ubiquinone) 1 beta subcomplex 8, Ndufb11 - nadh dehydrogenase (ubiquinone) 1 beta subcomplex, 11, Ndufa11 - nadh dehydrogenase (ubiquinone) 1 alpha subcomplex 11, Ndufa10 - nadh dehydrogenase (ubiquinone) 1 alpha subco…
e antizyme 1, Marveld3 - marvel (membrane-associating) domain containing 3, Rln1 - relaxin 1, Trim10 - tripartite motif-containing 10, Muc19 - mucin 19, Gfpt1 - glutamine fructose-6-phosphate transaminase 1, Kcnk2 - potassium channel, subfamily k, member 2, Nudt6 - nudix (nucleoside diphosphate linked moiety x)-type motif 6, B4galt1 - udp-gal:betaglcnac beta 1,4- galactosyltransferase, polypeptid…																						GO:0045271	respiratory chain complex I	5.54e-13	2.16e-10	5.77	20803	41	2112	24	[Atp5sl - atp5s-like, Ndufa8 - nadh dehydrogenase (ubiquinone) 1 alpha subcomplex, 8, Ndufa13 - nadh dehydrogenase (ubiquinone) 1 alpha subcomplex, 13, Ndufb8 - nadh dehydrogenase (ubiquinone) 1 beta subcomplex 8, Ndufa10 - nadh dehydrogenase (ubiquinone) 1 alpha subcomplex 10, Ndufa11 - nadh dehydrogenase (ubiquinone) 1 alpha subcomplex 11, Ndufb11 - nadh dehydrogenase (ubiquinone) 1 beta subcom…
GO:0002682	regulation of immune system process	4.31e-16	9.47e-13	1.75	20803	1277	2249	242	[Calr - calreticulin, Cblb - casitas b-lineage lymphoma b, H2-Q7 - histocompatibility 2, q region locus 7, Abl1 - c-abl oncogene 1, non-receptor tyrosine kinase, H2-Q8 - histocompatibility 2, q region locus 8, Unc93b1 - unc-93 homolog b1 (c. elegans), Ptk2b - ptk2 protein tyrosine kinase 2 beta, Cyp26b1 - cytochrome p450, family 26, subfamily b, polypeptide 1, Mapkapk2 - map kinase-activated prot…													GO:0005747	mitochondrial respiratory chain complex I	5.54e-13	1.8e-10	5.77	20803	41	2112	24	[Atp5sl - atp5s-like, Ndufa8 - nadh dehydrogenase (ubiquinone) 1 alpha subcomplex, 8, Ndufa13 - nadh dehydrogenase (ubiquinone) 1 alpha subcomplex, 13, Ndufb8 - nadh dehydrogenase (ubiquinone) 1 beta subcomplex 8, Ndufb11 - nadh dehydrogenase (ubiquinone) 1 beta subcomplex, 11, Ndufa11 - nadh dehydrogenase (ubiquinone) 1 alpha subcomplex 11, Ndufa10 - nadh dehydrogenase (ubiquinone) 1 alpha subco…
GO:0051240	positive regulation of multicellular organismal process	6.48e-16	1.25e-12	1.6	20803	1860	2262	324	[Ntf3 - neurotrophin 3, Man2a1 - mannosidase 2, alpha 1, Calr - calreticulin, Cblb - casitas b-lineage lymphoma b, Abl1 - c-abl oncogene 1, non-receptor tyrosine kinase, Abl2 - v-abl abelson murine leukemia viral oncogene 2 (arg, abelson-related gene), Unc93b1 - unc-93 homolog b1 (c. elegans), Ptk2b - ptk2 protein tyrosine kinase 2 beta, Cyp26b1 - cytochrome p450, family 26, subfamily b, polypept…													GO:0009986	cell surface	1.03e-12	2.88e-10	1.91	20803	645	2265	134	[Calr - calreticulin, Abca1 - atp-binding cassette, sub-family a (abc1), member 1, H2-Q7 - histocompatibility 2, q region locus 7, Ros1 - ros1 proto-oncogene, Tjp3 - tight junction protein 3, Apoe - apolipoprotein e, Apoh - apolipoprotein h, Stx4a - syntaxin 4a (placental), Daf2 - decay accelerating factor 2, Nlgn1 - neuroligin 1, Slc4a1 - solute carrier family 4 (anion exchanger), member 1, Rtn4…
GO:0048523	negative regulation of cellular process	2.72e-15	4.65e-12	1.35	20803	4449	2251	649	[Pzp - pregnancy zone protein, Fntb - farnesyltransferase, caax box, beta, Suds3 - suppressor of defective silencing 3 homolog (s. cerevisiae), Mak - male germ cell-associated kinase, Abl1 - c-abl oncogene 1, non-receptor tyrosine kinase, Cblb - casitas b-lineage lymphoma b, Abl2 - v-abl abelson murine leukemia viral oncogene 2 (arg, abelson-related gene), Plch1 - phospholipase c, eta 1, Ptk2b - …													GO:0044424	intracellular part	2.38e-12	5.79e-10	1.12	20803	12978	2272	1593	[Uba7 - ubiquitin-like modifier activating enzyme 7, Abca1 - atp-binding cassette, sub-family a (abc1), member 1, H6pd - hexose-6-phosphate dehydrogenase (glucose 1-dehydrogenase), Abcb7 - atp-binding cassette, sub-family b (mdr/tap), member 7, Abl1 - c-abl oncogene 1, non-receptor tyrosine kinase, Abl2 - v-abl abelson murine leukemia viral oncogene 2 (arg, abelson-related gene), Ptk2b - ptk2 pro…
GO:0048584	positive regulation of response to stimulus	2.42e-14	3.72e-11	1.51	20803	2041	2267	335	[Ntf3 - neurotrophin 3, Calr - calreticulin, Dll4 - delta-like 4 (drosophila), H2-Q7 - histocompatibility 2, q region locus 7, Cblb - casitas b-lineage lymphoma b, Abl1 - c-abl oncogene 1, non-receptor tyrosine kinase, H2-Q8 - histocompatibility 2, q region locus 8, Abl2 - v-abl abelson murine leukemia viral oncogene 2 (arg, abelson-related gene), Unc93b1 - unc-93 homolog b1 (c. elegans), Ptk2b -…													rotein), Serinc5 - serine incorporator 5, Slc1a4 - solute carrier family 1 (glutamate/neutral amino acid transporter), member 4, Mpc1 - mitochondrial pyruvate carrier 1, Etv6 - ets variant gene 6 (tel oncogene), Etv1 - ets variant gene 1, Sfn - stratifin, Hebp2 - heme binding protein 2, Erf - ets2 repressor factor, Erbb2 - v-erb-b2 erythroblastic leukemia viral oncogene homolog 2, neuro/glioblast…
GO:0045595	regulation of cell differentiation	3.5e-14	4.89e-11	1.54	20803	1849	2250	307	[Ntf3 - neurotrophin 3, Man2a1 - mannosidase 2, alpha 1, Calr - calreticulin, Dll4 - delta-like 4 (drosophila), Abl1 - c-abl oncogene 1, non-receptor tyrosine kinase, Abl2 - v-abl abelson murine leukemia viral oncogene 2 (arg, abelson-related gene), Ptk2b - ptk2 protein tyrosine kinase 2 beta, Cyp26b1 - cytochrome p450, family 26, subfamily b, polypeptide 1, Twf1 - twinfilin, actin-binding protei…													- f-box and leucine-rich repeat protein 13, Nanos3 - nanos homolog 3 (drosophila), Tirap - toll-interleukin 1 receptor (tir) domain-containing adaptor protein, Muc1 - mucin 1, transmembrane, Synpo - synaptopodin, Mrc1 - mannose receptor, c type 1, Slc6a11 - solute carrier family 6 (neurotransmitter transporter, gaba), member 11, Wdr27 - wd repeat domain 27, Ispd - isoprenoid synthase domain conta…
GO:2000147	positive regulation of cell motility	5.27e-14	6.76e-11	2.14	20803	539	2017	112	[Ntf3 - neurotrophin 3, Calr - calreticulin, Amotl1 - angiomotin-like 1, Prkd2 - protein kinase d2, Arf6 - adp-ribosylation factor 6, Abl1 - c-abl oncogene 1, non-receptor tyrosine kinase, Ptk2b - ptk2 protein tyrosine kinase 2 beta, Rock2 - rho-associated coiled-coil containing protein kinase 2, Flna - filamin, alpha, Ptafr - platelet-activating factor receptor, Stx4a - syntaxin 4a (placental), …													GO:0044421	extracellular region part	3.15e-12	6.83e-10	1.52	20803	1776	2132	277	[Pzp - pregnancy zone protein, Ntf3 - neurotrophin 3, Man2a1 - mannosidase 2, alpha 1, Apoa1bp - apolipoprotein a-i binding protein, Calr - calreticulin, Papln - papilin, proteoglycan-like sulfated glycoprotein, Frem2 - fras1 related extracellular matrix protein 2, H2-Q7 - histocompatibility 2, q region locus 7, H2-Q8 - histocompatibility 2, q region locus 8, Lman1 - lectin, mannose-binding, 1, C…
GO:0030335	positive regulation of cell migration	5.65e-14	6.68e-11	2.09	20803	519	2244	117	[Ntf3 - neurotrophin 3, Calr - calreticulin, Amotl1 - angiomotin-like 1, Prkd2 - protein kinase d2, Arf6 - adp-ribosylation factor 6, Abl1 - c-abl oncogene 1, non-receptor tyrosine kinase, Ptk2b - ptk2 protein tyrosine kinase 2 beta, Rock2 - rho-associated coiled-coil containing protein kinase 2, Flna - filamin, alpha, Ptafr - platelet-activating factor receptor, Stx4a - syntaxin 4a (placental), …													GO:0044455	mitochondrial membrane part	3.65e-12	7.12e-10	2.75	20803	192	2248	57	[Ndufa8 - nadh dehydrogenase (ubiquinone) 1 alpha subcomplex, 8, Oxa1l - oxidase assembly 1-like, Ndufb8 - nadh dehydrogenase (ubiquinone) 1 beta subcomplex 8, Ndufaf5 - nadh dehydrogenase (ubiquinone) complex i, assembly factor 5, Ndufa11 - nadh dehydrogenase (ubiquinone) 1 alpha subcomplex 11, Ndufb11 - nadh dehydrogenase (ubiquinone) 1 beta subcomplex, 11, Ndufa10 - nadh dehydrogenase (ubiquin…
GO:0031325	positive regulation of cellular metabolic process	1.32e-13	1.44e-10	1.39	20803	3096	2251	464	[Prdm2 - pr domain containing 2, with znf domain, Cblb - casitas b-lineage lymphoma b, Abl1 - c-abl oncogene 1, non-receptor tyrosine kinase, Abl2 - v-abl abelson murine leukemia viral oncogene 2 (arg, abelson-related gene), Ptk2b - ptk2 protein tyrosine kinase 2 beta, Mapkapk2 - map kinase-activated protein kinase 2, Ptafr - platelet-activating factor receptor, Eif4g1 - eukaryotic translation in…													GO:0031012	extracellular matrix	6.48e-12	1.15e-09	2.08	20803	467	2165	101	[Pzp - pregnancy zone protein, Calr - calreticulin, Papln - papilin, proteoglycan-like sulfated glycoprotein, Frem2 - fras1 related extracellular matrix protein 2, Mfap5 - microfibrillar associated protein 5, Lman1 - lectin, mannose-binding, 1, Apoe - apolipoprotein e, Rtn4rl2 - reticulon 4 receptor-like 2, Mmrn2 - multimerin 2, Fbn1 - fibrillin 1, Tecta - tectorin alpha, Kazald1 - kazal-type ser…
GO:0009893	positive regulation of metabolic process	1.53e-13	1.57e-10	1.36	20803	3374	2251	498	[Fntb - farnesyltransferase, caax box, beta, Prdm2 - pr domain containing 2, with znf domain, Cblb - casitas b-lineage lymphoma b, Abl1 - c-abl oncogene 1, non-receptor tyrosine kinase, Abl2 - v-abl abelson murine leukemia viral oncogene 2 (arg, abelson-related gene), Ptk2b - ptk2 protein tyrosine kinase 2 beta, Mapkapk2 - map kinase-activated protein kinase 2, Ptafr - platelet-activating factor …													GO:0098803	respiratory chain complex	1.53e-11	2.48e-09	4.39	20803	65	2112	29	[Ndufa8 - nadh dehydrogenase (ubiquinone) 1 alpha subcomplex, 8, Ndufa13 - nadh dehydrogenase (ubiquinone) 1 alpha subcomplex, 13, Ndufb8 - nadh dehydrogenase (ubiquinone) 1 beta subcomplex 8, Ndufb11 - nadh dehydrogenase (ubiquinone) 1 beta subcomplex, 11, Ndufa11 - nadh dehydrogenase (ubiquinone) 1 alpha subcomplex 11, Ndufa10 - nadh dehydrogenase (ubiquinone) 1 alpha subcomplex 10, Uqcrh - ubi…
GO:0048585	negative regulation of response to stimulus	2.17e-13	2.08e-10	1.63	20803	1506	2250	265	[Calr - calreticulin, Dll4 - delta-like 4 (drosophila), Arhgap25 - rho gtpase activating protein 25, Abl1 - c-abl oncogene 1, non-receptor tyrosine kinase, Cblb - casitas b-lineage lymphoma b, Abl2 - v-abl abelson murine leukemia viral oncogene 2 (arg, abelson-related gene), Cyp26b1 - cytochrome p450, family 26, subfamily b, polypeptide 1, Mefv - mediterranean fever, Dab2 - disabled 2, mitogen-re…													GO:1990204	oxidoreductase complex	1.92e-11	2.87e-09	3.69	20803	96	2112	36	[Ndufa8 - nadh dehydrogenase (ubiquinone) 1 alpha subcomplex, 8, Ndufa13 - nadh dehydrogenase (ubiquinone) 1 alpha subcomplex, 13, Ndufb8 - nadh dehydrogenase (ubiquinone) 1 beta subcomplex 8, Ndufb11 - nadh dehydrogenase (ubiquinone) 1 beta subcomplex, 11, Ndufa11 - nadh dehydrogenase (ubiquinone) 1 alpha subcomplex 11, Ndufa10 - nadh dehydrogenase (ubiquinone) 1 alpha subcomplex 10, Uqcrh - ubi…
GO:0040017	positive regulation of locomotion	2.38e-13	2.15e-10	2.08	20803	571	2017	115	[Ntf3 - neurotrophin 3, Calr - calreticulin, Amotl1 - angiomotin-like 1, Prkd2 - protein kinase d2, Arf6 - adp-ribosylation factor 6, Abl1 - c-abl oncogene 1, non-receptor tyrosine kinase, Ptk2b - ptk2 protein tyrosine kinase 2 beta, Rock2 - rho-associated coiled-coil containing protein kinase 2, Flna - filamin, alpha, Ptafr - platelet-activating factor receptor, Stx4a - syntaxin 4a (placental), …													GO:0043227	membrane-bounded organelle	5.1e-11	7.1e-09	1.15	20803	9881	2252	1227	[Uba7 - ubiquitin-like modifier activating enzyme 7, Abca1 - atp-binding cassette, sub-family a (abc1), member 1, H6pd - hexose-6-phosphate dehydrogenase (glucose 1-dehydrogenase), Abcb7 - atp-binding cassette, sub-family b (mdr/tap), member 7, H2-Q7 - histocompatibility 2, q region locus 7, Abl1 - c-abl oncogene 1, non-receptor tyrosine kinase, Plch1 - phospholipase c, eta 1, Abl2 - v-abl abelso…
GO:0051094	positive regulation of developmental process	2.45e-13	2.09e-10	1.58	20803	1498	2255	257	[Ntf3 - neurotrophin 3, Man2a1 - mannosidase 2, alpha 1, Calr - calreticulin, Cblb - casitas b-lineage lymphoma b, Abl1 - c-abl oncogene 1, non-receptor tyrosine kinase, Abl2 - v-abl abelson murine leukemia viral oncogene 2 (arg, abelson-related gene), Ptk2b - ptk2 protein tyrosine kinase 2 beta, Cyp26b1 - cytochrome p450, family 26, subfamily b, polypeptide 1, Twf1 - twinfilin, actin-binding pro…													loglycoprotein endopeptidase-like 1, Srp14 - signal recognition particle 14, Ltbr - lymphotoxin b receptor, Ctsh - cathepsin h, Pcbd2 - pterin 4 alpha carbinolamine dehydratase/dimerization cofactor of hepatocyte nuclear factor 1 alpha (tcf1) 2, Rad51c - rad51 homolog c, Wdr46 - wd repeat domain 46, Smad1 - smad family member 1, Cyp1b1 - cytochrome p450, family 1, subfamily b, polypeptide 1, Smad…
GO:0042127	regulation of cell proliferation	3.48e-13	2.82e-10	1.55	20803	1618	2249	272	[Ntf3 - neurotrophin 3, Calr - calreticulin, Fntb - farnesyltransferase, caax box, beta, Dll4 - delta-like 4 (drosophila), Abl1 - c-abl oncogene 1, non-receptor tyrosine kinase, Cblb - casitas b-lineage lymphoma b, Abl2 - v-abl abelson murine leukemia viral oncogene 2 (arg, abelson-related gene), Ptk2b - ptk2 protein tyrosine kinase 2 beta, Dis3l2 - dis3 mitotic control homolog (s. cerevisiae)-li…													GO:0098800	inner mitochondrial membrane protein complex	6.46e-11	8.39e-09	3.36	20803	111	2177	39	[Ndufa8 - nadh dehydrogenase (ubiquinone) 1 alpha subcomplex, 8, Ndufa13 - nadh dehydrogenase (ubiquinone) 1 alpha subcomplex, 13, Ndufb8 - nadh dehydrogenase (ubiquinone) 1 beta subcomplex 8, Immp2l - imp2 inner mitochondrial membrane peptidase-like (s. cerevisiae), Atp5g1 - atp synthase, h+ transporting, mitochondrial f0 complex, subunit c1 (subunit 9), Ndufa11 - nadh dehydrogenase (ubiquinone)…
GO:0001819	positive regulation of cytokine production	3.6e-13	2.77e-10	2.19	20803	413	2249	98	[Dhx33 - deah (asp-glu-ala-his) box polypeptide 33, Prkd2 - protein kinase d2, Abl1 - c-abl oncogene 1, non-receptor tyrosine kinase, Unc93b1 - unc-93 homolog b1 (c. elegans), Abl2 - v-abl abelson murine leukemia viral oncogene 2 (arg, abelson-related gene), Mapkapk2 - map kinase-activated protein kinase 2, Rock2 - rho-associated coiled-coil containing protein kinase 2, C1qtnf4 - c1q and tumor ne…													GO:0043235	receptor complex	1.06e-10	1.29e-08	2.15	20803	389	2060	83	[Il13ra1 - interleukin 13 receptor, alpha 1, Gdnf - glial cell line derived neurotrophic factor, Trf - transferrin, Aip - aryl-hydrocarbon receptor-interacting protein, Cd3g - cd3 antigen, gamma polypeptide, Tlr4 - toll-like receptor 4, Cd3e - cd3 antigen, epsilon polypeptide, Tlr1 - toll-like receptor 1, Ros1 - ros1 proto-oncogene, Itga1 - integrin alpha 1, Ptk2b - ptk2 protein tyrosine kinase 2…
GO:0009966	regulation of signal transduction	3.69e-13	2.7e-10	1.41	20803	2676	2269	412	[Abca1 - atp-binding cassette, sub-family a (abc1), member 1, Abl1 - c-abl oncogene 1, non-receptor tyrosine kinase, Cblb - casitas b-lineage lymphoma b, Abl2 - v-abl abelson murine leukemia viral oncogene 2 (arg, abelson-related gene), Ptk2b - ptk2 protein tyrosine kinase 2 beta, Stx4a - syntaxin 4a (placental), Stk40 - serine/threonine kinase 40, Dab2 - disabled 2, mitogen-responsive phosphopro…													GO:0043226	organelle	1.36e-10	1.56e-08	1.13	20803	10893	2220	1315	[Uba7 - ubiquitin-like modifier activating enzyme 7, Abca1 - atp-binding cassette, sub-family a (abc1), member 1, H6pd - hexose-6-phosphate dehydrogenase (glucose 1-dehydrogenase), Abcb7 - atp-binding cassette, sub-family b (mdr/tap), member 7, H2-Q7 - histocompatibility 2, q region locus 7, Abl1 - c-abl oncogene 1, non-receptor tyrosine kinase, Plch1 - phospholipase c, eta 1, Abl2 - v-abl abelso…
GO:0019220	regulation of phosphate metabolic process	4.98e-13	3.48e-10	1.54	20803	1643	2262	276	[Ntf3 - neurotrophin 3, Ros1 - ros1 proto-oncogene, Abl1 - c-abl oncogene 1, non-receptor tyrosine kinase, Cblb - casitas b-lineage lymphoma b, Abl2 - v-abl abelson murine leukemia viral oncogene 2 (arg, abelson-related gene), Ptk2b - ptk2 protein tyrosine kinase 2 beta, Twf1 - twinfilin, actin-binding protein, homolog 1 (drosophila), Rock2 - rho-associated coiled-coil containing protein kinase 2…													ubiquitin specific peptidase 7, Fndc3b - fibronectin type iii domain containing 3b, Aldh1a3 - aldehyde dehydrogenase family 1, subfamily a3, Mbp - myelin basic protein, Mbd4 - methyl-cpg binding domain protein 4, Cdc42ep2 - cdc42 effector protein (rho gtpase binding) 2, Dbp - d site albumin promoter binding protein, Mcl1 - myeloid cell leukemia sequence 1, Dbnl - drebrin-like, Atp5g3 - atp syntha…
GO:0051174	regulation of phosphorus metabolic process	5.3e-13	3.55e-10	1.54	20803	1644	2262	276	[Ntf3 - neurotrophin 3, Ros1 - ros1 proto-oncogene, Abl1 - c-abl oncogene 1, non-receptor tyrosine kinase, Cblb - casitas b-lineage lymphoma b, Abl2 - v-abl abelson murine leukemia viral oncogene 2 (arg, abelson-related gene), Ptk2b - ptk2 protein tyrosine kinase 2 beta, Twf1 - twinfilin, actin-binding protein, homolog 1 (drosophila), Rock2 - rho-associated coiled-coil containing protein kinase 2…													GO:0070469	respiratory chain	1.5e-10	1.62e-08	4.53	20803	51	2252	25	[Ndufa8 - nadh dehydrogenase (ubiquinone) 1 alpha subcomplex, 8, Ndufa13 - nadh dehydrogenase (ubiquinone) 1 alpha subcomplex, 13, Ndufb8 - nadh dehydrogenase (ubiquinone) 1 beta subcomplex 8, Ndufa10 - nadh dehydrogenase (ubiquinone) 1 alpha subcomplex 10, Ndufa11 - nadh dehydrogenase (ubiquinone) 1 alpha subcomplex 11, Ndufb11 - nadh dehydrogenase (ubiquinone) 1 beta subcomplex, 11, Uqcrh - ubi…
GO:0032268	regulation of cellular protein metabolic process	5.35e-13	3.43e-10	1.43	20803	2410	2275	378	[Pzp - pregnancy zone protein, Ntf3 - neurotrophin 3, Papln - papilin, proteoglycan-like sulfated glycoprotein, Calr - calreticulin, Secisbp2l - secis binding protein 2-like, Cblb - casitas b-lineage lymphoma b, Ros1 - ros1 proto-oncogene, Abl1 - c-abl oncogene 1, non-receptor tyrosine kinase, Abl2 - v-abl abelson murine leukemia viral oncogene 2 (arg, abelson-related gene), Ptk2b - ptk2 protein …													GO:0062023	collagen-containing extracellular matrix	3.47e-10	3.56e-08	2.14	20803	354	2165	79	[Pzp - pregnancy zone protein, Adamts15 - a disintegrin-like and metallopeptidase (reprolysin type) with thrombospondin type 1 motif, 15, Papln - papilin, proteoglycan-like sulfated glycoprotein, Calr - calreticulin, Ahsg - alpha-2-hs-glycoprotein, Fn1 - fibronectin 1, Loxl2 - lysyl oxidase-like 2, Kng2 - kininogen 2, Trf - transferrin, Frem2 - fras1 related extracellular matrix protein 2, Mfap5 …
GO:0010941	regulation of cell death	5.39e-13	3.31e-10	1.55	20803	1631	2249	273	[Ntf3 - neurotrophin 3, Suds3 - suppressor of defective silencing 3 homolog (s. cerevisiae), Abl1 - c-abl oncogene 1, non-receptor tyrosine kinase, Abl2 - v-abl abelson murine leukemia viral oncogene 2 (arg, abelson-related gene), Ptk2b - ptk2 protein tyrosine kinase 2 beta, Stx4a - syntaxin 4a (placental), Stk40 - serine/threonine kinase 40, Capn2 - calpain 2, Eif4g1 - eukaryotic translation ini…													GO:0043229	intracellular organelle	3.78e-10	3.68e-08	1.13	20803	10658	2220	1287	[Uba7 - ubiquitin-like modifier activating enzyme 7, Abca1 - atp-binding cassette, sub-family a (abc1), member 1, H6pd - hexose-6-phosphate dehydrogenase (glucose 1-dehydrogenase), Abcb7 - atp-binding cassette, sub-family b (mdr/tap), member 7, H2-Q7 - histocompatibility 2, q region locus 7, Abl1 - c-abl oncogene 1, non-receptor tyrosine kinase, Plch1 - phospholipase c, eta 1, Abl2 - v-abl abelso…
GO:0051272	positive regulation of cellular component movement	5.4e-13	3.19e-10	2.15	20803	556	2017	116	[Ntf3 - neurotrophin 3, Calr - calreticulin, Amotl1 - angiomotin-like 1, Prkd2 - protein kinase d2, Arf6 - adp-ribosylation factor 6, Abl1 - c-abl oncogene 1, non-receptor tyrosine kinase, Ptk2b - ptk2 protein tyrosine kinase 2 beta, Rock2 - rho-associated coiled-coil containing protein kinase 2, Flna - filamin, alpha, Ptafr - platelet-activating factor receptor, Stx4a - syntaxin 4a (placental), …													n - dendrin, Gadd45a - growth arrest and dna-damage-inducible 45 alpha, Stat5b - signal transducer and activator of transcription 5b, Cytip - cytohesin 1 interacting protein, Stat5a - signal transducer and activator of transcription 5a, Stat3 - signal transducer and activator of transcription 3, Sulf2 - sulfatase 2, Stat2 - signal transducer and activator of transcription 2, Stat1 - signal transd…
GO:0051246	regulation of protein metabolic process	5.62e-13	3.2e-10	1.45	20803	2595	2268	410	[Pzp - pregnancy zone protein, Secisbp2l - secis binding protein 2-like, Abl1 - c-abl oncogene 1, non-receptor tyrosine kinase, Cblb - casitas b-lineage lymphoma b, Abl2 - v-abl abelson murine leukemia viral oncogene 2 (arg, abelson-related gene), Ptk2b - ptk2 protein tyrosine kinase 2 beta, Twf1 - twinfilin, actin-binding protein, homolog 1 (drosophila), Mapkapk2 - map kinase-activated protein k…													GO:0005615	extracellular space	9.52e-10	8.84e-08	1.52	20803	1473	2048	221	[Pzp - pregnancy zone protein, Apoa1bp - apolipoprotein a-i binding protein, Man2a1 - mannosidase 2, alpha 1, Ntf3 - neurotrophin 3, Calr - calreticulin, H2-Q7 - histocompatibility 2, q region locus 7, H2-Q8 - histocompatibility 2, q region locus 8, C1qtnf4 - c1q and tumor necrosis factor related protein 4, Stx4a - syntaxin 4a (placental), H2-M3 - histocompatibility 2, m region locus 3, Car2 - ca…
GO:0051241	negative regulation of multicellular organismal process	6.9e-13	3.79e-10	1.62	20803	1294	2236	226	[Calr - calreticulin, Dll4 - delta-like 4 (drosophila), Ptk2b - ptk2 protein tyrosine kinase 2 beta, Mefv - mediterranean fever, Rock2 - rho-associated coiled-coil containing protein kinase 2, Coro1c - coronin, actin binding protein 1c, Paf1 - paf1, rna polymerase ii associated factor, homolog (s. cerevisiae), Rtn4rl2 - reticulon 4 receptor-like 2, Dab2 - disabled 2, mitogen-responsive phosphopro…
GO:0050793	regulation of developmental process	7.42e-13	3.93e-10	1.45	20803	2638	2228	409	[Man2a1 - mannosidase 2, alpha 1, Abl1 - c-abl oncogene 1, non-receptor tyrosine kinase, Cblb - casitas b-lineage lymphoma b, Abl2 - v-abl abelson murine leukemia viral oncogene 2 (arg, abelson-related gene), Ptk2b - ptk2 protein tyrosine kinase 2 beta, Twf1 - twinfilin, actin-binding protein, homolog 1 (drosophila), Coro1c - coronin, actin binding protein 1c, Eif4g1 - eukaryotic translation init…
GO:0045597	positive regulation of cell differentiation	7.99e-13	4.1e-10	1.69	20803	1075	2244	196	[Man2a1 - mannosidase 2, alpha 1, Ntf3 - neurotrophin 3, Calr - calreticulin, Abl1 - c-abl oncogene 1, non-receptor tyrosine kinase, Abl2 - v-abl abelson murine leukemia viral oncogene 2 (arg, abelson-related gene), Ptk2b - ptk2 protein tyrosine kinase 2 beta, Cyp26b1 - cytochrome p450, family 26, subfamily b, polypeptide 1, Twf1 - twinfilin, actin-binding protein, homolog 1 (drosophila), Capn2 -…
GO:0042325	regulation of phosphorylation	1.11e-12	5.51e-10	1.57	20803	1490	2262	254	[Ntf3 - neurotrophin 3, Ros1 - ros1 proto-oncogene, Cblb - casitas b-lineage lymphoma b, Abl1 - c-abl oncogene 1, non-receptor tyrosine kinase, Abl2 - v-abl abelson murine leukemia viral oncogene 2 (arg, abelson-related gene), Ptk2b - ptk2 protein tyrosine kinase 2 beta, Twf1 - twinfilin, actin-binding protein, homolog 1 (drosophila), Rock2 - rho-associated coiled-coil containing protein kinase 2…
GO:0032879	regulation of localization	1.61e-12	7.76e-10	1.43	20803	2724	2265	424	[Abca1 - atp-binding cassette, sub-family a (abc1), member 1, Abl1 - c-abl oncogene 1, non-receptor tyrosine kinase, Abl2 - v-abl abelson murine leukemia viral oncogene 2 (arg, abelson-related gene), Plch1 - phospholipase c, eta 1, Ptk2b - ptk2 protein tyrosine kinase 2 beta, Kcnip1 - kv channel-interacting protein 1, Tmsb10 - thymosin, beta 10, Coro1c - coronin, actin binding protein 1c, Ptafr -…
GO:0080090	regulation of primary metabolic process	1.79e-12	8.34e-10	1.27	20803	5067	2262	698	[Pzp - pregnancy zone protein, Suds3 - suppressor of defective silencing 3 homolog (s. cerevisiae), Secisbp2l - secis binding protein 2-like, Prdm2 - pr domain containing 2, with znf domain, Abl1 - c-abl oncogene 1, non-receptor tyrosine kinase, Cblb - casitas b-lineage lymphoma b, Abl2 - v-abl abelson murine leukemia viral oncogene 2 (arg, abelson-related gene), Ptk2b - ptk2 protein tyrosine kin…
5a (mrf1-like)]
GO:2000026	regulation of multicellular organismal development	1.81e-12	8.19e-10	1.47	20803	2113	2193	327	[Ntf3 - neurotrophin 3, Man2a1 - mannosidase 2, alpha 1, Calr - calreticulin, Dll4 - delta-like 4 (drosophila), Cblb - casitas b-lineage lymphoma b, Abl1 - c-abl oncogene 1, non-receptor tyrosine kinase, Abl2 - v-abl abelson murine leukemia viral oncogene 2 (arg, abelson-related gene), Ptk2b - ptk2 protein tyrosine kinase 2 beta, Cyp26b1 - cytochrome p450, family 26, subfamily b, polypeptide 1, T…
GO:0065008	regulation of biological quality	1.91e-12	8.38e-10	1.36	20803	3612	2274	537	[Abca1 - atp-binding cassette, sub-family a (abc1), member 1, Abcb7 - atp-binding cassette, sub-family b (mdr/tap), member 7, Abl1 - c-abl oncogene 1, non-receptor tyrosine kinase, Plch1 - phospholipase c, eta 1, Abl2 - v-abl abelson murine leukemia viral oncogene 2 (arg, abelson-related gene), Kcnip1 - kv channel-interacting protein 1, Akr1d1 - aldo-keto reductase family 1, member d1, Ptk2b - pt…
GO:0031323	regulation of cellular metabolic process	2.09e-12	8.94e-10	1.26	20803	5215	2251	712	[Pzp - pregnancy zone protein, Suds3 - suppressor of defective silencing 3 homolog (s. cerevisiae), Secisbp2l - secis binding protein 2-like, Prdm2 - pr domain containing 2, with znf domain, Abl1 - c-abl oncogene 1, non-receptor tyrosine kinase, Cblb - casitas b-lineage lymphoma b, Abl2 - v-abl abelson murine leukemia viral oncogene 2 (arg, abelson-related gene), Ptk2b - ptk2 protein tyrosine kin…
oid/lymphoid or mixed-lineage leukemia (trithorax homolog, drosophila); translocated to, 11, Bcar3 - breast cancer anti-estrogen resistance 3, Marveld3 - marvel (membrane-associating) domain containing 3, Ppp1r3d - protein phosphatase 1, regulatory subunit 3d, Gfpt1 - glutamine fructose-6-phosphate transaminase 1, Kcnk2 - potassium channel, subfamily k, member 2, Tlr2 - toll-like receptor 2, Crlf…
GO:0051247	positive regulation of protein metabolic process	2.14e-12	8.91e-10	1.54	20803	1582	2249	264	[Ntf3 - neurotrophin 3, Abl1 - c-abl oncogene 1, non-receptor tyrosine kinase, Cblb - casitas b-lineage lymphoma b, Abl2 - v-abl abelson murine leukemia viral oncogene 2 (arg, abelson-related gene), Ptk2b - ptk2 protein tyrosine kinase 2 beta, Mapkapk2 - map kinase-activated protein kinase 2, Mefv - mediterranean fever, Rock2 - rho-associated coiled-coil containing protein kinase 2, Ptafr - plate…
GO:0030155	regulation of cell adhesion	2.78e-12	1.12e-09	2.08	20803	661	1618	107	[Calr - calreticulin, Prkd2 - protein kinase d2, Abl1 - c-abl oncogene 1, non-receptor tyrosine kinase, Cblb - casitas b-lineage lymphoma b, Abl2 - v-abl abelson murine leukemia viral oncogene 2 (arg, abelson-related gene), Ptk2b - ptk2 protein tyrosine kinase 2 beta, Coro1c - coronin, actin binding protein 1c, Flna - filamin, alpha, Ptafr - platelet-activating factor receptor, Slc4a1 - solute ca…
GO:0010562	positive regulation of phosphorus metabolic process	2.93e-12	1.15e-09	1.67	20803	1081	2262	196	[Ntf3 - neurotrophin 3, Abl1 - c-abl oncogene 1, non-receptor tyrosine kinase, Abl2 - v-abl abelson murine leukemia viral oncogene 2 (arg, abelson-related gene), Ptk2b - ptk2 protein tyrosine kinase 2 beta, Rock2 - rho-associated coiled-coil containing protein kinase 2, Ptafr - platelet-activating factor receptor, Capn2 - calpain 2, Eif4g1 - eukaryotic translation initiation factor 4, gamma 1, Da…
GO:0045937	positive regulation of phosphate metabolic process	2.93e-12	1.13e-09	1.67	20803	1081	2262	196	[Ntf3 - neurotrophin 3, Abl1 - c-abl oncogene 1, non-receptor tyrosine kinase, Abl2 - v-abl abelson murine leukemia viral oncogene 2 (arg, abelson-related gene), Ptk2b - ptk2 protein tyrosine kinase 2 beta, Rock2 - rho-associated coiled-coil containing protein kinase 2, Ptafr - platelet-activating factor receptor, Capn2 - calpain 2, Eif4g1 - eukaryotic translation initiation factor 4, gamma 1, Da…
GO:0031399	regulation of protein modification process	3.24e-12	1.22e-09	1.51	20803	1706	2262	281	[Ntf3 - neurotrophin 3, Ros1 - ros1 proto-oncogene, Abl1 - c-abl oncogene 1, non-receptor tyrosine kinase, Cblb - casitas b-lineage lymphoma b, Abl2 - v-abl abelson murine leukemia viral oncogene 2 (arg, abelson-related gene), Ptk2b - ptk2 protein tyrosine kinase 2 beta, Twf1 - twinfilin, actin-binding protein, homolog 1 (drosophila), Rock2 - rho-associated coiled-coil containing protein kinase 2…
GO:0002376	immune system process	3.32e-12	1.21e-09	1.58	20803	1402	2236	238	[Dll4 - delta-like 4 (drosophila), H2-Q7 - histocompatibility 2, q region locus 7, Abl1 - c-abl oncogene 1, non-receptor tyrosine kinase, Cblb - casitas b-lineage lymphoma b, Abl2 - v-abl abelson murine leukemia viral oncogene 2 (arg, abelson-related gene), H2-Q8 - histocompatibility 2, q region locus 8, Unc93b1 - unc-93 homolog b1 (c. elegans), Ptk2b - ptk2 protein tyrosine kinase 2 beta, Mapkap…
GO:0002684	positive regulation of immune system process	3.36e-12	1.2e-09	1.94	20803	851	1600	127	[Calr - calreticulin, Prkd2 - protein kinase d2, Abl1 - c-abl oncogene 1, non-receptor tyrosine kinase, Cblb - casitas b-lineage lymphoma b, H2-Q7 - histocompatibility 2, q region locus 7, Unc93b1 - unc-93 homolog b1 (c. elegans), Ptk2b - ptk2 protein tyrosine kinase 2 beta, Ptafr - platelet-activating factor receptor, Prkch - protein kinase c, eta, Daf2 - decay accelerating factor 2, Pgf - place…
GO:1903706	regulation of hemopoiesis	3.76e-12	1.31e-09	2.5	20803	397	1510	72	[Jak3 - janus kinase 3, Fos - fbj osteosarcoma oncogene, Cd4 - cd4 antigen, Fam213a - family with sequence similarity 213, member a, Rara - retinoic acid receptor, alpha, Abl1 - c-abl oncogene 1, non-receptor tyrosine kinase, Ptk2b - ptk2 protein tyrosine kinase 2 beta, Cyp26b1 - cytochrome p450, family 26, subfamily b, polypeptide 1, 1810011O10Rik - riken cdna 1810011o10 gene, Sart1 - squamous c…
GO:0010604	positive regulation of macromolecule metabolic process	8.48e-12	2.9e-09	1.36	20803	3109	2251	456	[Fntb - farnesyltransferase, caax box, beta, Prdm2 - pr domain containing 2, with znf domain, Cblb - casitas b-lineage lymphoma b, Abl1 - c-abl oncogene 1, non-receptor tyrosine kinase, Abl2 - v-abl abelson murine leukemia viral oncogene 2 (arg, abelson-related gene), Ptk2b - ptk2 protein tyrosine kinase 2 beta, Mapkapk2 - map kinase-activated protein kinase 2, Ptafr - platelet-activating factor …
GO:0030334	regulation of cell migration	8.65e-12	2.89e-09	1.88	20803	857	1717	133	[Ntf3 - neurotrophin 3, Calr - calreticulin, Dll4 - delta-like 4 (drosophila), Prkd2 - protein kinase d2, Arf6 - adp-ribosylation factor 6, Abl1 - c-abl oncogene 1, non-receptor tyrosine kinase, Ptk2b - ptk2 protein tyrosine kinase 2 beta, Rock2 - rho-associated coiled-coil containing protein kinase 2, Tmsb10 - thymosin, beta 10, Apoe - apolipoprotein e, Coro1c - coronin, actin binding protein 1c…
GO:0001932	regulation of protein phosphorylation	1.52e-11	4.96e-09	1.56	20803	1376	2262	234	[Ntf3 - neurotrophin 3, Ros1 - ros1 proto-oncogene, Cblb - casitas b-lineage lymphoma b, Abl1 - c-abl oncogene 1, non-receptor tyrosine kinase, Abl2 - v-abl abelson murine leukemia viral oncogene 2 (arg, abelson-related gene), Ptk2b - ptk2 protein tyrosine kinase 2 beta, Twf1 - twinfilin, actin-binding protein, homolog 1 (drosophila), Rock2 - rho-associated coiled-coil containing protein kinase 2…
GO:0051173	positive regulation of nitrogen compound metabolic process	1.92e-11	6.16e-09	1.36	20803	2962	2251	436	[Prdm2 - pr domain containing 2, with znf domain, Abl1 - c-abl oncogene 1, non-receptor tyrosine kinase, Cblb - casitas b-lineage lymphoma b, Abl2 - v-abl abelson murine leukemia viral oncogene 2 (arg, abelson-related gene), Ptk2b - ptk2 protein tyrosine kinase 2 beta, Mapkapk2 - map kinase-activated protein kinase 2, Ptafr - platelet-activating factor receptor, Eif4g1 - eukaryotic translation in…
GO:0040012	regulation of locomotion	1.94e-11	6.08e-09	1.68	20803	981	2262	179	[Ntf3 - neurotrophin 3, Calr - calreticulin, Dll4 - delta-like 4 (drosophila), Amotl1 - angiomotin-like 1, Prkd2 - protein kinase d2, Arf6 - adp-ribosylation factor 6, Abl1 - c-abl oncogene 1, non-receptor tyrosine kinase, Ptk2b - ptk2 protein tyrosine kinase 2 beta, Drd3 - dopamine receptor d3, Tmsb10 - thymosin, beta 10, Rock2 - rho-associated coiled-coil containing protein kinase 2, Apoe - apo…
GO:0006954	inflammatory response	2.15e-11	6.6e-09	2.16	20803	370	2265	87	[Serpina1b - serine (or cysteine) preptidase inhibitor, clade a, member 1b, Ahsg - alpha-2-hs-glycoprotein, Fn1 - fibronectin 1, Il1r1 - interleukin 1 receptor, type i, Agtr1a - angiotensin ii receptor, type 1a, Tlr4 - toll-like receptor 4, Il17b - interleukin 17b, Tlr1 - toll-like receptor 1, Cd163 - cd163 antigen, Cyp26b1 - cytochrome p450, family 26, subfamily b, polypeptide 1, Mapkapk2 - map …
GO:2000145	regulation of cell motility	2.4e-11	7.22e-09	1.71	20803	904	2249	167	[Ntf3 - neurotrophin 3, Calr - calreticulin, Dll4 - delta-like 4 (drosophila), Amotl1 - angiomotin-like 1, Prkd2 - protein kinase d2, Arf6 - adp-ribosylation factor 6, Abl1 - c-abl oncogene 1, non-receptor tyrosine kinase, Ptk2b - ptk2 protein tyrosine kinase 2 beta, Tmsb10 - thymosin, beta 10, Rock2 - rho-associated coiled-coil containing protein kinase 2, Apoe - apolipoprotein e, Coro1c - coron…
GO:0042981	regulation of apoptotic process	2.4e-11	7.09e-09	1.54	20803	1466	2271	246	[Ntf3 - neurotrophin 3, Suds3 - suppressor of defective silencing 3 homolog (s. cerevisiae), Abl1 - c-abl oncogene 1, non-receptor tyrosine kinase, Abl2 - v-abl abelson murine leukemia viral oncogene 2 (arg, abelson-related gene), Ptk2b - ptk2 protein tyrosine kinase 2 beta, Stx4a - syntaxin 4a (placental), Stk40 - serine/threonine kinase 40, Capn2 - calpain 2, Dab2 - disabled 2, mitogen-responsi…
GO:0019222	regulation of metabolic process	3.23e-11	9.36e-09	1.23	20803	5708	2263	765	[Pzp - pregnancy zone protein, Fntb - farnesyltransferase, caax box, beta, Suds3 - suppressor of defective silencing 3 homolog (s. cerevisiae), Mak - male germ cell-associated kinase, Secisbp2l - secis binding protein 2-like, Prdm2 - pr domain containing 2, with znf domain, Abl1 - c-abl oncogene 1, non-receptor tyrosine kinase, Cblb - casitas b-lineage lymphoma b, Abl2 - v-abl abelson murine leuk…
hy 2 homolog (human), Brpf1 - bromodomain and phd finger containing, 1, Taf11 - taf11 rna polymerase ii, tata box binding protein (tbp)-associated factor, Itgb3 - integrin beta 3, Ralb - v-ral simian leukemia viral oncogene homolog b (ras related), Smek1 - smek homolog 1, suppressor of mek1 (dictyostelium), Hnrnpm - heterogeneous nuclear ribonucleoprotein m, Itih4 - inter alpha-trypsin inhibitor,…
GO:0010257	NADH dehydrogenase complex assembly	3.27e-11	9.32e-09	5.42	20803	40	2112	22	[Atp5sl - atp5s-like, Ndufa8 - nadh dehydrogenase (ubiquinone) 1 alpha subcomplex, 8, Oxa1l - oxidase assembly 1-like, Ndufa13 - nadh dehydrogenase (ubiquinone) 1 alpha subcomplex, 13, Ndufb8 - nadh dehydrogenase (ubiquinone) 1 beta subcomplex 8, Ndufaf5 - nadh dehydrogenase (ubiquinone) complex i, assembly factor 5, Ndufaf3 - nadh dehydrogenase (ubiquinone) 1 alpha subcomplex, assembly factor 3,…
GO:0032981	mitochondrial respiratory chain complex I assembly	3.27e-11	9.15e-09	5.42	20803	40	2112	22	[Atp5sl - atp5s-like, Ndufa8 - nadh dehydrogenase (ubiquinone) 1 alpha subcomplex, 8, Oxa1l - oxidase assembly 1-like, Ndufa13 - nadh dehydrogenase (ubiquinone) 1 alpha subcomplex, 13, Ndufb8 - nadh dehydrogenase (ubiquinone) 1 beta subcomplex 8, Ndufaf5 - nadh dehydrogenase (ubiquinone) complex i, assembly factor 5, Ndufaf3 - nadh dehydrogenase (ubiquinone) 1 alpha subcomplex, assembly factor 3,…
GO:0065009	regulation of molecular function	3.36e-11	9.22e-09	1.4	20803	2392	2262	365	[Pzp - pregnancy zone protein, Ntf3 - neurotrophin 3, Papln - papilin, proteoglycan-like sulfated glycoprotein, Abhd5 - abhydrolase domain containing 5, Cblb - casitas b-lineage lymphoma b, Abl1 - c-abl oncogene 1, non-receptor tyrosine kinase, Abl2 - v-abl abelson murine leukemia viral oncogene 2 (arg, abelson-related gene), Ptk2b - ptk2 protein tyrosine kinase 2 beta, Mefv - mediterranean fever…
GO:0050896	response to stimulus	3.4e-11	9.17e-09	1.28	20803	4914	1974	596	[Uba7 - ubiquitin-like modifier activating enzyme 7, Fntb - farnesyltransferase, caax box, beta, Abca1 - atp-binding cassette, sub-family a (abc1), member 1, Prdm2 - pr domain containing 2, with znf domain, Cblb - casitas b-lineage lymphoma b, H2-Q7 - histocompatibility 2, q region locus 7, Abl1 - c-abl oncogene 1, non-receptor tyrosine kinase, H2-Q8 - histocompatibility 2, q region locus 8, Cyp3…
GO:0043067	regulation of programmed cell death	3.63e-11	9.61e-09	1.53	20803	1487	2271	248	[Ntf3 - neurotrophin 3, Suds3 - suppressor of defective silencing 3 homolog (s. cerevisiae), Abl1 - c-abl oncogene 1, non-receptor tyrosine kinase, Abl2 - v-abl abelson murine leukemia viral oncogene 2 (arg, abelson-related gene), Ptk2b - ptk2 protein tyrosine kinase 2 beta, Stx4a - syntaxin 4a (placental), Stk40 - serine/threonine kinase 40, Capn2 - calpain 2, Dab2 - disabled 2, mitogen-responsi…
GO:0050776	regulation of immune response	3.95e-11	1.03e-08	1.8	20803	723	2223	139	[Prkd2 - protein kinase d2, Arf6 - adp-ribosylation factor 6, Abl1 - c-abl oncogene 1, non-receptor tyrosine kinase, Cblb - casitas b-lineage lymphoma b, H2-Q7 - histocompatibility 2, q region locus 7, H2-Q8 - histocompatibility 2, q region locus 8, Unc93b1 - unc-93 homolog b1 (c. elegans), Mapkapk2 - map kinase-activated protein kinase 2, Apoe - apolipoprotein e, Ptafr - platelet-activating fact…
GO:0008284	positive regulation of cell proliferation	6.6e-11	1.69e-08	1.66	20803	970	2271	176	[Ntf3 - neurotrophin 3, Calr - calreticulin, Dll4 - delta-like 4 (drosophila), Fntb - farnesyltransferase, caax box, beta, Gdnf - glial cell line derived neurotrophic factor, Prkd2 - protein kinase d2, Abl1 - c-abl oncogene 1, non-receptor tyrosine kinase, Ptk2b - ptk2 protein tyrosine kinase 2 beta, Drd3 - dopamine receptor d3, Flna - filamin, alpha, Ptafr - platelet-activating factor receptor, …
GO:0032270	positive regulation of cellular protein metabolic process	6.66e-11	1.68e-08	1.53	20803	1479	2249	244	[Ntf3 - neurotrophin 3, Cblb - casitas b-lineage lymphoma b, Abl1 - c-abl oncogene 1, non-receptor tyrosine kinase, Abl2 - v-abl abelson murine leukemia viral oncogene 2 (arg, abelson-related gene), Ptk2b - ptk2 protein tyrosine kinase 2 beta, Mefv - mediterranean fever, Rock2 - rho-associated coiled-coil containing protein kinase 2, Ptafr - platelet-activating factor receptor, Paf1 - paf1, rna p…
GO:1902531	regulation of intracellular signal transduction	8.62e-11	2.14e-08	1.49	20803	1659	2269	269	[Ntf3 - neurotrophin 3, Calr - calreticulin, Abca1 - atp-binding cassette, sub-family a (abc1), member 1, Arhgap25 - rho gtpase activating protein 25, Ros1 - ros1 proto-oncogene, Abl1 - c-abl oncogene 1, non-receptor tyrosine kinase, Abl2 - v-abl abelson murine leukemia viral oncogene 2 (arg, abelson-related gene), Ptk2b - ptk2 protein tyrosine kinase 2 beta, Rock2 - rho-associated coiled-coil co…
GO:0007166	cell surface receptor signaling pathway	9.01e-11	2.2e-08	1.51	20803	1535	2250	251	[Ntf3 - neurotrophin 3, Dll4 - delta-like 4 (drosophila), Tspan13 - tetraspanin 13, Ros1 - ros1 proto-oncogene, Cblb - casitas b-lineage lymphoma b, Abl1 - c-abl oncogene 1, non-receptor tyrosine kinase, Abl2 - v-abl abelson murine leukemia viral oncogene 2 (arg, abelson-related gene), Ptk2b - ptk2 protein tyrosine kinase 2 beta, Mapkapk2 - map kinase-activated protein kinase 2, Rock2 - rho-assoc…
GO:0051270	regulation of cellular component movement	1.03e-10	2.48e-08	1.65	20803	985	2249	176	[Ntf3 - neurotrophin 3, Calr - calreticulin, Dll4 - delta-like 4 (drosophila), Amotl1 - angiomotin-like 1, Prkd2 - protein kinase d2, Arf6 - adp-ribosylation factor 6, Abl1 - c-abl oncogene 1, non-receptor tyrosine kinase, Ptk2b - ptk2 protein tyrosine kinase 2 beta, Tmsb10 - thymosin, beta 10, Rock2 - rho-associated coiled-coil containing protein kinase 2, Apoe - apolipoprotein e, Coro1c - coron…
GO:0031401	positive regulation of protein modification process	1.08e-10	2.57e-08	1.59	20803	1174	2262	203	[Ntf3 - neurotrophin 3, Cblb - casitas b-lineage lymphoma b, Abl1 - c-abl oncogene 1, non-receptor tyrosine kinase, Abl2 - v-abl abelson murine leukemia viral oncogene 2 (arg, abelson-related gene), Ptk2b - ptk2 protein tyrosine kinase 2 beta, Rock2 - rho-associated coiled-coil containing protein kinase 2, Paf1 - paf1, rna polymerase ii associated factor, homolog (s. cerevisiae), Eif4g1 - eukaryo…
GO:0051171	regulation of nitrogen compound metabolic process	1.21e-10	2.83e-08	1.25	20803	4930	2262	670	[Pzp - pregnancy zone protein, Suds3 - suppressor of defective silencing 3 homolog (s. cerevisiae), Secisbp2l - secis binding protein 2-like, Prdm2 - pr domain containing 2, with znf domain, Abl1 - c-abl oncogene 1, non-receptor tyrosine kinase, Cblb - casitas b-lineage lymphoma b, Abl2 - v-abl abelson murine leukemia viral oncogene 2 (arg, abelson-related gene), Ptk2b - ptk2 protein tyrosine kin…
GO:0010646	regulation of cell communication	1.24e-10	2.84e-08	1.33	20803	3202	2269	464	[Abca1 - atp-binding cassette, sub-family a (abc1), member 1, Cblb - casitas b-lineage lymphoma b, Abl1 - c-abl oncogene 1, non-receptor tyrosine kinase, Abl2 - v-abl abelson murine leukemia viral oncogene 2 (arg, abelson-related gene), Ptk2b - ptk2 protein tyrosine kinase 2 beta, Stx4a - syntaxin 4a (placental), Stk40 - serine/threonine kinase 40, Dab2 - disabled 2, mitogen-responsive phosphopro…
GO:0023051	regulation of signaling	1.74e-10	3.93e-08	1.33	20803	3217	2269	465	[Abca1 - atp-binding cassette, sub-family a (abc1), member 1, Cblb - casitas b-lineage lymphoma b, Abl1 - c-abl oncogene 1, non-receptor tyrosine kinase, Abl2 - v-abl abelson murine leukemia viral oncogene 2 (arg, abelson-related gene), Ptk2b - ptk2 protein tyrosine kinase 2 beta, Stx4a - syntaxin 4a (placental), Stk40 - serine/threonine kinase 40, Dab2 - disabled 2, mitogen-responsive phosphopro…
GO:0001775	cell activation	1.95e-10	4.35e-08	1.93	20803	510	2244	106	[Dll4 - delta-like 4 (drosophila), Pirb - paired ig-like receptor b, Abl1 - c-abl oncogene 1, non-receptor tyrosine kinase, Cblb - casitas b-lineage lymphoma b, Abl2 - v-abl abelson murine leukemia viral oncogene 2 (arg, abelson-related gene), Ptk2b - ptk2 protein tyrosine kinase 2 beta, 1810011O10Rik - riken cdna 1810011o10 gene, Pik3cg - phosphoinositide-3-kinase, catalytic, gamma polypeptide, …
GO:0043408	regulation of MAPK cascade	1.96e-10	4.3e-08	1.76	20803	720	2262	138	[Ntf3 - neurotrophin 3, Dhx33 - deah (asp-glu-ala-his) box polypeptide 33, Prkd2 - protein kinase d2, Abl1 - c-abl oncogene 1, non-receptor tyrosine kinase, Ros1 - ros1 proto-oncogene, Stk25 - serine/threonine kinase 25 (yeast), Abl2 - v-abl abelson murine leukemia viral oncogene 2 (arg, abelson-related gene), Fgd2 - fyve, rhogef and ph domain containing 2, Ptk2b - ptk2 protein tyrosine kinase 2 …
GO:0044093	positive regulation of molecular function	2.11e-10	4.57e-08	1.53	20803	1390	2249	230	[Ntf3 - neurotrophin 3, Abhd5 - abhydrolase domain containing 5, Abl1 - c-abl oncogene 1, non-receptor tyrosine kinase, Abl2 - v-abl abelson murine leukemia viral oncogene 2 (arg, abelson-related gene), Ptk2b - ptk2 protein tyrosine kinase 2 beta, Mefv - mediterranean fever, Rock2 - rho-associated coiled-coil containing protein kinase 2, Coro1c - coronin, actin binding protein 1c, Ptafr - platele…
GO:0032502	developmental process	2.43e-10	5.2e-08	1.31	20803	4766	1547	465	[Man2a1 - mannosidase 2, alpha 1, Abl1 - c-abl oncogene 1, non-receptor tyrosine kinase, Abl2 - v-abl abelson murine leukemia viral oncogene 2 (arg, abelson-related gene), Ptk2b - ptk2 protein tyrosine kinase 2 beta, Slc12a5 - solute carrier family 12, member 5, Dis3l2 - dis3 mitotic control homolog (s. cerevisiae)-like 2, Mafk - v-maf musculoaponeurotic fibrosarcoma oncogene family, protein k (a…
GO:0045785	positive regulation of cell adhesion	2.96e-10	6.23e-08	2.39	20803	397	1448	66	[Jak2 - janus kinase 2, Jak3 - janus kinase 3, Gpam - glycerol-3-phosphate acyltransferase, mitochondrial, Calr - calreticulin, Fn1 - fibronectin 1, Cd4 - cd4 antigen, Prkd2 - protein kinase d2, Cd3e - cd3 antigen, epsilon polypeptide, Rara - retinoic acid receptor, alpha, Abl1 - c-abl oncogene 1, non-receptor tyrosine kinase, Ptk2b - ptk2 protein tyrosine kinase 2 beta, Sart1 - squamous cell car…
GO:0042327	positive regulation of phosphorylation	3.08e-10	6.4e-08	1.63	20803	1013	2262	179	[Ntf3 - neurotrophin 3, Dhx33 - deah (asp-glu-ala-his) box polypeptide 33, Gdnf - glial cell line derived neurotrophic factor, Prkd2 - protein kinase d2, Abl1 - c-abl oncogene 1, non-receptor tyrosine kinase, Stk25 - serine/threonine kinase 25 (yeast), Abl2 - v-abl abelson murine leukemia viral oncogene 2 (arg, abelson-related gene), Ptk2b - ptk2 protein tyrosine kinase 2 beta, Fgd2 - fyve, rhoge…
GO:0051049	regulation of transport	3.25e-10	6.67e-08	1.44	20803	1866	2265	293	[Ntf3 - neurotrophin 3, Calr - calreticulin, Abca1 - atp-binding cassette, sub-family a (abc1), member 1, Tspan13 - tetraspanin 13, Ros1 - ros1 proto-oncogene, Abl1 - c-abl oncogene 1, non-receptor tyrosine kinase, Abl2 - v-abl abelson murine leukemia viral oncogene 2 (arg, abelson-related gene), Unc93b1 - unc-93 homolog b1 (c. elegans), Ptk2b - ptk2 protein tyrosine kinase 2 beta, Kcnip1 - kv ch…
GO:0002700	regulation of production of molecular mediator of immune response	3.65e-10	7.38e-08	2.85	20803	143	2249	44	[Spon2 - spondin 2, extracellular matrix protein, Jak3 - janus kinase 3, Tlr4 - toll-like receptor 4, Il1r1 - interleukin 1 receptor, type i, Tnfrsf4 - tumor necrosis factor receptor superfamily, member 4, Tgfb1 - transforming growth factor, beta 1, Nr4a3 - nuclear receptor subfamily 4, group a, member 3, Parp3 - poly (adp-ribose) polymerase family, member 3, Klk5 - kallikrein related-peptidase 5…
GO:0031347	regulation of defense response	3.67e-10	7.32e-08	1.84	20803	587	2249	117	[Penk - preproenkephalin, Arf6 - adp-ribosylation factor 6, Trim44 - tripartite motif-containing 44, Unc93b1 - unc-93 homolog b1 (c. elegans), Mapkapk2 - map kinase-activated protein kinase 2, Mefv - mediterranean fever, Apoe - apolipoprotein e, Pik3cg - phosphoinositide-3-kinase, catalytic, gamma polypeptide, Cuedc2 - cue domain containing 2, H2-M3 - histocompatibility 2, m region locus 3, Calcr…
GO:0002683	negative regulation of immune system process	4.54e-10	8.95e-08	1.97	20803	451	2249	96	[Gpam - glycerol-3-phosphate acyltransferase, mitochondrial, Jak3 - janus kinase 3, Lrrc32 - leucine rich repeat containing 32, Crk - v-crk sarcoma virus ct10 oncogene homolog (avian), Lax1 - lymphocyte transmembrane adaptor 1, Bpifb1 - bpi fold containing family b, member 1, Rara - retinoic acid receptor, alpha, Cblb - casitas b-lineage lymphoma b, Ptk2b - ptk2 protein tyrosine kinase 2 beta, Tl…
GO:1902105	regulation of leukocyte differentiation	4.63e-10	9e-08	2.65	20803	287	1450	53	[Jak3 - janus kinase 3, Fos - fbj osteosarcoma oncogene, Cd4 - cd4 antigen, Fam213a - family with sequence similarity 213, member a, Rara - retinoic acid receptor, alpha, Abl1 - c-abl oncogene 1, non-receptor tyrosine kinase, Cyp26b1 - cytochrome p450, family 26, subfamily b, polypeptide 1, Sart1 - squamous cell carcinoma antigen recognized by t cells 1, Lif - leukemia inhibitory factor, Hlx - h2…
GO:0098657	import into cell	5.31e-10	1.02e-07	1.95	20803	464	2254	98	[Atp12a - atpase, h+/k+ transporting, nongastric, alpha polypeptide, Slc22a3 - solute carrier family 22 (organic cation transporter), member 3, Arf6 - adp-ribosylation factor 6, Abl1 - c-abl oncogene 1, non-receptor tyrosine kinase, Abl2 - v-abl abelson murine leukemia viral oncogene 2 (arg, abelson-related gene), Drd3 - dopamine receptor d3, Slc12a5 - solute carrier family 12, member 5, Unc119 -…
GO:0070372	regulation of ERK1 and ERK2 cascade	7.16e-10	1.36e-07	2.21	20803	296	2262	71	[Arrb1 - arrestin, beta 1, Fn1 - fibronectin 1, Cd4 - cd4 antigen, Sirt3 - sirtuin 3, Tlr4 - toll-like receptor 4, Prkd2 - protein kinase d2, Ros1 - ros1 proto-oncogene, Abl1 - c-abl oncogene 1, non-receptor tyrosine kinase, Rara - retinoic acid receptor, alpha, Abl2 - v-abl abelson murine leukemia viral oncogene 2 (arg, abelson-related gene), Ptk2b - ptk2 protein tyrosine kinase 2 beta, Apoe - a…
GO:0001525	angiogenesis	7.27e-10	1.36e-07	2.57	20803	265	1652	54	[Fn1 - fibronectin 1, Dll4 - delta-like 4 (drosophila), Loxl2 - lysyl oxidase-like 2, Prkd2 - protein kinase d2, Ptk2b - ptk2 protein tyrosine kinase 2 beta, Apold1 - apolipoprotein l domain containing 1, Flna - filamin, alpha, Elk3 - elk3, member of ets oncogene family, Jun - jun oncogene, Pgf - placental growth factor, Calcrl - calcitonin receptor-like, Mmrn2 - multimerin 2, Ephb2 - eph recepto…
GO:0008152	metabolic process	7.33e-10	1.36e-07	1.2	20803	6903	1981	791	[Uba7 - ubiquitin-like modifier activating enzyme 7, Abca1 - atp-binding cassette, sub-family a (abc1), member 1, H6pd - hexose-6-phosphate dehydrogenase (glucose 1-dehydrogenase), Secisbp2l - secis binding protein 2-like, Abl1 - c-abl oncogene 1, non-receptor tyrosine kinase, Cblb - casitas b-lineage lymphoma b, Abl2 - v-abl abelson murine leukemia viral oncogene 2 (arg, abelson-related gene), P…
1g - protein phosphatase 1g (formerly 2c), magnesium-dependent, gamma isoform, Fhit - fragile histidine triad gene, Rnf149 - ring finger protein 149, Trim47 - tripartite motif-containing 47, Birc7 - baculoviral iap repeat-containing 7 (livin), Myh9 - myosin, heavy polypeptide 9, non-muscle, Myh6 - myosin, heavy polypeptide 6, cardiac muscle, alpha, Ctgf - connective tissue growth factor, Ptpn9 - …
GO:0080134	regulation of response to stress	7.89e-10	1.44e-07	1.54	20803	1255	2256	210	[Abl1 - c-abl oncogene 1, non-receptor tyrosine kinase, Unc93b1 - unc-93 homolog b1 (c. elegans), Ptk2b - ptk2 protein tyrosine kinase 2 beta, Mapkapk2 - map kinase-activated protein kinase 2, Mefv - mediterranean fever, Rock2 - rho-associated coiled-coil containing protein kinase 2, Dab2 - disabled 2, mitogen-responsive phosphoprotein, H2-M3 - histocompatibility 2, m region locus 3, Calcrl - cal…
GO:0043410	positive regulation of MAPK cascade	9.14e-10	1.65e-07	1.89	20803	506	2262	104	[Ntf3 - neurotrophin 3, Dhx33 - deah (asp-glu-ala-his) box polypeptide 33, Prkd2 - protein kinase d2, Abl1 - c-abl oncogene 1, non-receptor tyrosine kinase, Stk25 - serine/threonine kinase 25 (yeast), Abl2 - v-abl abelson murine leukemia viral oncogene 2 (arg, abelson-related gene), Ptk2b - ptk2 protein tyrosine kinase 2 beta, Fgd2 - fyve, rhogef and ph domain containing 2, Rock2 - rho-associated…
GO:0001934	positive regulation of protein phosphorylation	9.3e-10	1.66e-07	1.63	20803	962	2262	170	[Ntf3 - neurotrophin 3, Dhx33 - deah (asp-glu-ala-his) box polypeptide 33, Gdnf - glial cell line derived neurotrophic factor, Prkd2 - protein kinase d2, Abl1 - c-abl oncogene 1, non-receptor tyrosine kinase, Stk25 - serine/threonine kinase 25 (yeast), Abl2 - v-abl abelson murine leukemia viral oncogene 2 (arg, abelson-related gene), Ptk2b - ptk2 protein tyrosine kinase 2 beta, Fgd2 - fyve, rhoge…

## Sheet: REVIGO output
PROCESS	description	frequency	plot_X	plot_Y	plot_size	log10 p-value	uniqueness	dispensability	representative	eliminated		FUNCTION	description	frequency	plot_X	plot_Y	plot_size	log10 p-value	uniqueness	dispensability	representative	eliminated		COMPONENT	description	frequency	plot_X	plot_Y	plot_size	log10 p-value	uniqueness	dispensability	representative	eliminated
GO:0002376	immune system process	0.006	-3.876	0.976	4.886	-11.4789	0.977	0	2376	0		GO:0005488	binding	0.55656	3.917	4.912	6.894	-15.382	0.726	0	5488	0		GO:0016020	membrane	0.61592	-1.425	1.643	6.783	-19.9136	0.96	0	16020	0
GO:0008152	metabolic process	0.75387	-3.379	-3.458	6.986	-9.1349	0.994	0	8152	0		GO:0005515	protein binding	0.0441	-4.769	4.108	5.793	-16.6799	0.385	0	5515	0		GO:0030964	NADH dehydrogenase complex	0.00044	-3.418	-6.232	3.633	-12.2565	0.625	0	30964	0
GO:0032502	developmental process	0.02812	-3.901	-1.251	5.557	-9.6144	0.977	0	32502	0		GO:0005102	receptor binding	0.0042	3.602	-4.088	4.772	-12.0804	0.386	0.06	5102	0		GO:0043226	organelle	0.20788	-1.112	6.023	6.311	-9.8665	0.918	0	43226	0
GO:0032981	mitochondrial respiratory chain complex I assembly	0.00013	-2.608	4.396	3.207	-10.4855	0.944	0	32981	0		GO:0043167	ion binding	0.33492	-5.006	-2.679	6.673	-10.821	0.505	0.123	43167	0		GO:0044421	extracellular region part	0.01309	-5.153	3.939	5.11	-11.5017	0.757	0	44421	0
GO:0050896	response to stimulus	0.1221	-2.274	-5.566	6.195	-10.4685	0.979	0	50896	0														GO:0005615	extracellular space	0.00538	null	null	4.724	-9.0214	0.752	0.77	44421	1
GO:0051239	regulation of multicellular organismal process	0.00628	6.508	-2.971	4.906	-21.2366	0.525	0	51239	0														GO:0031012	extracellular matrix	0.00275	null	null	4.433	-11.1884	0.756	0.714	44421	1
GO:0098657	import into cell	0.00015	-0.092	6.882	3.288	-9.2749	0.943	0	98657	0														GO:0070469	respiratory chain	0.00296	-7.017	0.227	4.465	-9.8239	0.876	0.035	70469	0
GO:0001775	cell activation	0.00171	-0.145	-7.294	4.341	-9.71	0.897	0.021	1775	0														GO:0009986	cell surface	0.00241	2.978	5.387	4.375	-11.9872	0.837	0.045	9986	0
GO:0030155	regulation of cell adhesion	0.00129	3.308	-0.457	4.219	-11.556	0.62	0.226	30155	0														GO:0044455	mitochondrial membrane part	0.00382	5.557	-0.547	4.575	-11.4377	0.623	0.053	44455	0
GO:0045785	positive regulation of cell adhesion	0.00068	null	null	3.942	-9.5287	0.467	0.744	30155	1														GO:0005747	mitochondrial respiratory chain complex I	0.0004	null	null	3.592	-12.2565	0.417	0.712	44455	1
GO:0040012	regulation of locomotion	0.00183	4.575	2.12	4.372	-10.7122	0.577	0.233	40012	0														GO:0098800	inner mitochondrial membrane protein complex	0.00235	null	null	4.364	-10.1898	0.485	0.839	44455	1
GO:0002682	regulation of immune system process	0.00252	4.001	0.377	4.51	-15.3655	0.551	0.239	2682	0														GO:0098803	respiratory chain complex	0.00159	null	null	4.193	-10.8153	0.618	0.813	44455	1
GO:0050776	regulation of immune response	0.0015	null	null	4.283	-10.4034	0.472	0.925	2682	1														GO:0045271	respiratory chain complex I	0.0004	null	null	3.6	-12.2565	0.534	0.988	44455	1
GO:1902105	regulation of leukocyte differentiation	0.00047	null	null	3.782	-9.3344	0.485	0.849	2682	1														GO:0044464	cell part	0.52385	3.212	-6.423	6.712	-17.4437	0.814	0.093	44464	0
GO:0002684	positive regulation of immune system process	0.00165	null	null	4.327	-11.4737	0.386	0.821	2682	1														GO:0043235	receptor complex	0.00115	-4.871	-4.528	4.054	-9.9747	0.755	0.233	43235	0
GO:0002683	negative regulation of immune system process	0.0008	null	null	4.012	-9.3429	0.551	0.882	2682	1														GO:0044444	cytoplasmic part	0.12659	4.699	-3.694	6.095	-16.0414	0.729	0.261	44444	0
GO:0002700	regulation of production of molecular mediator of immune response	0.00024	null	null	3.495	-9.4377	0.602	0.711	2682	1														GO:0043227	membrane-bounded organelle	0.14447	5.881	1.749	6.153	-10.2924	0.758	0.332	43227	0
GO:1903706	regulation of hemopoiesis	0.00065	null	null	3.918	-11.4248	0.483	0.868	2682	1														GO:0043229	intracellular organelle	0.19917	null	null	6.292	-9.4225	0.644	0.701	43227	1
GO:0042127	regulation of cell proliferation	0.00313	5.286	-1.749	4.603	-12.4584	0.587	0.244	42127	0														GO:0044424	intracellular part	0.35654	4.042	-4.991	6.545	-11.6234	0.757	0.346	44424	0
GO:0008284	positive regulation of cell proliferation	0.00151	null	null	4.288	-10.1805	0.431	0.899	42127	1														GO:1990204	oxidoreductase complex	0.00453	-3.918	-5.644	4.649	-10.7167	0.643	0.482	1990204	0
GO:0010941	regulation of cell death	0.00344	4.166	-1.748	4.645	-12.2684	0.57	0.246	10941	0
GO:0043067	regulation of programmed cell death	0.00322	null	null	4.616	-10.4401	0.571	0.983	10941	1
GO:0042981	regulation of apoptotic process	0.00313	null	null	4.604	-10.6198	0.572	0.937	10941	1
GO:0045595	regulation of cell differentiation	0.00345	4.959	-3.074	4.645	-13.4559	0.534	0.246	45595	0
GO:0044093	positive regulation of molecular function	0.0089	5.002	-0.414	5.058	-9.6757	0.589	0.257	44093	0
GO:0051174	regulation of phosphorus metabolic process	0.0058	8.269	0.577	4.872	-12.2757	0.538	0.259	51174	0
GO:0048583	regulation of response to stimulus	0.0112	5.835	1.926	5.158	-18.3449	0.54	0.277	48583	0
GO:0032879	regulation of localization	0.00726	4.756	1.167	4.969	-11.7932	0.575	0.281	32879	0
GO:0048522	positive regulation of cellular process	0.01585	7.294	-1.662	5.308	-17.4868	0.351	0.306	48522	0
GO:2000026	regulation of multicellular organismal development	0.00416	null	null	4.728	-11.7423	0.48	0.893	48522	1
GO:0001934	positive regulation of protein phosphorylation	0.00227	null	null	4.465	-9.0315	0.331	0.979	48522	1
GO:2000145	regulation of cell motility	0.00154	null	null	4.296	-10.6198	0.519	0.979	48522	1
GO:0009893	positive regulation of metabolic process	0.01048	null	null	5.129	-12.8153	0.352	0.914	48522	1
GO:0010604	positive regulation of macromolecule metabolic process	0.00988	null	null	5.103	-11.0716	0.34	0.979	48522	1
GO:2000147	positive regulation of cell motility	0.00078	null	null	4	-13.2782	0.397	0.992	48522	1
GO:0001932	regulation of protein phosphorylation	0.0043	null	null	4.742	-10.8182	0.425	0.905	48522	1
GO:0030334	regulation of cell migration	0.00144	null	null	4.267	-11.063	0.521	0.942	48522	1
GO:0030335	positive regulation of cell migration	0.00076	null	null	3.988	-13.248	0.398	0.702	48522	1
GO:1902531	regulation of intracellular signal transduction	0.00547	null	null	4.846	-10.0645	0.476	0.93	48522	1
GO:0031325	positive regulation of cellular metabolic process	0.01004	null	null	5.11	-12.8794	0.335	0.91	48522	1
GO:0051094	positive regulation of developmental process	0.00258	null	null	4.521	-12.6108	0.386	0.788	48522	1
GO:0051241	negative regulation of multicellular organismal process	0.00211	null	null	4.432	-12.1612	0.514	0.842	48522	1
GO:0040017	positive regulation of locomotion	0.00087	null	null	4.048	-12.6234	0.427	0.884	48522	1
GO:0051240	positive regulation of multicellular organismal process	0.00303	null	null	4.589	-15.1884	0.361	0.8	48522	1
GO:0010562	positive regulation of phosphorus metabolic process	0.00282	null	null	4.559	-11.5331	0.345	0.872	48522	1
GO:0042325	regulation of phosphorylation	0.00468	null	null	4.779	-11.9547	0.461	0.947	48522	1
GO:0042327	positive regulation of phosphorylation	0.00245	null	null	4.497	-9.5114	0.344	0.985	48522	1
GO:0019220	regulation of phosphate metabolic process	0.00579	null	null	4.871	-12.3028	0.453	0.974	48522	1
GO:0048584	positive regulation of response to stimulus	0.00461	null	null	4.772	-13.6162	0.336	0.835	48522	1
GO:0009966	regulation of signal transduction	0.00857	null	null	5.041	-12.433	0.459	0.876	48522	1
GO:0045937	positive regulation of phosphate metabolic process	0.00282	null	null	4.559	-11.5331	0.34	0.794	48522	1
GO:0051272	positive regulation of cellular component movement	0.00081	null	null	4.015	-12.2676	0.409	0.891	48522	1
GO:0051270	regulation of cellular component movement	0.00169	null	null	4.337	-9.9872	0.553	0.721	48522	1
GO:0051173	positive regulation of nitrogen compound metabolic process	0.00685	null	null	4.944	-10.7167	0.357	0.941	48522	1
GO:0070372	regulation of ERK1 and ERK2 cascade	0.00049	null	null	3.796	-9.1451	0.426	0.855	48522	1
GO:0043410	positive regulation of MAPK cascade	0.00111	null	null	4.153	-9.0391	0.298	0.924	48522	1
GO:0043408	regulation of MAPK cascade	0.00166	null	null	4.328	-9.7077	0.383	0.835	48522	1
GO:0051049	regulation of transport	0.00529	null	null	4.832	-9.4881	0.524	0.841	48522	1
GO:0045597	positive regulation of cell differentiation	0.00168	null	null	4.333	-12.0975	0.392	0.755	48522	1
GO:0065009	regulation of molecular function	0.01726	6.16	0.586	5.345	-10.4737	0.565	0.307	65009	0
GO:0048518	positive regulation of biological process	0.01744	7.015	-1.134	5.35	-19.0737	0.548	0.323	48518	0
GO:0006954	inflammatory response	0.0011	3.564	7.795	4.151	-10.6676	0.882	0.327	6954	0
GO:0031347	regulation of defense response	0.00132	null	null	4.229	-9.4353	0.533	0.765	6954	1
GO:0048523	negative regulation of cellular process	0.0183	7.792	-0.661	5.371	-14.5654	0.515	0.333	48523	0
GO:0048585	negative regulation of response to stimulus	0.00344	null	null	4.645	-12.6635	0.488	0.794	48523	1
GO:0048519	negative regulation of biological process	0.01984	7.73	-1.171	5.406	-15.5969	0.543	0.334	48519	0
GO:0065008	regulation of biological quality	0.03395	6.26	-0.8	5.639	-11.719	0.538	0.345	65008	0
GO:0007166	cell surface receptor signaling pathway	0.0092	6.546	2.019	5.072	-10.0453	0.521	0.402	7166	0
GO:0032268	regulation of cellular protein metabolic process	0.01473	7.852	0.018	5.277	-12.2716	0.439	0.405	32268	0
GO:0032270	positive regulation of cellular protein metabolic process	0.00445	null	null	4.756	-10.1765	0.336	0.852	32268	1
GO:0051247	positive regulation of protein metabolic process	0.00463	null	null	4.774	-11.6696	0.344	0.855	32268	1
GO:0031399	regulation of protein modification process	0.00565	null	null	4.86	-11.4895	0.477	0.873	32268	1
GO:0031401	positive regulation of protein modification process	0.00303	null	null	4.589	-9.9666	0.345	0.954	32268	1
GO:0051246	regulation of protein metabolic process	0.01551	7.42	0.16	5.299	-12.2503	0.504	0.453	51246	0
GO:0080134	regulation of response to stress	0.00337	5.911	2.856	4.636	-9.1029	0.508	0.471	80134	0
GO:0010646	regulation of cell communication	0.00929	6.951	1.353	5.076	-9.9066	0.544	0.521	10646	0
GO:0023051	regulation of signaling	0.00934	7.579	1.396	5.079	-9.7595	0.547	0.536	23051	0
GO:0010257	NADH dehydrogenase complex assembly	0.00014	-2.823	4.017	3.242	-10.4855	0.944	0.556	10257	0
GO:0080090	regulation of primary metabolic process	0.11675	6.6	-0.143	6.175	-11.7471	0.404	0.593	80090	0
GO:0031323	regulation of cellular metabolic process	0.11662	null	null	6.175	-11.6799	0.401	0.871	80090	1
GO:0051171	regulation of nitrogen compound metabolic process	0.10926	null	null	6.147	-9.9172	0.408	0.858	80090	1
GO:0001525	angiogenesis	0.00096	3.825	-7.988	4.088	-9.1385	0.796	0.608	1525	0
GO:0001817	regulation of cytokine production	0.00108	6.252	-3.804	4.141	-17.1343	0.552	0.614	1817	0
GO:0001819	positive regulation of cytokine production	0.0007	null	null	3.955	-12.4437	0.412	0.954	1817	1
GO:0019222	regulation of metabolic process	0.11942	6.148	-0.234	6.185	-10.4908	0.458	0.619	19222	0
GO:0050793	regulation of developmental process	0.01205	5.812	-2.407	5.189	-12.1296	0.51	0.688	50793	0
