# Supplementary material for: Profiling the microRNA signature of the peripheral sensory ganglia in experimental autoimmune encephalomyelitis (EAE)
Source: J Neuroinflammation. 2019 Nov 15;16:223. doi: 10.1186/s12974-019-1600-7 (PMC6858636; doi:10.1186/s12974-019-1600-7)
Supplement: Supplementary file 3 — Additional file 3: Table S3. Spreadsheet of miRSeq differential expression analysis between EAE and CFA condition in females. [file 12974_2019_1600_MOESM3_ESM.xlsx]

## Sheet: miRSeq F EAEvCFA
	baseMean	log2FoldChange	lfcSE	stat	pvalue	padj
mmu-miR-21a-5p	97953.1	2.03037	0.188983	10.7437	6.34607e-27	6.66338e-24
mmu-miR-155-5p	522.35	1.13713	0.152486	7.45728	8.83272e-14	4.63718e-11
mmu-miR-147-3p	53.7671	3.6239	0.566998	6.39137	1.64401e-10	5.75402e-08
mmu-miR-223-5p	332.34	1.17315	0.186795	6.28038	3.37744e-10	8.86578e-08
mmu-miR-142a-5p	3598.96	1.2314	0.227091	5.42251	5.87691e-08	1.16111e-05
mmu-miR-21a-3p	16.8278	2.73591	0.506576	5.40079	6.63492e-08	1.16111e-05
mmu-miR-1247-3p	13.2058	2.67731	0.580083	4.61538	3.92372e-06	0.000588558
mmu-miR-142a-3p	416.194	1.36242	0.302482	4.50413	6.66458e-06	0.000874725
mmu-miR-27a-5p	306.081	0.698731	0.157957	4.42355	9.70922e-06	0.00113274
mmu-miR-150-3p	20.2538	1.98336	0.48302	4.10617	4.02272e-05	0.00422385
mmu-miR-223-3p	1218.41	1.16248	0.286916	4.05163	5.08616e-05	0.00485497
mmu-miR-122-5p	7350.34	4.31544	1.07345	4.02016	5.81588e-05	0.0050889
mmu-miR-146b-5p	7426.26	0.640012	0.176165	3.63304	0.000280104	0.0226238
mmu-miR-146a-5p	14904.8	0.30314	0.0844333	3.59029	0.000330311	0.0240044
mmu-miR-221-3p	2544.45	0.321055	0.0896672	3.58051	0.00034292	0.0240044
mmu-miR-21b	15.2415	1.27576	0.366205	3.48372	0.0004945	0.0324515
mmu-miR-200c-3p	52.4288	0.74707	0.218461	3.4197	0.000626911	0.038721
mmu-miR-150-5p	2099.09	0.674834	0.202149	3.33829	0.000842942	0.0491716
mmu-miR-340-5p	5212.16	0.392015	0.118524	3.30748	0.00094139	0.049423
mmu-miR-342-3p	1228.89	0.503865	0.151969	3.31558	0.000914519	0.049423
mmu-miR-212-3p	24.3915	1.36037	0.417026	3.26208	0.00110599	0.0527858
mmu-miR-21c	20.9954	1.22233	0.373456	3.27302	0.00106404	0.0527858
mmu-miR-31-3p	2.11628	3.94424	1.22618	3.21669	0.00129678	0.0592007
mmu-miR-203-3p	851.728	0.445955	0.141277	3.1566	0.00159621	0.0698341
mmu-miR-93-5p	1273.06	0.434163	0.140747	3.08472	0.00203746	0.0855733
mmu-miR-147-5p	6.71433	1.73709	0.57146	3.03975	0.00236776	0.0930186
mmu-miR-455-5p	3311.5	-0.309305	0.101856	-3.03669	0.00239191	0.0930186
mmu-miR-5114	19.5403	1.64899	0.547739	3.01054	0.00260784	0.0977942
mmu-miR-1843b-5p	6240.83	-0.248068	0.0828738	-2.99332	0.0027596	0.0999167
mmu-miR-3089-3p	1.75094	3.4216	1.17278	2.91752	0.00352826	0.123489
mmu-miR-296-5p	13.5504	1.30577	0.466029	2.80191	0.0050801	0.172068
mmu-miR-215-5p	45.0533	-1.80691	0.651024	-2.77548	0.00551195	0.180861
mmu-miR-192-5p	4024.18	0.786356	0.286508	2.74462	0.00605802	0.192755
mmu-miR-130b-3p	8.14846	1.58357	0.583985	2.71166	0.00669476	0.20675
mmu-miR-1247-5p	10.688	1.77219	0.664602	2.66655	0.00766349	0.229905
mmu-miR-129b-5p	1.48603	3.42042	1.30535	2.62032	0.00878486	0.23733
mmu-miR-1943-3p	3.19207	2.72821	1.03333	2.64022	0.00828531	0.23733
mmu-miR-6899-3p	57.0567	-0.643503	0.245495	-2.62124	0.00876099	0.23733
mmu-miR-760-3p	293.104	-0.41245	0.157475	-2.61914	0.00881513	0.23733
mmu-miR-132-3p	355.856	0.446787	0.171838	2.60005	0.00932107	0.244678
mmu-miR-1843a-5p	5911.95	-0.240168	0.0935127	-2.5683	0.0102199	0.261678
mmu-miR-511-3p	29.3651	0.721962	0.282016	2.56	0.0104671	0.261678
mmu-miR-100-3p	6.59939	1.50271	0.595226	2.5246	0.0115831	0.270273
mmu-miR-511-5p	27.0276	0.981707	0.387841	2.53121	0.011367	0.270273
mmu-miR-547-3p	402.678	-0.504589	0.198942	-2.53636	0.011201	0.270273
mmu-miR-500-3p	57.6024	0.73912	0.294667	2.50832	0.0121306	0.276893
mmu-miR-335-3p	1251.81	-0.487003	0.195683	-2.48873	0.0128199	0.286401
mmu-miR-129-2-3p	127.985	0.579889	0.233913	2.47908	0.0131721	0.288139
mmu-miR-669c-5p	248.21	0.286868	0.116924	2.45345	0.0141494	0.303201
mmu-miR-17-5p	476.469	0.420264	0.174261	2.4117	0.0158785	0.327664
mmu-miR-877-5p	18.1964	1.08894	0.451681	2.41086	0.0159151	0.327664
mmu-miR-125b-1-3p	1394.4	0.260807	0.109053	2.39157	0.0167765	0.335734
mmu-miR-673-5p	111.649	-0.414688	0.173665	-2.38786	0.0169466	0.335734
mmu-miR-410-5p	30.3779	-0.560446	0.236687	-2.36788	0.0178903	0.347867
mmu-miR-369-5p	244.392	-0.409668	0.175084	-2.33983	0.0192926	0.368314
mmu-miR-16-1-3p	200.073	0.482352	0.207188	2.32809	0.0199075	0.373266
mmu-miR-770-5p	292.163	-0.50479	0.218451	-2.31077	0.0208456	0.383998
mmu-miR-146b-3p	18.4305	0.926233	0.408794	2.26577	0.0234654	0.410151
mmu-miR-3969	5.37025	1.63605	0.723813	2.26032	0.0238011	0.410151
mmu-miR-5108	1.91865	-2.60672	1.144	-2.2786	0.0226908	0.410151
mmu-miR-653-5p	35.557	1.0822	0.478872	2.25989	0.0238278	0.410151
mmu-miR-106b-3p	1381.73	0.258709	0.116077	2.22877	0.0258294	0.4319
mmu-miR-1249-3p	132.679	0.476641	0.213981	2.2275	0.025914	0.4319
mmu-miR-15b-5p	257.977	0.449069	0.203409	2.20772	0.0272638	0.447297
mmu-miR-5129-3p	56.8604	-0.451294	0.206245	-2.18814	0.0286593	0.462957
mmu-miR-449a-3p	3.82313	-2.56757	1.18421	-2.16818	0.0301452	0.479583
mmu-let-7b-3p	597.082	-0.396399	0.184486	-2.14866	0.031661	0.481799
mmu-miR-130b-5p	45.5026	0.705682	0.327415	2.15532	0.031137	0.481799
mmu-miR-182-3p	92.7364	-0.379015	0.176378	-2.14888	0.0316437	0.481799
mmu-miR-3057-3p	1.54595	-2.52718	1.18754	-2.12808	0.0333303	0.483396
mmu-miR-362-3p	93.3345	0.507134	0.239297	2.11927	0.0340679	0.483396
mmu-miR-410-3p	1265.23	-0.298731	0.140616	-2.12445	0.0336329	0.483396
mmu-miR-429-3p	11.7856	1.64795	0.77614	2.12326	0.0337321	0.483396
mmu-miR-6239	742.493	-0.811091	0.381752	-2.12466	0.0336153	0.483396
mmu-miR-499-5p	135.401	-0.747828	0.356403	-2.09827	0.0358815	0.502341
mmu-miR-5100	82.4586	-0.737134	0.362073	-2.03587	0.041763	0.569496
mmu-miR-676-3p	5172.07	-0.355292	0.174403	-2.03719	0.0416313	0.569496
mmu-miR-350-3p	206.359	0.629418	0.311388	2.02133	0.0432458	0.57244
mmu-miR-370-3p	4007.5	-0.277925	0.137702	-2.0183	0.04356	0.57244
mmu-miR-425-5p	834.897	0.444819	0.220811	2.01448	0.0439595	0.57244
mmu-miR-450a-1-3p	6.26275	1.36206	0.676776	2.01257	0.0441597	0.57244
mmu-miR-122-3p	5.11672	5.14627	2.57026	2.00224	0.0452594	0.574687
mmu-miR-18a-5p	6.76756	1.07352	0.537936	1.99562	0.0459749	0.574687
mmu-miR-8114	39.6606	0.628556	0.31482	1.99655	0.0458738	0.574687
mmu-miR-195a-3p	437.987	-0.301036	0.151258	-1.99022	0.046567	0.57524
mmu-miR-181b-5p-1	4510.97	-0.153092	0.0774769	-1.97597	0.0481577	0.587971
mmu-miR-350-5p	46.6249	0.394899	0.201036	1.96432	0.0494932	0.597332
mmu-miR-378a-5p	377.283	-0.558251	0.285688	-1.95406	0.0506947	0.598083
mmu-miR-7043-3p	101.72	0.381434	0.195167	1.9544	0.0506541	0.598083
mmu-let-7k	83.9749	-0.384264	0.200263	-1.91879	0.0550106	0.61448
mmu-miR-181b-5p-2	4667.4	-0.14849	0.0766422	-1.93744	0.052691	0.61448
mmu-miR-221-5p	125.804	0.345809	0.17918	1.92995	0.0536126	0.61448
mmu-miR-346-5p	290.463	-0.325026	0.169291	-1.91993	0.0548668	0.61448
mmu-miR-574-5p	136.991	0.410444	0.21387	1.91913	0.0549678	0.61448
mmu-miR-15b-3p	154.095	0.362956	0.190613	1.90415	0.0568909	0.622221
mmu-miR-181b-2-3p	2.26024	1.73513	0.913501	1.89943	0.0575078	0.622221
mmu-miR-20a-5p	516.141	0.344914	0.181546	1.89987	0.0574498	0.622221
mmu-miR-383-5p	4837.6	-0.227507	0.120316	-1.89092	0.0586355	0.622221
mmu-miR-5099	2453.88	0.381039	0.201535	1.89068	0.0586666	0.622221
mmu-miR-1839-3p	79.0088	0.354279	0.188115	1.88331	0.0596589	0.626419
mmu-miR-148b-5p	46.158	0.451986	0.264128	1.71124	0.087037	0.632113
mmu-miR-155-3p	1.14818	2.86663	1.60638	1.78453	0.0743377	0.632113
mmu-miR-1839-5p	4345.81	0.160875	0.0920009	1.74862	0.0803568	0.632113
mmu-miR-186-5p	2341.81	0.2026	0.111752	1.81294	0.0698411	0.632113
mmu-miR-1934-5p	10.8011	0.846058	0.461606	1.83286	0.0668239	0.632113
mmu-miR-196b-5p	2120.45	-0.181861	0.0984565	-1.84712	0.0647302	0.632113
mmu-miR-200a-5p	5.01781	1.36639	0.77226	1.76934	0.0768366	0.632113
mmu-miR-210-5p	5.7374	1.37236	0.778181	1.76354	0.077809	0.632113
mmu-miR-217-5p	430.05	-0.265277	0.14349	-1.84874	0.0644948	0.632113
mmu-miR-222-3p	806.769	0.236191	0.127407	1.85383	0.0637634	0.632113
mmu-miR-29a-5p	10.9018	1.29316	0.710597	1.81982	0.0687862	0.632113
mmu-miR-29b-3p-1	565.449	0.200261	0.115497	1.7339	0.0829353	0.632113
mmu-miR-29b-3p-2	566.132	0.199677	0.114687	1.74107	0.0816718	0.632113
mmu-miR-30c-1-3p	138.487	0.274353	0.160305	1.71144	0.0870003	0.632113
mmu-miR-325-5p	387.561	-0.270266	0.148153	-1.82423	0.0681167	0.632113
mmu-miR-328-3p	24200.2	-0.350813	0.195837	-1.79136	0.0732361	0.632113
mmu-miR-330-5p	2790.78	-0.136918	0.0784153	-1.74606	0.0808009	0.632113
mmu-miR-337-5p	4749.81	-0.217378	0.120769	-1.79995	0.0718682	0.632113
mmu-miR-339-3p	83.5035	0.294139	0.163383	1.8003	0.071813	0.632113
mmu-miR-370-5p	116.294	-0.361983	0.199588	-1.81365	0.0697316	0.632113
mmu-miR-375-3p	47.5977	-1.00987	0.580741	-1.73894	0.0820456	0.632113
mmu-miR-378b	1303.81	-0.5456	0.29366	-1.85793	0.0631789	0.632113
mmu-miR-409-3p	3306.1	-0.323081	0.180388	-1.79103	0.0732878	0.632113
mmu-miR-411-3p	1036.1	-0.413757	0.229949	-1.79934	0.0719647	0.632113
mmu-miR-411-5p	5009.58	-0.170223	0.0922008	-1.84622	0.0648608	0.632113
mmu-miR-433-3p	14761.3	-0.427874	0.235291	-1.81849	0.0689895	0.632113
mmu-miR-450b-3p	64.2053	0.380601	0.21936	1.73505	0.0827317	0.632113
mmu-miR-451a	3401.65	0.695784	0.410518	1.69489	0.0900959	0.632113
mmu-miR-455-3p	1090.75	-0.296621	0.165477	-1.79252	0.07305	0.632113
mmu-miR-490-3p	54.5151	-0.331455	0.180412	-1.83721	0.0661783	0.632113
mmu-miR-503-5p	41.2748	0.423326	0.236444	1.79038	0.0733921	0.632113
mmu-miR-543-3p	2981.68	-0.606032	0.347046	-1.74626	0.0807656	0.632113
mmu-miR-6540-5p	243.198	-0.464474	0.261814	-1.77406	0.076053	0.632113
mmu-miR-669a-5p-1	2.77227	1.35869	0.80215	1.69381	0.0903019	0.632113
mmu-miR-669a-5p-2	2.77227	1.35869	0.80215	1.69381	0.0903019	0.632113
mmu-miR-669a-5p-3	2.77227	1.35869	0.80215	1.69381	0.0903019	0.632113
mmu-miR-669a-5p-4	2.77227	1.35869	0.80215	1.69381	0.0903019	0.632113
mmu-miR-669a-5p-5	2.77227	1.35869	0.80215	1.69381	0.0903019	0.632113
mmu-miR-669a-5p-6	2.77227	1.35869	0.80215	1.69381	0.0903019	0.632113
mmu-miR-669a-5p-7	2.77227	1.35869	0.80215	1.69381	0.0903019	0.632113
mmu-miR-669a-5p-8	2.77227	1.35869	0.80215	1.69381	0.0903019	0.632113
mmu-miR-669a-5p-9	2.77227	1.35869	0.80215	1.69381	0.0903019	0.632113
mmu-miR-669a-5p-10	2.77227	1.35869	0.80215	1.69381	0.0903019	0.632113
mmu-miR-669a-5p-11	2.77227	1.35869	0.80215	1.69381	0.0903019	0.632113
mmu-miR-669a-5p	2.77227	1.35869	0.80215	1.69381	0.0903019	0.632113
mmu-miR-669p-5p-1	2.77227	1.35869	0.80215	1.69381	0.0903019	0.632113
mmu-miR-669p-5p-2	2.77227	1.35869	0.80215	1.69381	0.0903019	0.632113
mmu-miR-6964-3p	7.88582	-1.02371	0.589017	-1.73799	0.0822123	0.632113
mmu-miR-7219-3p	5.97804	1.26776	0.711057	1.78292	0.0745991	0.632113
mmu-miR-96-5p	18424.9	-0.147205	0.0808904	-1.81981	0.068788	0.632113
mmu-miR-183-5p	181730	-0.221565	0.131205	-1.6887	0.0912778	0.634713
mmu-miR-128-3p-2	9909.57	-0.430411	0.25753	-1.6713	0.0946615	0.636296
mmu-miR-16-5p-1	2123.61	0.244603	0.147169	1.66206	0.0965013	0.636296
mmu-miR-16-5p-2	2107.21	0.242994	0.145822	1.66637	0.0956391	0.636296
mmu-miR-1843a-3p	118.371	-0.390498	0.235272	-1.65978	0.0969594	0.636296
mmu-miR-29b-2-5p	44.3075	0.420883	0.25232	1.66805	0.0953056	0.636296
mmu-miR-376c-3p	217.203	0.335343	0.201972	1.66035	0.0968448	0.636296
mmu-miR-493-5p	2197.14	-0.333997	0.200596	-1.66502	0.0959084	0.636296
mmu-miR-598-3p	2816.64	-0.187567	0.112932	-1.66089	0.0967356	0.636296
mmu-miR-700-3p	600.236	-0.141608	0.0849655	-1.66666	0.0955829	0.636296
mmu-miR-541-5p	14536.8	-0.243388	0.148323	-1.64093	0.100812	0.657469
mmu-miR-135b-5p	25.8497	-0.494967	0.303363	-1.6316	0.102764	0.666063
mmu-miR-206-3p	6744.62	-0.757388	0.472131	-1.60419	0.108672	0.671207
mmu-miR-216a-3p	14.5391	-0.622676	0.387875	-1.60535	0.108417	0.671207
mmu-miR-344b-3p	333.463	-0.173543	0.107011	-1.62172	0.104862	0.671207
mmu-miR-380-3p	340.374	-0.193669	0.119638	-1.61879	0.105492	0.671207
mmu-miR-5121	41.0791	-0.380909	0.236926	-1.60771	0.107898	0.671207
mmu-miR-665-3p	18.7324	0.661208	0.410116	1.61225	0.106908	0.671207
mmu-miR-7a-5p-1	10873.7	0.342496	0.211114	1.62233	0.104733	0.671207
mmu-miR-7a-5p-2	10798.6	0.338721	0.21059	1.60843	0.10774	0.671207
mmu-miR-425-3p	213.805	0.268943	0.168299	1.598	0.110042	0.672002
mmu-miR-6921-3p	5.62996	-0.84274	0.527427	-1.59783	0.11008	0.672002
mmu-miR-128-3p-1	15889.5	-0.393536	0.255829	-1.53828	0.12398	0.688772
mmu-miR-130a-5p	15.7534	1.10883	0.707229	1.56785	0.116916	0.688772
mmu-miR-29c-5p	180.765	0.503196	0.328735	1.5307	0.125843	0.688772
mmu-miR-3103-3p	1.86569	-2.0829	1.3729	-1.51716	0.129227	0.688772
mmu-miR-32-5p	434.706	-0.252974	0.163049	-1.55153	0.120776	0.688772
mmu-miR-331-3p	512.017	0.387204	0.247804	1.56254	0.11816	0.688772
mmu-miR-344c-3p	5.78453	-0.884383	0.5631	-1.57056	0.116284	0.688772
mmu-miR-3474	7.8813	-0.756257	0.479976	-1.57561	0.115115	0.688772
mmu-miR-423-5p	1086.21	0.262309	0.172621	1.51956	0.128621	0.688772
mmu-miR-466f-3p-1	0.697487	2.30582	1.51351	1.52349	0.127636	0.688772
mmu-miR-501-3p	941.297	0.239961	0.156465	1.53364	0.125119	0.688772
mmu-miR-503-3p	136.474	-0.272511	0.179327	-1.51963	0.128604	0.688772
mmu-miR-669a-3p-1	4.91753	0.845902	0.553953	1.52703	0.126754	0.688772
mmu-miR-669a-3p-2	4.91753	0.845902	0.553953	1.52703	0.126754	0.688772
mmu-miR-669a-3p-3	4.91753	0.845902	0.553953	1.52703	0.126754	0.688772
mmu-miR-669a-3p-4	4.91753	0.845902	0.553953	1.52703	0.126754	0.688772
mmu-miR-669a-3p-5	4.91753	0.845902	0.553953	1.52703	0.126754	0.688772
mmu-miR-669a-3p-6	4.91753	0.845902	0.553953	1.52703	0.126754	0.688772
mmu-miR-669a-3p-7	4.91753	0.845902	0.553953	1.52703	0.126754	0.688772
mmu-miR-669a-3p-8	4.91753	0.845902	0.553953	1.52703	0.126754	0.688772
mmu-miR-669a-3p-9	4.91753	0.845902	0.553953	1.52703	0.126754	0.688772
mmu-miR-669a-3p-10	4.91753	0.845902	0.553953	1.52703	0.126754	0.688772
mmu-miR-669a-3p-11	4.91753	0.845902	0.553953	1.52703	0.126754	0.688772
mmu-miR-669o-3p	4.91753	0.845902	0.553953	1.52703	0.126754	0.688772
mmu-miR-7083-5p	2.71059	1.18875	0.781206	1.52168	0.128089	0.688772
mmu-miR-1930-5p	4.93715	-0.907751	0.601123	-1.51009	0.13102	0.689147
mmu-miR-3066-5p	10.5203	0.557049	0.368677	1.51094	0.130804	0.689147
mmu-miR-379-3p	697.201	-0.316915	0.209999	-1.50913	0.131266	0.689147
mmu-miR-101b-3p	2166.54	0.219446	0.147209	1.49071	0.136038	0.700266
mmu-miR-138-2-3p	489.636	-0.236917	0.159972	-1.48099	0.138609	0.700266
mmu-miR-1931	2.13864	2.19851	1.48313	1.48234	0.13825	0.700266
mmu-miR-3083-5p	1.21974	2.07547	1.39992	1.48257	0.13819	0.700266
mmu-miR-669b-5p	0.790398	2.61649	1.76945	1.47871	0.139219	0.700266
mmu-miR-674-5p	231.042	0.216126	0.145864	1.48169	0.138422	0.700266
mmu-miR-675-3p	3.1797	1.16641	0.785562	1.4848	0.137596	0.700266
mmu-miR-6932-3p	2.38567	-1.40963	0.94583	-1.49036	0.136129	0.700266
mmu-miR-92b-3p	3069.92	-0.243756	0.164914	-1.47808	0.139386	0.700266
mmu-miR-672-5p	85.7108	-0.237252	0.160964	-1.47395	0.140496	0.702478
mmu-miR-6516-3p	1.17491	1.72725	1.17427	1.47092	0.141313	0.703216
mmu-miR-6929-3p	1.77063	-2.27798	1.55493	-1.465	0.14292	0.707861
mmu-let-7c-2-3p	915.959	-0.251263	0.171945	-1.4613	0.143933	0.709529
mmu-miR-194-5p-2	354.658	0.355248	0.244359	1.4538	0.146002	0.716366
mmu-let-7a-1-3p	915.739	-0.248644	0.171575	-1.44918	0.147286	0.71827
mmu-miR-15a-5p	104.049	0.32991	0.227918	1.44749	0.147758	0.71827
mmu-miR-6412	52.6177	-0.504479	0.34919	-1.44471	0.148539	0.718736
mmu-miR-129-5p-1	1851.26	-0.235228	0.164043	-1.43394	0.151588	0.725804
mmu-miR-129-5p-2	1851.27	-0.235507	0.164013	-1.4359	0.15103	0.725804
mmu-miR-339-5p	359.076	0.281008	0.196201	1.43225	0.152073	0.725804
mmu-miR-26b-3p	63.0657	0.302677	0.212254	1.42601	0.153864	0.727109
mmu-miR-300-3p	6169.92	-0.111164	0.0778645	-1.42766	0.153391	0.727109
mmu-miR-664-3p	151.663	-0.244717	0.171843	-1.42408	0.154424	0.727109
mmu-miR-194-5p-1	306.169	0.336134	0.236656	1.42035	0.155505	0.728197
mmu-miR-466h-5p	9.83491	0.652263	0.460604	1.4161	0.156745	0.728197
mmu-miR-666-5p	342.721	-0.201228	0.142097	-1.41613	0.156737	0.728197
mmu-miR-92a-1-5p	4.16299	1.18142	0.835651	1.41377	0.157429	0.728197
mmu-miR-378a-3p	14843.2	-0.322358	0.230496	-1.39854	0.16195	0.745743
mmu-miR-7a-1-3p	45.7994	0.362679	0.259755	1.39624	0.162643	0.745743
mmu-miR-186-3p	0.754625	2.54889	1.83114	1.39197	0.163932	0.747294
mmu-miR-1966-3p	1.15845	1.76226	1.26794	1.38986	0.164572	0.747294
mmu-miR-540-3p	459.697	-0.164791	0.11872	-1.38807	0.165116	0.747294
mmu-miR-1198-3p	1.17166	1.84108	1.33103	1.38319	0.166605	0.750797
mmu-miR-34b-5p	42.2818	0.386944	0.281782	1.3732	0.169689	0.759103
mmu-miR-6923-3p	4.41679	-1.3816	1.0066	-1.37254	0.169894	0.759103
mmu-miR-204-3p	140.219	-0.224335	0.164224	-1.36603	0.171928	0.762069
mmu-miR-376a-5p	117.746	0.184897	0.135608	1.36347	0.172736	0.762069
mmu-miR-7047-3p	3.04812	1.46649	1.07527	1.36383	0.17262	0.762069
mmu-miR-135a-5p-1	5.01645	-0.802789	0.592513	-1.35489	0.175453	0.767608
mmu-miR-135a-5p-2	5.01645	-0.802789	0.592513	-1.35489	0.175453	0.767608
mmu-miR-1668	2.17994	1.52983	1.14301	1.33842	0.180761	0.771854
mmu-miR-29c-3p	245.942	0.253629	0.189229	1.34033	0.180138	0.771854
mmu-miR-3109-3p	5.29442	-1.1523	0.857419	-1.34391	0.178977	0.771854
mmu-miR-324-3p	71.8945	0.34729	0.260397	1.33369	0.182305	0.771854
mmu-miR-669e-5p	7.8953	0.753838	0.55923	1.34799	0.177661	0.771854
mmu-miR-9-5p-1	20356.3	-0.116833	0.0875012	-1.33522	0.181804	0.771854
mmu-miR-9-5p-2	20356.5	-0.116817	0.0874928	-1.33516	0.181823	0.771854
mmu-miR-9-5p-3	20359	-0.116797	0.0875076	-1.33471	0.181972	0.771854
mmu-miR-3473d	0.613199	2.08941	1.58775	1.31596	0.188188	0.793562
mmu-miR-152-3p	9906.11	0.162936	0.125202	1.30138	0.193128	0.807906
mmu-miR-6901-5p	0.704046	2.45599	1.8852	1.30278	0.192651	0.807906
mmu-let-7f-1-3p	252.54	-0.252626	0.195416	-1.29276	0.196094	0.815085
mmu-miR-125a-5p	38553.6	-0.290154	0.229004	-1.26703	0.205145	0.815085
mmu-miR-191-3p	61.705	-0.220583	0.175385	-1.25771	0.208497	0.815085
mmu-miR-1943-5p	15.9982	0.533212	0.415103	1.28453	0.198957	0.815085
mmu-miR-299a-5p	103.407	0.310625	0.245494	1.26531	0.205762	0.815085
mmu-miR-345-3p	554.888	-0.148303	0.116096	-1.27742	0.201454	0.815085
mmu-miR-365-2-5p	9.94609	-0.534406	0.421107	-1.26905	0.204423	0.815085
mmu-miR-377-5p	14.899	0.58429	0.458201	1.27518	0.202244	0.815085
mmu-miR-378d	3263.21	-0.275874	0.215303	-1.28133	0.200078	0.815085
mmu-miR-382-5p	5822.79	-0.186351	0.146574	-1.27138	0.203594	0.815085
mmu-miR-466c-5p-1	1.04857	1.70324	1.35613	1.25595	0.209133	0.815085
mmu-miR-466c-5p-2	1.04857	1.70324	1.35613	1.25595	0.209133	0.815085
mmu-miR-466c-5p-3	1.04857	1.70324	1.35613	1.25595	0.209133	0.815085
mmu-miR-466f-3p-2	8.87649	0.756508	0.600918	1.25892	0.208059	0.815085
mmu-miR-486a-3p	144.854	-0.628971	0.500221	-1.25739	0.208614	0.815085
mmu-miR-488-3p	487.381	0.259187	0.202823	1.2779	0.201285	0.815085
mmu-miR-532-3p	128.137	0.332637	0.265116	1.25468	0.209593	0.815085
mmu-miR-6351	0.830572	-2.46392	1.94139	-1.26915	0.204387	0.815085
mmu-miR-6916-3p	0.624801	2.31334	1.81878	1.27192	0.2034	0.815085
mmu-miR-615-3p	4450.89	-0.349437	0.279856	-1.24863	0.2118	0.820628
mmu-miR-99a-5p	728095	-0.161925	0.130005	-1.24553	0.212936	0.821994
mmu-let-7j	4512.05	0.135009	0.109139	1.23704	0.216073	0.828015
mmu-miR-877-3p	77.6896	0.336977	0.272154	1.23819	0.215647	0.828015
mmu-miR-15a-3p	5.32238	1.05057	0.856486	1.22661	0.21997	0.829306
mmu-miR-182-5p	122140	-0.128927	0.105422	-1.22296	0.221346	0.829306
mmu-miR-24-3p-1	13279	-0.0914948	0.0751506	-1.21749	0.223419	0.829306
mmu-miR-24-3p-2	13278.8	-0.0914753	0.0751569	-1.21712	0.223557	0.829306
mmu-miR-30c-5p-1	24715.5	-0.160851	0.131887	-1.21961	0.222613	0.829306
mmu-miR-30c-5p-2	24715.9	-0.160818	0.131907	-1.21918	0.222774	0.829306
mmu-miR-329-3p	721.71	0.129449	0.106529	1.21515	0.224307	0.829306
mmu-miR-483-3p	33.9467	0.482073	0.39581	1.21794	0.223247	0.829306
mmu-miR-485-3p	776.714	-0.260338	0.212864	-1.22302	0.221321	0.829306
mmu-miR-7680-3p	0.771093	-1.91475	1.55547	-1.23098	0.21833	0.829306
mmu-miR-702-3p	16.0523	0.420807	0.346921	1.21298	0.225139	0.829459
mmu-miR-501-5p	3.8873	0.882188	0.730456	1.20772	0.227154	0.831052
mmu-miR-5107-3p	6.29923	0.9639	0.797025	1.20937	0.22652	0.831052
mmu-miR-495-3p	2670.98	-0.186794	0.155835	-1.19866	0.23066	0.838037
mmu-miR-6390	4.94295	-0.693162	0.577426	-1.20044	0.22997	0.838037
mmu-miR-881-3p	5.36814	0.614019	0.515968	1.19003	0.234033	0.847363
mmu-miR-18b-5p	1.14148	-1.56326	1.31794	-1.18613	0.23557	0.849454
mmu-miR-25-3p	9791.96	0.122068	0.103058	1.18446	0.236229	0.849454
mmu-let-7i-3p	73.2156	-0.230181	0.196731	-1.17003	0.241988	0.854874
mmu-miR-184-3p	70.7818	0.238981	0.203174	1.17624	0.2395	0.854874
mmu-miR-222-5p	9.53569	0.58662	0.49839	1.17703	0.239183	0.854874
mmu-miR-325-3p	37.9552	-0.348165	0.297279	-1.17117	0.24153	0.854874
mmu-miR-574-3p	868.255	0.159077	0.136142	1.16846	0.242621	0.854874
mmu-miR-758-3p	282.218	-0.18463	0.157795	-1.17006	0.241976	0.854874
mmu-miR-10a-3p	1311.83	0.133447	0.114436	1.16613	0.243561	0.855314
mmu-miR-137-3p	568.812	-0.170707	0.147053	-1.16085	0.245701	0.859954
mmu-miR-487b-5p	0.570054	2.17133	1.88227	1.15357	0.248675	0.867472
mmu-miR-30d-3p	273.971	0.191359	0.166341	1.1504	0.249978	0.86913
mmu-miR-5122	1.72948	1.11107	0.969415	1.14612	0.251744	0.869852
mmu-miR-6367	3.7561	-0.997959	0.870907	-1.14588	0.251843	0.869852
mmu-miR-103-3p-2	2972.28	0.140352	0.124536	1.127	0.259742	0.874804
mmu-miR-181a-1-3p	266.459	0.159991	0.141922	1.12732	0.259608	0.874804
mmu-miR-18a-3p	16.0073	0.474428	0.416765	1.13836	0.254971	0.874804
mmu-miR-466g	14.2146	0.377485	0.334429	1.12875	0.259005	0.874804
mmu-miR-483-5p	17.3726	0.514897	0.456147	1.1288	0.258984	0.874804
mmu-miR-6539	3.01944	0.823109	0.730854	1.12623	0.260068	0.874804
mmu-miR-654-3p	0.828883	-1.86578	1.65911	-1.12456	0.260775	0.874804
mmu-miR-7004-5p	1.04692	2.78743	2.44581	1.13967	0.254422	0.874804
mmu-miR-7070-3p	13.3203	-0.452825	0.398656	-1.13588	0.256007	0.874804
mmu-miR-345-5p	114.14	0.389545	0.347681	1.12041	0.262539	0.877918
mmu-miR-181d-3p	0.787731	-1.77625	1.59781	-1.11168	0.266277	0.880602
mmu-miR-19b-3p-1	56.6147	0.268962	0.243302	1.10546	0.268959	0.880602
mmu-miR-30b-3p	398.469	0.155336	0.140837	1.10294	0.270051	0.880602
mmu-miR-379-5p	9324.61	-0.0920636	0.0826129	-1.1144	0.265109	0.880602
mmu-miR-5107-5p	1.36738	1.57339	1.41506	1.11189	0.266186	0.880602
mmu-miR-5125	1.86417	1.33185	1.20705	1.10339	0.269857	0.880602
mmu-miR-7227-5p	0.867575	2.27504	2.05146	1.10899	0.267436	0.880602
mmu-miR-770-3p	1389.64	-0.203665	0.184083	-1.10638	0.268564	0.880602
mmu-let-7b-5p	44664.9	-0.144896	0.133416	-1.08605	0.277457	0.887855
mmu-miR-103-3p-1	2928.47	0.135424	0.124512	1.08764	0.276755	0.887855
mmu-miR-148b-3p	7194.52	0.141068	0.129371	1.09042	0.275529	0.887855
mmu-miR-1902	1.54112	-1.55618	1.46145	-1.06482	0.286957	0.887855
mmu-miR-1954	0.609613	2.09296	1.95947	1.06812	0.285466	0.887855
mmu-miR-196a-5p-1	1503.88	-0.147491	0.138807	-1.06256	0.287981	0.887855
mmu-miR-217-3p	1.94889	1.23012	1.13753	1.08139	0.279522	0.887855
mmu-miR-218-5p-2	8285.5	-0.160681	0.150524	-1.06748	0.285754	0.887855
mmu-miR-299a-3p	502.958	0.124162	0.1163	1.0676	0.285703	0.887855
mmu-miR-3095-3p	33.1691	0.309098	0.282636	1.09363	0.274119	0.887855
mmu-miR-324-5p	61.3268	0.406141	0.372548	1.09017	0.275637	0.887855
mmu-miR-340-3p	588.081	-0.196617	0.182063	-1.07994	0.280169	0.887855
mmu-miR-34a-3p	3.70933	0.876764	0.82576	1.06177	0.288341	0.887855
mmu-miR-5116	0.597903	2.06263	1.93979	1.06332	0.287636	0.887855
mmu-miR-6364	0.538383	-3.11579	2.92629	-1.06476	0.286986	0.887855
mmu-miR-668-3p	172.414	-0.211548	0.196768	-1.07511	0.282324	0.887855
mmu-miR-6917-3p	1.90001	-0.987015	0.910158	-1.08444	0.278168	0.887855
mmu-miR-6945-3p	10.2892	-0.62601	0.587296	-1.06592	0.28646	0.887855
mmu-miR-7091-3p	3.80796	1.01105	0.937145	1.07887	0.280648	0.887855
mmu-miR-3473f	2.64316	0.994434	0.94115	1.05662	0.290687	0.89246
mmu-miR-106b-5p	213.426	0.246703	0.248362	0.993317	0.320555	0.895078
mmu-miR-1198-5p	751.443	-0.179464	0.177452	-1.01134	0.311854	0.895078
mmu-miR-140-3p	14654.5	0.157438	0.156516	1.00589	0.314468	0.895078
mmu-miR-16-2-3p	7.39452	0.636996	0.62422	1.02047	0.307507	0.895078
mmu-miR-181a-5p-1	8837.02	-0.0679401	0.0666934	-1.01869	0.308348	0.895078
mmu-miR-181a-5p-2	8836.88	-0.0678808	0.0667007	-1.01769	0.308824	0.895078
mmu-miR-183-3p	164.065	0.1119	0.112355	0.995958	0.319271	0.895078
mmu-miR-1955-3p	0.586394	2.0286	1.94647	1.0422	0.297321	0.895078
mmu-miR-196a-5p-2	1832.85	-0.150307	0.143582	-1.04684	0.295173	0.895078
mmu-miR-19b-3p-2	57.0228	0.26092	0.252817	1.03205	0.302048	0.895078
mmu-miR-20a-3p	1.55338	1.15406	1.14106	1.0114	0.311826	0.895078
mmu-miR-20b-5p	194.549	0.226045	0.226728	0.996987	0.318771	0.895078
mmu-miR-215-3p	0.586916	-2.3651	2.34498	-1.00858	0.313177	0.895078
mmu-miR-218-5p-1	7873.04	-0.146707	0.14515	-1.01073	0.312147	0.895078
mmu-miR-297a-3p-1	3.34969	0.747092	0.745213	1.00252	0.316092	0.895078
mmu-miR-297a-3p-2	3.34969	0.747092	0.745213	1.00252	0.316092	0.895078
mmu-miR-297b-3p	3.34969	0.747092	0.745213	1.00252	0.316092	0.895078
mmu-miR-297c-3p	3.34969	0.747092	0.745213	1.00252	0.316092	0.895078
mmu-miR-3074-5p-1	8.93415	0.402058	0.38571	1.04238	0.297234	0.895078
mmu-miR-3082-5p	1.0154	-1.96152	1.97153	-0.994922	0.319774	0.895078
mmu-miR-30e-3p	5536.09	-0.119759	0.117	-1.02358	0.306032	0.895078
mmu-miR-323-3p	1772.56	-0.189912	0.185958	-1.02127	0.307129	0.895078
mmu-miR-361-3p	3477.35	0.120312	0.119273	1.00872	0.313111	0.895078
mmu-miR-361-5p	998.234	-0.130781	0.127964	-1.02202	0.306772	0.895078
mmu-miR-3964	1.69869	1.21239	1.15992	1.04523	0.295916	0.895078
mmu-miR-466i-3p	1.07982	1.59659	1.52254	1.04863	0.294347	0.895078
mmu-miR-488-5p	1.15296	-1.35663	1.36367	-0.994843	0.319813	0.895078
mmu-miR-504-5p	800.986	-0.150962	0.144518	-1.04459	0.296211	0.895078
mmu-miR-505-5p	8.51747	-0.542005	0.546853	-0.991135	0.32162	0.895078
mmu-miR-539-5p	69.7895	-0.180422	0.181666	-0.993153	0.320635	0.895078
mmu-miR-6238	313.447	-0.557627	0.5422	-1.02845	0.303737	0.895078
mmu-miR-674-3p	713.927	-0.189498	0.188542	-1.00507	0.314862	0.895078
mmu-miR-6901-3p	0.987239	1.27688	1.26059	1.01292	0.311097	0.895078
mmu-miR-7028-3p	2.51434	1.16747	1.16091	1.00565	0.314582	0.895078
mmu-miR-744-5p	4579.06	-0.183878	0.17961	-1.02376	0.305949	0.895078
mmu-miR-99a-3p	15.7843	0.334671	0.33809	0.989889	0.322228	0.895078
mmu-miR-144-5p	79.0432	-0.347499	0.351832	-0.987684	0.323307	0.895707
mmu-miR-3074-5p-2	8.87861	0.38453	0.390353	0.985082	0.324584	0.896457
mmu-miR-351-5p	1131.43	-0.149406	0.151889	-0.983653	0.325286	0.896457
mmu-miR-145a-5p	4227.17	0.253979	0.260002	0.976835	0.328651	0.898655
mmu-miR-34a-5p	1491.06	0.187679	0.191516	0.979966	0.327103	0.898655
mmu-miR-412-5p	173.689	-0.132986	0.136078	-0.977275	0.328433	0.898655
mmu-let-7d-5p	43479.6	-0.231142	0.237914	-0.971534	0.331282	0.899179
mmu-miR-450a-2-3p	3.30064	0.632834	0.65155	0.971275	0.331412	0.899179
mmu-miR-5132-3p	0.747069	2.35477	2.41949	0.973251	0.330428	0.899179
mmu-miR-208b-3p	2.51014	-1.20631	1.24642	-0.967821	0.333134	0.901522
mmu-miR-7035-3p	0.677877	2.33272	2.42542	0.96178	0.33616	0.903844
mmu-miR-7054-5p	0.555702	-2.30053	2.394	-0.960956	0.336574	0.903844
mmu-miR-96-3p	20.6975	0.353283	0.366458	0.964047	0.335022	0.903844
mmu-miR-27a-3p	21796.6	-0.149252	0.156517	-0.953582	0.340295	0.907645
mmu-miR-381-3p	21012.9	-0.131887	0.138599	-0.951571	0.341315	0.907645
mmu-miR-6936-3p	3.06981	-2.88003	3.02744	-0.951309	0.341447	0.907645
mmu-miR-7224-3p	7.35081	0.578907	0.608303	0.951675	0.341262	0.907645
mmu-miR-194-2-3p	11.505	0.494176	0.520755	0.948961	0.34264	0.908516
mmu-miR-326-3p	1374.07	0.240547	0.25545	0.94166	0.346367	0.916084
mmu-miR-1949	2.80387	-0.92331	0.984305	-0.938033	0.348228	0.91687
mmu-miR-34c-5p	155.575	0.1963	0.20961	0.936501	0.349015	0.91687
mmu-miR-671-5p	120.053	-0.187959	0.201179	-0.934285	0.350157	0.91687
mmu-miR-7032-3p	0.562589	1.89619	2.02672	0.935596	0.349481	0.91687
mmu-miR-10a-5p	156447	0.0952751	0.102539	0.929159	0.352807	0.917192
mmu-miR-3080-5p	0.684996	2.27441	2.45274	0.927294	0.353774	0.917192
mmu-miR-330-3p	882.573	-0.159101	0.170774	-0.931643	0.351521	0.917192
mmu-miR-92a-2-5p	1.03477	1.45528	1.56689	0.92877	0.353008	0.917192
mmu-miR-7031-3p	1.09665	-2.67874	2.89483	-0.925351	0.354784	0.917544
mmu-miR-7677-3p	4.28559	-0.530072	0.57404	-0.923406	0.355796	0.9179
mmu-miR-30b-5p	6415.25	0.194858	0.211466	0.921463	0.356809	0.918258
mmu-miR-135a-1-3p	0.653754	-1.86411	2.03306	-0.916895	0.359197	0.922145
mmu-miR-1231-5p	1.11662	-1.29831	1.4224	-0.91276	0.361369	0.922597
mmu-miR-205-5p	25.611	-0.364959	0.401108	-0.909876	0.362888	0.922597
mmu-miR-3059-5p	14.6975	-0.318588	0.349628	-0.911219	0.36218	0.922597
mmu-miR-667-5p	124.876	-0.110654	0.121524	-0.910552	0.362532	0.922597
mmu-let-7d-3p	5859.5	-0.127592	0.160695	-0.794003	0.427193	0.926267
mmu-miR-101a-3p	12441.4	0.0985252	0.110773	0.889437	0.373768	0.926267
mmu-miR-107-3p	401.585	0.128426	0.151634	0.84695	0.397023	0.926267
mmu-miR-1188-5p	20.5699	-0.234246	0.289922	-0.807961	0.419113	0.926267
mmu-miR-1193-3p	69.3928	-0.202595	0.234132	-0.865304	0.386872	0.926267
mmu-miR-1197-3p	10.1303	-0.36508	0.470162	-0.776497	0.437456	0.926267
mmu-miR-124-5p-1	38.264	0.182593	0.218801	0.834518	0.403989	0.926267
mmu-miR-124-5p-2	38.264	0.182593	0.218801	0.834518	0.403989	0.926267
mmu-miR-124-5p-3	38.264	0.182593	0.218801	0.834518	0.403989	0.926267
mmu-miR-125b-5p-1	57461.3	-0.118877	0.144795	-0.821006	0.411643	0.926267
mmu-miR-125b-5p-2	55060.3	-0.132006	0.148593	-0.888368	0.374343	0.926267
mmu-miR-1264-3p	3.22504	0.627894	0.744041	0.843896	0.398728	0.926267
mmu-miR-126b-5p	0.50335	1.73338	1.95927	0.884706	0.376315	0.926267
mmu-miR-129-1-3p	67.5461	0.220272	0.275134	0.800598	0.423365	0.926267
mmu-miR-1306-3p	16.0399	-0.334738	0.42226	-0.792731	0.427935	0.926267
mmu-miR-1306-5p	24.348	0.198745	0.285292	0.696636	0.48603	0.926267
mmu-miR-136-5p	947.851	-0.0931108	0.119448	-0.779507	0.435681	0.926267
mmu-miR-138-1-3p	294.393	-0.123079	0.138435	-0.889072	0.373965	0.926267
mmu-miR-139-3p	191.127	-0.140382	0.185596	-0.756386	0.449418	0.926267
mmu-miR-140-5p	1113.63	-0.103119	0.12426	-0.829866	0.406614	0.926267
mmu-miR-141-5p	0.501795	-2.11981	2.41709	-0.877006	0.380484	0.926267
mmu-miR-143-3p	145305	0.110976	0.126158	0.879656	0.379046	0.926267
mmu-miR-144-3p	93.5001	-0.284616	0.402736	-0.706706	0.479749	0.926267
mmu-miR-145a-3p	3736.87	-0.0910549	0.125748	-0.724104	0.469002	0.926267
mmu-miR-151-3p	5434.39	-0.110451	0.154409	-0.715312	0.474416	0.926267
mmu-miR-185-3p	137.985	-0.124894	0.162745	-0.767425	0.442829	0.926267
mmu-miR-185-5p	5240.77	0.0717737	0.0897096	0.800067	0.423672	0.926267
mmu-miR-193b-3p	55.4213	0.413486	0.537561	0.76919	0.44178	0.926267
mmu-miR-1957a	23.527	-0.250721	0.311387	-0.805176	0.420718	0.926267
mmu-miR-1961	10.3402	-0.259907	0.37405	-0.694844	0.487153	0.926267
mmu-miR-1963	0.522783	1.82003	2.48833	0.731425	0.464519	0.926267
mmu-miR-196b-3p	1.48479	0.980067	1.32949	0.737178	0.461014	0.926267
mmu-miR-1982-3p	2.76943	0.560975	0.731157	0.767243	0.442937	0.926267
mmu-miR-1983	172.231	-0.0844294	0.104301	-0.809474	0.418242	0.926267
mmu-miR-200a-3p	89.5325	0.335352	0.464017	0.722715	0.469855	0.926267
mmu-miR-202-3p	0.936307	-1.76043	2.40844	-0.73094	0.464816	0.926267
mmu-miR-202-5p	11.0298	-0.780442	1.09709	-0.711375	0.476852	0.926267
mmu-miR-210-3p	1408.35	0.0970225	0.115485	0.840134	0.400833	0.926267
mmu-miR-211-5p	206.361	-0.178581	0.233882	-0.763552	0.445134	0.926267
mmu-miR-2137	198.067	-0.379442	0.547867	-0.692581	0.488573	0.926267
mmu-miR-216b-5p	55.3372	-0.246106	0.281044	-0.875684	0.381202	0.926267
mmu-miR-218-2-3p	0.666393	-1.47446	2.04619	-0.720586	0.471164	0.926267
mmu-miR-23a-5p	3.46979	-0.582142	0.788593	-0.738204	0.460391	0.926267
mmu-miR-24-2-5p	2765.14	0.134418	0.162823	0.825546	0.409062	0.926267
mmu-miR-25-5p	48.0938	0.171278	0.231015	0.741412	0.458444	0.926267
mmu-miR-26a-2-3p	183.967	0.167202	0.195203	0.856551	0.391693	0.926267
mmu-miR-28a-3p	901.293	0.108086	0.14854	0.727653	0.466826	0.926267
mmu-miR-300-5p	10.649	0.481832	0.622089	0.774539	0.438612	0.926267
mmu-miR-3060-3p	12.0664	-0.279637	0.338453	-0.82622	0.408679	0.926267
mmu-miR-3068-3p	107.726	0.14599	0.197986	0.737379	0.460892	0.926267
mmu-miR-3077-3p	5.00487	0.55755	0.642941	0.867188	0.385839	0.926267
mmu-miR-3078-3p	0.634268	-1.51884	1.9736	-0.769579	0.44155	0.926267
mmu-miR-3078-5p	13.4181	-0.279924	0.387163	-0.723013	0.469672	0.926267
mmu-miR-3079-5p	1.6122	0.894377	1.29362	0.691377	0.489328	0.926267
mmu-miR-3082-3p	12.3899	0.317901	0.402348	0.790114	0.429461	0.926267
mmu-miR-3084-5p-1	10.2669	-0.259342	0.349247	-0.742575	0.457739	0.926267
mmu-miR-3084-5p-2	10.2669	-0.259342	0.349247	-0.742575	0.457739	0.926267
mmu-miR-3097-3p	5.09455	0.577244	0.641731	0.899511	0.368381	0.926267
mmu-miR-3098-3p	2.48275	-0.712835	0.931688	-0.7651	0.444212	0.926267
mmu-miR-30a-3p	17821.7	-0.117111	0.160602	-0.729198	0.46588	0.926267
mmu-miR-30a-5p	62505.8	0.129503	0.161305	0.802845	0.422064	0.926267
mmu-miR-31-5p	158.583	0.222958	0.281439	0.792209	0.428239	0.926267
mmu-miR-3105-3p	3.57768	0.803834	0.968976	0.82957	0.406782	0.926267
mmu-miR-3109-5p	0.48932	-1.16124	1.68319	-0.689903	0.490255	0.926267
mmu-miR-32-3p	27.4677	0.19461	0.270964	0.718214	0.472625	0.926267
mmu-miR-322-5p	73.2014	0.177637	0.2106	0.843481	0.398959	0.926267
mmu-miR-329-5p	1797.88	0.0977751	0.144429	0.676978	0.49842	0.926267
mmu-miR-338-5p	27147.4	-0.149579	0.180085	-0.830603	0.406198	0.926267
mmu-miR-341-3p	2549.82	-0.100842	0.124609	-0.80927	0.41836	0.926267
mmu-miR-344d-3-5p	4.09219	-0.489887	0.614338	-0.797422	0.425206	0.926267
mmu-miR-344d-3p-1	11.8026	-0.22892	0.336249	-0.680806	0.495994	0.926267
mmu-miR-344d-3p-2	11.8026	-0.22892	0.336249	-0.680806	0.495994	0.926267
mmu-miR-344d-3p-3	11.8026	-0.22892	0.336249	-0.680806	0.495994	0.926267
mmu-miR-362-5p	119.753	0.177856	0.236513	0.751992	0.452056	0.926267
mmu-miR-365-1-5p	3.17199	1.02363	1.29326	0.791515	0.428643	0.926267
mmu-miR-374b-5p	2443.74	-0.111194	0.151417	-0.734357	0.462731	0.926267
mmu-miR-374c-5p	1.22897	1.3006	1.66552	0.780894	0.434865	0.926267
mmu-miR-378c	2753.34	0.348543	0.499731	0.697461	0.485514	0.926267
mmu-miR-3963	375.015	-0.183609	0.262696	-0.698942	0.484589	0.926267
mmu-miR-431-3p	367.981	-0.0988262	0.122243	-0.808439	0.418838	0.926267
mmu-miR-434-5p	14018	-0.0919476	0.123224	-0.746183	0.455557	0.926267
mmu-miR-449a-5p	6.74327	0.369353	0.523947	0.704944	0.480845	0.926267
mmu-miR-450a-5p-1	161.277	0.0952944	0.13025	0.731629	0.464395	0.926267
mmu-miR-450a-5p-2	161.277	0.0952944	0.13025	0.731629	0.464395	0.926267
mmu-miR-452-5p	9.03998	0.328524	0.473689	0.693542	0.487969	0.926267
mmu-miR-466d-3p	17.439	0.370938	0.449734	0.824794	0.409489	0.926267
mmu-miR-466f-3p-3	2.00453	0.71458	0.976701	0.731626	0.464397	0.926267
mmu-miR-467a-5p-1	12.9635	0.292604	0.363556	0.804838	0.420913	0.926267
mmu-miR-467a-5p-2	12.9635	0.292604	0.363556	0.804838	0.420913	0.926267
mmu-miR-467a-5p-3	12.9635	0.292604	0.363556	0.804838	0.420913	0.926267
mmu-miR-467a-5p-4	12.9635	0.292604	0.363556	0.804838	0.420913	0.926267
mmu-miR-467a-5p-5	12.9635	0.292604	0.363556	0.804838	0.420913	0.926267
mmu-miR-467a-5p-6	12.9635	0.292604	0.363556	0.804838	0.420913	0.926267
mmu-miR-467a-5p-7	12.9635	0.292604	0.363556	0.804838	0.420913	0.926267
mmu-miR-467a-5p-8	12.9635	0.292604	0.363556	0.804838	0.420913	0.926267
mmu-miR-467a-5p-9	12.9635	0.292604	0.363556	0.804838	0.420913	0.926267
mmu-miR-467a-5p-10	12.9635	0.292604	0.363556	0.804838	0.420913	0.926267
mmu-miR-467b-5p	12.9635	0.292604	0.363556	0.804838	0.420913	0.926267
mmu-miR-467d-5p	5.54506	-0.677278	0.760524	-0.890541	0.373176	0.926267
mmu-miR-467e-5p	34.4556	0.330508	0.405633	0.814795	0.415189	0.926267
mmu-miR-486a-5p	3025.42	-0.260083	0.369884	-0.703147	0.481964	0.926267
mmu-miR-486b-3p	20.2531	-0.674656	0.818962	-0.823794	0.410057	0.926267
mmu-miR-493-3p	167.288	-0.117175	0.169978	-0.689355	0.4906	0.926267
mmu-miR-5101	1.7398	1.04514	1.16975	0.893467	0.371607	0.926267
mmu-miR-5113	15.5153	0.312306	0.432064	0.722823	0.469789	0.926267
mmu-miR-5119	13.3797	0.563537	0.649995	0.866987	0.385949	0.926267
mmu-miR-5128	6.86552	-0.362872	0.482347	-0.752304	0.451868	0.926267
mmu-miR-542-3p	127.28	-0.328433	0.473469	-0.693675	0.487886	0.926267
mmu-miR-543-5p	6.17335	0.368738	0.497025	0.74189	0.458154	0.926267
mmu-miR-5615-5p-1	0.931174	1.36297	1.68373	0.809495	0.418231	0.926267
mmu-miR-5615-5p-2	0.931174	1.36297	1.68373	0.809495	0.418231	0.926267
mmu-miR-6236	265.238	-0.627361	0.742555	-0.844867	0.398185	0.926267
mmu-miR-6237	16.8443	-0.648202	0.871245	-0.743995	0.456879	0.926267
mmu-miR-6380	1.00009	1.17552	1.73126	0.678997	0.49714	0.926267
mmu-miR-6406	15.9609	-0.381534	0.541197	-0.704982	0.480821	0.926267
mmu-miR-6516-5p	47.4196	-0.188446	0.25162	-0.74893	0.453899	0.926267
mmu-miR-652-3p	3713.13	0.170613	0.190401	0.896074	0.370213	0.926267
mmu-miR-669o-5p	13.0495	0.355193	0.415736	0.854372	0.392899	0.926267
mmu-miR-671-3p	271.445	-0.180341	0.253773	-0.710637	0.477309	0.926267
mmu-miR-676-5p	573.348	-0.121859	0.13496	-0.902927	0.366565	0.926267
mmu-miR-6896-3p	0.49971	1.81689	2.56019	0.709672	0.477907	0.926267
mmu-miR-6900-3p	2.9647	-0.591081	0.812943	-0.727088	0.467172	0.926267
mmu-miR-690	116.535	-0.262632	0.29758	-0.882559	0.377475	0.926267
mmu-miR-6937-5p	861.041	-0.518464	0.711798	-0.728387	0.466377	0.926267
mmu-miR-6940-3p	1.18006	1.54842	1.82421	0.848817	0.395983	0.926267
mmu-miR-6941-3p	0.599548	1.99256	2.47507	0.805053	0.420789	0.926267
mmu-miR-6950-3p	0.601492	-1.79648	2.00306	-0.896868	0.369789	0.926267
mmu-miR-6954-3p	2.71011	-0.613111	0.691747	-0.886323	0.375444	0.926267
mmu-miR-6977-3p	5.09643	-0.375818	0.546444	-0.687752	0.491609	0.926267
mmu-miR-6985-3p	0.434973	-2.08026	2.45086	-0.848786	0.396	0.926267
mmu-miR-7007-5p	1.46648	-0.795709	1.17294	-0.678386	0.497527	0.926267
mmu-miR-7026-5p	0.469042	1.85489	2.53217	0.732529	0.463846	0.926267
mmu-miR-7044-5p	5.60058	-0.975997	1.29579	-0.753207	0.451325	0.926267
mmu-miR-7052-3p	4.27369	-0.640757	0.772039	-0.829953	0.406565	0.926267
mmu-miR-706	2.03863	1.43286	1.63554	0.876077	0.380988	0.926267
mmu-miR-708-3p	331.251	-0.16622	0.229207	-0.725197	0.468331	0.926267
mmu-miR-7084-5p	0.705868	-1.58248	1.99395	-0.79364	0.427405	0.926267
mmu-miR-7091-5p	0.62562	1.64785	2.41992	0.680951	0.495903	0.926267
mmu-miR-7093-3p	7.69242	0.351975	0.518889	0.678323	0.497567	0.926267
mmu-miR-712-3p	0.763919	1.27484	1.73214	0.735994	0.461735	0.926267
mmu-miR-7220-5p	55.5521	-0.594978	0.677476	-0.878227	0.37982	0.926267
mmu-miR-7237-3p	66.4256	-0.496547	0.729784	-0.680403	0.496249	0.926267
mmu-miR-7240-5p	4.04185	0.484233	0.675147	0.717226	0.473235	0.926267
mmu-miR-7667-3p	1.19657	-1.36753	1.71364	-0.798022	0.424857	0.926267
mmu-miR-7673-5p	0.817186	1.98468	2.4257	0.818189	0.413249	0.926267
mmu-miR-7684-5p	1.027	-1.51584	2.04701	-0.740512	0.458989	0.926267
mmu-miR-8103	25.7402	0.237751	0.341581	0.696031	0.486409	0.926267
mmu-miR-872-3p	331.445	-0.123967	0.172497	-0.718662	0.472349	0.926267
mmu-miR-879-5p	27.2482	0.169293	0.21981	0.77018	0.441193	0.926267
mmu-miR-92b-5p	90.7179	-0.16433	0.227196	-0.723296	0.469498	0.926267
mmu-miR-9769-3p	1.56682	1.12303	1.47754	0.760068	0.447214	0.926267
mmu-miR-98-5p	4699.05	-0.125214	0.17538	-0.71396	0.475252	0.926267
mmu-miR-298-3p	0.65203	-0.941096	1.39593	-0.67417	0.500203	0.927184
mmu-miR-5617-5p	0.779872	-0.947748	1.41027	-0.672033	0.501563	0.927184
mmu-miR-718	1.3013	-1.3858	2.06007	-0.672699	0.501139	0.927184
mmu-miR-149-5p	5134.76	-0.127938	0.193833	-0.66004	0.509228	0.929568
mmu-miR-154-3p	24.5373	0.174508	0.264832	0.65894	0.509935	0.929568
mmu-miR-191-5p	27115.8	0.0857404	0.128988	0.664716	0.506232	0.929568
mmu-miR-199a-5p-1	2321.14	0.103173	0.154809	0.666453	0.505122	0.929568
mmu-miR-199a-5p-2	2321.14	0.103173	0.154809	0.666453	0.505122	0.929568
mmu-miR-351-3p	3.00398	-0.546157	0.828188	-0.65946	0.509601	0.929568
mmu-miR-6395	31.4042	-0.193529	0.293494	-0.659396	0.509641	0.929568
mmu-miR-8097	1.56843	-0.715	1.07953	-0.662324	0.507764	0.929568
mmu-miR-341-5p	24.8535	0.196502	0.301203	0.65239	0.51415	0.935628
mmu-miR-125b-2-3p	1168.04	-0.0612894	0.0963377	-0.636193	0.524651	0.935814
mmu-miR-143-5p	457.623	0.124018	0.198201	0.625717	0.5315	0.935814
mmu-miR-190b-5p	16.9844	0.261597	0.41549	0.629609	0.52895	0.935814
mmu-miR-214-3p	189.295	0.135226	0.212892	0.635186	0.525307	0.935814
mmu-miR-24-1-5p	419.413	-0.0692282	0.10965	-0.631358	0.527807	0.935814
mmu-miR-27b-5p	338.359	0.0826254	0.13216	0.625194	0.531843	0.935814
mmu-miR-3065-5p	0.440472	1.61639	2.52783	0.639437	0.522538	0.935814
mmu-miR-342-5p	28.6964	-0.230471	0.362105	-0.636477	0.524465	0.935814
mmu-miR-3473a	1.45655	-0.661991	1.05374	-0.628227	0.529855	0.935814
mmu-miR-421-3p	293.928	-0.0858874	0.133575	-0.642988	0.520232	0.935814
mmu-miR-450b-5p	19.6013	0.289795	0.445721	0.650173	0.51558	0.935814
mmu-miR-491-3p	0.660977	1.25494	2.00507	0.625883	0.531392	0.935814
mmu-miR-494-5p	1.76394	-0.613298	0.970637	-0.631851	0.527484	0.935814
mmu-miR-505-3p	16.6573	0.224403	0.357582	0.627557	0.530294	0.935814
mmu-miR-669a-3-3p	0.660674	1.26801	1.99165	0.63666	0.524346	0.935814
mmu-miR-6769b-3p	0.836205	-1.10238	1.72892	-0.637616	0.523724	0.935814
mmu-miR-679-3p	5.24672	-0.385897	0.604565	-0.638305	0.523275	0.935814
mmu-miR-6978-3p	0.439867	1.61379	2.52772	0.638438	0.523189	0.935814
mmu-miR-7655-3p	1.06417	0.729682	1.16779	0.624839	0.532077	0.935814
mmu-miR-8118	1.39502	1.21125	1.89247	0.640038	0.522148	0.935814
mmu-miR-138-5p-1	3153.26	0.123402	0.206411	0.597845	0.549943	0.942922
mmu-miR-145b	1.42151	0.964714	1.56889	0.614903	0.538619	0.942922
mmu-miR-1932	1.59178	0.755525	1.26746	0.596093	0.551113	0.942922
mmu-miR-1947-5p	55.3122	-0.120218	0.200835	-0.598591	0.549446	0.942922
mmu-miR-219c-5p	1.19172	1.09117	1.77958	0.613162	0.539769	0.942922
mmu-miR-3572-3p	0.444573	-1.2598	2.08344	-0.604671	0.545398	0.942922
mmu-miR-382-3p	2599.01	0.0739408	0.124408	0.594342	0.552283	0.942922
mmu-miR-3962	20.2033	-0.163075	0.273134	-0.59705	0.550474	0.942922
mmu-miR-466q	0.467329	1.8738	3.14801	0.595235	0.551687	0.942922
mmu-miR-5106	7.08487	-0.284442	0.465559	-0.610969	0.54122	0.942922
mmu-miR-5624-5p	0.445867	1.50381	2.49508	0.602709	0.546702	0.942922
mmu-miR-6361	0.497783	-1.88955	3.12061	-0.605505	0.544843	0.942922
mmu-miR-6540-3p	3.4062	0.439157	0.723363	0.607104	0.543782	0.942922
mmu-miR-6966-3p	8.45909	-0.382697	0.629989	-0.607466	0.543542	0.942922
mmu-miR-6986-3p	1.31112	-0.852805	1.39565	-0.611044	0.541171	0.942922
mmu-miR-7075-5p	0.416849	1.51332	2.52396	0.599582	0.548785	0.942922
mmu-miR-709	4.38897	-0.387	0.648611	-0.596661	0.550734	0.942922
mmu-miR-741-3p	0.619263	-1.2431	2.03714	-0.610216	0.541719	0.942922
mmu-miR-134-5p	1490.13	-0.0739345	0.125227	-0.590406	0.554919	0.945884
mmu-miR-7065-3p	2.02	-0.772188	1.31348	-0.587893	0.556604	0.947219
mmu-miR-1224-5p	228.579	-0.100787	0.173196	-0.581928	0.560615	0.947917
mmu-miR-127-3p	16145.4	-0.0592395	0.101801	-0.581913	0.560625	0.947917
mmu-miR-23b-5p	95.053	0.134009	0.230028	0.582577	0.560178	0.947917
mmu-miR-466a-3p	3.38889	-0.416649	0.714207	-0.583373	0.559642	0.947917
mmu-miR-219a-5p-1	0.446989	-1.21237	2.10437	-0.57612	0.564534	0.948805
mmu-miR-3081-3p	166.14	0.139284	0.24046	0.579239	0.562428	0.948805
mmu-miR-33-5p	10.7296	-0.230216	0.399835	-0.575779	0.564765	0.948805
mmu-miR-467c-5p	21.0809	0.158804	0.275672	0.576061	0.564574	0.948805
mmu-let-7a-5p-1	48631.7	-0.130965	0.230692	-0.567706	0.570234	0.948885
mmu-let-7a-5p-2	48468.6	-0.131171	0.230747	-0.568462	0.569722	0.948885
mmu-miR-1964-3p	176.783	0.174035	0.304271	0.571972	0.567341	0.948885
mmu-miR-486b-5p	3549.82	-0.206791	0.360542	-0.573555	0.566269	0.948885
mmu-miR-6943-3p	1.73756	-0.602318	1.05478	-0.571037	0.567974	0.948885
mmu-miR-871-3p	1.54788	-0.547208	0.961793	-0.568945	0.569393	0.948885
mmu-miR-1927	0.74915	-0.932501	1.65411	-0.563747	0.572926	0.950351
mmu-miR-434-3p	12747.6	-0.065214	0.115653	-0.563875	0.57284	0.950351
mmu-miR-1194	6.29815	-0.305659	0.547481	-0.5583	0.57664	0.952
mmu-miR-365-3p-1	191.439	0.120351	0.215386	0.558768	0.57632	0.952
mmu-miR-6931-5p	0.495935	1.76563	3.14928	0.560646	0.575039	0.952
mmu-miR-365-3p-2	191.358	0.119386	0.214867	0.555624	0.578468	0.952384
mmu-miR-6998-3p	0.561746	1.33999	2.42609	0.552324	0.580726	0.952384
mmu-miR-7013-3p	0.643557	0.999515	1.80624	0.553369	0.580011	0.952384
mmu-miR-704	17.722	0.249304	0.452188	0.551329	0.581408	0.952384
mmu-miR-7090-3p	0.64701	-0.940163	1.69572	-0.554434	0.579282	0.952384
mmu-miR-19a-3p	44.9335	-0.145698	0.265074	-0.549649	0.58256	0.952786
mmu-miR-1946b	0.843336	0.95981	1.75936	0.545545	0.585379	0.955907
mmu-miR-1843b-3p	246.272	-0.124516	0.22901	-0.543713	0.586639	0.956476
mmu-let-7c-5p-1	89714.6	-0.0829765	0.158778	-0.522594	0.601257	0.960582
mmu-let-7c-5p-2	90503.4	-0.0816825	0.159063	-0.513524	0.607585	0.960582
mmu-miR-10b-3p	595.388	-0.0688967	0.13262	-0.519506	0.603408	0.960582
mmu-miR-135b-3p	0.573001	1.05647	2.06179	0.512404	0.608368	0.960582
mmu-miR-181c-3p	53.7941	0.161145	0.307299	0.524391	0.600007	0.960582
mmu-miR-190a-5p	38.9128	0.150856	0.282303	0.534376	0.593081	0.960582
mmu-miR-193b-5p	2.59636	0.681384	1.30928	0.520426	0.602766	0.960582
mmu-miR-26a-5p-1	308541	-0.0646606	0.122781	-0.526632	0.598449	0.960582
mmu-miR-26a-5p-2	308539	-0.0646831	0.122782	-0.526811	0.598325	0.960582
mmu-miR-3061-3p	26.8962	-0.139661	0.263365	-0.530295	0.595907	0.960582
mmu-miR-3069-3p	4.46703	0.353546	0.673371	0.525039	0.599556	0.960582
mmu-miR-3154	13.1829	-0.41921	0.790687	-0.530185	0.595984	0.960582
mmu-miR-337-3p	51.9024	0.169452	0.317121	0.534344	0.593104	0.960582
mmu-miR-383-3p	0.660282	0.84977	1.65337	0.513961	0.607279	0.960582
mmu-miR-496a-3p	334.951	0.0788536	0.15156	0.52028	0.602868	0.960582
mmu-miR-5130	8.9244	-0.517081	1.0008	-0.516668	0.605388	0.960582
mmu-miR-551b-3p	9.03811	-0.230094	0.440043	-0.522889	0.601052	0.960582
mmu-miR-6990-5p	0.555131	-0.880091	1.68957	-0.520898	0.602438	0.960582
mmu-miR-7068-3p	13.4093	-0.276938	0.537401	-0.515328	0.606324	0.960582
mmu-miR-7079-3p	11.5929	0.189903	0.369484	0.513969	0.607273	0.960582
mmu-miR-7668-5p	0.578787	1.0629	2.03684	0.521835	0.601785	0.960582
mmu-miR-196a-2-3p	2.12569	-0.509018	0.995956	-0.511085	0.609291	0.960594
mmu-miR-7008-3p	2.08978	0.563879	1.11033	0.507847	0.611561	0.962727
mmu-miR-149-3p	0.781152	0.858609	1.702	0.504471	0.61393	0.963567
mmu-miR-6944-3p	89.1166	-0.0868766	0.171979	-0.505158	0.613448	0.963567
mmu-miR-5132-5p	0.795166	1.03393	2.06463	0.50078	0.616526	0.964757
mmu-miR-8117	0.815291	-1.02161	2.03523	-0.501964	0.615693	0.964757
mmu-miR-141-3p	1.79612	-0.449767	0.991143	-0.453786	0.649983	0.966767
mmu-miR-181d-5p	2469.56	-0.0423467	0.0953379	-0.444175	0.656916	0.966767
mmu-miR-1899	1.03336	-0.691975	1.47029	-0.470639	0.637899	0.966767
mmu-miR-190a-3p	2.23876	0.484763	1.03088	0.470242	0.638182	0.966767
mmu-miR-1968-5p	9.92077	-0.250362	0.544779	-0.459566	0.645828	0.966767
mmu-miR-1981-3p	62.3932	0.114496	0.235531	0.48612	0.626882	0.966767
mmu-miR-200b-5p	0.511518	0.912864	2.08631	0.43755	0.661713	0.966767
mmu-miR-204-5p	12816.3	-0.0818632	0.184289	-0.44421	0.65689	0.966767
mmu-miR-28c	27.9184	0.0973877	0.215832	0.45122	0.651831	0.966767
mmu-miR-296-3p	60.0568	-0.108941	0.241139	-0.451777	0.651429	0.966767
mmu-miR-298-5p	216.953	-0.062709	0.136538	-0.45928	0.646033	0.966767
mmu-miR-29a-3p	41120.5	0.0415489	0.0841788	0.493579	0.621604	0.966767
mmu-miR-3062-5p	0.645145	1.00999	2.09982	0.480991	0.630523	0.966767
mmu-miR-3064-5p	5.73719	0.261239	0.599014	0.436114	0.662754	0.966767
mmu-miR-3084-3p-1	2.35964	0.412941	0.86981	0.474748	0.634967	0.966767
mmu-miR-3084-3p-2	2.35964	0.412941	0.86981	0.474748	0.634967	0.966767
mmu-miR-3094-3p	1.18648	-0.734429	1.68267	-0.436466	0.662499	0.966767
mmu-miR-30d-5p	94232.3	0.0384452	0.0794019	0.484185	0.628255	0.966767
mmu-miR-331-5p	54.8973	-0.0856712	0.179275	-0.477877	0.632738	0.966767
mmu-miR-3470b	22.9515	0.245991	0.536305	0.458677	0.646466	0.966767
mmu-miR-380-5p	257.942	-0.0539584	0.11241	-0.480013	0.631218	0.966767
mmu-miR-433-5p	17.5732	0.147841	0.322157	0.45891	0.646299	0.966767
mmu-miR-470-5p	2.53084	0.463217	0.970309	0.477392	0.633083	0.966767
mmu-miR-485-5p	879.463	-0.067958	0.140737	-0.482872	0.629187	0.966767
mmu-miR-496a-5p	1.55373	-0.493997	1.10682	-0.44632	0.655366	0.966767
mmu-miR-551b-5p	0.514625	0.922996	2.03737	0.453032	0.650525	0.966767
mmu-miR-5616-3p	0.418805	1.50071	3.15282	0.475989	0.634082	0.966767
mmu-miR-5709-5p	0.748801	0.925196	2.05437	0.450355	0.652454	0.966767
mmu-miR-582-5p	33.9274	0.203551	0.460385	0.442133	0.658393	0.966767
mmu-miR-6379	0.454467	-1.43429	3.14641	-0.455849	0.648498	0.966767
mmu-miR-669f-5p	3.59458	0.407181	0.863477	0.47156	0.637241	0.966767
mmu-miR-669h-5p	10.9747	0.184475	0.42117	0.438006	0.661382	0.966767
mmu-miR-669l-5p	7.06384	0.334981	0.701417	0.477577	0.632951	0.966767
mmu-miR-673-3p	69.8979	-0.112393	0.247821	-0.453526	0.65017	0.966767
mmu-miR-679-5p	75.1508	-0.110081	0.246422	-0.446716	0.65508	0.966767
mmu-miR-6939-3p	1.05808	0.697942	1.51133	0.461808	0.644219	0.966767
mmu-miR-6952-3p	14.2774	-0.158848	0.342694	-0.463528	0.642986	0.966767
mmu-miR-6953-3p	1.90453	-0.436841	0.931048	-0.469193	0.638931	0.966767
mmu-miR-6999-3p	2.58803	-0.383721	0.87374	-0.43917	0.660538	0.966767
mmu-miR-7015-3p	22.2039	-0.151109	0.342757	-0.440864	0.659312	0.966767
mmu-miR-7063-5p	7.60407	-0.60573	1.38968	-0.435877	0.662926	0.966767
mmu-miR-7075-3p	21.2437	0.194868	0.434959	0.448015	0.654142	0.966767
mmu-miR-7223-5p	0.55567	-1.50057	3.11362	-0.481936	0.629851	0.966767
mmu-miR-7235-3p	0.580973	-0.955004	2.06453	-0.462577	0.643667	0.966767
mmu-miR-744-3p	33.1709	-0.122162	0.254146	-0.480677	0.630746	0.966767
mmu-miR-7578	0.454467	-1.43429	3.14641	-0.455849	0.648498	0.966767
mmu-miR-7655-5p	0.502536	-0.921179	2.10653	-0.437297	0.661896	0.966767
mmu-miR-872-5p	2229.27	0.0493708	0.104739	0.471371	0.637376	0.966767
mmu-miR-876-5p	0.454063	-1.43774	3.14647	-0.456936	0.647717	0.966767
mmu-miR-138-5p-2	1261.11	-0.0536688	0.124465	-0.431195	0.666327	0.969035
mmu-miR-92a-3p-1	15385.7	0.0720685	0.166689	0.432352	0.665485	0.969035
mmu-miR-224-5p	358.39	-0.0821932	0.191636	-0.428902	0.667995	0.970117
mmu-miR-187-3p	526.282	-0.0405968	0.0956142	-0.424589	0.671136	0.970651
mmu-miR-6240	733.42	-0.245506	0.576789	-0.425642	0.670369	0.970651
mmu-miR-6989-3p	13.0748	-0.180766	0.425484	-0.424849	0.670947	0.970651
mmu-miR-5126	164.952	-0.253352	0.599601	-0.422534	0.672635	0.971481
mmu-miR-34b-3p	25.2373	-0.116674	0.27869	-0.418653	0.67547	0.972899
mmu-miR-6382	8.77624	-0.289582	0.690427	-0.419425	0.674905	0.972899
mmu-let-7g-3p	7.331	0.268557	0.651029	0.412512	0.679964	0.973511
mmu-miR-1191a	67.6019	0.0632993	0.156852	0.403561	0.686536	0.973511
mmu-miR-1936	0.897866	-0.580751	1.40955	-0.412012	0.68033	0.973511
mmu-miR-344-3p-1	104.405	-0.0671013	0.166302	-0.40349	0.686588	0.973511
mmu-miR-344-3p-2	104.405	-0.0671013	0.166302	-0.40349	0.686588	0.973511
mmu-miR-376b-5p	567.975	-0.0518805	0.128588	-0.403462	0.686608	0.973511
mmu-miR-384-5p	452.81	-0.0670186	0.163817	-0.409107	0.682461	0.973511
mmu-miR-6933-5p	1.52245	0.579905	1.4022	0.413568	0.679191	0.973511
mmu-miR-6975-3p	2.19531	-0.396865	0.985016	-0.402901	0.687021	0.973511
mmu-miR-6997-5p	3.04942	-0.401356	0.988796	-0.405904	0.684813	0.973511
mmu-miR-7236-5p	0.483543	0.840382	2.08093	0.403849	0.686324	0.973511
mmu-miR-7669-3p	0.425535	-0.858159	2.12029	-0.404737	0.685671	0.973511
mmu-let-7a-2-3p	7.1738	0.206552	0.637147	0.324182	0.7458	0.973712
mmu-let-7c-1-3p	132.959	0.0791701	0.245634	0.32231	0.747218	0.973712
mmu-let-7e-5p	10374.2	-0.0603104	0.169942	-0.354889	0.722673	0.973712
mmu-let-7f-2-3p	162.949	0.0501039	0.161659	0.309936	0.756609	0.973712
mmu-let-7f-5p-1	121217	-0.0510598	0.159692	-0.319739	0.749166	0.973712
mmu-let-7f-5p-2	128170	-0.0514523	0.161003	-0.319573	0.749292	0.973712
mmu-miR-101a-5p	0.503304	-0.77951	2.60334	-0.299427	0.764614	0.973712
mmu-miR-1231-3p	0.621183	0.622868	1.99155	0.312756	0.754466	0.973712
mmu-miR-1298-5p	27.7095	0.116927	0.349767	0.3343	0.738153	0.973712
mmu-miR-132-5p	209.826	-0.0369338	0.115728	-0.319142	0.749619	0.973712
mmu-miR-133b-3p	2353.31	0.229359	0.76425	0.30011	0.764093	0.973712
mmu-miR-134-3p	33.5353	0.0887924	0.240556	0.369114	0.712043	0.973712
mmu-miR-188-5p	4.31334	0.300713	0.765864	0.392646	0.694581	0.973712
mmu-miR-1893	0.535546	1.20153	3.08932	0.38893	0.697328	0.973712
mmu-miR-192-3p	0.559324	0.812092	2.07784	0.390836	0.695919	0.973712
mmu-miR-1933-3p	2.82808	0.191196	0.650233	0.294042	0.768726	0.973712
mmu-miR-193a-5p	26.3199	0.0863183	0.266594	0.323782	0.746103	0.973712
mmu-miR-1981-5p	1007.22	-0.0556105	0.141246	-0.393713	0.693793	0.973712
mmu-miR-200b-3p	104.414	-0.0550518	0.177608	-0.309963	0.756589	0.973712
mmu-miR-203-5p	0.611386	0.734878	2.02002	0.363797	0.71601	0.973712
mmu-miR-212-5p	249.235	-0.0710299	0.189509	-0.37481	0.707801	0.973712
mmu-miR-214-5p	297.258	-0.061402	0.191602	-0.320467	0.748615	0.973712
mmu-miR-216b-3p	7.82358	0.188486	0.587027	0.321086	0.748145	0.973712
mmu-miR-26b-5p	41256.2	-0.0466528	0.133478	-0.349515	0.726702	0.973712
mmu-miR-28b	1.87702	-0.223068	0.758772	-0.293986	0.768769	0.973712
mmu-miR-299b-5p	2.49399	-0.263638	0.793436	-0.332273	0.739683	0.973712
mmu-miR-3072-3p	41.5844	-0.0883507	0.241506	-0.365833	0.71449	0.973712
mmu-miR-3076-3p	2.43585	0.422105	1.12644	0.374723	0.707866	0.973712
mmu-miR-3097-5p	0.590536	-0.525692	1.69984	-0.309259	0.757124	0.973712
mmu-miR-3099-3p	12.2601	0.130488	0.394262	0.330969	0.740668	0.973712
mmu-miR-30c-2-3p	2852.68	0.0450718	0.144988	0.310866	0.755902	0.973712
mmu-miR-30e-5p	8276.16	-0.0279564	0.081589	-0.342649	0.731862	0.973712
mmu-miR-3104-3p	2.38967	0.332872	0.972334	0.342343	0.732093	0.973712
mmu-miR-3112-3p	0.586572	-0.759026	2.57017	-0.295321	0.767749	0.973712
mmu-miR-322-3p	823.333	-0.0260558	0.0874151	-0.29807	0.76565	0.973712
mmu-miR-3470a	15.0274	-0.238335	0.78925	-0.301977	0.76267	0.973712
mmu-miR-34c-3p	8.03389	0.257534	0.653345	0.394178	0.69345	0.973712
mmu-miR-369-3p	581.367	-0.0636162	0.169153	-0.376087	0.706852	0.973712
mmu-miR-376a-3p	11.3274	-0.129581	0.375698	-0.344906	0.730165	0.973712
mmu-miR-377-3p	19.8246	0.10665	0.358534	0.29746	0.766115	0.973712
mmu-miR-3966	2.38007	0.305941	0.92918	0.329259	0.74196	0.973712
mmu-miR-3968	157.367	0.0840018	0.252341	0.332889	0.739218	0.973712
mmu-miR-3970	160.443	-0.0414432	0.131867	-0.314281	0.753308	0.973712
mmu-miR-431-5p	200.856	-0.0501728	0.138303	-0.362776	0.716772	0.973712
mmu-miR-466h-3p	0.426379	-0.695457	1.7471	-0.398064	0.690583	0.973712
mmu-miR-466m-3p	0.756598	-0.672331	2.04405	-0.328921	0.742215	0.973712
mmu-miR-467e-3p	0.764063	0.437455	1.3715	0.31896	0.749757	0.973712
mmu-miR-495-5p	0.952583	0.50286	1.40678	0.357455	0.720752	0.973712
mmu-miR-5129-5p	1.84206	-0.416726	1.10872	-0.375864	0.707018	0.973712
mmu-miR-540-5p	11.9125	0.188	0.583402	0.322247	0.747266	0.973712
mmu-miR-5621-3p	1.64027	-0.403121	1.26656	-0.318282	0.750271	0.973712
mmu-miR-582-3p	308.143	0.0519969	0.175414	0.296424	0.766907	0.973712
mmu-miR-666-3p	3.30513	-0.217195	0.656824	-0.330674	0.740891	0.973712
mmu-miR-669d-5p-1	1.5752	0.30221	0.974866	0.310002	0.75656	0.973712
mmu-miR-669d-5p-2	1.5752	0.30221	0.974866	0.310002	0.75656	0.973712
mmu-miR-6715-5p	0.511547	-0.963953	3.13715	-0.307271	0.758637	0.973712
mmu-miR-675-5p	0.674864	0.693136	2.04887	0.338301	0.735136	0.973712
mmu-miR-6896-5p	9.73221	0.169724	0.478701	0.354551	0.722926	0.973712
mmu-miR-6928-3p	13.2489	-0.149808	0.410034	-0.365356	0.714846	0.973712
mmu-miR-6947-5p	0.52962	1.14851	3.11885	0.368249	0.712687	0.973712
mmu-miR-6968-3p	1.84998	-0.411299	1.16419	-0.353292	0.72387	0.973712
mmu-miR-6982-3p	0.581025	-0.603365	1.73593	-0.347575	0.728159	0.973712
mmu-miR-6988-3p	30.7275	-0.111443	0.345127	-0.322905	0.746767	0.973712
mmu-miR-701-5p	0.461236	0.724277	2.1173	0.342075	0.732294	0.973712
mmu-miR-7015-5p	1.01914	-0.461485	1.38841	-0.332382	0.7396	0.973712
mmu-miR-7019-3p	2.03792	0.428669	1.21686	0.352276	0.724631	0.973712
mmu-miR-702-5p	0.46787	-0.932912	3.14855	-0.296299	0.767002	0.973712
mmu-miR-7033-5p	3.47036	-0.345263	1.05802	-0.32633	0.744175	0.973712
mmu-miR-7039-3p	0.414491	-0.948383	2.65542	-0.357149	0.72098	0.973712
mmu-miR-7041-5p	0.504262	0.96857	3.12439	0.310003	0.756559	0.973712
mmu-miR-7044-3p	3.34648	0.270725	0.748587	0.361647	0.717615	0.973712
mmu-miR-7058-3p	0.506602	0.985022	3.124	0.315308	0.752528	0.973712
mmu-miR-7062-3p	0.542649	-1.14225	3.06364	-0.372842	0.709266	0.973712
mmu-miR-7071-5p	0.516194	-1.19846	3.13863	-0.381842	0.702579	0.973712
mmu-miR-711	1.21285	0.676275	1.79499	0.376757	0.706354	0.973712
mmu-miR-7213-5p	4.06259	-0.322912	1.00546	-0.321159	0.74809	0.973712
mmu-miR-7661-3p	0.489606	-0.51531	1.72433	-0.298846	0.765057	0.973712
mmu-miR-7665-5p	0.511547	-0.963953	3.13715	-0.307271	0.758637	0.973712
mmu-miR-7666-3p	10.2282	0.17991	0.461467	0.389865	0.696636	0.973712
mmu-miR-8094	0.458907	-0.509298	1.7288	-0.294596	0.768302	0.973712
mmu-miR-8098	2.91481	0.505521	1.33064	0.379907	0.704014	0.973712
mmu-miR-874-5p	0.544494	-0.535022	1.70511	-0.313776	0.753691	0.973712
mmu-miR-875-5p	0.616907	0.608623	2.01928	0.301406	0.763105	0.973712
mmu-miR-9-3p-1	597.407	-0.0521954	0.160243	-0.325726	0.744632	0.973712
mmu-miR-9-3p-2	597.407	-0.0521954	0.160243	-0.325726	0.744632	0.973712
mmu-miR-9-3p-3	595.817	-0.0505261	0.160683	-0.314446	0.753182	0.973712
mmu-miR-93-3p	29.9458	0.089814	0.263011	0.341484	0.732739	0.973712
mmu-miR-99b-3p	1134.64	-0.0370699	0.0951906	-0.389428	0.696959	0.973712
mmu-miR-181a-2-3p	276.019	-0.0798337	0.28265	-0.282447	0.7776	0.974663
mmu-miR-181b-1-3p	15.7334	-0.101365	0.363861	-0.278582	0.780566	0.974663
mmu-miR-199b-5p	582.957	-0.0483923	0.169792	-0.28501	0.775636	0.974663
mmu-miR-23a-3p	19314.9	0.0549619	0.194535	0.28253	0.777537	0.974663
mmu-miR-3074-1-3p	0.977246	0.377719	1.33997	0.281886	0.778031	0.974663
mmu-miR-3085-3p	24.5901	-0.090153	0.314642	-0.286525	0.774476	0.974663
mmu-miR-3086-5p	1.24746	-0.460843	1.61638	-0.285107	0.775562	0.974663
mmu-miR-30f	0.841291	0.343545	1.21464	0.282836	0.777302	0.974663
mmu-miR-3473b	52.676	0.091928	0.331569	0.277251	0.781587	0.974663
mmu-miR-490-5p	29.237	-0.110959	0.398733	-0.278279	0.780798	0.974663
mmu-miR-6951-5p	0.498389	-0.740365	2.5746	-0.287565	0.77368	0.974663
mmu-miR-6971-3p	3.12848	0.186044	0.63774	0.291724	0.770498	0.974663
mmu-miR-7027-3p	1.49714	-0.293364	1.0552	-0.278018	0.780999	0.974663
mmu-let-7i-5p	202819	0.0278321	0.101132	0.275204	0.783159	0.975465
mmu-miR-1298-3p	3.90678	0.2519	0.929569	0.270985	0.786402	0.976031
mmu-miR-3475-3p	108.735	0.0364522	0.133987	0.272059	0.785577	0.976031
mmu-miR-5124a	3.55406	0.209362	0.767552	0.272765	0.785034	0.976031
mmu-miR-7073-5p	1.08236	-0.444854	1.67481	-0.265615	0.790536	0.978848
mmu-miR-7117-3p	0.979457	0.546944	2.05586	0.266042	0.790207	0.978848
mmu-miR-1a-1-5p	10.5141	-0.247692	0.944486	-0.26225	0.793128	0.979771
mmu-miR-3572-5p	0.590519	-0.810849	3.13895	-0.258319	0.796161	0.979771
mmu-miR-448-3p	1.01575	-0.419332	1.61206	-0.260122	0.79477	0.979771
mmu-miR-5617-3p	2.37886	0.231187	0.895176	0.258258	0.796207	0.979771
mmu-miR-6994-3p	2.39866	-0.223935	0.856342	-0.261502	0.793706	0.979771
mmu-miR-879-3p	3.46677	0.197193	0.766138	0.257386	0.796881	0.979771
mmu-miR-23b-3p	36427.1	-0.042679	0.167624	-0.254612	0.799023	0.979788
mmu-miR-28a-5p	375.942	-0.032373	0.127323	-0.254258	0.799296	0.979788
mmu-miR-6914-3p	1.3169	-0.452926	1.78535	-0.25369	0.799735	0.979788
mmu-miR-7651-5p	0.590591	0.526592	2.08522	0.252536	0.800627	0.979788
mmu-miR-181c-5p	110.165	0.0444332	0.179914	0.246969	0.804933	0.981885
mmu-miR-541-3p	8.9997	-0.1487	0.602773	-0.246693	0.805146	0.981885
mmu-miR-7678-3p	0.520237	-0.636359	2.57142	-0.247474	0.804542	0.981885
mmu-let-7e-3p	148.831	-0.0397162	0.167633	-0.236924	0.812716	0.982815
mmu-miR-106a-5p	64.575	-0.0406504	0.21178	-0.191947	0.847784	0.982815
mmu-miR-10b-5p	93905.9	-0.0189482	0.106949	-0.177171	0.859374	0.982815
mmu-miR-125a-3p	118.913	0.0464127	0.246634	0.188185	0.850732	0.982815
mmu-miR-1264-5p	0.44151	-0.406173	2.1174	-0.191827	0.847878	0.982815
mmu-miR-128-1-5p	1.74629	0.183589	1.02342	0.179389	0.857632	0.982815
mmu-miR-129b-3p	0.800928	0.442348	2.05271	0.215495	0.829382	0.982815
mmu-miR-133a-5p-2	243.936	-0.159621	0.821694	-0.194258	0.845974	0.982815
mmu-miR-133c	1.02239	0.556852	2.46919	0.22552	0.821575	0.982815
mmu-miR-151-5p	401.355	0.0335868	0.1865	0.18009	0.857082	0.982815
mmu-miR-153-3p	19.5035	-0.0638351	0.291116	-0.219277	0.826434	0.982815
mmu-miR-154-5p	348.487	0.0418546	0.1908	0.219364	0.826367	0.982815
mmu-miR-17-3p	25.2422	-0.0831131	0.433376	-0.191781	0.847914	0.982815
mmu-miR-1941-3p	1.62701	0.171442	0.945623	0.1813	0.856132	0.982815
mmu-miR-1948-5p	5.13745	0.176706	0.753823	0.234413	0.814664	0.982815
mmu-miR-218-1-3p	4.89507	0.198578	0.844971	0.235011	0.8142	0.982815
mmu-miR-219a-2-3p	26.1184	-0.121761	0.576836	-0.211084	0.832822	0.982815
mmu-miR-27b-3p	211067	-0.0204668	0.103428	-0.197885	0.843135	0.982815
mmu-miR-301a-5p	65.8551	0.0403871	0.18548	0.217744	0.827629	0.982815
mmu-miR-3068-5p	239.871	0.0249745	0.11188	0.223227	0.823359	0.982815
mmu-miR-3083-3p	0.887157	0.416994	2.08526	0.199972	0.841503	0.982815
mmu-miR-33-3p	12.6416	0.101568	0.493338	0.205879	0.836885	0.982815
mmu-miR-335-5p	264.096	-0.0355034	0.195818	-0.181308	0.856126	0.982815
mmu-miR-344e-3p	2.21177	-0.259132	1.25183	-0.207002	0.836008	0.982815
mmu-miR-3473g	1.61128	-0.266457	1.5129	-0.176123	0.860197	0.982815
mmu-miR-3535	315.096	0.0260193	0.144286	0.180332	0.856892	0.982815
mmu-miR-363-3p	543.126	0.0318462	0.15588	0.204299	0.83812	0.982815
mmu-miR-363-5p	48.8851	0.0491555	0.231243	0.212571	0.831662	0.982815
mmu-miR-376c-5p	5.46552	-0.144018	0.617458	-0.233243	0.815572	0.982815
mmu-miR-381-5p	1.62945	-0.221719	1.19508	-0.185526	0.852816	0.982815
mmu-miR-409-5p	1432.82	0.0280364	0.129288	0.216852	0.828324	0.982815
mmu-miR-487b-3p	381.132	-0.0291895	0.136135	-0.214416	0.830223	0.982815
mmu-miR-497a-5p	174.505	-0.0349989	0.192118	-0.182174	0.855446	0.982815
mmu-miR-6418-3p	3.77284	-0.143004	0.765723	-0.186757	0.851851	0.982815
mmu-miR-6537-3p	0.902305	0.451693	2.11103	0.213968	0.830572	0.982815
mmu-miR-667-3p	137.966	0.0324354	0.153585	0.211189	0.83274	0.982815
mmu-miR-6897-5p	0.566731	-0.586302	2.53707	-0.231095	0.817241	0.982815
mmu-miR-6903-3p	0.437723	-0.440515	2.1291	-0.206902	0.836087	0.982815
mmu-miR-6922-3p	0.886691	-0.433121	2.44374	-0.177237	0.859322	0.982815
mmu-miR-6958-3p	2.67077	-0.165965	0.900966	-0.184208	0.853851	0.982815
mmu-miR-6965-3p	0.774353	-0.407389	2.05263	-0.198471	0.842676	0.982815
mmu-miR-6969-3p	0.788113	-0.567516	2.48954	-0.22796	0.819678	0.982815
mmu-miR-696	5.42965	0.162376	0.821723	0.197604	0.843355	0.982815
mmu-miR-6972-3p	0.441106	-0.40771	2.11738	-0.192554	0.847308	0.982815
mmu-miR-6980-3p	0.571843	0.618482	2.59114	0.238691	0.811345	0.982815
mmu-miR-6995-3p	1.45553	0.279201	1.43625	0.194395	0.845866	0.982815
mmu-miR-7021-5p	1.18777	-0.24719	1.09159	-0.226449	0.820852	0.982815
mmu-miR-7051-3p	0.534853	-0.570943	2.57432	-0.221784	0.824482	0.982815
mmu-miR-712-5p	8.53197	0.184372	0.846197	0.217883	0.82752	0.982815
mmu-miR-7652-3p	1.03963	0.313154	1.76136	0.177791	0.858887	0.982815
mmu-miR-7658-3p	0.809526	0.436202	2.08806	0.208903	0.834524	0.982815
mmu-miR-7669-5p	0.510869	-0.30961	1.4368	-0.215486	0.829389	0.982815
mmu-miR-7685-3p	9.58038	0.108153	0.543764	0.198897	0.842344	0.982815
mmu-miR-7b-5p	3879.87	0.0734514	0.317416	0.231404	0.817001	0.982815
mmu-miR-802-5p	0.752807	0.369353	2.01212	0.183564	0.854355	0.982815
mmu-miR-8120	6.32555	-0.116648	0.537794	-0.216902	0.828285	0.982815
mmu-miR-873a-5p	105.112	-0.0341577	0.176905	-0.193085	0.846892	0.982815
mmu-miR-98-3p	51.8054	-0.0620684	0.266989	-0.232476	0.816169	0.982815
mmu-let-7g-5p	165603	0.0214226	0.150759	0.142098	0.887003	0.983982
mmu-miR-100-5p	89905.6	0.0100876	0.0993414	0.101545	0.919118	0.983982
mmu-miR-1249-5p	0.7881	0.260986	1.709	0.152713	0.878624	0.983982
mmu-miR-126a-3p	34628.3	0.0167325	0.140787	0.11885	0.905394	0.983982
mmu-miR-126a-5p	2025.76	-0.0224851	0.152545	-0.1474	0.882816	0.983982
mmu-miR-127-5p	1521.25	-0.0238075	0.159763	-0.149018	0.88154	0.983982
mmu-miR-133a-5p-1	256.537	-0.133005	0.822277	-0.161752	0.871501	0.983982
mmu-miR-135a-2-3p	0.616352	-0.36554	2.54639	-0.143552	0.885854	0.983982
mmu-miR-139-5p	5606.61	0.0150434	0.1114	0.135039	0.892581	0.983982
mmu-miR-148a-5p	161.4	0.0253738	0.175055	0.144948	0.884752	0.983982
mmu-miR-187-5p	12.2978	0.0617193	0.355934	0.173401	0.862336	0.983982
mmu-miR-1895	2.11722	-0.149941	1.3766	-0.108922	0.913265	0.983982
mmu-miR-1945	9.44863	0.0546101	0.529846	0.103068	0.917909	0.983982
mmu-miR-1960	1.83999	-0.145251	1.1035	-0.131628	0.895278	0.983982
mmu-miR-1969	20.4189	-0.0389228	0.308247	-0.126272	0.899517	0.983982
mmu-miR-199a-3p-1	15655.1	-0.0122131	0.105928	-0.115296	0.908211	0.983982
mmu-miR-199a-3p-2	15674.1	-0.0116362	0.106007	-0.109768	0.912593	0.983982
mmu-miR-199b-3p	15655	-0.0121708	0.105936	-0.114888	0.908534	0.983982
mmu-miR-201-5p	4.77613	-0.0834987	0.716384	-0.116556	0.907212	0.983982
mmu-miR-216a-5p	8.52439	-0.0790637	0.530657	-0.148992	0.88156	0.983982
mmu-miR-22-3p	23037	-0.0343203	0.21107	-0.162602	0.870832	0.983982
mmu-miR-22-5p	1507.07	-0.0402537	0.309583	-0.130026	0.896546	0.983982
mmu-miR-291a-5p	0.448715	0.399604	3.17109	0.126015	0.89972	0.983982
mmu-miR-297b-5p	3.6352	0.107867	0.841117	0.128243	0.897957	0.983982
mmu-miR-29b-1-5p	8.66346	0.0565927	0.4259	0.132878	0.89429	0.983982
mmu-miR-301a-3p	7.87394	-0.0545062	0.531641	-0.102524	0.91834	0.983982
mmu-miR-3057-5p	46.4924	-0.027097	0.239074	-0.113341	0.90976	0.983982
mmu-miR-3058-3p	0.757484	0.226456	2.0392	0.111051	0.911576	0.983982
mmu-miR-3070-2-3p	5.87938	-0.0924535	0.558412	-0.165565	0.868499	0.983982
mmu-miR-3076-5p	0.448715	0.399604	3.17109	0.126015	0.89972	0.983982
mmu-miR-323-5p	19.0577	0.0654633	0.386998	0.169157	0.865674	0.983982
mmu-miR-338-3p	7279.3	0.014124	0.115256	0.122544	0.902468	0.983982
mmu-miR-376b-3p	366.897	0.025454	0.182301	0.139626	0.888955	0.983982
mmu-miR-384-3p	328.779	0.0244264	0.159589	0.153058	0.878353	0.983982
mmu-miR-3965	0.882372	0.230187	1.42712	0.161295	0.871861	0.983982
mmu-miR-423-3p	5066.26	0.0201636	0.140666	0.143344	0.886018	0.983982
mmu-miR-491-5p	15.7095	-0.0364091	0.3431	-0.106118	0.915489	0.983982
mmu-miR-592-5p	119.432	0.0313365	0.218857	0.143183	0.886146	0.983982
mmu-miR-615-5p	1.06864	0.191116	1.67312	0.114227	0.909058	0.983982
mmu-miR-664-5p	122.572	0.0263118	0.204506	0.12866	0.897626	0.983982
mmu-miR-669b-3p	0.448715	0.399604	3.17109	0.126015	0.89972	0.983982
mmu-miR-669f-3p	6.61309	0.0978601	0.708491	0.138125	0.890142	0.983982
mmu-miR-6906-3p	19.673	0.0775182	0.523652	0.148034	0.882316	0.983982
mmu-miR-6911-3p	10.4791	0.062558	0.531233	0.11776	0.906258	0.983982
mmu-miR-6948-3p	0.523417	-0.377095	2.52353	-0.149432	0.881213	0.983982
mmu-miR-6979-3p	6.20093	0.10085	0.618096	0.163162	0.870391	0.983982
mmu-miR-6983-3p	0.448715	0.399604	3.17109	0.126015	0.89972	0.983982
mmu-miR-7016-3p	0.50084	-0.261134	2.54416	-0.102641	0.918248	0.983982
mmu-miR-7017-5p	0.523417	-0.377095	2.52353	-0.149432	0.881213	0.983982
mmu-miR-7046-3p	0.599014	-0.230849	1.73524	-0.133036	0.894165	0.983982
mmu-miR-7059-5p	3.38274	-0.0964422	0.619545	-0.155666	0.876296	0.983982
mmu-miR-7063-3p	1.82784	0.140898	1.2515	0.112583	0.910361	0.983982
mmu-miR-7092-3p	0.630968	-0.231227	2.08313	-0.111	0.911617	0.983982
mmu-miR-714	5.98219	-0.132661	1.04937	-0.126419	0.8994	0.983982
mmu-miR-7236-3p	2.66527	0.0965386	0.941334	0.102555	0.918316	0.983982
mmu-miR-7656-3p	1.61565	-0.13563	1.09177	-0.12423	0.901134	0.983982
mmu-miR-7685-5p	12.5749	-0.106899	0.732979	-0.145842	0.884046	0.983982
mmu-miR-7688-5p	179.295	0.0211987	0.202733	0.104564	0.916722	0.983982
mmu-miR-7689-3p	7.34367	0.0892685	0.628959	0.141931	0.887135	0.983982
mmu-miR-8112	15.3835	0.0344128	0.339744	0.10129	0.91932	0.983982
mmu-miR-873a-3p	74.3393	0.0333263	0.220752	0.150967	0.880001	0.983982
mmu-miR-99b-5p	32096.4	0.0110561	0.096468	0.114609	0.908755	0.983982
mmu-miR-133a-3p-1	17545.5	0.0700133	0.747839	0.0936208	0.92541	0.985479
mmu-miR-133a-3p-2	17572.1	0.0685976	0.747587	0.0917586	0.92689	0.985479
mmu-miR-193a-3p	2.96605	0.0832823	0.924588	0.0900751	0.928228	0.985479
mmu-miR-299b-3p	272.049	-0.0122455	0.135109	-0.0906341	0.927783	0.985479
mmu-miR-5620-5p	2.18881	0.076625	0.847319	0.0904323	0.927944	0.985479
mmu-miR-708-5p	383.664	-0.0110021	0.117021	-0.0940185	0.925094	0.985479
mmu-miR-7226-3p	16.8942	0.0430962	0.452922	0.0951515	0.924195	0.985479
mmu-miR-92a-3p-2	3092.31	-0.0166223	0.176952	-0.0939369	0.925159	0.985479
mmu-miR-130a-3p	368.962	0.0139793	0.161627	0.0864909	0.931076	0.986509
mmu-miR-3087-3p	4.41302	-0.0556926	0.643047	-0.0866074	0.930984	0.986509
mmu-miR-219a-1-3p	12.2949	0.0360593	0.423846	0.0850765	0.932201	0.986704
mmu-miR-677-5p	16.659	0.028317	0.35116	0.0806386	0.935729	0.989442
mmu-miR-101c	304.914	-0.0121565	0.16225	-0.0749244	0.940275	0.990259
mmu-miR-1a-3p-1	238070	-0.0623534	0.814006	-0.0766006	0.938941	0.990259
mmu-miR-1a-3p-2	238145	-0.0623994	0.813947	-0.0766627	0.938892	0.990259
mmu-miR-8111	4.94903	-0.0405535	0.538591	-0.0752955	0.93998	0.990259
mmu-miR-1191b-5p	4.57739	-0.0412351	0.592841	-0.0695551	0.944548	0.991633
mmu-miR-1195	5.58539	-0.0456403	0.784702	-0.0581626	0.953619	0.991633
mmu-miR-1291	38.0483	0.025491	0.52068	0.0489572	0.960953	0.991633
mmu-miR-136-3p	2555.3	-0.0090968	0.131422	-0.0692182	0.944816	0.991633
mmu-miR-1955-5p	4.5024	0.032573	0.607687	0.0536017	0.957253	0.991633
mmu-miR-196a-1-3p	16.0427	0.0156027	0.297956	0.0523658	0.958237	0.991633
mmu-miR-3967	0.458593	0.127982	2.08296	0.0614422	0.951007	0.991633
mmu-miR-467c-3p	0.625271	0.0825133	1.39748	0.0590443	0.952917	0.991633
mmu-miR-484	2153.56	0.0108085	0.185722	0.0581974	0.953591	0.991633
mmu-miR-497b	2.82535	-0.0482846	0.997985	-0.0483821	0.961412	0.991633
mmu-miR-504-3p	3.39812	0.0326847	0.648374	0.0504103	0.959795	0.991633
mmu-miR-652-5p	4.92874	0.0443606	0.729213	0.0608335	0.951492	0.991633
mmu-miR-6913-3p	1.22676	0.136819	2.14079	0.0639105	0.949041	0.991633
mmu-miR-7030-3p	4.10615	-0.0524943	0.938385	-0.0559411	0.955389	0.991633
mmu-miR-7048-3p	4.14286	0.0393337	0.700072	0.0561853	0.955194	0.991633
mmu-miR-7054-3p	2.00623	-0.070301	1.16922	-0.0601262	0.952055	0.991633
mmu-miR-7092-5p	0.94128	-0.0597233	1.2038	-0.0496125	0.960431	0.991633
mmu-miR-7242-3p	0.476834	0.154693	2.61331	0.0591941	0.952798	0.991633
mmu-miR-7656-5p	3.01379	-0.0585562	0.98847	-0.0592392	0.952762	0.991633
mmu-miR-874-3p	258.675	-0.00826406	0.116296	-0.0710603	0.94335	0.991633
mmu-miR-935	2.51398	-0.058706	1.17938	-0.0497772	0.9603	0.991633
mmu-miR-320-3p	3526.52	0.00811291	0.185282	0.0437868	0.965074	0.993459
mmu-miR-7115-5p	0.447286	0.0929608	2.0835	0.0446176	0.964412	0.993459
mmu-miR-6956-3p	7.28523	0.0227642	0.544526	0.0418055	0.966654	0.99411
mmu-miR-1193-5p	9.63034	-0.0172544	0.467615	-0.0368988	0.970566	0.994238
mmu-miR-148a-3p	133473	-0.00420071	0.110806	-0.0379107	0.969759	0.994238
mmu-miR-542-5p	1.27877	-0.0444224	1.13631	-0.0390935	0.968816	0.994238
mmu-miR-7045-5p	2.58142	-0.0833514	2.15728	-0.0386373	0.96918	0.994238
mmu-miR-3095-5p	1.44954	0.0442646	1.32445	0.0334212	0.973339	0.995144
mmu-miR-6352	1.03308	0.0709033	2.12209	0.0334121	0.973346	0.995144
mmu-miR-124-3p-1	276.541	0.00296892	0.209723	0.0141563	0.988705	0.995341
mmu-miR-124-3p-2	276.541	0.00296892	0.209723	0.0141563	0.988705	0.995341
mmu-miR-124-3p-3	276.541	0.00296892	0.209723	0.0141563	0.988705	0.995341
mmu-miR-152-5p	190.866	-0.00264628	0.151857	-0.0174262	0.986097	0.995341
mmu-miR-1951	0.418923	0.0564907	2.62117	0.0215517	0.982806	0.995341
mmu-miR-195a-5p	894.416	0.00285331	0.120258	0.0237265	0.981071	0.995341
mmu-miR-26a-1-3p	4.45506	0.0101176	0.709682	0.0142565	0.988625	0.995341
mmu-miR-3061-5p	30.2449	-0.00705621	0.295805	-0.0238543	0.980969	0.995341
mmu-miR-494-3p	249.238	0.00343111	0.174981	0.0196085	0.984356	0.995341
mmu-miR-499-3p	0.819855	-0.0495209	2.01734	-0.0245476	0.980416	0.995341
mmu-miR-544-3p	2.15826	-0.0321734	1.3058	-0.0246388	0.980343	0.995341
mmu-miR-6915-3p	0.69919	-0.0278913	1.71458	-0.0162672	0.987021	0.995341
mmu-miR-6946-3p	9.48802	-0.00702857	0.427891	-0.0164261	0.986894	0.995341
mmu-miR-7006-3p	0.619043	-0.0332159	1.7213	-0.019297	0.984604	0.995341
mmu-miR-7071-3p	0.425417	-0.0760806	2.62651	-0.0289664	0.976891	0.995341
mmu-miR-7225-5p	0.67357	0.0453997	1.71661	0.0264474	0.978901	0.995341
mmu-miR-1224-3p	10.2882	0.00390425	0.549365	0.00710684	0.99433	0.997158
mmu-miR-137-5p	24.543	-0.00198878	0.27878	-0.00713385	0.994308	0.997158
mmu-miR-3473e	9.28777	-0.00308366	0.51892	-0.00594245	0.995259	0.997158
mmu-miR-412-3p	6.81848	-0.00423049	0.514461	-0.00822314	0.993439	0.997158
mmu-miR-700-5p	134.038	-0.00215376	0.201495	-0.0106889	0.991472	0.997158
mmu-miR-301b-5p	1.28362	-0.00610047	1.83509	-0.00332434	0.997348	0.998298
mmu-miR-532-5p	5429.81	0.000112861	0.0655678	0.00172128	0.998627	0.998627
mmu-miR-101b-5p	0	NA	NA	NA	NA	NA
mmu-miR-103-1-5p	0	NA	NA	NA	NA	NA
mmu-miR-103-2-5p	0.229208	1.16519	3.15826	0.368935	0.712176	NA
mmu-miR-106a-3p	0	NA	NA	NA	NA	NA
mmu-miR-107-5p	0.0578869	0.109615	3.17692	0.0345034	0.972476	NA
mmu-miR-1187	0	NA	NA	NA	NA	NA
mmu-miR-1188-3p	0.310568	-1.6695	2.60771	-0.640218	0.522031	NA
mmu-miR-1190	0	NA	NA	NA	NA	NA
mmu-miR-1191b-3p	0.164381	-1.92719	3.16291	-0.609311	0.542319	NA
mmu-miR-1192	0	NA	NA	NA	NA	NA
mmu-miR-1197-5p	0.115371	0.582439	3.1677	0.183868	0.854117	NA
mmu-miR-1199-3p	0.164381	-1.92719	3.16291	-0.609311	0.542319	NA
mmu-miR-1199-5p	0	NA	NA	NA	NA	NA
mmu-miR-1251-3p	0	NA	NA	NA	NA	NA
mmu-miR-1251-5p	0.0574836	0.106169	3.17698	0.0334182	0.973341	NA
mmu-miR-1258-3p	0.141804	-1.80458	3.16804	-0.569619	0.568936	NA
mmu-miR-1258-5p	0.0882995	-1.49545	3.17597	-0.470864	0.637738	NA
mmu-miR-126b-3p	0.19735	-1.1205	3.15991	-0.3546	0.722889	NA
mmu-miR-128-2-5p	0	NA	NA	NA	NA	NA
mmu-miR-130c	0	NA	NA	NA	NA	NA
mmu-miR-133b-5p	0	NA	NA	NA	NA	NA
mmu-miR-142b	0	NA	NA	NA	NA	NA
mmu-miR-146a-3p	0.0555469	0.0894018	3.17725	0.0281381	0.977552	NA
mmu-miR-153-5p	0	NA	NA	NA	NA	NA
mmu-miR-184-5p	0	NA	NA	NA	NA	NA
mmu-miR-188-3p	0	NA	NA	NA	NA	NA
mmu-miR-1892	0	NA	NA	NA	NA	NA
mmu-miR-1894-3p	0	NA	NA	NA	NA	NA
mmu-miR-1894-5p	0	NA	NA	NA	NA	NA
mmu-miR-1896	0	NA	NA	NA	NA	NA
mmu-miR-1897-3p	0	NA	NA	NA	NA	NA
mmu-miR-1897-5p	0.272736	0.399604	3.17109	0.126015	0.89972	NA
mmu-miR-18b-3p	0.377617	1.64052	3.15088	0.520654	0.602607	NA
mmu-miR-1900	0.386649	-1.91745	3.13166	-0.612277	0.540354	NA
mmu-miR-1901	0	NA	NA	NA	NA	NA
mmu-miR-1903	0.0868304	0.37221	3.17163	0.117356	0.906578	NA
mmu-miR-1904	0	NA	NA	NA	NA	NA
mmu-miR-1905	0	NA	NA	NA	NA	NA
mmu-miR-1906-1	0.0578869	0.109615	3.17692	0.0345034	0.972476	NA
mmu-miR-1906-2	0.0578869	0.109615	3.17692	0.0345034	0.972476	NA
mmu-miR-1907	0	NA	NA	NA	NA	NA
mmu-miR-190b-3p	0.138389	0.712494	3.16552	0.22508	0.821917	NA
mmu-miR-1912-3p	0.0578869	0.109615	3.17692	0.0345034	0.972476	NA
mmu-miR-1912-5p	0.164381	-1.92719	3.16291	-0.609311	0.542319	NA
mmu-miR-1928	0	NA	NA	NA	NA	NA
mmu-miR-1929-3p	0	NA	NA	NA	NA	NA
mmu-miR-1929-5p	0.080905	0.298043	3.17314	0.0939267	0.925167	NA
mmu-miR-1930-3p	0.0578869	0.109615	3.17692	0.0345034	0.972476	NA
mmu-miR-1933-5p	0.138389	0.712494	3.16552	0.22508	0.821917	NA
mmu-miR-1934-3p	0.30277	-0.613928	2.72771	-0.225071	0.821924	NA
mmu-miR-1938	0.242715	1.20077	3.15763	0.380277	0.703739	NA
mmu-miR-194-1-3p	1.81679	-1.41168	2.04477	-0.690387	NA	NA
mmu-miR-1941-5p	0.348046	0.370359	2.75508	0.134428	0.893064	NA
mmu-miR-1942	0.164381	-1.92719	3.16291	-0.609311	0.542319	NA
mmu-miR-1946a	0.164225	0.856035	3.16331	0.270614	0.786688	NA
mmu-miR-1947-3p	0.164381	-1.92719	3.16291	-0.609311	0.542319	NA
mmu-miR-1948-3p	0.145783	-0.79461	3.16759	-0.250857	0.801925	NA
mmu-miR-1950	0.113434	0.570428	3.16791	0.180064	0.857102	NA
mmu-miR-1952	0	NA	NA	NA	NA	NA
mmu-miR-1953	0	NA	NA	NA	NA	NA
mmu-miR-1956	0.34098	-2.67943	3.13873	-0.853668	0.393289	NA
mmu-miR-1957b	0	NA	NA	NA	NA	NA
mmu-miR-1958	0.384309	-1.93766	3.132	-0.618665	0.536137	NA
mmu-miR-195b	0.17162	-0.555139	3.16275	-0.175524	0.860668	NA
mmu-miR-1962	0.0578869	0.109615	3.17692	0.0345034	0.972476	NA
mmu-miR-1964-5p	0	NA	NA	NA	NA	NA
mmu-miR-1966-5p	0.0555469	0.0894018	3.17725	0.0281381	0.977552	NA
mmu-miR-1967	0	NA	NA	NA	NA	NA
mmu-miR-1968-3p	0	NA	NA	NA	NA	NA
mmu-miR-1970	0	NA	NA	NA	NA	NA
mmu-miR-1971	0.226061	1.15253	3.15849	0.364899	0.715187	NA
mmu-miR-1982-5p	0	NA	NA	NA	NA	NA
mmu-miR-19a-5p	0	NA	NA	NA	NA	NA
mmu-miR-19b-1-5p	0	NA	NA	NA	NA	NA
mmu-miR-19b-2-5p	0	NA	NA	NA	NA	NA
mmu-miR-1a-2-5p	0	NA	NA	NA	NA	NA
mmu-miR-1b-3p	0.374215	-0.938845	2.13756	-0.439214	0.660507	NA
mmu-miR-1b-5p	0	NA	NA	NA	NA	NA
mmu-miR-200c-5p	0	NA	NA	NA	NA	NA
mmu-miR-201-3p	0.259503	1.2433	2.75053	0.452023	0.651252	NA
mmu-miR-205-3p	0	NA	NA	NA	NA	NA
mmu-miR-206-5p	0.0555469	0.0894018	3.17725	0.0281381	0.977552	NA
mmu-miR-207	0.219928	-1.24312	3.15476	-0.394046	0.693547	NA
mmu-miR-208a-3p	0	NA	NA	NA	NA	NA
mmu-miR-208a-5p	0	NA	NA	NA	NA	NA
mmu-miR-208b-5p	0	NA	NA	NA	NA	NA
mmu-miR-20b-3p	0.0578869	0.109615	3.17692	0.0345034	0.972476	NA
mmu-miR-211-3p	0	NA	NA	NA	NA	NA
mmu-miR-2136	0	NA	NA	NA	NA	NA
mmu-miR-2139	0.0578869	0.109615	3.17692	0.0345034	0.972476	NA
mmu-miR-216c-3p	0	NA	NA	NA	NA	NA
mmu-miR-216c-5p	0.236325	1.18446	3.15792	0.375075	0.707605	NA
mmu-miR-219a-5p-2	0.169204	-0.602736	3.16374	-0.190514	0.848906	NA
mmu-miR-219b-3p	0	NA	NA	NA	NA	NA
mmu-miR-219b-5p	0.0574836	0.106169	3.17698	0.0334182	0.973341	NA
mmu-miR-219c-3p	0	NA	NA	NA	NA	NA
mmu-miR-224-3p	0.0574836	0.106169	3.17698	0.0334182	0.973341	NA
mmu-miR-2861	0.080905	0.298043	3.17314	0.0939267	0.925167	NA
mmu-miR-290b-3p	0.39658	-2.13857	3.15491	-0.677854	0.497864	NA
mmu-miR-290b-5p	0	NA	NA	NA	NA	NA
mmu-miR-291a-3p	0.0578869	0.109615	3.17692	0.0345034	0.972476	NA
mmu-miR-291b-3p	0	NA	NA	NA	NA	NA
mmu-miR-291b-5p	0	NA	NA	NA	NA	NA
mmu-miR-292a-3p	0	NA	NA	NA	NA	NA
mmu-miR-292a-5p	0	NA	NA	NA	NA	NA
mmu-miR-292b-3p	0	NA	NA	NA	NA	NA
mmu-miR-292b-5p	0.141804	-1.80458	3.16804	-0.569619	0.568936	NA
mmu-miR-293-3p	0.212705	-2.19274	3.15303	-0.695439	0.48678	NA
mmu-miR-293-5p	0	NA	NA	NA	NA	NA
mmu-miR-294-3p	0.0555469	0.0894018	3.17725	0.0281381	0.977552	NA
mmu-miR-294-5p	0.0578869	0.109615	3.17692	0.0345034	0.972476	NA
mmu-miR-295-3p	0	NA	NA	NA	NA	NA
mmu-miR-295-5p	0	NA	NA	NA	NA	NA
mmu-miR-297a-5p-1	0.0833203	0.34564	3.17216	0.10896	0.913234	NA
mmu-miR-297a-5p-2	0.0833203	0.34564	3.17216	0.10896	0.913234	NA
mmu-miR-297a-5p-3	0.0833203	0.34564	3.17216	0.10896	0.913234	NA
mmu-miR-297a-5p-4	0.0833203	0.34564	3.17216	0.10896	0.913234	NA
mmu-miR-297c-5p	0.0574836	0.106169	3.17698	0.0334182	0.973341	NA
mmu-miR-301b-3p	0	NA	NA	NA	NA	NA
mmu-miR-302a-3p	0	NA	NA	NA	NA	NA
mmu-miR-302a-5p	0.0578869	0.109615	3.17692	0.0345034	0.972476	NA
mmu-miR-302b-3p	0.303489	0.399604	3.17109	0.126015	0.89972	NA
mmu-miR-302b-5p	0	NA	NA	NA	NA	NA
mmu-miR-302c-3p	0	NA	NA	NA	NA	NA
mmu-miR-302c-5p	0	NA	NA	NA	NA	NA
mmu-miR-302d-3p	0.0574836	0.106169	3.17698	0.0334182	0.973341	NA
mmu-miR-302d-5p	0	NA	NA	NA	NA	NA
mmu-miR-3058-5p	0.321316	-0.692656	3.13742	-0.220773	0.825269	NA
mmu-miR-3059-3p	0	NA	NA	NA	NA	NA
mmu-miR-3060-5p	0	NA	NA	NA	NA	NA
mmu-miR-3062-3p	0	NA	NA	NA	NA	NA
mmu-miR-3064-3p	0.358085	1.60953	2.61294	0.615986	0.537903	NA
mmu-miR-3065-3p	0	NA	NA	NA	NA	NA
mmu-miR-3066-3p	0	NA	NA	NA	NA	NA
mmu-miR-3067-3p	0	NA	NA	NA	NA	NA
mmu-miR-3067-5p	0.0555469	0.0894018	3.17725	0.0281381	0.977552	NA
mmu-miR-3069-5p	0.397233	-0.834851	2.13401	-0.391213	0.69564	NA
mmu-miR-3070-3p	0.232614	-0.142371	2.91206	-0.0488903	0.961007	NA
mmu-miR-3070-5p-1	0.345356	-0.242391	2.66302	-0.0910211	0.927476	NA
mmu-miR-3070-5p-2	0.345356	-0.242391	2.66302	-0.0910211	0.927476	NA
mmu-miR-3071-3p	0	NA	NA	NA	NA	NA
mmu-miR-3071-5p	0	NA	NA	NA	NA	NA
mmu-miR-3072-5p	0.164381	-1.92719	3.16291	-0.609311	0.542319	NA
mmu-miR-3073a-3p	0	NA	NA	NA	NA	NA
mmu-miR-3073a-5p	0	NA	NA	NA	NA	NA
mmu-miR-3074-2-3p	0	NA	NA	NA	NA	NA
mmu-miR-3075-3p	0.0578869	0.109615	3.17692	0.0345034	0.972476	NA
mmu-miR-3075-5p	0.138389	0.712494	3.16552	0.22508	0.821917	NA
mmu-miR-3077-5p	0	NA	NA	NA	NA	NA
mmu-miR-3079-3p	0	NA	NA	NA	NA	NA
mmu-miR-3080-3p	0	NA	NA	NA	NA	NA
mmu-miR-3081-5p	0.080905	0.298043	3.17314	0.0939267	0.925167	NA
mmu-miR-3085-5p	0.164381	-1.92719	3.16291	-0.609311	0.542319	NA
mmu-miR-3086-3p	0.0574836	0.106169	3.17698	0.0334182	0.973341	NA
mmu-miR-3087-5p	0	NA	NA	NA	NA	NA
mmu-miR-3088-3p	0	NA	NA	NA	NA	NA
mmu-miR-3088-5p	0.121357	0.598457	3.16742	0.188941	0.850139	NA
mmu-miR-3089-5p	0.146069	0.399604	3.17109	0.126015	0.89972	NA
mmu-miR-3090-3p	0	NA	NA	NA	NA	NA
mmu-miR-3090-5p	0	NA	NA	NA	NA	NA
mmu-miR-3091-3p	0.164225	0.856035	3.16331	0.270614	0.786688	NA
mmu-miR-3091-5p	0	NA	NA	NA	NA	NA
mmu-miR-3092-3p	0	NA	NA	NA	NA	NA
mmu-miR-3092-5p	0	NA	NA	NA	NA	NA
mmu-miR-3093-3p	0	NA	NA	NA	NA	NA
mmu-miR-3093-5p	0.0578869	0.109615	3.17692	0.0345034	0.972476	NA
mmu-miR-3094-5p	0.234083	-1.34768	3.14975	-0.427868	0.668747	NA
mmu-miR-3098-5p	0.121357	0.598457	3.16742	0.188941	0.850139	NA
mmu-miR-3099-5p	0	NA	NA	NA	NA	NA
mmu-miR-3100-3p	0	NA	NA	NA	NA	NA
mmu-miR-3100-5p	0.272736	0.399604	3.17109	0.126015	0.89972	NA
mmu-miR-3101-3p	0.39658	-2.13857	3.15491	-0.677854	0.497864	NA
mmu-miR-3101-5p	0	NA	NA	NA	NA	NA
mmu-miR-3102-5p.2-5p	0.243543	-0.632822	3.15172	-0.200786	0.840866	NA
mmu-miR-3102-5p	0	NA	NA	NA	NA	NA
mmu-miR-3103-5p	0.328762	-2.62173	3.1402	-0.834893	0.403778	NA
mmu-miR-3104-5p	0	NA	NA	NA	NA	NA
mmu-miR-3105-5p	0	NA	NA	NA	NA	NA
mmu-miR-3106-3p	0	NA	NA	NA	NA	NA
mmu-miR-3106-5p	0.0578869	0.109615	3.17692	0.0345034	0.972476	NA
mmu-miR-3108-3p	0	NA	NA	NA	NA	NA
mmu-miR-3108-5p	0	NA	NA	NA	NA	NA
mmu-miR-3110-3p	0	NA	NA	NA	NA	NA
mmu-miR-3110-5p	0.345474	-1.12041	2.15097	-0.520885	0.602447	NA
mmu-miR-3112-5p	0	NA	NA	NA	NA	NA
mmu-miR-3113-3p	0	NA	NA	NA	NA	NA
mmu-miR-3113-5p	0	NA	NA	NA	NA	NA
mmu-miR-320-5p	0.258151	1.28104	3.15625	0.405873	0.684836	NA
mmu-miR-326-5p	0	NA	NA	NA	NA	NA
mmu-miR-327	0	NA	NA	NA	NA	NA
mmu-miR-328-5p	0	NA	NA	NA	NA	NA
mmu-miR-343	0	NA	NA	NA	NA	NA
mmu-miR-344-5p-1	0	NA	NA	NA	NA	NA
mmu-miR-344-5p-2	0	NA	NA	NA	NA	NA
mmu-miR-344b-5p	0.0574836	0.106169	3.17698	0.0334182	0.973341	NA
mmu-miR-344c-5p	0	NA	NA	NA	NA	NA
mmu-miR-344d-1-5p	0	NA	NA	NA	NA	NA
mmu-miR-344d-2-5p	0	NA	NA	NA	NA	NA
mmu-miR-344e-5p	0	NA	NA	NA	NA	NA
mmu-miR-344f-3p	0.164381	-1.92719	3.16291	-0.609311	0.542319	NA
mmu-miR-344f-5p	0.146069	0.399604	3.17109	0.126015	0.89972	NA
mmu-miR-344g-3p	0	NA	NA	NA	NA	NA
mmu-miR-344g-5p	0.0833203	0.34564	3.17216	0.10896	0.913234	NA
mmu-miR-344h-3p-1	0.0555469	0.0894018	3.17725	0.0281381	0.977552	NA
mmu-miR-344h-3p-2	0.0555469	0.0894018	3.17725	0.0281381	0.977552	NA
mmu-miR-344h-5p-1	0	NA	NA	NA	NA	NA
mmu-miR-344h-5p-2	0	NA	NA	NA	NA	NA
mmu-miR-344i	0.121357	0.598457	3.16742	0.188941	0.850139	NA
mmu-miR-346-3p	0.0574836	0.106169	3.17698	0.0334182	0.973341	NA
mmu-miR-3471-1	0.0578869	0.109615	3.17692	0.0345034	0.972476	NA
mmu-miR-3471-2	0.0578869	0.109615	3.17692	0.0345034	0.972476	NA
mmu-miR-3472	0	NA	NA	NA	NA	NA
mmu-miR-3473c	0	NA	NA	NA	NA	NA
mmu-miR-3475-5p	0	NA	NA	NA	NA	NA
mmu-miR-3544-3p	0	NA	NA	NA	NA	NA
mmu-miR-3544-5p	0.0555469	0.0894018	3.17725	0.0281381	0.977552	NA
mmu-miR-3547-3p	0.140804	0.74052	3.16507	0.233966	0.815011	NA
mmu-miR-3547-5p	0	NA	NA	NA	NA	NA
mmu-miR-3552	0	NA	NA	NA	NA	NA
mmu-miR-3569-3p	0.261557	0.00960576	2.85533	0.00336415	0.997316	NA
mmu-miR-3569-5p	0.226974	1.0989	3.15948	0.347809	0.727984	NA
mmu-miR-3618-3p	0	NA	NA	NA	NA	NA
mmu-miR-3618-5p	0	NA	NA	NA	NA	NA
mmu-miR-3620-3p	0	NA	NA	NA	NA	NA
mmu-miR-3620-5p	0.115371	0.582439	3.1677	0.183868	0.854117	NA
mmu-miR-374b-3p	0	NA	NA	NA	NA	NA
mmu-miR-374c-3p	0	NA	NA	NA	NA	NA
mmu-miR-375-5p	0.0578869	0.109615	3.17692	0.0345034	0.972476	NA
mmu-miR-3960	0	0	0	0	1	NA
mmu-miR-3961	0	NA	NA	NA	NA	NA
mmu-miR-3971	0.0882995	-1.49545	3.17597	-0.470864	0.637738	NA
mmu-miR-421-5p	0	NA	NA	NA	NA	NA
mmu-miR-429-5p	0	NA	NA	NA	NA	NA
mmu-miR-432	0	NA	NA	NA	NA	NA
mmu-miR-448-5p	0.330623	0.986167	3.16148	0.311932	0.755092	NA
mmu-miR-449b	0	NA	NA	NA	NA	NA
mmu-miR-449c-3p	0	NA	NA	NA	NA	NA
mmu-miR-449c-5p	0.080905	0.298043	3.17314	0.0939267	0.925167	NA
mmu-miR-451b	0	NA	NA	NA	NA	NA
mmu-miR-452-3p	0.0555469	0.0894018	3.17725	0.0281381	0.977552	NA
mmu-miR-465a-3p	0	NA	NA	NA	NA	NA
mmu-miR-465a-5p	0	NA	NA	NA	NA	NA
mmu-miR-465b-3p-1	0	NA	NA	NA	NA	NA
mmu-miR-465b-3p-2	0	NA	NA	NA	NA	NA
mmu-miR-465b-5p-1	0.20367	-0.319431	2.98754	-0.106921	0.914852	NA
mmu-miR-465b-5p-2	0.20367	-0.319431	2.98754	-0.106921	0.914852	NA
mmu-miR-465c-3p-1	0	NA	NA	NA	NA	NA
mmu-miR-465c-3p-2	0	NA	NA	NA	NA	NA
mmu-miR-465c-5p-1	0.308444	-0.330459	3.14555	-0.105056	0.916331	NA
mmu-miR-465c-5p-2	0.308444	-0.330459	3.14555	-0.105056	0.916331	NA
mmu-miR-465d-3p	0.279349	-0.752565	3.14518	-0.239275	0.810892	NA
mmu-miR-465d-5p	0	NA	NA	NA	NA	NA
mmu-miR-466a-5p	0.0578869	0.109615	3.17692	0.0345034	0.972476	NA
mmu-miR-466b-3p-1	0.115371	0.582439	3.1677	0.183868	0.854117	NA
mmu-miR-466b-3p-2	0	NA	NA	NA	NA	NA
mmu-miR-466b-5p-1	0	NA	NA	NA	NA	NA
mmu-miR-466b-5p-2	0	NA	NA	NA	NA	NA
mmu-miR-466c-3p-1	0	NA	NA	NA	NA	NA
mmu-miR-466c-3p-2	0	NA	NA	NA	NA	NA
mmu-miR-466c-3p-3	0	NA	NA	NA	NA	NA
mmu-miR-466d-5p	0.234388	1.18155	2.80395	0.421386	0.673473	NA
mmu-miR-466e-3p	0	NA	NA	NA	NA	NA
mmu-miR-466e-5p	0	NA	NA	NA	NA	NA
mmu-miR-466f-5p-1	0	NA	NA	NA	NA	NA
mmu-miR-466f-5p-2	0	NA	NA	NA	NA	NA
mmu-miR-466f-5p-3	0	NA	NA	NA	NA	NA
mmu-miR-466f	0	NA	NA	NA	NA	NA
mmu-miR-466i-5p	0	NA	NA	NA	NA	NA
mmu-miR-466j	0.136452	0.701751	3.16569	0.221674	0.824568	NA
mmu-miR-466k	0	NA	NA	NA	NA	NA
mmu-miR-466l-3p	0	NA	NA	NA	NA	NA
mmu-miR-466l-5p	0	NA	NA	NA	NA	NA
mmu-miR-466m-5p	0	NA	NA	NA	NA	NA
mmu-miR-466n-3p	0.0578869	0.109615	3.17692	0.0345034	0.972476	NA
mmu-miR-466n-5p	0.234388	1.18155	2.80395	0.421386	0.673473	NA
mmu-miR-466p-3p	0	NA	NA	NA	NA	NA
mmu-miR-466p-5p	0	NA	NA	NA	NA	NA
mmu-miR-467a-3p-1	0.115774	0.584917	3.16766	0.184653	0.853501	NA
mmu-miR-467a-3p-2	0.115774	0.584917	3.16766	0.184653	0.853501	NA
mmu-miR-467a-3p-3	0.115774	0.584917	3.16766	0.184653	0.853501	NA
mmu-miR-467a-3p-4	0.115774	0.584917	3.16766	0.184653	0.853501	NA
mmu-miR-467a-3p-5	0.115774	0.584917	3.16766	0.184653	0.853501	NA
mmu-miR-467a-3p-6	0.115774	0.584917	3.16766	0.184653	0.853501	NA
mmu-miR-467a-3p-7	0.115774	0.584917	3.16766	0.184653	0.853501	NA
mmu-miR-467a-3p-8	0.115774	0.584917	3.16766	0.184653	0.853501	NA
mmu-miR-467a-3p-9	0.115774	0.584917	3.16766	0.184653	0.853501	NA
mmu-miR-467a-3p-10	0.115774	0.584917	3.16766	0.184653	0.853501	NA
mmu-miR-467b-3p	0	NA	NA	NA	NA	NA
mmu-miR-467d-3p	0.115774	0.584917	3.16766	0.184653	0.853501	NA
mmu-miR-467f	0	NA	NA	NA	NA	NA
mmu-miR-467h	0	NA	NA	NA	NA	NA
mmu-miR-468-3p	0.0578869	0.109615	3.17692	0.0345034	0.972476	NA
mmu-miR-468-5p	0	NA	NA	NA	NA	NA
mmu-miR-470-3p	0	NA	NA	NA	NA	NA
mmu-miR-471-3p	0	NA	NA	NA	NA	NA
mmu-miR-471-5p	0.0882995	-1.49545	3.17597	-0.470864	0.637738	NA
mmu-miR-489-3p	0.202262	1.0234	3.16094	0.323763	0.746117	NA
mmu-miR-489-5p	0.303489	0.399604	3.17109	0.126015	0.89972	NA
mmu-miR-496b	0	NA	NA	NA	NA	NA
mmu-miR-497a-3p	0.141804	-1.80458	3.16804	-0.569619	0.568936	NA
mmu-miR-500-5p	0.243543	-0.632822	3.15172	-0.200786	0.840866	NA
mmu-miR-5046	0	NA	NA	NA	NA	NA
mmu-miR-509-3p	0	NA	NA	NA	NA	NA
mmu-miR-509-5p	0	NA	NA	NA	NA	NA
mmu-miR-5098	0	NA	NA	NA	NA	NA
mmu-miR-5103	0.173056	0.909185	3.16254	0.287486	0.773741	NA
mmu-miR-5104	0.168981	0.890381	3.16281	0.281516	0.778315	NA
mmu-miR-5110	0	NA	NA	NA	NA	NA
mmu-miR-5112	0	NA	NA	NA	NA	NA
mmu-miR-5118	0	NA	NA	NA	NA	NA
mmu-miR-5120	0	NA	NA	NA	NA	NA
mmu-miR-5123	0	NA	NA	NA	NA	NA
mmu-miR-5124b	0.0574836	0.106169	3.17698	0.0334182	0.973341	NA
mmu-miR-5127	0.0574836	0.106169	3.17698	0.0334182	0.973341	NA
mmu-miR-5131	0	NA	NA	NA	NA	NA
mmu-miR-5133	0.203553	0.983355	3.16152	0.311039	0.755771	NA
mmu-miR-5134-3p	0.0574836	0.106169	3.17698	0.0334182	0.973341	NA
mmu-miR-5134-5p	0.0555469	0.0894018	3.17725	0.0281381	0.977552	NA
mmu-miR-5135	0.39658	-2.13857	3.15491	-0.677854	0.497864	NA
mmu-miR-5136	0	NA	NA	NA	NA	NA
mmu-miR-539-3p	0.0555469	0.0894018	3.17725	0.0281381	0.977552	NA
mmu-miR-544-5p	0	NA	NA	NA	NA	NA
mmu-miR-546	0	NA	NA	NA	NA	NA
mmu-miR-547-5p	0.356012	-2.13857	3.15491	-0.677854	0.497864	NA
mmu-miR-5615-3p-1	0.143846	-0.811378	3.16786	-0.256128	0.797852	NA
mmu-miR-5615-3p-2	0.143846	-0.811378	3.16786	-0.256128	0.797852	NA
mmu-miR-5616-5p	0.364481	-0.049424	2.15263	-0.0229599	0.981682	NA
mmu-miR-5619-3p	0	NA	NA	NA	NA	NA
mmu-miR-5619-5p	0	NA	NA	NA	NA	NA
mmu-miR-5620-3p	0	NA	NA	NA	NA	NA
mmu-miR-5621-5p	0	NA	NA	NA	NA	NA
mmu-miR-5622-3p	0.0574836	0.106169	3.17698	0.0334182	0.973341	NA
mmu-miR-5622-5p	0	NA	NA	NA	NA	NA
mmu-miR-5623-3p	0.114967	0.579956	3.16774	0.183082	0.854734	NA
mmu-miR-5623-5p	0	NA	NA	NA	NA	NA
mmu-miR-5624-3p	0	NA	NA	NA	NA	NA
mmu-miR-5625-3p	0	NA	NA	NA	NA	NA
mmu-miR-5625-5p	0.080905	0.298043	3.17314	0.0939267	0.925167	NA
mmu-miR-5626-3p	0	NA	NA	NA	NA	NA
mmu-miR-5626-5p	0.306185	-2.55339	3.14202	-0.812659	0.416414	NA
mmu-miR-5627-3p	0.164381	-1.92719	3.16291	-0.609311	0.542319	NA
mmu-miR-5627-5p	0.277167	-0.427386	3.14828	-0.135752	0.892017	NA
mmu-miR-5709-3p	0.272736	0.399604	3.17109	0.126015	0.89972	NA
mmu-miR-5710	0	NA	NA	NA	NA	NA
mmu-miR-592-3p	0.221865	-1.22635	3.15448	-0.388765	0.69745	NA
mmu-miR-598-5p	0	NA	NA	NA	NA	NA
mmu-miR-599	0	NA	NA	NA	NA	NA
mmu-miR-6241	0	NA	NA	NA	NA	NA
mmu-miR-6244	0	NA	NA	NA	NA	NA
mmu-miR-6335	0	NA	NA	NA	NA	NA
mmu-miR-6336	0	NA	NA	NA	NA	NA
mmu-miR-6337	0	NA	NA	NA	NA	NA
mmu-miR-6338	0	NA	NA	NA	NA	NA
mmu-miR-6340	0	NA	NA	NA	NA	NA
mmu-miR-6341	0	NA	NA	NA	NA	NA
mmu-miR-6342	0	NA	NA	NA	NA	NA
mmu-miR-6344	0	NA	NA	NA	NA	NA
mmu-miR-6345	0	NA	NA	NA	NA	NA
mmu-miR-6347	0	NA	NA	NA	NA	NA
mmu-miR-6348	0.144717	0.761191	3.16475	0.240522	0.809926	NA
mmu-miR-6349	0	NA	NA	NA	NA	NA
mmu-miR-6350	0	NA	NA	NA	NA	NA
mmu-miR-6353	0.080905	0.298043	3.17314	0.0939267	0.925167	NA
mmu-miR-6354	0	NA	NA	NA	NA	NA
mmu-miR-6355	0	NA	NA	NA	NA	NA
mmu-miR-6356	0	NA	NA	NA	NA	NA
mmu-miR-6357	0.164381	-1.92719	3.16291	-0.609311	0.542319	NA
mmu-miR-6358	0	NA	NA	NA	NA	NA
mmu-miR-6359	0	NA	NA	NA	NA	NA
mmu-miR-6360	0	NA	NA	NA	NA	NA
mmu-miR-6362	0	NA	NA	NA	NA	NA
mmu-miR-6363	0	NA	NA	NA	NA	NA
mmu-miR-6365	0	NA	NA	NA	NA	NA
mmu-miR-6366	0	NA	NA	NA	NA	NA
mmu-miR-6368	0	NA	NA	NA	NA	NA
mmu-miR-6369	0	NA	NA	NA	NA	NA
mmu-miR-6370	0.39658	-2.13857	3.15491	-0.677854	0.497864	NA
mmu-miR-6371	0	NA	NA	NA	NA	NA
mmu-miR-6372	0	NA	NA	NA	NA	NA
mmu-miR-6373	0	NA	NA	NA	NA	NA
mmu-miR-6374	0	NA	NA	NA	NA	NA
mmu-miR-6375	0.164381	-1.92719	3.16291	-0.609311	0.542319	NA
mmu-miR-6376	0	NA	NA	NA	NA	NA
mmu-miR-6377	0.0578869	0.109615	3.17692	0.0345034	0.972476	NA
mmu-miR-6378	0.0574836	0.106169	3.17698	0.0334182	0.973341	NA
mmu-miR-6381	0	NA	NA	NA	NA	NA
mmu-miR-6383	0	NA	NA	NA	NA	NA
mmu-miR-6384	0	NA	NA	NA	NA	NA
mmu-miR-6385	0.303489	0.399604	3.17109	0.126015	0.89972	NA
mmu-miR-6386	0	NA	NA	NA	NA	NA
mmu-miR-6387	0	NA	NA	NA	NA	NA
mmu-miR-6388	0	NA	NA	NA	NA	NA
mmu-miR-6391	0.356012	-2.13857	3.15491	-0.677854	0.497864	NA
mmu-miR-6392-3p	0	NA	NA	NA	NA	NA
mmu-miR-6392-5p	0.164225	0.856035	3.16331	0.270614	0.786688	NA
mmu-miR-6393	0	NA	NA	NA	NA	NA
mmu-miR-6394	0	NA	NA	NA	NA	NA
mmu-miR-6396	0	NA	NA	NA	NA	NA
mmu-miR-6398	0	NA	NA	NA	NA	NA
mmu-miR-6399	0.0555469	0.0894018	3.17725	0.0281381	0.977552	NA
mmu-miR-6400	0	NA	NA	NA	NA	NA
mmu-miR-6401	0	NA	NA	NA	NA	NA
mmu-miR-6402	0	NA	NA	NA	NA	NA
mmu-miR-6403	0	NA	NA	NA	NA	NA
mmu-miR-6404	0	NA	NA	NA	NA	NA
mmu-miR-6407	0	NA	NA	NA	NA	NA
mmu-miR-6408	0	NA	NA	NA	NA	NA
mmu-miR-6409	0.080905	0.298043	3.17314	0.0939267	0.925167	NA
mmu-miR-6410	0.0882995	-1.49545	3.17597	-0.470864	0.637738	NA
mmu-miR-6411	0	NA	NA	NA	NA	NA
mmu-miR-6413	0	NA	NA	NA	NA	NA
mmu-miR-6414	0.0555469	0.0894018	3.17725	0.0281381	0.977552	NA
mmu-miR-6416-3p	0	NA	NA	NA	NA	NA
mmu-miR-6416-5p	0	NA	NA	NA	NA	NA
mmu-miR-6417	0	NA	NA	NA	NA	NA
mmu-miR-6418-5p	0	NA	NA	NA	NA	NA
mmu-miR-6420	0	NA	NA	NA	NA	NA
mmu-miR-6481	0.303489	0.399604	3.17109	0.126015	0.89972	NA
mmu-miR-653-3p	0.080905	0.298043	3.17314	0.0939267	0.925167	NA
mmu-miR-6537-5p	0	NA	NA	NA	NA	NA
mmu-miR-6538	914.051	-0.239729	0.766742	-0.312659	NA	NA
mmu-miR-654-5p	0	NA	NA	NA	NA	NA
mmu-miR-6541	0.292255	0.0657579	2.76114	0.0238155	0.981	NA
mmu-miR-6546-3p	0	NA	NA	NA	NA	NA
mmu-miR-6546-5p	0.287693	-0.898093	3.14087	-0.285938	0.774926	NA
mmu-miR-665-5p	0	NA	NA	NA	NA	NA
mmu-miR-668-5p	0	NA	NA	NA	NA	NA
mmu-miR-669c-3p	0	NA	NA	NA	NA	NA
mmu-miR-669d-2-3p	0	NA	NA	NA	NA	NA
mmu-miR-669d-3p	0	NA	NA	NA	NA	NA
mmu-miR-669e-3p	0.0574836	0.106169	3.17698	0.0334182	0.973341	NA
mmu-miR-669g	0	NA	NA	NA	NA	NA
mmu-miR-669h-3p	0	NA	NA	NA	NA	NA
mmu-miR-669i	0	NA	NA	NA	NA	NA
mmu-miR-669k-3p	0	NA	NA	NA	NA	NA
mmu-miR-669k-5p	0	NA	NA	NA	NA	NA
mmu-miR-669l-3p	0	NA	NA	NA	NA	NA
mmu-miR-669m-3p-1	0	NA	NA	NA	NA	NA
mmu-miR-669m-3p-2	0	NA	NA	NA	NA	NA
mmu-miR-669m-5p-1	0	NA	NA	NA	NA	NA
mmu-miR-669m-5p-2	0	NA	NA	NA	NA	NA
mmu-miR-669n	0.113434	0.570428	3.16791	0.180064	0.857102	NA
mmu-miR-669p-3p-1	0.253835	1.26529	3.15651	0.40085	0.688531	NA
mmu-miR-669p-3p-2	0.253835	1.26529	3.15651	0.40085	0.688531	NA
mmu-miR-6715-3p	0.164381	-1.92719	3.16291	-0.609311	0.542319	NA
mmu-miR-672-3p	0.365997	-0.374103	2.62644	-0.142437	0.886735	NA
mmu-miR-6769b-5p	0	NA	NA	NA	NA	NA
mmu-miR-677-3p	0.335702	-0.417893	2.70642	-0.154408	0.877288	NA
mmu-miR-678	0	NA	NA	NA	NA	NA
mmu-miR-680-1	0	NA	NA	NA	NA	NA
mmu-miR-680-2	0	NA	NA	NA	NA	NA
mmu-miR-680-3	0	NA	NA	NA	NA	NA
mmu-miR-681	0	NA	NA	NA	NA	NA
mmu-miR-682	0	NA	NA	NA	NA	NA
mmu-miR-683-1	0	NA	NA	NA	NA	NA
mmu-miR-683-2	0	NA	NA	NA	NA	NA
mmu-miR-684	0	NA	NA	NA	NA	NA
mmu-miR-686	0.391789	-0.501173	3.16168	-0.158515	0.874051	NA
mmu-miR-687	0.0578869	0.109615	3.17692	0.0345034	0.972476	NA
mmu-miR-688	0.0574836	0.106169	3.17698	0.0334182	0.973341	NA
mmu-miR-6897-3p	0	NA	NA	NA	NA	NA
mmu-miR-6898-3p	0.0555469	0.0894018	3.17725	0.0281381	0.977552	NA
mmu-miR-6898-5p	0.080905	0.298043	3.17314	0.0939267	0.925167	NA
mmu-miR-6899-5p	0	NA	NA	NA	NA	NA
mmu-miR-6900-5p	0.0882995	-1.49545	3.17597	-0.470864	0.637738	NA
mmu-miR-6902-3p	0.0555469	0.0894018	3.17725	0.0281381	0.977552	NA
mmu-miR-6902-5p	0	NA	NA	NA	NA	NA
mmu-miR-6903-5p	0	NA	NA	NA	NA	NA
mmu-miR-6904-3p	0	NA	NA	NA	NA	NA
mmu-miR-6904-5p	0	NA	NA	NA	NA	NA
mmu-miR-6905-3p	0	NA	NA	NA	NA	NA
mmu-miR-6905-5p	0.146186	-0.791165	3.16753	-0.249773	0.802763	NA
mmu-miR-6906-5p	0.359036	0.969702	3.1617	0.306703	0.75907	NA
mmu-miR-6907-3p	0	NA	NA	NA	NA	NA
mmu-miR-6907-5p	0.0555469	0.0894018	3.17725	0.0281381	0.977552	NA
mmu-miR-6908-3p	0	NA	NA	NA	NA	NA
mmu-miR-6908-5p	0	NA	NA	NA	NA	NA
mmu-miR-6909-3p	0.0578869	0.109615	3.17692	0.0345034	0.972476	NA
mmu-miR-6909-5p	0.138389	0.712494	3.16552	0.22508	0.821917	NA
mmu-miR-6910-3p	0.164381	-1.92719	3.16291	-0.609311	0.542319	NA
mmu-miR-6910-5p	0.0868304	0.37221	3.17163	0.117356	0.906578	NA
mmu-miR-6911-5p	0.252681	-2.36706	3.14739	-0.75207	0.452009	NA
mmu-miR-6912-3p	0	NA	NA	NA	NA	NA
mmu-miR-6912-5p	0.0555469	0.0894018	3.17725	0.0281381	0.977552	NA
mmu-miR-6913-5p	0	NA	NA	NA	NA	NA
mmu-miR-6914-5p	0	NA	NA	NA	NA	NA
mmu-miR-6915-5p	0	NA	NA	NA	NA	NA
mmu-miR-6916-5p	0.259483	1.28586	3.15617	0.407412	0.683706	NA
mmu-miR-6917-5p	0	NA	NA	NA	NA	NA
mmu-miR-6918-3p	0	NA	NA	NA	NA	NA
mmu-miR-6918-5p	0.144314	0.759082	3.16478	0.239853	0.810444	NA
mmu-miR-6919-3p	0.136452	0.701751	3.16569	0.221674	0.824568	NA
mmu-miR-6919-5p	0.113031	0.567918	3.16795	0.17927	0.857726	NA
mmu-miR-691	0	NA	NA	NA	NA	NA
mmu-miR-6920-3p	0	NA	NA	NA	NA	NA
mmu-miR-6920-5p	0.252681	-2.36706	3.14739	-0.75207	0.452009	NA
mmu-miR-6921-5p	0.164381	-1.92719	3.16291	-0.609311	0.542319	NA
mmu-miR-6922-5p	0.080905	0.298043	3.17314	0.0939267	0.925167	NA
mmu-miR-6923-5p	0	NA	NA	NA	NA	NA
mmu-miR-6924-3p	0	NA	NA	NA	NA	NA
mmu-miR-6924-5p	0	NA	NA	NA	NA	NA
mmu-miR-6925-3p	0	NA	NA	NA	NA	NA
mmu-miR-6925-5p	0.226974	1.0989	3.15948	0.347809	0.727984	NA
mmu-miR-6926-3p	0.0555469	0.0894018	3.17725	0.0281381	0.977552	NA
mmu-miR-6926-5p	0	NA	NA	NA	NA	NA
mmu-miR-6927-3p	0.164381	-1.92719	3.16291	-0.609311	0.542319	NA
mmu-miR-6927-5p	0.121357	0.598457	3.16742	0.188941	0.850139	NA
mmu-miR-6928-5p	0.0574836	0.106169	3.17698	0.0334182	0.973341	NA
mmu-miR-6929-5p	0	NA	NA	NA	NA	NA
mmu-miR-692-1	0	NA	NA	NA	NA	NA
mmu-miR-692-2	0	NA	NA	NA	NA	NA
mmu-miR-692-3	0	NA	NA	NA	NA	NA
mmu-miR-6930-3p	0	NA	NA	NA	NA	NA
mmu-miR-6930-5p	0	NA	NA	NA	NA	NA
mmu-miR-6931-3p	0.164381	-1.92719	3.16291	-0.609311	0.542319	NA
mmu-miR-6932-5p	0.194339	1.00271	2.91848	0.343572	0.731168	NA
mmu-miR-6933-3p	0	NA	NA	NA	NA	NA
mmu-miR-6934-3p	0.146069	0.399604	3.17109	0.126015	0.89972	NA
mmu-miR-6934-5p	0.0868304	0.37221	3.17163	0.117356	0.906578	NA
mmu-miR-6935-3p	0	NA	NA	NA	NA	NA
mmu-miR-6935-5p	0	NA	NA	NA	NA	NA
mmu-miR-6936-5p	0	NA	NA	NA	NA	NA
mmu-miR-6937-3p	0	NA	NA	NA	NA	NA
mmu-miR-6938-3p	0.0555469	0.0894018	3.17725	0.0281381	0.977552	NA
mmu-miR-6938-5p	0	NA	NA	NA	NA	NA
mmu-miR-6939-5p	0	NA	NA	NA	NA	NA
mmu-miR-6940-5p	0	NA	NA	NA	NA	NA
mmu-miR-6941-5p	0.0882995	-1.49545	3.17597	-0.470864	0.637738	NA
mmu-miR-6942-3p	0.164381	-1.92719	3.16291	-0.609311	0.542319	NA
mmu-miR-6942-5p	0.336119	-1.09654	2.70119	-0.405948	0.684781	NA
mmu-miR-6943-5p	0.0578869	0.109615	3.17692	0.0345034	0.972476	NA
mmu-miR-6944-5p	0	NA	NA	NA	NA	NA
mmu-miR-6945-5p	0	NA	NA	NA	NA	NA
mmu-miR-6946-5p	0.360973	0.983355	3.16152	0.311039	0.755771	NA
mmu-miR-6947-3p	0	NA	NA	NA	NA	NA
mmu-miR-6948-5p	0.402946	0.532876	2.16419	0.246224	0.805509	NA
mmu-miR-6949-3p	0	NA	NA	NA	NA	NA
mmu-miR-6949-5p	0	NA	NA	NA	NA	NA
mmu-miR-694	0	NA	NA	NA	NA	NA
mmu-miR-6950-5p	0.222708	-0.911863	3.15578	-0.28895	0.772619	NA
mmu-miR-6951-3p	0	NA	NA	NA	NA	NA
mmu-miR-6952-5p	0.141804	-1.80458	3.16804	-0.569619	0.568936	NA
mmu-miR-6953-5p	0	NA	NA	NA	NA	NA
mmu-miR-6954-5p	0	NA	NA	NA	NA	NA
mmu-miR-6955-3p	0.0578869	0.109615	3.17692	0.0345034	0.972476	NA
mmu-miR-6955-5p	0.0882995	-1.49545	3.17597	-0.470864	0.637738	NA
mmu-miR-6956-5p	0	NA	NA	NA	NA	NA
mmu-miR-6957-3p	0	NA	NA	NA	NA	NA
mmu-miR-6957-5p	0	NA	NA	NA	NA	NA
mmu-miR-6958-5p	0.221865	-1.22635	3.15448	-0.388765	0.69745	NA
mmu-miR-6959-3p	0.385347	-1.31902	2.63425	-0.500718	0.616569	NA
mmu-miR-6959-5p	0.115774	0.584917	3.16766	0.184653	0.853501	NA
mmu-miR-695	0	NA	NA	NA	NA	NA
mmu-miR-6960-3p	0	NA	NA	NA	NA	NA
mmu-miR-6960-5p	0.138389	0.712494	3.16552	0.22508	0.821917	NA
mmu-miR-6961-3p	0.204073	-0.315862	3.15824	-0.100012	0.920335	NA
mmu-miR-6961-5p	0	NA	NA	NA	NA	NA
mmu-miR-6962-3p	0	NA	NA	NA	NA	NA
mmu-miR-6962-5p	0.113434	0.570428	3.16791	0.180064	0.857102	NA
mmu-miR-6963-3p	0	NA	NA	NA	NA	NA
mmu-miR-6963-5p	0	NA	NA	NA	NA	NA
mmu-miR-6964-5p	0.257504	-1.1558	3.14588	-0.367402	0.713319	NA
mmu-miR-6965-5p	0.303489	0.399604	3.17109	0.126015	0.89972	NA
mmu-miR-6966-5p	0	NA	NA	NA	NA	NA
mmu-miR-6967-3p-1	0.0555469	0.0894018	3.17725	0.0281381	0.977552	NA
mmu-miR-6967-3p-2	0.0555469	0.0894018	3.17725	0.0281381	0.977552	NA
mmu-miR-6967-5p-1	0	NA	NA	NA	NA	NA
mmu-miR-6967-5p-2	0	NA	NA	NA	NA	NA
mmu-miR-6968-5p	0.17513	-0.528569	3.16222	-0.167151	0.867251	NA
mmu-miR-6969-5p	0.0555469	0.0894018	3.17725	0.0281381	0.977552	NA
mmu-miR-6970-3p	0.16713	0.869989	3.16311	0.275043	0.783284	NA
mmu-miR-6970-5p	0.361036	-0.501173	3.16168	-0.158515	0.874051	NA
mmu-miR-6971-5p	0.0555469	0.0894018	3.17725	0.0281381	0.977552	NA
mmu-miR-6972-5p	0	NA	NA	NA	NA	NA
mmu-miR-6973a-3p	0.0578869	0.109615	3.17692	0.0345034	0.972476	NA
mmu-miR-6973a-5p	0	NA	NA	NA	NA	NA
mmu-miR-6973b-3p	0.0833203	0.34564	3.17216	0.10896	0.913234	NA
mmu-miR-6973b-5p	0.164381	-1.92719	3.16291	-0.609311	0.542319	NA
mmu-miR-6974-3p	0	NA	NA	NA	NA	NA
mmu-miR-6974-5p	0	NA	NA	NA	NA	NA
mmu-miR-6975-5p	0	NA	NA	NA	NA	NA
mmu-miR-6976-3p	0.321048	-0.281458	2.74899	-0.102386	0.91845	NA
mmu-miR-6976-5p	0	NA	NA	NA	NA	NA
mmu-miR-6977-5p	0	NA	NA	NA	NA	NA
mmu-miR-6978-5p	0.0578869	0.109615	3.17692	0.0345034	0.972476	NA
mmu-miR-6979-5p	0.164381	-1.92719	3.16291	-0.609311	0.542319	NA
mmu-miR-697	0	NA	NA	NA	NA	NA
mmu-miR-698-3p	0	NA	NA	NA	NA	NA
mmu-miR-698-5p	0	NA	NA	NA	NA	NA
mmu-miR-6980-5p	0	NA	NA	NA	NA	NA
mmu-miR-6981-3p	0.356012	-2.13857	3.15491	-0.677854	0.497864	NA
mmu-miR-6981-5p	0.115371	0.582439	3.1677	0.183868	0.854117	NA
mmu-miR-6982-5p	0	NA	NA	NA	NA	NA
mmu-miR-6983-5p	0	NA	NA	NA	NA	NA
mmu-miR-6984-3p	0.080905	0.298043	3.17314	0.0939267	0.925167	NA
mmu-miR-6984-5p	0.255237	-0.63587	2.83519	-0.224278	0.822541	NA
mmu-miR-6985-5p	0.272736	0.399604	3.17109	0.126015	0.89972	NA
mmu-miR-6986-5p	0.373949	-1.95149	2.48739	-0.784552	0.432716	NA
mmu-miR-6987-3p	0.146069	0.399604	3.17109	0.126015	0.89972	NA
mmu-miR-6987-5p	0	NA	NA	NA	NA	NA
mmu-miR-6988-5p	0	NA	NA	NA	NA	NA
mmu-miR-6989-5p	0	NA	NA	NA	NA	NA
mmu-miR-6990-3p	0.0574836	0.106169	3.17698	0.0334182	0.973341	NA
mmu-miR-6991-3p	0.113031	0.567918	3.16795	0.17927	0.857726	NA
mmu-miR-6991-5p	0.203553	0.983355	3.16152	0.311039	0.755771	NA
mmu-miR-6992-3p	0	NA	NA	NA	NA	NA
mmu-miR-6992-5p	0	NA	NA	NA	NA	NA
mmu-miR-6993-3p	0	NA	NA	NA	NA	NA
mmu-miR-6993-5p	0.16713	0.869989	3.16311	0.275043	0.783284	NA
mmu-miR-6994-5p	0	NA	NA	NA	NA	NA
mmu-miR-6995-5p	0	NA	NA	NA	NA	NA
mmu-miR-6996-3p	0.17513	-0.528569	3.16222	-0.167151	0.867251	NA
mmu-miR-6996-5p	0	NA	NA	NA	NA	NA
mmu-miR-6997-3p	0.340122	0.361745	1.79232	0.20183	0.840049	NA
mmu-miR-6998-5p	0	NA	NA	NA	NA	NA
mmu-miR-6999-5p	0.080905	0.298043	3.17314	0.0939267	0.925167	NA
mmu-miR-7000-3p	0.259503	1.2433	2.75053	0.452023	0.651252	NA
mmu-miR-7000-5p	0.0555469	0.0894018	3.17725	0.0281381	0.977552	NA
mmu-miR-7001-3p	0.0574836	0.106169	3.17698	0.0334182	0.973341	NA
mmu-miR-7001-5p	0	NA	NA	NA	NA	NA
mmu-miR-7002-3p	0.0882995	-1.49545	3.17597	-0.470864	0.637738	NA
mmu-miR-7002-5p	0	NA	NA	NA	NA	NA
mmu-miR-7003-3p	0	NA	NA	NA	NA	NA
mmu-miR-7003-5p	0	NA	NA	NA	NA	NA
mmu-miR-7004-3p	0	NA	NA	NA	NA	NA
mmu-miR-7006-5p	0	NA	NA	NA	NA	NA
mmu-miR-7007-3p	0.138389	0.712494	3.16552	0.22508	0.821917	NA
mmu-miR-7008-5p	0.080905	0.298043	3.17314	0.0939267	0.925167	NA
mmu-miR-7009-3p	0	NA	NA	NA	NA	NA
mmu-miR-7009-5p	0.0574836	0.106169	3.17698	0.0334182	0.973341	NA
mmu-miR-701-3p	0.146069	0.399604	3.17109	0.126015	0.89972	NA
mmu-miR-7010-3p	0.0574836	0.106169	3.17698	0.0334182	0.973341	NA
mmu-miR-7010-5p	0.370608	-0.0054127	2.13954	-0.00252984	0.997981	NA
mmu-miR-7011-3p	0.16181	0.83173	3.16367	0.2629	0.792627	NA
mmu-miR-7011-5p	0	NA	NA	NA	NA	NA
mmu-miR-7012-3p	0.19735	-1.1205	3.15991	-0.3546	0.722889	NA
mmu-miR-7012-5p	0	NA	NA	NA	NA	NA
mmu-miR-7013-5p	0.327477	-1.43376	3.13631	-0.457148	0.647565	NA
mmu-miR-7014-3p	0	NA	NA	NA	NA	NA
mmu-miR-7014-5p	0	NA	NA	NA	NA	NA
mmu-miR-7016-5p	0	NA	NA	NA	NA	NA
mmu-miR-7017-3p	0	NA	NA	NA	NA	NA
mmu-miR-7018-3p	0.287872	-0.810298	3.15371	-0.256935	0.797229	NA
mmu-miR-7018-5p	0	NA	NA	NA	NA	NA
mmu-miR-7019-5p	0	NA	NA	NA	NA	NA
mmu-miR-7020-3p	0.111094	0.555755	3.16817	0.175418	0.860751	NA
mmu-miR-7020-5p	0.0555469	0.0894018	3.17725	0.0281381	0.977552	NA
mmu-miR-7021-3p	0.080905	0.298043	3.17314	0.0939267	0.925167	NA
mmu-miR-7022-3p	0	NA	NA	NA	NA	NA
mmu-miR-7022-5p	0.113031	0.567918	3.16795	0.17927	0.857726	NA
mmu-miR-7023-3p	0	NA	NA	NA	NA	NA
mmu-miR-7023-5p	0.257504	-1.1558	3.14588	-0.367402	0.713319	NA
mmu-miR-7024-3p	0.146069	0.399604	3.17109	0.126015	0.89972	NA
mmu-miR-7024-5p	0.0555469	0.0894018	3.17725	0.0281381	0.977552	NA
mmu-miR-7025-3p	0	NA	NA	NA	NA	NA
mmu-miR-7025-5p	0	NA	NA	NA	NA	NA
mmu-miR-7026-3p	0.174525	-0.533092	3.16231	-0.168577	0.86613	NA
mmu-miR-7027-5p	0	NA	NA	NA	NA	NA
mmu-miR-7028-5p	0.145783	-0.79461	3.16759	-0.250857	0.801925	NA
mmu-miR-7029-3p	0.0578869	0.109615	3.17692	0.0345034	0.972476	NA
mmu-miR-7029-5p	0	NA	NA	NA	NA	NA
mmu-miR-7030-5p	0	NA	NA	NA	NA	NA
mmu-miR-7031-5p	0.0578869	0.109615	3.17692	0.0345034	0.972476	NA
mmu-miR-7032-5p	0	NA	NA	NA	NA	NA
mmu-miR-7033-3p	0	NA	NA	NA	NA	NA
mmu-miR-7034-3p	0.080905	0.298043	3.17314	0.0939267	0.925167	NA
mmu-miR-7034-5p	0.121357	0.598457	3.16742	0.188941	0.850139	NA
mmu-miR-7035-5p	0	NA	NA	NA	NA	NA
mmu-miR-7036a-3p	0.409498	-0.34453	2.6297	-0.131015	0.895763	NA
mmu-miR-7036a-5p	0	NA	NA	NA	NA	NA
mmu-miR-7036b-3p	0.164381	-1.92719	3.16291	-0.609311	0.542319	NA
mmu-miR-7036b-5p	0	NA	NA	NA	NA	NA
mmu-miR-7037-3p	0.0578869	0.109615	3.17692	0.0345034	0.972476	NA
mmu-miR-7037-5p	0.115371	0.582439	3.1677	0.183868	0.854117	NA
mmu-miR-7038-3p	0	NA	NA	NA	NA	NA
mmu-miR-7038-5p	0.203956	0.986167	3.16148	0.311932	0.755092	NA
mmu-miR-7039-5p	0	NA	NA	NA	NA	NA
mmu-miR-703	0.0578869	0.109615	3.17692	0.0345034	0.972476	NA
mmu-miR-7040-3p	0.111094	0.555755	3.16817	0.175418	0.860751	NA
mmu-miR-7040-5p	0.0833203	0.34564	3.17216	0.10896	0.913234	NA
mmu-miR-7041-3p	0.136452	0.701751	3.16569	0.221674	0.824568	NA
mmu-miR-7042-3p	0.252301	1.25964	3.15661	0.399047	0.689858	NA
mmu-miR-7042-5p	0.144314	0.759082	3.16478	0.239853	0.810444	NA
mmu-miR-7043-5p	0.0578869	0.109615	3.17692	0.0345034	0.972476	NA
mmu-miR-7045-3p	0.0578869	0.109615	3.17692	0.0345034	0.972476	NA
mmu-miR-7046-5p	0.0578869	0.109615	3.17692	0.0345034	0.972476	NA
mmu-miR-7047-5p	0.303173	-0.611737	2.72802	-0.224243	0.822569	NA
mmu-miR-7048-5p	0.331512	-0.453568	2.71761	-0.1669	0.867449	NA
mmu-miR-7049-3p	0	NA	NA	NA	NA	NA
mmu-miR-7049-5p	0	NA	NA	NA	NA	NA
mmu-miR-7050-3p	0.0574836	0.106169	3.17698	0.0334182	0.973341	NA
mmu-miR-7050-5p	0	NA	NA	NA	NA	NA
mmu-miR-7051-5p	0	NA	NA	NA	NA	NA
mmu-miR-7052-5p	0.0578869	0.109615	3.17692	0.0345034	0.972476	NA
mmu-miR-7053-3p	0.080905	0.298043	3.17314	0.0939267	0.925167	NA
mmu-miR-7053-5p	0	NA	NA	NA	NA	NA
mmu-miR-7055-3p	0.080905	0.298043	3.17314	0.0939267	0.925167	NA
mmu-miR-7055-5p	0.272736	0.399604	3.17109	0.126015	0.89972	NA
mmu-miR-7056-3p	0.0578869	0.109615	3.17692	0.0345034	0.972476	NA
mmu-miR-7056-5p	0.0578869	0.109615	3.17692	0.0345034	0.972476	NA
mmu-miR-7057-3p	0	NA	NA	NA	NA	NA
mmu-miR-7057-5p	0	NA	NA	NA	NA	NA
mmu-miR-7058-5p	0.146186	-0.791165	3.16753	-0.249773	0.802763	NA
mmu-miR-7059-3p	0.203956	0.986167	3.16148	0.311932	0.755092	NA
mmu-miR-705	0	NA	NA	NA	NA	NA
mmu-miR-7060-3p	0.176904	0.914306	3.16247	0.289111	0.772496	NA
mmu-miR-7060-5p	0	NA	NA	NA	NA	NA
mmu-miR-7061-3p	0	NA	NA	NA	NA	NA
mmu-miR-7061-5p	0.303489	0.399604	3.17109	0.126015	0.89972	NA
mmu-miR-7062-5p	0.196679	1.0101	3.16116	0.319536	0.74932	NA
mmu-miR-7065-5p	0.0578869	0.109615	3.17692	0.0345034	0.972476	NA
mmu-miR-7066-3p	0	NA	NA	NA	NA	NA
mmu-miR-7066-5p	0	NA	NA	NA	NA	NA
mmu-miR-7067-3p	0.179244	0.925005	3.16232	0.292508	0.769898	NA
mmu-miR-7067-5p	0.39658	-2.13857	3.15491	-0.677854	0.497864	NA
mmu-miR-7068-5p	0	NA	NA	NA	NA	NA
mmu-miR-7069-3p	0.272736	0.399604	3.17109	0.126015	0.89972	NA
mmu-miR-7069-5p	0.0574836	0.106169	3.17698	0.0334182	0.973341	NA
mmu-miR-7070-5p	0.356012	-2.13857	3.15491	-0.677854	0.497864	NA
mmu-miR-7072-3p	0.38383	1.35885	3.15498	0.4307	0.666687	NA
mmu-miR-7072-5p	0	NA	NA	NA	NA	NA
mmu-miR-7073-3p	0	NA	NA	NA	NA	NA
mmu-miR-7074-3p	0.201616	0.969702	3.1617	0.306703	0.75907	NA
mmu-miR-7074-5p	0	NA	NA	NA	NA	NA
mmu-miR-7076-3p	0	NA	NA	NA	NA	NA
mmu-miR-7076-5p	0.0578869	0.109615	3.17692	0.0345034	0.972476	NA
mmu-miR-7077-3p	0	NA	NA	NA	NA	NA
mmu-miR-7077-5p	0	NA	NA	NA	NA	NA
mmu-miR-7078-3p	0	NA	NA	NA	NA	NA
mmu-miR-7078-5p	0.0578869	0.109615	3.17692	0.0345034	0.972476	NA
mmu-miR-7079-5p	0.39658	-2.13857	3.15491	-0.677854	0.497864	NA
mmu-miR-707	0	NA	NA	NA	NA	NA
mmu-miR-7080-3p	0	NA	NA	NA	NA	NA
mmu-miR-7080-5p	0	NA	NA	NA	NA	NA
mmu-miR-7081-3p	0.0574836	0.106169	3.17698	0.0334182	0.973341	NA
mmu-miR-7081-5p	0	NA	NA	NA	NA	NA
mmu-miR-7082-3p	0	NA	NA	NA	NA	NA
mmu-miR-7082-5p	0	NA	NA	NA	NA	NA
mmu-miR-7083-3p	0.372141	-0.0277839	2.69055	-0.0103265	0.991761	NA
mmu-miR-7084-3p	0	NA	NA	NA	NA	NA
mmu-miR-7085-3p	0.227091	-0.189408	2.90785	-0.0651369	0.948065	NA
mmu-miR-7085-5p	0	NA	NA	NA	NA	NA
mmu-miR-7086-3p	0.080905	0.298043	3.17314	0.0939267	0.925167	NA
mmu-miR-7086-5p	0.0555469	0.0894018	3.17725	0.0281381	0.977552	NA
mmu-miR-7087-3p	0.0833203	0.34564	3.17216	0.10896	0.913234	NA
mmu-miR-7087-5p	0	NA	NA	NA	NA	NA
mmu-miR-7088-3p	0	NA	NA	NA	NA	NA
mmu-miR-7088-5p	0	NA	NA	NA	NA	NA
mmu-miR-7089-3p	0.0574836	0.106169	3.17698	0.0334182	0.973341	NA
mmu-miR-7089-5p	0.141804	-1.80458	3.16804	-0.569619	0.568936	NA
mmu-miR-7090-5p	0	NA	NA	NA	NA	NA
mmu-miR-7093-5p	0	NA	NA	NA	NA	NA
mmu-miR-7094-1-5p	0.0555469	0.0894018	3.17725	0.0281381	0.977552	NA
mmu-miR-7094-3p-1	0	NA	NA	NA	NA	NA
mmu-miR-7094-3p-2	0	NA	NA	NA	NA	NA
mmu-miR-7094b-2-5p	0	NA	NA	NA	NA	NA
mmu-miR-710	0.164381	-1.92719	3.16291	-0.609311	0.542319	NA
mmu-miR-7115-3p	0	NA	NA	NA	NA	NA
mmu-miR-7116-3p	0.31045	-0.932912	3.14855	-0.296299	0.767002	NA
mmu-miR-7116-5p	0	NA	NA	NA	NA	NA
mmu-miR-7117-5p	0.164381	-1.92719	3.16291	-0.609311	0.542319	NA
mmu-miR-7118-3p	0	NA	NA	NA	NA	NA
mmu-miR-7118-5p	0.39658	-2.13857	3.15491	-0.677854	0.497864	NA
mmu-miR-7119-3p	0	NA	NA	NA	NA	NA
mmu-miR-7119-5p	0	NA	NA	NA	NA	NA
mmu-miR-713	0	NA	NA	NA	NA	NA
mmu-miR-717	0	NA	NA	NA	NA	NA
mmu-miR-719	0	NA	NA	NA	NA	NA
mmu-miR-7210-3p	0	NA	NA	NA	NA	NA
mmu-miR-7210-5p	0	NA	NA	NA	NA	NA
mmu-miR-7211-3p	0.363668	-1.85824	2.54638	-0.729757	0.465539	NA
mmu-miR-7211-5p	0.164381	-1.92719	3.16291	-0.609311	0.542319	NA
mmu-miR-7212-3p	0	NA	NA	NA	NA	NA
mmu-miR-7212-5p	0.344066	-0.18651	3.14351	-0.0593318	0.952688	NA
mmu-miR-7213-3p	0.358085	1.60953	2.61294	0.615986	0.537903	NA
mmu-miR-7214-3p	0	NA	NA	NA	NA	NA
mmu-miR-7214-5p	0.356012	-2.13857	3.15491	-0.677854	0.497864	NA
mmu-miR-7216-3p	0.0555469	0.0894018	3.17725	0.0281381	0.977552	NA
mmu-miR-7216-5p	0.349739	0.322267	2.19201	0.147019	0.883117	NA
mmu-miR-7217-3p	0.0578869	0.109615	3.17692	0.0345034	0.972476	NA
mmu-miR-7217-5p	0.0555469	0.0894018	3.17725	0.0281381	0.977552	NA
mmu-miR-7218-3p	0	NA	NA	NA	NA	NA
mmu-miR-7218-5p	0	NA	NA	NA	NA	NA
mmu-miR-7219-5p	0	NA	NA	NA	NA	NA
mmu-miR-721	0	NA	NA	NA	NA	NA
mmu-miR-7220-3p	0.360253	-0.313728	2.69152	-0.116562	0.907207	NA
mmu-miR-7221-3p	0.0574836	0.106169	3.17698	0.0334182	0.973341	NA
mmu-miR-7221-5p	0	NA	NA	NA	NA	NA
mmu-miR-7222-3p	0.245286	-1.03448	3.15062	-0.328341	0.742654	NA
mmu-miR-7222-5p	0	NA	NA	NA	NA	NA
mmu-miR-7223-3p	0	NA	NA	NA	NA	NA
mmu-miR-7224-5p	0	NA	NA	NA	NA	NA
mmu-miR-7225-3p	0	NA	NA	NA	NA	NA
mmu-miR-7226-5p	0	NA	NA	NA	NA	NA
mmu-miR-7227-3p	0.080905	0.298043	3.17314	0.0939267	0.925167	NA
mmu-miR-7228-3p	0	NA	NA	NA	NA	NA
mmu-miR-7228-5p	0.0574836	0.106169	3.17698	0.0334182	0.973341	NA
mmu-miR-7229-3p	0	NA	NA	NA	NA	NA
mmu-miR-7229-5p	0.143846	-0.811378	3.16786	-0.256128	0.797852	NA
mmu-miR-7230-3p	0	NA	NA	NA	NA	NA
mmu-miR-7230-5p	0.164381	-1.92719	3.16291	-0.609311	0.542319	NA
mmu-miR-7231-3p	0	NA	NA	NA	NA	NA
mmu-miR-7231-5p	0.113434	0.570428	3.16791	0.180064	0.857102	NA
mmu-miR-7232-3p	0.0578869	0.109615	3.17692	0.0345034	0.972476	NA
mmu-miR-7232-5p	0	NA	NA	NA	NA	NA
mmu-miR-7233-3p	0	NA	NA	NA	NA	NA
mmu-miR-7233-5p	0	NA	NA	NA	NA	NA
mmu-miR-7235-5p	0.303489	0.399604	3.17109	0.126015	0.89972	NA
mmu-miR-7237-5p	0	NA	NA	NA	NA	NA
mmu-miR-7238-3p	0	NA	NA	NA	NA	NA
mmu-miR-7238-5p	0.198691	1.03417	2.88289	0.358727	0.7198	NA
mmu-miR-7239-3p	0.0555469	0.0894018	3.17725	0.0281381	0.977552	NA
mmu-miR-7239-5p	0	NA	NA	NA	NA	NA
mmu-miR-7240-3p	0.080905	0.298043	3.17314	0.0939267	0.925167	NA
mmu-miR-7241-3p	0	NA	NA	NA	NA	NA
mmu-miR-7241-5p	0	NA	NA	NA	NA	NA
mmu-miR-7242-5p	0	NA	NA	NA	NA	NA
mmu-miR-7243-3p	0	NA	NA	NA	NA	NA
mmu-miR-7243-5p	0.285885	1.3947	2.68401	0.519633	0.603319	NA
mmu-miR-741-5p	0	NA	NA	NA	NA	NA
mmu-miR-743a-3p	0.164381	-1.92719	3.16291	-0.609311	0.542319	NA
mmu-miR-743a-5p	0.121357	0.598457	3.16742	0.188941	0.850139	NA
mmu-miR-743b-3p	0	NA	NA	NA	NA	NA
mmu-miR-743b-5p	0	NA	NA	NA	NA	NA
mmu-miR-758-5p	0	NA	NA	NA	NA	NA
mmu-miR-759	0	NA	NA	NA	NA	NA
mmu-miR-760-5p	0	NA	NA	NA	NA	NA
mmu-miR-761	0	NA	NA	NA	NA	NA
mmu-miR-762	0.272736	0.399604	3.17109	0.126015	0.89972	NA
mmu-miR-763	0.0578869	0.109615	3.17692	0.0345034	0.972476	NA
mmu-miR-764-3p	0	NA	NA	NA	NA	NA
mmu-miR-764-5p	0.272736	0.399604	3.17109	0.126015	0.89972	NA
mmu-miR-7646-3p	4.92754	-4.82283	3.03668	-1.58819	NA	NA
mmu-miR-7646-5p	0.080905	0.298043	3.17314	0.0939267	0.925167	NA
mmu-miR-7647-3p	0.113031	0.567918	3.16795	0.17927	0.857726	NA
mmu-miR-7647-5p	0.36319	-0.0196542	2.70903	-0.00725506	0.994211	NA
mmu-miR-7648-3p	0.252226	1.25964	2.75571	0.457103	0.647597	NA
mmu-miR-7648-5p	0.113434	0.570428	3.16791	0.180064	0.857102	NA
mmu-miR-7649-3p	0.080905	0.298043	3.17314	0.0939267	0.925167	NA
mmu-miR-7649-5p	0	NA	NA	NA	NA	NA
mmu-miR-7650-3p	0	NA	NA	NA	NA	NA
mmu-miR-7650-5p	0.199659	1.03854	2.88051	0.36054	0.718444	NA
mmu-miR-7651-3p	0.0574836	0.106169	3.17698	0.0334182	0.973341	NA
mmu-miR-7652-5p	0	NA	NA	NA	NA	NA
mmu-miR-7653-3p	0.317104	0.273899	2.2038	0.124285	0.901089	NA
mmu-miR-7653-5p	0.292373	-0.868931	3.14035	-0.276698	0.782012	NA
mmu-miR-7654-3p	0.080905	0.298043	3.17314	0.0939267	0.925167	NA
mmu-miR-7654-5p	0.39658	-2.13857	3.15491	-0.677854	0.497864	NA
mmu-miR-7657-3p	0	NA	NA	NA	NA	NA
mmu-miR-7657-5p	0	NA	NA	NA	NA	NA
mmu-miR-7658-5p	0.207583	1.05743	3.16027	0.3346	0.737927	NA
mmu-miR-7659-3p	0.0555469	0.0894018	3.17725	0.0281381	0.977552	NA
mmu-miR-7659-5p	0.0574836	0.106169	3.17698	0.0334182	0.973341	NA
mmu-miR-7660-3p	0.363668	-1.85824	2.54638	-0.729757	0.465539	NA
mmu-miR-7660-5p	0	NA	NA	NA	NA	NA
mmu-miR-7661-5p	0	NA	NA	NA	NA	NA
mmu-miR-7662-3p	0.251822	1.27862	2.1521	0.594127	0.552427	NA
mmu-miR-7662-5p	0.226061	1.15253	3.15849	0.364899	0.715187	NA
mmu-miR-7663-3p	0	NA	NA	NA	NA	NA
mmu-miR-7663-5p	0	NA	NA	NA	NA	NA
mmu-miR-7664-3p	0.365711	-1.20976	2.13472	-0.566706	0.570914	NA
mmu-miR-7664-5p	0	NA	NA	NA	NA	NA
mmu-miR-7665-3p	0	NA	NA	NA	NA	NA
mmu-miR-7666-5p	0	NA	NA	NA	NA	NA
mmu-miR-7667-5p	0.138389	0.712494	3.16552	0.22508	0.821917	NA
mmu-miR-7668-3p	0.254162	1.26687	2.75256	0.46025	0.645337	NA
mmu-miR-7670-3p	0.228804	1.17134	2.79943	0.418421	0.675639	NA
mmu-miR-7670-5p	0	NA	NA	NA	NA	NA
mmu-miR-7671-3p	0.0574836	0.106169	3.17698	0.0334182	0.973341	NA
mmu-miR-7671-5p	0.203956	0.986167	3.16148	0.311932	0.755092	NA
mmu-miR-7672-3p	0.0882995	-1.49545	3.17597	-0.470864	0.637738	NA
mmu-miR-7672-5p	0	NA	NA	NA	NA	NA
mmu-miR-7673-3p	0	NA	NA	NA	NA	NA
mmu-miR-7674-3p	0.356414	-0.842156	3.13231	-0.268861	0.788036	NA
mmu-miR-7674-5p	0	NA	NA	NA	NA	NA
mmu-miR-7675-3p	0.143709	0.755912	3.16483	0.238848	0.811224	NA
mmu-miR-7675-5p	0	NA	NA	NA	NA	NA
mmu-miR-7676-3p-1	0.303017	1.44089	2.65499	0.542711	0.587329	NA
mmu-miR-7676-3p-2	0.303017	1.44089	2.65499	0.542711	0.587329	NA
mmu-miR-7676-5p-1	0	NA	NA	NA	NA	NA
mmu-miR-7676-5p-2	0	NA	NA	NA	NA	NA
mmu-miR-7677-5p	0	NA	NA	NA	NA	NA
mmu-miR-7678-5p	0	NA	NA	NA	NA	NA
mmu-miR-7679-3p	0	NA	NA	NA	NA	NA
mmu-miR-7679-5p	0	NA	NA	NA	NA	NA
mmu-miR-767	0.0882995	-1.49545	3.17597	-0.470864	0.637738	NA
mmu-miR-7680-5p	0	NA	NA	NA	NA	NA
mmu-miR-7681-3p	0.0555469	0.0894018	3.17725	0.0281381	0.977552	NA
mmu-miR-7681-5p	0.0578869	0.109615	3.17692	0.0345034	0.972476	NA
mmu-miR-7682-3p	0.111094	0.555755	3.16817	0.175418	0.860751	NA
mmu-miR-7682-5p	0	NA	NA	NA	NA	NA
mmu-miR-7683-3p	0	NA	NA	NA	NA	NA
mmu-miR-7683-5p	0	NA	NA	NA	NA	NA
mmu-miR-7684-3p	0.303489	0.399604	3.17109	0.126015	0.89972	NA
mmu-miR-7686-3p	0	NA	NA	NA	NA	NA
mmu-miR-7686-5p	0.0578869	0.109615	3.17692	0.0345034	0.972476	NA
mmu-miR-7687-3p	0.346109	0.363212	2.75653	0.131764	0.895171	NA
mmu-miR-7687-5p	0.146069	0.399604	3.17109	0.126015	0.89972	NA
mmu-miR-7688-3p	0	NA	NA	NA	NA	NA
mmu-miR-7689-5p	0	NA	NA	NA	NA	NA
mmu-miR-7a-2-3p	0.141804	-1.80458	3.16804	-0.569619	0.568936	NA
mmu-miR-7b-3p	0.187996	-1.09918	3.16085	-0.347747	0.72803	NA
mmu-miR-802-3p	0.256877	-0.011841	2.8613	-0.00413835	0.996698	NA
mmu-miR-804	0	NA	NA	NA	NA	NA
mmu-miR-8090	0.0555469	0.0894018	3.17725	0.0281381	0.977552	NA
mmu-miR-8091	0.194339	1.00271	2.91848	0.343572	0.731168	NA
mmu-miR-8092	0	NA	NA	NA	NA	NA
mmu-miR-8093	0.080905	0.298043	3.17314	0.0939267	0.925167	NA
mmu-miR-8095	0	NA	NA	NA	NA	NA
mmu-miR-8096	0.164381	-1.92719	3.16291	-0.609311	0.542319	NA
mmu-miR-8100	0.164381	-1.92719	3.16291	-0.609311	0.542319	NA
mmu-miR-8101	0.138389	0.712494	3.16552	0.22508	0.821917	NA
mmu-miR-8102	0	NA	NA	NA	NA	NA
mmu-miR-8104	0	NA	NA	NA	NA	NA
mmu-miR-8105	0.356012	-2.13857	3.15491	-0.677854	0.497864	NA
mmu-miR-8106	0.272736	0.399604	3.17109	0.126015	0.89972	NA
mmu-miR-8107	0	NA	NA	NA	NA	NA
mmu-miR-8108	0	NA	NA	NA	NA	NA
mmu-miR-8109	0	NA	NA	NA	NA	NA
mmu-miR-8110	0	NA	NA	NA	NA	NA
mmu-miR-8113	0.0574836	0.106169	3.17698	0.0334182	0.973341	NA
mmu-miR-8115	0.164381	-1.92719	3.16291	-0.609311	0.542319	NA
mmu-miR-8116	0	NA	NA	NA	NA	NA
mmu-miR-871-5p	0.0578869	0.109615	3.17692	0.0345034	0.972476	NA
mmu-miR-873b	0.164381	-1.92719	3.16291	-0.609311	0.542319	NA
mmu-miR-875-3p	0	NA	NA	NA	NA	NA
mmu-miR-876-3p	0	NA	NA	NA	NA	NA
mmu-miR-881-5p	0	NA	NA	NA	NA	NA
mmu-miR-882	0	NA	NA	NA	NA	NA
mmu-miR-883a-3p	0.168577	0.888508	3.16284	0.280921	0.778771	NA
mmu-miR-883a-5p	0	NA	NA	NA	NA	NA
mmu-miR-9768-3p	0	NA	NA	NA	NA	NA
mmu-miR-9768-5p	0.20367	-0.319431	2.98754	-0.106921	0.914852	NA
mmu-miR-9769-5p	0	NA	NA	NA	NA	NA

## Sheet: q < 0.1
	baseMean	log2FoldChange	lfcSE	stat	pvalue	padj
mmu-miR-21a-5p	97953.1	2.03037	0.188983	10.7437	6.34607e-27	6.66338e-24
mmu-miR-155-5p	522.35	1.13713	0.152486	7.45728	8.83272e-14	4.63718e-11
mmu-miR-147-3p	53.7671	3.6239	0.566998	6.39137	1.64401e-10	5.75402e-08
mmu-miR-223-5p	332.34	1.17315	0.186795	6.28038	3.37744e-10	8.86578e-08
mmu-miR-142a-5p	3598.96	1.2314	0.227091	5.42251	5.87691e-08	1.16111e-05
mmu-miR-21a-3p	16.8278	2.73591	0.506576	5.40079	6.63492e-08	1.16111e-05
mmu-miR-1247-3p	13.2058	2.67731	0.580083	4.61538	3.92372e-06	0.000588558
mmu-miR-142a-3p	416.194	1.36242	0.302482	4.50413	6.66458e-06	0.000874725
mmu-miR-27a-5p	306.081	0.698731	0.157957	4.42355	9.70922e-06	0.00113274
mmu-miR-150-3p	20.2538	1.98336	0.48302	4.10617	4.02272e-05	0.00422385
mmu-miR-223-3p	1218.41	1.16248	0.286916	4.05163	5.08616e-05	0.00485497
mmu-miR-122-5p	7350.34	4.31544	1.07345	4.02016	5.81588e-05	0.0050889
mmu-miR-146b-5p	7426.26	0.640012	0.176165	3.63304	0.000280104	0.0226238
mmu-miR-146a-5p	14904.8	0.30314	0.0844333	3.59029	0.000330311	0.0240044
mmu-miR-221-3p	2544.45	0.321055	0.0896672	3.58051	0.00034292	0.0240044
mmu-miR-21b	15.2415	1.27576	0.366205	3.48372	0.0004945	0.0324515
mmu-miR-200c-3p	52.4288	0.74707	0.218461	3.4197	0.000626911	0.038721
mmu-miR-150-5p	2099.09	0.674834	0.202149	3.33829	0.000842942	0.0491716
mmu-miR-340-5p	5212.16	0.392015	0.118524	3.30748	0.00094139	0.049423
mmu-miR-342-3p	1228.89	0.503865	0.151969	3.31558	0.000914519	0.049423
mmu-miR-212-3p	24.3915	1.36037	0.417026	3.26208	0.00110599	0.0527858
mmu-miR-21c	20.9954	1.22233	0.373456	3.27302	0.00106404	0.0527858
mmu-miR-31-3p	2.11628	3.94424	1.22618	3.21669	0.00129678	0.0592007
mmu-miR-203-3p	851.728	0.445955	0.141277	3.1566	0.00159621	0.0698341
mmu-miR-93-5p	1273.06	0.434163	0.140747	3.08472	0.00203746	0.0855733
mmu-miR-147-5p	6.71433	1.73709	0.57146	3.03975	0.00236776	0.0930186
mmu-miR-455-5p	3311.5	-0.309305	0.101856	-3.03669	0.00239191	0.0930186
mmu-miR-5114	19.5403	1.64899	0.547739	3.01054	0.00260784	0.0977942
mmu-miR-1843b-5p	6240.83	-0.248068	0.0828738	-2.99332	0.0027596	0.0999167
