# Supplementary material for: Profiling the microRNA signature of the peripheral sensory ganglia in experimental autoimmune encephalomyelitis (EAE)
Source: J Neuroinflammation. 2019 Nov 15;16:223. doi: 10.1186/s12974-019-1600-7 (PMC6858636; doi:10.1186/s12974-019-1600-7)
Supplement: Supplementary file 4 — Additional file 4: Table S4. Spreadsheet of miRSeq differential expression analysis between EAE and CFA condition in males. [file 12974_2019_1600_MOESM4_ESM.xlsx]

## Sheet: miRSeq M EAEvCFA
	baseMean	log2FoldChange	lfcSE	stat	pvalue	padj
mmu-miR-21a-5p	54149.9	1.16926	0.220673	5.29862	1.16678e-07	0.000145381
mmu-miR-21c	14.1066	1.53747	0.389185	3.9505	7.79888e-05	0.048587
mmu-miR-142a-5p	1583.1	0.568518	0.148829	3.81993	0.000133487	0.0554418
mmu-miR-15b-3p	74.2893	0.694454	0.215428	3.22361	0.00126586	0.262877
mmu-miR-219a-2-3p	46.8929	-1.82503	0.55106	-3.31186	0.000926773	0.262877
mmu-miR-21b	9.19523	1.42881	0.439176	3.25339	0.00114038	0.262877
mmu-miR-708-3p	121.153	-0.622625	0.19991	-3.11453	0.0018424	0.327947
mmu-miR-17-5p	481.739	0.484237	0.158507	3.05499	0.00225071	0.33307
mmu-miR-499-5p	81.0209	-1.6901	0.556879	-3.03494	0.0024058	0.33307
mmu-miR-223-3p	918.559	0.72557	0.241826	3.00037	0.00269648	0.335981
mmu-miR-1298-5p	15.685	-0.924758	0.316339	-2.92331	0.00346331	0.359607
mmu-miR-28a-5p	254.503	0.373342	0.126617	2.9486	0.00319214	0.359607
mmu-miR-142a-3p	255.788	0.561559	0.20157	2.78592	0.00533757	0.475044
mmu-miR-490-3p	32.453	-0.876361	0.314081	-2.79024	0.00526685	0.475044
mmu-miR-1843a-5p	2238.73	-0.303873	0.114471	-2.6546	0.00794033	0.592758
mmu-miR-20a-5p	605.296	0.499936	0.187185	2.67081	0.00756677	0.592758
mmu-miR-381-3p	8725.08	-0.298484	0.112703	-2.6484	0.00808739	0.592758
mmu-miR-150-5p	1045.2	0.338565	0.130972	2.58502	0.00973746	0.674049
mmu-miR-223-5p	239.996	0.719519	0.281156	2.55915	0.0104929	0.688116
mmu-miR-129-1-3p	26.9168	-0.718681	0.285376	-2.51837	0.01179	0.734519
mmu-miR-147-3p	10.4575	1.51049	0.615668	2.45341	0.0141508	0.763129
mmu-miR-147-5p	2.51895	2.53203	1.04224	2.42941	0.0151235	0.763129
mmu-miR-16-5p-1	1510.1	0.387331	0.160985	2.406	0.0161283	0.763129
mmu-miR-16-5p-2	1497.06	0.394364	0.16048	2.45739	0.0139949	0.763129
mmu-miR-1843b-5p	2417.91	-0.29349	0.122448	-2.39685	0.0165365	0.763129
mmu-miR-712-5p	6.04722	1.99208	0.818482	2.43387	0.0149385	0.763129
mmu-miR-8103	10.3039	-1.24229	0.516695	-2.4043	0.0162036	0.763129
mmu-miR-206-3p	5495.01	-1.73025	0.72678	-2.38071	0.0172792	0.768926
mmu-miR-93-5p	1032.32	0.390648	0.170175	2.29557	0.0217007	0.932383
mmu-miR-185-3p	71.134	-0.350846	0.155013	-2.26333	0.0236153	0.980823
mmu-let-7a-1-3p	456.343	0.0852569	0.229151	0.372056	0.709851	0.984377
mmu-let-7a-2-3p	4.62175	0.109619	0.661144	0.165803	0.868312	0.984377
mmu-let-7a-5p-1	18438.5	-0.0611952	0.309949	-0.197436	0.843486	0.984377
mmu-let-7a-5p-2	18391.1	-0.0607991	0.309687	-0.196325	0.844356	0.984377
mmu-let-7b-3p	310.127	-0.222235	0.24067	-0.923399	0.355799	0.984377
mmu-let-7b-5p	18349	-0.202119	0.319066	-0.633471	0.526426	0.984377
mmu-let-7c-1-3p	96.4931	-0.156271	0.304412	-0.513355	0.607703	0.984377
mmu-let-7c-2-3p	456.1	0.0891427	0.230112	0.387389	0.698468	0.984377
mmu-let-7c-5p-1	33254.9	-0.187301	0.340989	-0.549288	0.582808	0.984377
mmu-let-7c-5p-2	33513.8	-0.188938	0.341108	-0.553894	0.579651	0.984377
mmu-let-7d-3p	4270.6	-0.226503	0.304631	-0.74353	0.457161	0.984377
mmu-let-7d-5p	15366.9	-0.125079	0.267136	-0.468223	0.639625	0.984377
mmu-let-7e-3p	103.89	-0.0975051	0.262149	-0.371945	0.709934	0.984377
mmu-let-7f-1-3p	105.683	0.025025	0.13892	0.180139	0.857043	0.984377
mmu-let-7f-5p-1	44087	0.0369074	0.251362	0.14683	0.883266	0.984377
mmu-let-7f-5p-2	46502.7	0.0328749	0.249767	0.131622	0.895283	0.984377
mmu-let-7g-3p	2.98184	-0.252282	0.699174	-0.360829	0.718228	0.984377
mmu-let-7i-3p	40.0944	-0.0581328	0.322711	-0.180139	0.857044	0.984377
mmu-let-7i-5p	78835.3	-0.126154	0.165306	-0.763157	0.44537	0.984377
mmu-let-7j	2637.42	0.113754	0.162098	0.70176	0.482829	0.984377
mmu-let-7k	38.1545	-0.146857	0.394163	-0.37258	0.709461	0.984377
mmu-miR-100-3p	3.14093	0.33653	0.798625	0.421387	0.673473	0.984377
mmu-miR-101a-3p	7735.04	-0.0523337	0.258142	-0.202732	0.839344	0.984377
mmu-miR-101a-5p	0.656103	-0.962549	2.02067	-0.476353	0.633823	0.984377
mmu-miR-101b-3p	1456.98	0.141891	0.222453	0.637848	0.523573	0.984377
mmu-miR-101c	153.941	-0.136877	0.277712	-0.492873	0.622103	0.984377
mmu-miR-103-2-5p	0.278376	1.54897	3.25274	0.476203	0.63393	0.984377
mmu-miR-103-3p-1	2469.63	0.195725	0.159426	1.22769	0.219565	0.984377
mmu-miR-103-3p-2	2501.39	0.200554	0.160094	1.25272	0.210306	0.984377
mmu-miR-106a-5p	47.6645	0.389338	0.191206	2.03622	0.041728	0.984377
mmu-miR-106b-3p	804.946	0.0420509	0.133197	0.315704	0.752227	0.984377
mmu-miR-106b-5p	125.843	0.319607	0.174962	1.82672	0.0677423	0.984377
mmu-miR-107-3p	269.576	0.0915243	0.139623	0.655512	0.512138	0.984377
mmu-miR-107-5p	0.15125	0.753248	3.25801	0.231198	0.817161	0.984377
mmu-miR-10a-5p	81015	-0.0259814	0.14225	-0.182646	0.855076	0.984377
mmu-miR-10b-3p	249.687	0.0447462	0.184226	0.242888	0.808092	0.984377
mmu-miR-10b-5p	56961.4	-0.0533195	0.103969	-0.512839	0.608064	0.984377
mmu-miR-1187	0.0532594	-0.713009	3.24855	-0.219485	0.826272	0.984377
mmu-miR-1188-3p	0.0532594	-0.713009	3.24855	-0.219485	0.826272	0.984377
mmu-miR-1188-5p	6.43558	-0.453861	0.590173	-0.769029	0.441876	0.984377
mmu-miR-1191a	28.0876	0.117148	0.285223	0.410724	0.681275	0.984377
mmu-miR-1191b-3p	0.141509	-1.22353	3.23989	-0.377646	0.705693	0.984377
mmu-miR-1191b-5p	1.57154	-0.268114	0.930234	-0.288222	0.773177	0.984377
mmu-miR-1193-3p	43.6434	0.297024	0.236489	1.25597	0.209127	0.984377
mmu-miR-1193-5p	6.47665	1.07011	0.566853	1.8878	0.0590523	0.984377
mmu-miR-1194	3.40271	0.624893	0.721149	0.866523	0.386203	0.984377
mmu-miR-1195	3.23717	0.429956	0.823526	0.522091	0.601607	0.984377
mmu-miR-1197-3p	5.89091	0.32285	0.602939	0.535461	0.592331	0.984377
mmu-miR-1198-3p	0.753474	0.270162	2.10654	0.128249	0.897952	0.984377
mmu-miR-1198-5p	480.611	-0.0401955	0.153349	-0.262118	0.793231	0.984377
mmu-miR-122-3p	0.389726	1.87927	3.24656	0.578849	0.562691	0.984377
mmu-miR-122-5p	555.08	-0.257362	0.495649	-0.519243	0.603591	0.984377
mmu-miR-1224-3p	5.96388	-0.700692	0.583432	-1.20098	0.229757	0.984377
mmu-miR-1224-5p	90.9856	-0.092435	0.339536	-0.272239	0.785438	0.984377
mmu-miR-1231-3p	0.0532594	-0.713009	3.24855	-0.219485	0.826272	0.984377
mmu-miR-124-3p-1	188.511	0.0581132	0.124629	0.466289	0.641009	0.984377
mmu-miR-124-3p-2	188.511	0.0581132	0.124629	0.466289	0.641009	0.984377
mmu-miR-124-3p-3	188.511	0.0581132	0.124629	0.466289	0.641009	0.984377
mmu-miR-124-5p-1	21.691	-0.268116	0.257044	-1.04308	0.296913	0.984377
mmu-miR-124-5p-2	21.691	-0.268116	0.257044	-1.04308	0.296913	0.984377
mmu-miR-124-5p-3	21.691	-0.268116	0.257044	-1.04308	0.296913	0.984377
mmu-miR-1247-5p	3.15319	0.24202	0.942219	0.256862	0.797286	0.984377
mmu-miR-1249-3p	95.2821	-0.291195	0.379674	-0.76696	0.443105	0.984377
mmu-miR-1251-5p	0.390403	-0.96135	2.49942	-0.38463	0.700512	0.984377
mmu-miR-1258-3p	0.747557	1.0516	1.84248	0.570751	0.568169	0.984377
mmu-miR-125a-3p	63.7781	-0.0820751	0.263	-0.312073	0.754985	0.984377
mmu-miR-125a-5p	22889.4	-0.311538	0.348089	-0.894996	0.370789	0.984377
mmu-miR-125b-2-3p	674.943	-0.199319	0.108911	-1.8301	0.0672345	0.984377
mmu-miR-1264-3p	2.61679	0.107545	0.807853	0.133125	0.894095	0.984377
mmu-miR-126a-3p	25124.2	0.155579	0.171063	0.909483	0.363095	0.984377
mmu-miR-126a-5p	1186.62	0.175699	0.179828	0.97704	0.328549	0.984377
mmu-miR-126b-3p	0.302499	1.41883	3.25412	0.436012	0.662828	0.984377
mmu-miR-127-3p	8689.52	-0.317881	0.151454	-2.09885	0.0358297	0.984377
mmu-miR-127-5p	964.526	-0.26592	0.202517	-1.31308	0.189157	0.984377
mmu-miR-128-1-5p	2.04712	0.57336	1.0896	0.526209	0.598743	0.984377
mmu-miR-128-3p-1	9670.94	-0.340493	0.280428	-1.21419	0.224674	0.984377
mmu-miR-128-3p-2	6081.59	-0.316377	0.277988	-1.1381	0.255081	0.984377
mmu-miR-129-2-3p	53.3587	-0.239246	0.24652	-0.970495	0.3318	0.984377
mmu-miR-129-5p-1	992.968	-0.336621	0.170712	-1.97187	0.0486246	0.984377
mmu-miR-129-5p-2	992.968	-0.336621	0.170712	-1.97187	0.0486246	0.984377
mmu-miR-1291	38.0492	0.340079	0.385453	0.882285	0.377623	0.984377
mmu-miR-1298-3p	2.00573	-0.986148	1.306	-0.755089	0.450196	0.984377
mmu-miR-129b-3p	0.102662	-1.11865	3.24253	-0.344992	0.7301	0.984377
mmu-miR-129b-5p	1.15252	0.693158	1.76975	0.391669	0.695303	0.984377
mmu-miR-1306-3p	6.46106	-1.04371	0.571242	-1.82709	0.0676856	0.984377
mmu-miR-1306-5p	15.3343	-0.460221	0.328827	-1.39959	0.161637	0.984377
mmu-miR-130a-3p	250.823	0.0870291	0.232479	0.374352	0.708143	0.984377
mmu-miR-130a-5p	4.09837	-0.216841	0.602703	-0.35978	0.719011	0.984377
mmu-miR-130b-3p	4.46628	0.723905	0.887629	0.81555	0.414758	0.984377
mmu-miR-130b-5p	44.4765	0.618809	0.391712	1.57975	0.114163	0.984377
mmu-miR-132-3p	260.386	-0.0377703	0.166923	-0.226274	0.820988	0.984377
mmu-miR-132-5p	111.193	-0.203758	0.21842	-0.932874	0.350885	0.984377
mmu-miR-133a-3p-1	8187.72	-0.178737	0.603557	-0.296139	0.767124	0.984377
mmu-miR-133a-3p-2	8196.47	-0.178526	0.603397	-0.295868	0.767331	0.984377
mmu-miR-133a-5p-1	131.125	-0.372256	0.668744	-0.556649	0.577767	0.984377
mmu-miR-133a-5p-2	129.753	-0.379063	0.672481	-0.563679	0.572973	0.984377
mmu-miR-133b-3p	985.925	-0.228494	0.63686	-0.358783	0.719758	0.984377
mmu-miR-133c	0.0532594	-0.713009	3.24855	-0.219485	0.826272	0.984377
mmu-miR-134-3p	19.4655	-0.346253	0.297172	-1.16516	0.243954	0.984377
mmu-miR-135a-1-3p	0.76229	-1.33939	1.97306	-0.678843	0.497238	0.984377
mmu-miR-135a-2-3p	0.749704	-2.63129	1.56439	-1.68199	0.0925709	0.984377
mmu-miR-135a-5p-1	5.97768	-0.119362	0.663234	-0.17997	0.857176	0.984377
mmu-miR-135a-5p-2	5.97768	-0.119362	0.663234	-0.17997	0.857176	0.984377
mmu-miR-135b-3p	0.213038	-1.91804	3.21135	-0.59727	0.550327	0.984377
mmu-miR-135b-5p	19.5068	-0.0604941	0.339226	-0.17833	0.858464	0.984377
mmu-miR-136-3p	1105.53	-0.251808	0.248873	-1.01179	0.311638	0.984377
mmu-miR-136-5p	485.128	-0.0833935	0.0979983	-0.850969	0.394787	0.984377
mmu-miR-137-3p	435.71	0.0551219	0.181383	0.303898	0.761205	0.984377
mmu-miR-138-1-3p	174.77	-0.120428	0.153212	-0.786023	0.431854	0.984377
mmu-miR-138-2-3p	207.104	-0.426843	0.316384	-1.34913	0.177296	0.984377
mmu-miR-138-5p-1	1959.36	-0.203207	0.217177	-0.935671	0.349443	0.984377
mmu-miR-138-5p-2	880.727	-0.0293208	0.168037	-0.174491	0.86148	0.984377
mmu-miR-139-3p	114.714	-0.0579757	0.279721	-0.207262	0.835805	0.984377
mmu-miR-139-5p	2583.48	-0.0846725	0.140064	-0.604526	0.545494	0.984377
mmu-miR-140-3p	10197.6	0.0263635	0.158461	0.166372	0.867864	0.984377
mmu-miR-140-5p	769.008	0.197153	0.18038	1.09298	0.274401	0.984377
mmu-miR-141-3p	4.55122	-0.303419	0.828636	-0.366167	0.714241	0.984377
mmu-miR-143-3p	75476	-0.104642	0.191198	-0.547294	0.584177	0.984377
mmu-miR-143-5p	345.887	0.0407546	0.237644	0.171494	0.863835	0.984377
mmu-miR-144-3p	32.1483	-0.358351	0.53682	-0.667544	0.504425	0.984377
mmu-miR-144-5p	50.3085	0.10433	0.457655	0.227967	0.819672	0.984377
mmu-miR-145a-3p	1565.24	-0.135457	0.211	-0.641975	0.52089	0.984377
mmu-miR-145a-5p	2264.68	-0.212286	0.260983	-0.81341	0.415983	0.984377
mmu-miR-145b	2.72896	-0.354249	1.1289	-0.313799	0.753674	0.984377
mmu-miR-146a-5p	6607.16	0.145175	0.208048	0.697799	0.485303	0.984377
mmu-miR-146b-3p	9.99715	0.316669	0.562814	0.562652	0.573672	0.984377
mmu-miR-146b-5p	4068.46	0.37459	0.194545	1.92547	0.0541711	0.984377
mmu-miR-148a-3p	66954.1	-0.279856	0.171521	-1.63162	0.102761	0.984377
mmu-miR-148a-5p	82.3927	-0.48684	0.3068	-1.58683	0.112551	0.984377
mmu-miR-148b-3p	3893.39	0.0340317	0.09958	0.341752	0.732537	0.984377
mmu-miR-148b-5p	31.9431	0.0530444	0.253367	0.209358	0.834168	0.984377
mmu-miR-149-5p	2273.44	-0.263109	0.16691	-1.57636	0.114943	0.984377
mmu-miR-150-3p	6.95992	0.166777	0.782417	0.213156	0.831205	0.984377
mmu-miR-151-3p	4388.15	-0.129862	0.173823	-0.747089	0.45501	0.984377
mmu-miR-151-5p	344.559	0.164253	0.293231	0.560149	0.575378	0.984377
mmu-miR-152-3p	6808.29	0.108301	0.13932	0.777355	0.436949	0.984377
mmu-miR-152-5p	69.4199	-0.228826	0.199921	-1.14458	0.252381	0.984377
mmu-miR-153-3p	12.0307	-0.680877	0.342937	-1.98543	0.0470966	0.984377
mmu-miR-153-5p	0.190483	-1.72301	3.21971	-0.535143	0.592551	0.984377
mmu-miR-154-3p	10.949	0.545625	0.343253	1.58957	0.111931	0.984377
mmu-miR-154-5p	185.625	0.113247	0.203976	0.555198	0.578759	0.984377
mmu-miR-155-3p	0.433633	-0.827552	2.19659	-0.376745	0.706363	0.984377
mmu-miR-155-5p	250.751	0.456063	0.311049	1.46621	0.142592	0.984377
mmu-miR-15a-3p	4.5889	0.265846	0.661163	0.402089	0.687619	0.984377
mmu-miR-15a-5p	72.9308	0.495712	0.278796	1.77805	0.0753962	0.984377
mmu-miR-15b-5p	199.576	0.341787	0.19535	1.74962	0.0801847	0.984377
mmu-miR-16-1-3p	108.653	0.23171	0.239723	0.966574	0.333757	0.984377
mmu-miR-16-2-3p	5.3599	0.284583	0.781493	0.364153	0.715744	0.984377
mmu-miR-1668	0.377845	-1.67872	2.53076	-0.663328	0.507121	0.984377
mmu-miR-17-3p	19.773	0.22657	0.282884	0.800929	0.423173	0.984377
mmu-miR-181a-1-3p	182.958	-0.131567	0.194627	-0.675993	0.499045	0.984377
mmu-miR-181a-2-3p	194.097	-0.289161	0.300892	-0.961013	0.336546	0.984377
mmu-miR-181a-5p-1	5163.45	-0.0149037	0.0969944	-0.153655	0.877881	0.984377
mmu-miR-181a-5p-2	5163.45	-0.0149037	0.0969944	-0.153655	0.877881	0.984377
mmu-miR-181b-1-3p	6.04238	-0.397668	0.582611	-0.682562	0.494884	0.984377
mmu-miR-181b-2-3p	0.653179	0.877166	2.13473	0.410902	0.681145	0.984377
mmu-miR-181b-5p-1	2301.32	-0.0487351	0.100454	-0.485149	0.627571	0.984377
mmu-miR-181b-5p-2	2380.13	-0.0493595	0.101309	-0.487217	0.626104	0.984377
mmu-miR-181c-3p	40.8959	-0.127959	0.276488	-0.462803	0.643506	0.984377
mmu-miR-181d-3p	0.145477	0.753248	3.25801	0.231198	0.817161	0.984377
mmu-miR-182-3p	33.7676	-0.0730915	0.363623	-0.201009	0.840692	0.984377
mmu-miR-182-5p	80875.6	-0.0709926	0.137173	-0.517542	0.604778	0.984377
mmu-miR-183-3p	90.7016	0.200173	0.217998	0.918234	0.358496	0.984377
mmu-miR-183-5p	86143.8	-0.124674	0.150699	-0.827304	0.408065	0.984377
mmu-miR-1839-3p	35.8509	0.125363	0.240022	0.5223	0.601461	0.984377
mmu-miR-184-3p	30.0563	-0.140836	0.422716	-0.33317	0.739006	0.984377
mmu-miR-1843a-3p	74.9043	-0.246181	0.236846	-1.03941	0.298612	0.984377
mmu-miR-1843b-3p	246.07	-0.285402	0.331087	-0.862015	0.38868	0.984377
mmu-miR-185-5p	3327	0.160408	0.199462	0.804203	0.42128	0.984377
mmu-miR-186-3p	0.373535	-2.50458	3.02522	-0.8279	0.407727	0.984377
mmu-miR-186-5p	1322.97	-0.0356001	0.181574	-0.196064	0.84456	0.984377
mmu-miR-187-3p	255.363	-0.133557	0.121336	-1.10072	0.271021	0.984377
mmu-miR-187-5p	7.41605	0.249038	0.435285	0.572126	0.567237	0.984377
mmu-miR-188-3p	0.141509	-1.22353	3.23989	-0.377646	0.705693	0.984377
mmu-miR-188-5p	1.72022	1.66693	1.34826	1.23636	0.216325	0.984377
mmu-miR-1893	0.546314	2.27478	2.45263	0.927485	0.353675	0.984377
mmu-miR-1894-5p	0.0836132	0.753248	3.25801	0.231198	0.817161	0.984377
mmu-miR-1895	0.222562	1.38573	3.25449	0.42579	0.670261	0.984377
mmu-miR-1897-3p	0.0532594	-0.713009	3.24855	-0.219485	0.826272	0.984377
mmu-miR-1899	1.33481	2.00271	1.45812	1.37349	0.1696	0.984377
mmu-miR-18a-3p	8.54185	-0.391577	0.463671	-0.844515	0.398382	0.984377
mmu-miR-18a-5p	4.61274	0.277368	0.69879	0.396926	0.691422	0.984377
mmu-miR-18b-3p	0.142661	0.753248	3.25801	0.231198	0.817161	0.984377
mmu-miR-18b-5p	1.50048	0.332609	1.09319	0.304255	0.760934	0.984377
mmu-miR-1900	0.0836132	0.753248	3.25801	0.231198	0.817161	0.984377
mmu-miR-1902	0.546431	-1.53384	2.81546	-0.544793	0.585896	0.984377
mmu-miR-190a-3p	0.50336	-1.02771	2.1281	-0.482925	0.629149	0.984377
mmu-miR-190b-5p	8.55605	0.137135	0.475557	0.288367	0.773066	0.984377
mmu-miR-191-3p	27.9524	0.570509	0.258081	2.21058	0.0270651	0.984377
mmu-miR-191-5p	13410.7	0.155376	0.201666	0.770462	0.441026	0.984377
mmu-miR-192-5p	1788.02	-0.0376603	0.278406	-0.135271	0.892398	0.984377
mmu-miR-1929-5p	0.102662	-1.11865	3.24253	-0.344992	0.7301	0.984377
mmu-miR-1930-3p	0.0836132	0.753248	3.25801	0.231198	0.817161	0.984377
mmu-miR-1930-5p	1.67348	-0.311557	1.31884	-0.236236	0.81325	0.984377
mmu-miR-1931	0.770468	-1.32308	1.51956	-0.870694	0.383921	0.984377
mmu-miR-1933-3p	0.819271	0.870022	1.59948	0.543941	0.586482	0.984377
mmu-miR-1933-5p	0.292556	0.372524	2.78356	0.13383	0.893537	0.984377
mmu-miR-1934-3p	0.416765	-1.49056	2.52933	-0.589311	0.555653	0.984377
mmu-miR-1934-5p	3.99672	0.469793	0.715984	0.65615	0.511728	0.984377
mmu-miR-1936	0.734828	0.619295	1.84264	0.336091	0.736803	0.984377
mmu-miR-1938	0.0836132	0.753248	3.25801	0.231198	0.817161	0.984377
mmu-miR-193a-3p	1.43601	-1.33787	1.72878	-0.773878	0.439003	0.984377
mmu-miR-193a-5p	14.229	0.246315	0.47485	0.518722	0.603955	0.984377
mmu-miR-193b-3p	27.0392	-0.215172	0.331067	-0.649935	0.515734	0.984377
mmu-miR-193b-5p	0.905582	1.55784	2.07322	0.751411	0.452406	0.984377
mmu-miR-194-1-3p	0.386113	1.8455	3.08632	0.59796	0.549867	0.984377
mmu-miR-194-2-3p	5.14207	-0.25759	0.722337	-0.356606	0.721387	0.984377
mmu-miR-194-5p-1	217.363	0.170198	0.220589	0.771562	0.440374	0.984377
mmu-miR-194-5p-2	264.962	0.264789	0.220014	1.20351	0.22878	0.984377
mmu-miR-1941-5p	0.0836132	0.753248	3.25801	0.231198	0.817161	0.984377
mmu-miR-1943-3p	0.546309	-1.09656	1.80265	-0.608307	0.542984	0.984377
mmu-miR-1943-5p	8.78671	-0.445031	0.459548	-0.968411	0.332839	0.984377
mmu-miR-1945	3.67854	-0.191533	0.740794	-0.25855	0.795982	0.984377
mmu-miR-1946b	0.234482	0.753248	3.25801	0.231198	0.817161	0.984377
mmu-miR-1947-5p	22.946	-0.427882	0.260937	-1.63979	0.101049	0.984377
mmu-miR-1948-3p	0.0836132	0.753248	3.25801	0.231198	0.817161	0.984377
mmu-miR-1948-5p	1.55179	1.31959	1.14153	1.15598	0.247689	0.984377
mmu-miR-1949	1.58109	0.241427	1.21753	0.198292	0.842817	0.984377
mmu-miR-1951	0.142661	0.753248	3.25801	0.231198	0.817161	0.984377
mmu-miR-1953	0.519035	1.91666	2.91443	0.657646	0.510766	0.984377
mmu-miR-1955-3p	0.638427	0.445677	1.83385	0.243028	0.807984	0.984377
mmu-miR-1955-5p	1.23035	-0.472536	1.74026	-0.271532	0.785982	0.984377
mmu-miR-1957a	6.64331	-0.559473	0.676813	-0.826629	0.408447	0.984377
mmu-miR-195a-3p	240.694	-0.170301	0.191429	-0.889628	0.373666	0.984377
mmu-miR-195a-5p	637.486	0.346679	0.195175	1.77624	0.0756929	0.984377
mmu-miR-1960	0.406522	-0.588512	2.19578	-0.268019	0.788685	0.984377
mmu-miR-1961	6.78187	0.185853	0.485838	0.382541	0.70206	0.984377
mmu-miR-1963	0.141509	-1.22353	3.23989	-0.377646	0.705693	0.984377
mmu-miR-1964-3p	115.281	-0.135117	0.339587	-0.397886	0.690715	0.984377
mmu-miR-1968-5p	4.84475	-0.24168	0.641533	-0.376723	0.706379	0.984377
mmu-miR-1969	10.1699	-0.187334	0.542478	-0.34533	0.729847	0.984377
mmu-miR-196a-1-3p	6.80065	-0.249327	0.539965	-0.461747	0.644263	0.984377
mmu-miR-196a-2-3p	1.34865	-0.741972	1.51041	-0.491239	0.623258	0.984377
mmu-miR-196a-5p-1	840.242	0.179321	0.24027	0.746332	0.455467	0.984377
mmu-miR-196a-5p-2	1036.64	0.174375	0.243444	0.716285	0.473815	0.984377
mmu-miR-196b-3p	0.203983	1.30493	3.25537	0.400854	0.688528	0.984377
mmu-miR-196b-5p	1363.67	0.100711	0.157296	0.640266	0.521999	0.984377
mmu-miR-1981-3p	37.2253	-0.180794	0.272129	-0.664372	0.506453	0.984377
mmu-miR-1981-5p	650.858	-0.172772	0.200956	-0.859753	0.389925	0.984377
mmu-miR-199a-3p-1	6801.62	0.0143869	0.109871	0.130944	0.89582	0.984377
mmu-miR-199a-3p-2	6815.31	0.0150605	0.109582	0.137436	0.890686	0.984377
mmu-miR-199a-5p-1	1350.74	-0.126856	0.22906	-0.55381	0.579709	0.984377
mmu-miR-199a-5p-2	1350.82	-0.126717	0.229037	-0.553259	0.580086	0.984377
mmu-miR-199b-3p	6801.53	0.0144934	0.109892	0.131888	0.895073	0.984377
mmu-miR-199b-5p	613.412	-0.448452	0.336303	-1.33348	0.182375	0.984377
mmu-miR-19a-3p	22.1189	0.360485	0.37158	0.970141	0.331976	0.984377
mmu-miR-19b-1-5p	0.434365	-0.584514	2.56855	-0.227565	0.819984	0.984377
mmu-miR-19b-3p-1	47.3251	0.446341	0.28809	1.54931	0.121307	0.984377
mmu-miR-19b-3p-2	47.6347	0.459734	0.289789	1.58645	0.112638	0.984377
mmu-miR-1a-1-5p	6.0555	0.619181	0.846749	0.731246	0.464629	0.984377
mmu-miR-1a-2-5p	0.11135	0.753248	3.25801	0.231198	0.817161	0.984377
mmu-miR-1a-3p-1	83806	0.117075	0.448198	0.261213	0.793929	0.984377
mmu-miR-1a-3p-2	83840	0.117187	0.448216	0.261452	0.793744	0.984377
mmu-miR-1b-3p	0.0532594	-0.713009	3.24855	-0.219485	0.826272	0.984377
mmu-miR-200a-3p	77.361	-0.677237	0.456383	-1.48392	0.13783	0.984377
mmu-miR-200a-5p	6.1916	-0.799004	0.757252	-1.05514	0.291363	0.984377
mmu-miR-200b-3p	113.971	-0.521906	0.305098	-1.71062	0.0871517	0.984377
mmu-miR-200b-5p	0.186275	-0.541573	3.24253	-0.167022	0.867353	0.984377
mmu-miR-200c-3p	47.087	-0.249313	0.394798	-0.631495	0.527717	0.984377
mmu-miR-201-3p	0.12542	0.999945	3.25759	0.306958	0.758875	0.984377
mmu-miR-202-3p	0.708063	-0.805548	2.03601	-0.39565	0.692363	0.984377
mmu-miR-202-5p	10.4549	-0.859789	0.893975	-0.96176	0.33617	0.984377
mmu-miR-203-3p	467.777	0.294701	0.187017	1.5758	0.115072	0.984377
mmu-miR-204-3p	72.353	-0.151636	0.359723	-0.421535	0.673364	0.984377
mmu-miR-204-5p	4985.32	-0.285638	0.210771	-1.35521	0.175352	0.984377
mmu-miR-205-3p	0.0532594	-0.713009	3.24855	-0.219485	0.826272	0.984377
mmu-miR-205-5p	18.0733	-0.808479	0.359643	-2.248	0.0245759	0.984377
mmu-miR-208b-3p	0.775667	-2.7131	2.20382	-1.23109	0.218289	0.984377
mmu-miR-20b-3p	0.286986	-0.646464	3.23989	-0.199532	0.841846	0.984377
mmu-miR-20b-5p	159.66	0.265628	0.194882	1.36302	0.172877	0.984377
mmu-miR-210-3p	834.844	-0.0399315	0.126818	-0.314873	0.752858	0.984377
mmu-miR-210-5p	3.81775	0.687039	0.732795	0.937558	0.348471	0.984377
mmu-miR-211-5p	92.0289	-0.326535	0.259025	-1.26063	0.20744	0.984377
mmu-miR-212-3p	17.0568	0.280129	0.403468	0.694304	0.487492	0.984377
mmu-miR-212-5p	136.039	-0.379096	0.234976	-1.61334	0.106671	0.984377
mmu-miR-2137	195.838	0.914997	0.412634	2.21745	0.0265922	0.984377
mmu-miR-2139	0.0532594	-0.713009	3.24855	-0.219485	0.826272	0.984377
mmu-miR-214-3p	98.7355	0.135575	0.252773	0.53635	0.591717	0.984377
mmu-miR-214-5p	144.446	-0.179009	0.201763	-0.887224	0.374958	0.984377
mmu-miR-215-3p	0.238339	-0.646464	3.23989	-0.199532	0.841846	0.984377
mmu-miR-215-5p	45.5422	-1.25055	0.994099	-1.25797	0.208403	0.984377
mmu-miR-216a-3p	8.33137	-0.412421	0.443733	-0.929435	0.352664	0.984377
mmu-miR-216a-5p	17.7159	-0.334567	0.845762	-0.39558	0.692415	0.984377
mmu-miR-216b-3p	7.29671	-0.627645	0.725463	-0.865165	0.386948	0.984377
mmu-miR-216b-5p	54.7982	-0.597028	0.482309	-1.23785	0.21577	0.984377
mmu-miR-216c-3p	0.15125	0.753248	3.25801	0.231198	0.817161	0.984377
mmu-miR-217-5p	386.445	-0.430384	0.398661	-1.07957	0.280332	0.984377
mmu-miR-218-1-3p	1.86015	1.35178	1.12467	1.20193	0.22939	0.984377
mmu-miR-218-2-3p	0.194768	-1.75929	3.21808	-0.546691	0.584591	0.984377
mmu-miR-218-5p-1	3008.29	-0.122972	0.167903	-0.732399	0.463925	0.984377
mmu-miR-218-5p-2	3539.68	-0.126451	0.170969	-0.739611	0.459536	0.984377
mmu-miR-219a-1-3p	5.89983	0.0835644	0.505457	0.165325	0.868689	0.984377
mmu-miR-219a-5p-2	0.221398	-1.92047	3.21125	-0.598043	0.549811	0.984377
mmu-miR-219c-5p	0.595183	1.08756	2.13867	0.508521	0.611088	0.984377
mmu-miR-21a-3p	8.76049	1.01043	0.663359	1.52321	0.127707	0.984377
mmu-miR-22-3p	10021.4	-0.201226	0.164802	-1.22102	0.22208	0.984377
mmu-miR-22-5p	494.796	-0.217441	0.187197	-1.16156	0.245414	0.984377
mmu-miR-221-3p	1542.57	0.167939	0.132942	1.26325	0.206499	0.984377
mmu-miR-221-5p	60.7802	-0.226764	0.187603	-1.20874	0.226761	0.984377
mmu-miR-222-3p	480.737	0.115296	0.23509	0.490433	0.623827	0.984377
mmu-miR-222-5p	7.38708	0.219613	0.42072	0.521994	0.601674	0.984377
mmu-miR-224-3p	0.234482	0.753248	3.25801	0.231198	0.817161	0.984377
mmu-miR-224-5p	223.889	-0.0490647	0.158522	-0.309514	0.756931	0.984377
mmu-miR-23a-3p	15562.8	-0.0449426	0.266169	-0.16885	0.865915	0.984377
mmu-miR-23a-5p	0.952355	0.547289	1.60216	0.341595	0.732655	0.984377
mmu-miR-23b-3p	24153.8	-0.11326	0.217415	-0.520941	0.602408	0.984377
mmu-miR-23b-5p	39.8648	-0.0690812	0.274014	-0.252108	0.800958	0.984377
mmu-miR-24-2-5p	1278.88	-0.0736222	0.119643	-0.615348	0.538325	0.984377
mmu-miR-24-3p-1	9490.67	0.158298	0.0852744	1.85634	0.0634058	0.984377
mmu-miR-24-3p-2	9490.38	0.158233	0.0852823	1.8554	0.0635395	0.984377
mmu-miR-25-3p	6828.27	0.244367	0.161263	1.51533	0.129689	0.984377
mmu-miR-25-5p	17.1024	-0.271593	0.344437	-0.788512	0.430397	0.984377
mmu-miR-26a-1-3p	2.29118	0.25519	0.859212	0.297004	0.766463	0.984377
mmu-miR-26a-2-3p	100.592	0.158757	0.21367	0.743001	0.457481	0.984377
mmu-miR-26a-5p-1	124994	0.0674212	0.132513	0.508791	0.610899	0.984377
mmu-miR-26a-5p-2	125000	0.0674312	0.132514	0.508862	0.610849	0.984377
mmu-miR-26b-3p	28.0097	0.259754	0.231637	1.12138	0.262124	0.984377
mmu-miR-26b-5p	17707.1	0.167201	0.114742	1.45719	0.145063	0.984377
mmu-miR-27a-3p	13027	0.148004	0.163876	0.903143	0.36645	0.984377
mmu-miR-27a-5p	224.959	0.289091	0.186936	1.54647	0.121991	0.984377
mmu-miR-27b-3p	154073	0.160975	0.132987	1.21045	0.226107	0.984377
mmu-miR-27b-5p	214.932	-0.0420379	0.168551	-0.249407	0.803046	0.984377
mmu-miR-2861	0.270874	-1.22353	3.23989	-0.377646	0.705693	0.984377
mmu-miR-28a-3p	601.188	0.128291	0.120789	1.06211	0.288187	0.984377
mmu-miR-28b	0.142661	0.753248	3.25801	0.231198	0.817161	0.984377
mmu-miR-291a-3p	0.141509	-1.22353	3.23989	-0.377646	0.705693	0.984377
mmu-miR-292a-3p	0.126989	-1.22353	3.23989	-0.377646	0.705693	0.984377
mmu-miR-296-3p	25.3932	-0.144265	0.302679	-0.476627	0.633628	0.984377
mmu-miR-296-5p	9.71397	-0.19441	0.471902	-0.411971	0.680361	0.984377
mmu-miR-297a-3p-1	1.1242	-0.946427	1.13653	-0.832737	0.404993	0.984377
mmu-miR-297a-3p-2	1.1242	-0.946427	1.13653	-0.832737	0.404993	0.984377
mmu-miR-297b-3p	1.1242	-0.946427	1.13653	-0.832737	0.404993	0.984377
mmu-miR-297b-5p	0.997433	0.951254	1.57835	0.60269	0.546715	0.984377
mmu-miR-297c-3p	1.1242	-0.946427	1.13653	-0.832737	0.404993	0.984377
mmu-miR-297c-5p	0.0926323	0.753248	3.25801	0.231198	0.817161	0.984377
mmu-miR-298-5p	96.4598	-0.15849	0.20549	-0.771275	0.440544	0.984377
mmu-miR-299a-3p	200.444	-0.0519681	0.138057	-0.376424	0.706602	0.984377
mmu-miR-299a-5p	46.9468	0.269603	0.234466	1.14986	0.250202	0.984377
mmu-miR-299b-3p	107.021	-0.123003	0.159068	-0.773273	0.439361	0.984377
mmu-miR-29a-3p	20911.5	-0.0436836	0.117086	-0.373092	0.70908	0.984377
mmu-miR-29a-5p	7.76591	0.416764	0.573634	0.726532	0.467513	0.984377
mmu-miR-29b-1-5p	4.71909	0.456787	0.663287	0.688671	0.49103	0.984377
mmu-miR-29b-2-5p	22.3264	-0.307099	0.309871	-0.991055	0.321659	0.984377
mmu-miR-29b-3p-1	265.39	-0.15163	0.26897	-0.563744	0.572928	0.984377
mmu-miR-29b-3p-2	265.935	-0.157363	0.269554	-0.583791	0.559361	0.984377
mmu-miR-29c-3p	118.748	-0.0531252	0.259046	-0.205081	0.837509	0.984377
mmu-miR-29c-5p	66.3457	-0.174502	0.222614	-0.783877	0.433112	0.984377
mmu-miR-300-3p	4609.77	-0.119761	0.158963	-0.753392	0.451214	0.984377
mmu-miR-300-5p	2.95284	0.111635	0.856191	0.130386	0.896261	0.984377
mmu-miR-301a-3p	6.55399	-0.199286	0.606373	-0.328652	0.742419	0.984377
mmu-miR-301a-5p	30.7264	0.151654	0.295179	0.513771	0.607412	0.984377
mmu-miR-301b-3p	0.176246	1.21532	3.25604	0.37325	0.708962	0.984377
mmu-miR-301b-5p	0.0836132	0.753248	3.25801	0.231198	0.817161	0.984377
mmu-miR-302b-3p	0.15125	0.753248	3.25801	0.231198	0.817161	0.984377
mmu-miR-302d-5p	0.145477	0.753248	3.25801	0.231198	0.817161	0.984377
mmu-miR-3057-3p	0.0926323	0.753248	3.25801	0.231198	0.817161	0.984377
mmu-miR-3057-5p	20.9937	-0.183809	0.411342	-0.446851	0.654983	0.984377
mmu-miR-3058-3p	0.390062	-1.71291	2.12833	-0.804817	0.420925	0.984377
mmu-miR-3058-5p	0.283115	-1.14593	3.21971	-0.355912	0.721906	0.984377
mmu-miR-3059-5p	4.38039	-0.773869	0.753812	-1.02661	0.304605	0.984377
mmu-miR-3060-3p	3.8166	0.17638	0.828065	0.213003	0.831324	0.984377
mmu-miR-3061-3p	15.8523	-0.577111	0.385229	-1.4981	0.134107	0.984377
mmu-miR-3061-5p	18.1209	0.458378	0.314856	1.45583	0.145439	0.984377
mmu-miR-3064-5p	3.49042	-0.888215	0.860934	-1.03169	0.302219	0.984377
mmu-miR-3066-3p	0.142661	0.753248	3.25801	0.231198	0.817161	0.984377
mmu-miR-3067-5p	0.167312	0.753248	3.25801	0.231198	0.817161	0.984377
mmu-miR-3068-3p	71.3697	0.0581161	0.196855	0.295224	0.767823	0.984377
mmu-miR-3068-5p	167.124	-0.150987	0.226645	-0.666183	0.505294	0.984377
mmu-miR-3069-3p	2.50503	1.82901	1.00095	1.82728	0.067657	0.984377
mmu-miR-3069-5p	0.293911	1.41883	3.25412	0.436012	0.662828	0.984377
mmu-miR-3070-2-3p	2.58086	-0.628479	1.00404	-0.625952	0.531346	0.984377
mmu-miR-3070-3p	0.194768	-1.75929	3.21808	-0.546691	0.584591	0.984377
mmu-miR-3072-3p	19.8232	-0.405657	0.296289	-1.36913	0.17096	0.984377
mmu-miR-3072-5p	0.12542	0.999945	3.25759	0.306958	0.758875	0.984377
mmu-miR-3074-1-3p	0.670241	-2.63743	2.22127	-1.18735	0.23509	0.984377
mmu-miR-3074-5p-1	5.03456	0.223477	0.487922	0.458019	0.646939	0.984377
mmu-miR-3074-5p-2	5.03456	0.223477	0.487922	0.458019	0.646939	0.984377
mmu-miR-3076-3p	0.749485	-1.34348	1.48806	-0.902839	0.366611	0.984377
mmu-miR-3076-5p	0.167226	1.18308	3.25629	0.36332	0.716366	0.984377
mmu-miR-3077-3p	1.37833	-1.18874	1.24659	-0.953596	0.340288	0.984377
mmu-miR-3078-3p	0.102662	-1.11865	3.24253	-0.344992	0.7301	0.984377
mmu-miR-3078-5p	6.5665	-0.573036	0.563875	-1.01625	0.309511	0.984377
mmu-miR-3079-3p	0.0926323	0.753248	3.25801	0.231198	0.817161	0.984377
mmu-miR-3079-5p	1.2614	-1.52745	1.01723	-1.50157	0.133209	0.984377
mmu-miR-3080-3p	0.145477	0.753248	3.25801	0.231198	0.817161	0.984377
mmu-miR-3080-5p	0.141509	-1.22353	3.23989	-0.377646	0.705693	0.984377
mmu-miR-3081-3p	77.8641	-0.231095	0.162485	-1.42225	0.154954	0.984377
mmu-miR-3081-5p	0.142661	0.753248	3.25801	0.231198	0.817161	0.984377
mmu-miR-3082-3p	5.33693	-0.513458	0.528589	-0.971374	0.331362	0.984377
mmu-miR-3082-5p	0.355759	0.528549	3.18704	0.165843	0.86828	0.984377
mmu-miR-3083-3p	0.15125	0.753248	3.25801	0.231198	0.817161	0.984377
mmu-miR-3084-3p-1	2.76023	0.651915	0.74685	0.872885	0.382726	0.984377
mmu-miR-3084-3p-2	2.76023	0.651915	0.74685	0.872885	0.382726	0.984377
mmu-miR-3084-5p-1	2.84754	-0.953932	0.828327	-1.15164	0.24947	0.984377
mmu-miR-3084-5p-2	2.84754	-0.953932	0.828327	-1.15164	0.24947	0.984377
mmu-miR-3085-3p	15.9187	-0.0502687	0.355825	-0.141274	0.887654	0.984377
mmu-miR-3085-5p	0.430587	0.403385	2.59621	0.155374	0.876526	0.984377
mmu-miR-3086-3p	0.142661	0.753248	3.25801	0.231198	0.817161	0.984377
mmu-miR-3087-3p	3.46098	-0.492061	0.87258	-0.563915	0.572812	0.984377
mmu-miR-3091-3p	0.145477	0.753248	3.25801	0.231198	0.817161	0.984377
mmu-miR-3092-3p	0.0836132	0.753248	3.25801	0.231198	0.817161	0.984377
mmu-miR-3094-3p	0.234482	0.753248	3.25801	0.231198	0.817161	0.984377
mmu-miR-3094-5p	0.167312	0.753248	3.25801	0.231198	0.817161	0.984377
mmu-miR-3095-3p	13.3911	-0.310713	0.466022	-0.666734	0.504942	0.984377
mmu-miR-3095-5p	0.81839	-1.33552	1.47419	-0.905938	0.364969	0.984377
mmu-miR-3097-5p	0.706129	-0.592139	2.05459	-0.288202	0.773192	0.984377
mmu-miR-3098-3p	2.12118	0.400217	1.06076	0.377293	0.705956	0.984377
mmu-miR-3099-3p	8.22447	-0.866362	0.53521	-1.61873	0.105505	0.984377
mmu-miR-30a-3p	8478.32	0.0312986	0.108039	0.289698	0.772048	0.984377
mmu-miR-30a-5p	40957.9	-0.0739425	0.170276	-0.434252	0.664105	0.984377
mmu-miR-30b-3p	173.221	-0.0823039	0.159428	-0.516246	0.605683	0.984377
mmu-miR-30c-1-3p	54.5087	-0.225559	0.21923	-1.02886	0.303543	0.984377
mmu-miR-30c-2-3p	1008.44	-0.244881	0.136809	-1.78995	0.0734616	0.984377
mmu-miR-30d-3p	114.057	-0.0872868	0.167735	-0.520385	0.602796	0.984377
mmu-miR-30d-5p	63223.7	0.105739	0.142337	0.742881	0.457554	0.984377
mmu-miR-30e-3p	3194.37	0.0655714	0.106518	0.615591	0.538164	0.984377
mmu-miR-30e-5p	4125.27	-0.178537	0.199777	-0.893681	0.371493	0.984377
mmu-miR-30f	0.505669	1.1127	2.20233	0.50524	0.61339	0.984377
mmu-miR-31-3p	0.963288	-0.867312	1.53578	-0.564738	0.572252	0.984377
mmu-miR-31-5p	83.7065	-0.0715138	0.175214	-0.408151	0.683163	0.984377
mmu-miR-3100-5p	0.546802	-0.362044	2.4791	-0.146039	0.883891	0.984377
mmu-miR-3101-3p	0.145477	0.753248	3.25801	0.231198	0.817161	0.984377
mmu-miR-3101-5p	0.12542	0.999945	3.25759	0.306958	0.758875	0.984377
mmu-miR-3102-5p.2-5p	0.29743	-2.28238	2.60989	-0.874513	0.381839	0.984377
mmu-miR-3102-5p	0.0836132	0.753248	3.25801	0.231198	0.817161	0.984377
mmu-miR-3103-3p	1.15259	-1.98858	1.36191	-1.46014	0.144251	0.984377
mmu-miR-3103-5p	0.213992	1.05599	3.25733	0.324187	0.745796	0.984377
mmu-miR-3105-3p	1.32306	1.40184	1.81656	0.771698	0.440293	0.984377
mmu-miR-3105-5p	0.102662	-1.11865	3.24253	-0.344992	0.7301	0.984377
mmu-miR-3108-3p	0.145477	0.753248	3.25801	0.231198	0.817161	0.984377
mmu-miR-3109-3p	1.62273	-0.801445	0.845924	-0.94742	0.343425	0.984377
mmu-miR-3110-5p	0.167312	0.753248	3.25801	0.231198	0.817161	0.984377
mmu-miR-3112-3p	0.234482	0.753248	3.25801	0.231198	0.817161	0.984377
mmu-miR-32-3p	9.34511	0.268737	0.403395	0.666189	0.50529	0.984377
mmu-miR-320-3p	1500.7	-0.17754	0.25502	-0.696182	0.486315	0.984377
mmu-miR-320-5p	0.155683	0.753248	3.25801	0.231198	0.817161	0.984377
mmu-miR-322-3p	487.053	-0.024276	0.177657	-0.136645	0.891311	0.984377
mmu-miR-322-5p	67.771	0.0316588	0.170873	0.185277	0.853012	0.984377
mmu-miR-323-3p	1008.4	-0.141093	0.208173	-0.677766	0.49792	0.984377
mmu-miR-323-5p	12.6062	-0.332754	0.580488	-0.573231	0.566488	0.984377
mmu-miR-324-3p	46.7683	0.187592	0.224871	0.834222	0.404156	0.984377
mmu-miR-324-5p	56.1017	-0.0690614	0.427017	-0.16173	0.871519	0.984377
mmu-miR-325-3p	23.2124	0.312489	0.316265	0.98806	0.323123	0.984377
mmu-miR-325-5p	230.643	-0.0249396	0.13234	-0.188451	0.850523	0.984377
mmu-miR-326-3p	624.476	0.0859592	0.155394	0.553168	0.580148	0.984377
mmu-miR-328-3p	13863.7	-0.390964	0.274094	-1.42638	0.153758	0.984377
mmu-miR-329-3p	323.095	-0.0623395	0.229134	-0.272066	0.785571	0.984377
mmu-miR-329-5p	1121.51	-0.0446844	0.166607	-0.268203	0.788543	0.984377
mmu-miR-33-3p	7.81163	-0.409246	0.531727	-0.769654	0.441505	0.984377
mmu-miR-33-5p	7.5108	-0.315577	0.934366	-0.337744	0.735556	0.984377
mmu-miR-330-3p	488.076	-0.0802717	0.197621	-0.406191	0.684603	0.984377
mmu-miR-330-5p	2001.68	-0.124934	0.119318	-1.04706	0.29507	0.984377
mmu-miR-331-3p	224.194	-0.0202373	0.132721	-0.152479	0.878809	0.984377
mmu-miR-331-5p	31.6624	0.302916	0.242727	1.24797	0.212042	0.984377
mmu-miR-335-3p	805.101	-0.121161	0.169711	-0.713928	0.475272	0.984377
mmu-miR-335-5p	188.059	0.0983333	0.130212	0.755177	0.450143	0.984377
mmu-miR-337-3p	31.2667	0.234589	0.367124	0.638992	0.522828	0.984377
mmu-miR-337-5p	2205.51	-0.070767	0.172745	-0.409662	0.682054	0.984377
mmu-miR-338-3p	2789.01	0.112983	0.172108	0.656465	0.511525	0.984377
mmu-miR-338-5p	12308.2	0.0431207	0.134066	0.321637	0.747727	0.984377
mmu-miR-339-3p	57.5389	-0.191448	0.234417	-0.816698	0.414101	0.984377
mmu-miR-340-5p	2580.74	0.156608	0.157449	0.994654	0.319905	0.984377
mmu-miR-341-3p	1270.08	-0.28879	0.134421	-2.1484	0.0316818	0.984377
mmu-miR-341-5p	11.2657	-0.118143	0.424445	-0.278346	0.780747	0.984377
mmu-miR-342-3p	634.276	0.136249	0.13372	1.01891	0.308244	0.984377
mmu-miR-342-5p	31.397	0.38006	0.457056	0.831538	0.40567	0.984377
mmu-miR-344-3p-1	50.1464	-0.106738	0.204504	-0.521936	0.601715	0.984377
mmu-miR-344-3p-2	50.1464	-0.106738	0.204504	-0.521936	0.601715	0.984377
mmu-miR-344b-3p	158.911	-0.14075	0.200747	-0.701129	0.483223	0.984377
mmu-miR-344c-3p	1.5328	-0.862728	0.991827	-0.869837	0.38439	0.984377
mmu-miR-344d-3-5p	1.5519	-1.79561	1.02758	-1.74742	0.0805644	0.984377
mmu-miR-344d-3p-1	6.83231	-0.388142	0.40742	-0.952682	0.340751	0.984377
mmu-miR-344d-3p-2	6.83231	-0.388142	0.40742	-0.952682	0.340751	0.984377
mmu-miR-344d-3p-3	6.83231	-0.388142	0.40742	-0.952682	0.340751	0.984377
mmu-miR-344e-3p	1.25508	-1.43653	1.50276	-0.955925	0.33911	0.984377
mmu-miR-344f-3p	0.141509	-1.22353	3.23989	-0.377646	0.705693	0.984377
mmu-miR-344g-3p	0.12542	0.999945	3.25759	0.306958	0.758875	0.984377
mmu-miR-344i	0.0926323	0.753248	3.25801	0.231198	0.817161	0.984377
mmu-miR-345-5p	54.1724	-0.256453	0.31459	-0.815198	0.414959	0.984377
mmu-miR-346-3p	0.234482	0.753248	3.25801	0.231198	0.817161	0.984377
mmu-miR-346-5p	133.379	-0.455437	0.257896	-1.76597	0.0774006	0.984377
mmu-miR-3470a	13.1059	0.700066	0.495403	1.41313	0.157619	0.984377
mmu-miR-3470b	13.6611	0.19501	0.525802	0.370881	0.710726	0.984377
mmu-miR-3471-1	0.0532594	-0.713009	3.24855	-0.219485	0.826272	0.984377
mmu-miR-3471-2	0.0532594	-0.713009	3.24855	-0.219485	0.826272	0.984377
mmu-miR-3472	0.106519	-1.19363	3.24063	-0.368332	0.712625	0.984377
mmu-miR-3473a	0.934615	0.273238	1.53763	0.1777	0.858958	0.984377
mmu-miR-3473b	37.0789	-0.316467	0.329555	-0.960286	0.336911	0.984377
mmu-miR-3473e	6.6384	-0.332358	0.481397	-0.690405	0.48994	0.984377
mmu-miR-3473g	0.0836132	0.753248	3.25801	0.231198	0.817161	0.984377
mmu-miR-3474	7.24713	-0.971215	0.48879	-1.98698	0.046925	0.984377
mmu-miR-3475-3p	35.1963	-0.127253	0.314523	-0.404592	0.685778	0.984377
mmu-miR-34a-3p	1.98683	0.970294	1.0848	0.894445	0.371084	0.984377
mmu-miR-34a-5p	749.786	-0.0844522	0.109665	-0.770094	0.441244	0.984377
mmu-miR-34b-3p	16.5359	-0.103916	0.407296	-0.255137	0.798617	0.984377
mmu-miR-34b-5p	32.3198	-0.30775	0.275868	-1.11557	0.264607	0.984377
mmu-miR-34c-3p	4.70464	-0.295401	0.582818	-0.506848	0.612261	0.984377
mmu-miR-34c-5p	121.098	-0.249914	0.220534	-1.13322	0.257122	0.984377
mmu-miR-350-3p	114.614	0.352045	0.191534	1.83803	0.0660582	0.984377
mmu-miR-350-5p	35.9072	-0.0559291	0.210136	-0.266156	0.790119	0.984377
mmu-miR-351-3p	1.59407	-1.03872	1.035	-1.0036	0.315571	0.984377
mmu-miR-351-5p	636.383	-0.245542	0.250701	-0.979423	0.327371	0.984377
mmu-miR-3535	280.928	0.0546091	0.180296	0.302885	0.761977	0.984377
mmu-miR-3544-3p	0.0532594	-0.713009	3.24855	-0.219485	0.826272	0.984377
mmu-miR-3547-3p	0.351723	1.05599	3.25733	0.324187	0.745796	0.984377
mmu-miR-3552	0.11135	0.753248	3.25801	0.231198	0.817161	0.984377
mmu-miR-3569-3p	0.259944	1.30493	3.25537	0.400854	0.688528	0.984377
mmu-miR-3572-3p	0.739244	-1.81509	1.69052	-1.07368	0.282964	0.984377
mmu-miR-361-3p	1695.76	-0.122903	0.0942028	-1.30467	0.192006	0.984377
mmu-miR-361-5p	677.505	0.145019	0.106541	1.36115	0.173465	0.984377
mmu-miR-362-3p	49.0966	-0.0417437	0.331672	-0.125858	0.899844	0.984377
mmu-miR-362-5p	71.6117	-0.220388	0.226817	-0.971659	0.33122	0.984377
mmu-miR-363-3p	253.401	0.125302	0.142317	0.880442	0.37862	0.984377
mmu-miR-363-5p	21.6363	-0.0973542	0.321225	-0.303072	0.761835	0.984377
mmu-miR-365-2-5p	3.62821	0.329856	0.73004	0.451833	0.651389	0.984377
mmu-miR-365-3p-1	88.835	0.295112	0.227901	1.29491	0.19535	0.984377
mmu-miR-365-3p-2	88.835	0.295112	0.227901	1.29491	0.19535	0.984377
mmu-miR-369-3p	210.037	0.181392	0.116971	1.55074	0.120964	0.984377
mmu-miR-369-5p	154.151	0.0306006	0.14532	0.210574	0.83322	0.984377
mmu-miR-370-3p	1674.01	-0.23983	0.168718	-1.42148	0.155176	0.984377
mmu-miR-370-5p	73.6823	-0.22409	0.195487	-1.14632	0.251664	0.984377
mmu-miR-374b-5p	1021.61	0.133514	0.155453	0.85887	0.390412	0.984377
mmu-miR-375-3p	149.779	-1.16133	0.892443	-1.30129	0.19316	0.984377
mmu-miR-376a-5p	63.0615	-0.0333612	0.256557	-0.130035	0.896539	0.984377
mmu-miR-376b-3p	167.241	0.033317	0.15972	0.208597	0.834763	0.984377
mmu-miR-376b-5p	187.933	-0.0268224	0.145434	-0.184431	0.853676	0.984377
mmu-miR-376c-3p	87.9541	0.24778	0.158719	1.56112	0.118495	0.984377
mmu-miR-376c-5p	0.677369	1.63217	1.83918	0.887443	0.374841	0.984377
mmu-miR-378a-3p	12205.4	-0.270677	0.322211	-0.840061	0.400874	0.984377
mmu-miR-378a-5p	224.844	-0.399257	0.409783	-0.974312	0.329902	0.984377
mmu-miR-378b	950.181	-0.281267	0.405608	-0.693446	0.48803	0.984377
mmu-miR-378c	1487.72	-0.379231	0.369997	-1.02496	0.305384	0.984377
mmu-miR-378d	2189.54	-0.358554	0.326557	-1.09798	0.272212	0.984377
mmu-miR-379-3p	523.953	0.282498	0.164511	1.71721	0.0859415	0.984377
mmu-miR-379-5p	7093.82	0.169624	0.195645	0.867001	0.385941	0.984377
mmu-miR-380-3p	144.762	-0.122238	0.138557	-0.882224	0.377656	0.984377
mmu-miR-380-5p	240.142	-0.0273259	0.168862	-0.161823	0.871445	0.984377
mmu-miR-382-3p	1115.91	0.0962595	0.12238	0.786561	0.431539	0.984377
mmu-miR-382-5p	4115.67	0.0282383	0.223845	0.126151	0.899612	0.984377
mmu-miR-383-3p	0.40537	-1.79889	2.11842	-0.849166	0.395789	0.984377
mmu-miR-383-5p	1750.89	-0.297306	0.231838	-1.28239	0.199706	0.984377
mmu-miR-384-3p	141.731	0.198802	0.204653	0.971413	0.331343	0.984377
mmu-miR-384-5p	259.198	0.0308002	0.136233	0.226084	0.821136	0.984377
mmu-miR-3961	0.0532594	-0.713009	3.24855	-0.219485	0.826272	0.984377
mmu-miR-3962	7.50575	0.405448	0.665149	0.609559	0.542154	0.984377
mmu-miR-3963	262.037	-0.655367	0.40204	-1.63011	0.103079	0.984377
mmu-miR-3964	1.28608	-1.17216	1.38665	-0.845322	0.397931	0.984377
mmu-miR-3966	0.310488	1.55061	3.22557	0.480726	0.630711	0.984377
mmu-miR-3967	0.390546	1.85568	2.5809	0.719004	0.472138	0.984377
mmu-miR-3968	123.215	-0.118003	0.404778	-0.291525	0.77065	0.984377
mmu-miR-3969	1.21412	-0.268888	1.19937	-0.22419	0.822609	0.984377
mmu-miR-3970	45.4175	0.0937682	0.22941	0.408737	0.682733	0.984377
mmu-miR-3971	0.312789	1.41845	3.21218	0.441585	0.65879	0.984377
mmu-miR-409-3p	1559.8	-0.206759	0.188085	-1.09929	0.271642	0.984377
mmu-miR-410-3p	696.307	-0.107412	0.138405	-0.776071	0.437707	0.984377
mmu-miR-410-5p	18.0022	-0.232734	0.361584	-0.643651	0.519802	0.984377
mmu-miR-411-3p	838.056	0.131663	0.208984	0.630016	0.528684	0.984377
mmu-miR-411-5p	3867.37	0.0974463	0.121126	0.804505	0.421105	0.984377
mmu-miR-412-3p	3.03565	-1.21901	0.893231	-1.36472	0.172343	0.984377
mmu-miR-412-5p	89.277	-0.200795	0.157036	-1.27866	0.201017	0.984377
mmu-miR-423-3p	2681.24	-0.023709	0.171819	-0.137988	0.89025	0.984377
mmu-miR-423-5p	404.592	-0.161263	0.26312	-0.612887	0.539951	0.984377
mmu-miR-425-3p	82.2764	0.0773103	0.152356	0.507434	0.611851	0.984377
mmu-miR-425-5p	399.192	-0.0390197	0.15313	-0.254814	0.798867	0.984377
mmu-miR-429-3p	5.80925	-0.900945	0.797593	-1.12958	0.258653	0.984377
mmu-miR-431-3p	216.908	-0.189343	0.149496	-1.26654	0.205318	0.984377
mmu-miR-431-5p	138.651	0.195053	0.174697	1.11652	0.264199	0.984377
mmu-miR-432	0.0836132	0.753248	3.25801	0.231198	0.817161	0.984377
mmu-miR-433-3p	5798.94	-0.163871	0.240141	-0.682392	0.494991	0.984377
mmu-miR-433-5p	15.9515	0.153484	0.335453	0.457542	0.647282	0.984377
mmu-miR-434-3p	6984.7	-0.153745	0.194303	-0.791268	0.428788	0.984377
mmu-miR-434-5p	8449.53	-0.129808	0.0891727	-1.4557	0.145477	0.984377
mmu-miR-448-3p	0.238339	-0.646464	3.23989	-0.199532	0.841846	0.984377
mmu-miR-448-5p	0.500602	-2.13139	2.39306	-0.890654	0.373115	0.984377
mmu-miR-449a-3p	0.967872	-1.25109	2.01881	-0.619718	0.535444	0.984377
mmu-miR-449a-5p	2.53644	1.66019	0.855281	1.94111	0.0522454	0.984377
mmu-miR-450a-1-3p	1.39249	0.166234	1.18279	0.140544	0.88823	0.984377
mmu-miR-450a-2-3p	0.477406	2.14132	2.11492	1.01248	0.311308	0.984377
mmu-miR-450b-3p	24.3444	0.0880017	0.261865	0.336058	0.736827	0.984377
mmu-miR-450b-5p	19.6727	-0.273117	0.3594	-0.759926	0.447299	0.984377
mmu-miR-451a	2964.7	0.726725	0.675977	1.07507	0.282342	0.984377
mmu-miR-452-5p	7.60636	0.728795	0.578859	1.25902	0.208023	0.984377
mmu-miR-455-5p	1377.98	-0.159423	0.108654	-1.46726	0.142306	0.984377
mmu-miR-465a-5p	0.0836132	0.753248	3.25801	0.231198	0.817161	0.984377
mmu-miR-466a-3p	0.483369	0.75885	2.56542	0.295799	0.767384	0.984377
mmu-miR-466c-5p-1	0.963154	0.332057	2.07379	0.160121	0.872786	0.984377
mmu-miR-466c-5p-2	0.963154	0.332057	2.07379	0.160121	0.872786	0.984377
mmu-miR-466c-5p-3	0.963154	0.332057	2.07379	0.160121	0.872786	0.984377
mmu-miR-466d-3p	7.62102	0.485522	0.451452	1.07547	0.282165	0.984377
mmu-miR-466d-5p	0.102662	-1.11865	3.24253	-0.344992	0.7301	0.984377
mmu-miR-466f-3p-1	0.0532594	-0.713009	3.24855	-0.219485	0.826272	0.984377
mmu-miR-466f-3p-2	2.86993	-0.477666	0.808794	-0.59059	0.554795	0.984377
mmu-miR-466f-3p-3	1.39841	1.13121	1.27641	0.886239	0.375489	0.984377
mmu-miR-466g	4.63723	-0.175727	0.643621	-0.273029	0.784831	0.984377
mmu-miR-466h-3p	0.141509	-1.22353	3.23989	-0.377646	0.705693	0.984377
mmu-miR-466h-5p	2.9413	0.616681	0.886492	0.695643	0.486653	0.984377
mmu-miR-466i-3p	0.998593	-1.44855	1.67917	-0.862655	0.388327	0.984377
mmu-miR-466i-5p	0.26965	-0.646464	3.23989	-0.199532	0.841846	0.984377
mmu-miR-466j	0.0532594	-0.713009	3.24855	-0.219485	0.826272	0.984377
mmu-miR-466m-3p	0.270874	-1.22353	3.23989	-0.377646	0.705693	0.984377
mmu-miR-466n-5p	0.102662	-1.11865	3.24253	-0.344992	0.7301	0.984377
mmu-miR-467b-3p	0.126989	-1.22353	3.23989	-0.377646	0.705693	0.984377
mmu-miR-467c-3p	0.0532594	-0.713009	3.24855	-0.219485	0.826272	0.984377
mmu-miR-467c-5p	11.7087	0.469013	0.344583	1.3611	0.173481	0.984377
mmu-miR-467d-5p	1.89793	1.54617	1.11237	1.38998	0.164536	0.984377
mmu-miR-467e-3p	0.0532594	-0.713009	3.24855	-0.219485	0.826272	0.984377
mmu-miR-467e-5p	16.7377	0.671596	0.334816	2.00586	0.0448707	0.984377
mmu-miR-468-3p	0.15125	0.753248	3.25801	0.231198	0.817161	0.984377
mmu-miR-470-5p	1.69869	1.82489	1.4803	1.23279	0.217655	0.984377
mmu-miR-483-5p	5.17369	-0.434505	0.83607	-0.519699	0.603273	0.984377
mmu-miR-485-3p	705.832	-0.131291	0.407504	-0.322182	0.747314	0.984377
mmu-miR-486a-3p	78.4538	-0.0685923	0.33094	-0.207265	0.835803	0.984377
mmu-miR-486a-5p	2119.22	-0.228192	0.244368	-0.933801	0.350406	0.984377
mmu-miR-486b-3p	9.6739	-0.319699	0.607832	-0.525966	0.598912	0.984377
mmu-miR-486b-5p	2300	-0.200944	0.241692	-0.831406	0.405744	0.984377
mmu-miR-487b-3p	157.465	-0.203352	0.194005	-1.04818	0.294556	0.984377
mmu-miR-487b-5p	2.0315	-0.486885	0.919269	-0.529644	0.596359	0.984377
mmu-miR-488-3p	266.664	-0.217761	0.155818	-1.39753	0.162254	0.984377
mmu-miR-488-5p	0.306175	1.64619	3.25178	0.506243	0.612686	0.984377
mmu-miR-490-5p	12.821	-0.0749635	0.419874	-0.178538	0.858301	0.984377
mmu-miR-491-5p	13.7432	0.128545	0.377006	0.340963	0.733131	0.984377
mmu-miR-493-3p	90.4181	-0.0249469	0.144791	-0.172296	0.863205	0.984377
mmu-miR-493-5p	918.72	-0.0782758	0.207323	-0.377555	0.705761	0.984377
mmu-miR-494-5p	1.08911	0.266916	1.7959	0.148625	0.88185	0.984377
mmu-miR-495-3p	767.451	-0.064659	0.144145	-0.44857	0.653742	0.984377
mmu-miR-495-5p	0.443396	0.597703	2.61859	0.228254	0.819449	0.984377
mmu-miR-496a-3p	180.809	0.0693046	0.140431	0.493515	0.621649	0.984377
mmu-miR-496a-5p	0.826391	-0.521234	1.52172	-0.34253	0.731952	0.984377
mmu-miR-497a-5p	130.79	0.156069	0.243648	0.640549	0.521816	0.984377
mmu-miR-497b	1.69275	0.504716	1.23055	0.410155	0.681692	0.984377
mmu-miR-499-3p	0.155683	0.753248	3.25801	0.231198	0.817161	0.984377
mmu-miR-500-3p	26.1514	-0.202863	0.30759	-0.659524	0.509559	0.984377
mmu-miR-500-5p	0.11135	0.753248	3.25801	0.231198	0.817161	0.984377
mmu-miR-501-3p	432.671	0.0971758	0.223134	0.435505	0.663196	0.984377
mmu-miR-501-5p	1.78401	0.427342	0.940171	0.454537	0.649443	0.984377
mmu-miR-503-3p	93.8748	-0.12627	0.165861	-0.761297	0.44648	0.984377
mmu-miR-503-5p	29.8548	-0.119264	0.28248	-0.422205	0.672876	0.984377
mmu-miR-504-3p	0.830785	-0.702911	1.76044	-0.399281	0.689686	0.984377
mmu-miR-504-5p	680.154	-0.0906943	0.193312	-0.469161	0.638954	0.984377
mmu-miR-505-3p	5.58541	-0.506786	0.517672	-0.97897	0.327595	0.984377
mmu-miR-505-5p	3.49271	-0.642931	0.690195	-0.931521	0.351584	0.984377
mmu-miR-5099	1587.1	0.272609	0.227862	1.19638	0.231548	0.984377
mmu-miR-5100	43.2484	-0.972079	0.516202	-1.88314	0.0596818	0.984377
mmu-miR-5101	0.518913	2.2207	2.92086	0.760289	0.447082	0.984377
mmu-miR-5104	0.438186	-0.639334	2.98668	-0.214062	0.830499	0.984377
mmu-miR-5106	4.25691	0.837274	0.841313	0.995199	0.319639	0.984377
mmu-miR-5107-3p	4.31446	0.84155	0.774659	1.08635	0.277325	0.984377
mmu-miR-5107-5p	0.458081	2.04157	2.5227	0.809279	0.418355	0.984377
mmu-miR-5108	0.145477	0.753248	3.25801	0.231198	0.817161	0.984377
mmu-miR-511-3p	13.0254	0.705025	0.376541	1.87237	0.0611551	0.984377
mmu-miR-511-5p	8.24447	0.449094	0.442794	1.01423	0.310475	0.984377
mmu-miR-5110	0.0532594	-0.713009	3.24855	-0.219485	0.826272	0.984377
mmu-miR-5112	0.106519	-1.19363	3.24063	-0.368332	0.712625	0.984377
mmu-miR-5113	6.01709	0.448229	0.679885	0.659271	0.509722	0.984377
mmu-miR-5114	9.42844	0.874604	0.610205	1.43329	0.151774	0.984377
mmu-miR-5116	0.234141	-0.646464	3.23989	-0.199532	0.841846	0.984377
mmu-miR-5119	6.09328	0.417769	0.576436	0.724745	0.468608	0.984377
mmu-miR-5121	21.4379	0.0808116	0.257446	0.313897	0.753599	0.984377
mmu-miR-5123	0.302499	1.41883	3.25412	0.436012	0.662828	0.984377
mmu-miR-5125	0.607677	-2.37342	1.98733	-1.19428	0.23237	0.984377
mmu-miR-5126	98.6877	1.00323	0.507132	1.97825	0.0479005	0.984377
mmu-miR-5127	0.417033	-1.15674	2.4437	-0.473355	0.63596	0.984377
mmu-miR-5128	2.59364	-0.413985	0.746101	-0.554864	0.578988	0.984377
mmu-miR-5129-3p	40.1164	-0.430942	0.245245	-1.75719	0.0788848	0.984377
mmu-miR-5129-5p	0.22909	1.26551	3.25566	0.38871	0.697491	0.984377
mmu-miR-5130	4.69123	0.586893	0.822029	0.713957	0.475254	0.984377
mmu-miR-5132-3p	0.0532594	-0.713009	3.24855	-0.219485	0.826272	0.984377
mmu-miR-5132-5p	0.640444	2.57135	2.01266	1.27759	0.201395	0.984377
mmu-miR-5133	0.0532594	-0.713009	3.24855	-0.219485	0.826272	0.984377
mmu-miR-5134-3p	0.270874	-1.22353	3.23989	-0.377646	0.705693	0.984377
mmu-miR-5135	0.438186	-0.639334	2.98668	-0.214062	0.830499	0.984377
mmu-miR-5136	0.0836132	0.753248	3.25801	0.231198	0.817161	0.984377
mmu-miR-532-5p	2830.92	-0.0831561	0.098446	-0.844688	0.398285	0.984377
mmu-miR-539-5p	24.5734	-0.186289	0.38095	-0.489011	0.624834	0.984377
mmu-miR-540-3p	265.264	-0.0484273	0.229452	-0.211056	0.832843	0.984377
mmu-miR-540-5p	13.3049	-0.594621	0.612234	-0.971231	0.331433	0.984377
mmu-miR-541-3p	4.16489	0.411838	0.692393	0.594804	0.551974	0.984377
mmu-miR-541-5p	6626.14	-0.266573	0.210119	-1.26868	0.204556	0.984377
mmu-miR-542-3p	81.8349	0.274113	0.382494	0.716647	0.473592	0.984377
mmu-miR-542-5p	0.58874	-0.442279	1.80524	-0.244997	0.806459	0.984377
mmu-miR-543-3p	1640.4	-0.158317	0.359802	-0.440012	0.659929	0.984377
mmu-miR-543-5p	4.55233	0.476074	0.605926	0.785697	0.432045	0.984377
mmu-miR-544-3p	0.584149	-0.618033	2.11172	-0.292668	0.769776	0.984377
mmu-miR-544-5p	0.190483	-1.72301	3.21971	-0.535143	0.592551	0.984377
mmu-miR-547-3p	169.834	-0.178314	0.178348	-0.99981	0.317403	0.984377
mmu-miR-551b-3p	3.84323	0.623312	0.593763	1.04977	0.293825	0.984377
mmu-miR-551b-5p	0.741824	-2.6807	1.54094	-1.73965	0.0819211	0.984377
mmu-miR-5615-5p-1	0.106519	-1.19363	3.24063	-0.368332	0.712625	0.984377
mmu-miR-5615-5p-2	0.106519	-1.19363	3.24063	-0.368332	0.712625	0.984377
mmu-miR-5616-3p	0.0532594	-0.713009	3.24855	-0.219485	0.826272	0.984377
mmu-miR-5617-3p	0.433476	-0.652696	2.13723	-0.305394	0.760066	0.984377
mmu-miR-5617-5p	0.343843	0.529109	3.2159	0.164529	0.869314	0.984377
mmu-miR-5620-5p	1.03176	-2.35034	1.57355	-1.49366	0.135265	0.984377
mmu-miR-5621-3p	0.457081	-0.325612	2.15723	-0.15094	0.880023	0.984377
mmu-miR-5623-3p	0.0532594	-0.713009	3.24855	-0.219485	0.826272	0.984377
mmu-miR-5623-5p	0.0532594	-0.713009	3.24855	-0.219485	0.826272	0.984377
mmu-miR-5624-3p	0.0836132	0.753248	3.25801	0.231198	0.817161	0.984377
mmu-miR-5627-3p	0.474245	2.08102	2.511	0.828762	0.407239	0.984377
mmu-miR-5709-5p	0.0532594	-0.713009	3.24855	-0.219485	0.826272	0.984377
mmu-miR-574-3p	466.825	0.0342765	0.119115	0.28776	0.77353	0.984377
mmu-miR-574-5p	83.2933	0.133847	0.349855	0.382578	0.702033	0.984377
mmu-miR-582-3p	210.056	-0.259244	0.134	-1.93465	0.0530333	0.984377
mmu-miR-582-5p	17.1237	0.0516405	0.338892	0.15238	0.878887	0.984377
mmu-miR-592-5p	58.102	-0.159649	0.259912	-0.614243	0.539055	0.984377
mmu-miR-598-5p	0.213992	1.05599	3.25733	0.324187	0.745796	0.984377
mmu-miR-615-3p	2408.57	-0.306347	0.374896	-0.817153	0.413841	0.984377
mmu-miR-615-5p	0.0926323	0.753248	3.25801	0.231198	0.817161	0.984377
mmu-miR-6236	247.401	0.697476	0.602315	1.15799	0.246867	0.984377
mmu-miR-6237	4.70984	0.359427	0.835996	0.429939	0.66724	0.984377
mmu-miR-6238	322.659	1.01035	0.471696	2.14195	0.0321978	0.984377
mmu-miR-6239	576.538	-0.213045	0.253133	-0.841635	0.399992	0.984377
mmu-miR-6240	658.814	0.797844	0.458407	1.74047	0.0817762	0.984377
mmu-miR-6351	0.155683	0.753248	3.25801	0.231198	0.817161	0.984377
mmu-miR-6357	0.15125	0.753248	3.25801	0.231198	0.817161	0.984377
mmu-miR-6360	0.145292	0.753248	3.25801	0.231198	0.817161	0.984377
mmu-miR-6367	3.2712	-0.59939	1.01636	-0.589742	0.555364	0.984377
mmu-miR-6369	0.0798891	-0.970544	3.24564	-0.29903	0.764917	0.984377
mmu-miR-6380	0.539177	1.25498	2.16842	0.578755	0.562755	0.984377
mmu-miR-6382	7.8645	0.243252	0.585844	0.415216	0.677984	0.984377
mmu-miR-6390	1.64425	-1.45984	0.969914	-1.50512	0.132294	0.984377
mmu-miR-6392-5p	0.0836132	0.753248	3.25801	0.231198	0.817161	0.984377
mmu-miR-6395	16.5135	-0.13697	0.492913	-0.277878	0.781106	0.984377
mmu-miR-6399	0.15125	0.753248	3.25801	0.231198	0.817161	0.984377
mmu-miR-6406	8.10462	0.671962	0.545809	1.23113	0.218274	0.984377
mmu-miR-6407	0.270874	-1.22353	3.23989	-0.377646	0.705693	0.984377
mmu-miR-6410	0.11135	0.753248	3.25801	0.231198	0.817161	0.984377
mmu-miR-6412	37.4619	-0.977758	0.565237	-1.72982	0.0836623	0.984377
mmu-miR-6418-3p	1.199	-0.930678	1.4764	-0.630368	0.528454	0.984377
mmu-miR-6481	0.0532594	-0.713009	3.24855	-0.219485	0.826272	0.984377
mmu-miR-6516-3p	1.0858	0.44327	1.38115	0.320943	0.748253	0.984377
mmu-miR-6516-5p	24.1289	0.13432	0.328529	0.408852	0.682648	0.984377
mmu-miR-652-3p	2273.9	-0.0640846	0.28085	-0.228181	0.819506	0.984377
mmu-miR-653-5p	19.384	-0.330153	0.460318	-0.717228	0.473234	0.984377
mmu-miR-6538	854.567	0.940979	0.565322	1.6645	0.0960122	0.984377
mmu-miR-6539	1.26148	1.07828	1.58936	0.678438	0.497494	0.984377
mmu-miR-654-3p	1.57155	-0.72547	1.33823	-0.542111	0.587742	0.984377
mmu-miR-6540-3p	1.89871	1.33388	1.01173	1.31841	0.187365	0.984377
mmu-miR-6540-5p	138.436	-0.107773	0.271088	-0.397557	0.690957	0.984377
mmu-miR-6541	0.102662	-1.11865	3.24253	-0.344992	0.7301	0.984377
mmu-miR-664-5p	76.4424	-0.3917	0.301243	-1.30028	0.193505	0.984377
mmu-miR-665-3p	14.9341	0.640864	0.340881	1.88002	0.060105	0.984377
mmu-miR-666-3p	0.705223	0.97563	2.10674	0.4631	0.643293	0.984377
mmu-miR-666-5p	188.786	-0.122354	0.231155	-0.529317	0.596586	0.984377
mmu-miR-667-3p	101.722	-0.031122	0.205792	-0.151231	0.879794	0.984377
mmu-miR-667-5p	70.0283	-0.216502	0.284087	-0.762097	0.446002	0.984377
mmu-miR-668-3p	79.4245	-0.165051	0.312421	-0.528296	0.597294	0.984377
mmu-miR-669a-3-3p	0.270874	-1.22353	3.23989	-0.377646	0.705693	0.984377
mmu-miR-669a-3p-1	1.52815	0.819901	0.914271	0.896781	0.369836	0.984377
mmu-miR-669a-3p-2	1.52815	0.819901	0.914271	0.896781	0.369836	0.984377
mmu-miR-669a-3p-3	1.52815	0.819901	0.914271	0.896781	0.369836	0.984377
mmu-miR-669a-3p-4	1.52815	0.819901	0.914271	0.896781	0.369836	0.984377
mmu-miR-669a-3p-5	1.52815	0.819901	0.914271	0.896781	0.369836	0.984377
mmu-miR-669a-3p-6	1.52815	0.819901	0.914271	0.896781	0.369836	0.984377
mmu-miR-669a-3p-7	1.52815	0.819901	0.914271	0.896781	0.369836	0.984377
mmu-miR-669a-3p-8	1.52815	0.819901	0.914271	0.896781	0.369836	0.984377
mmu-miR-669a-3p-9	1.52815	0.819901	0.914271	0.896781	0.369836	0.984377
mmu-miR-669a-3p-10	1.52815	0.819901	0.914271	0.896781	0.369836	0.984377
mmu-miR-669a-3p-11	1.52815	0.819901	0.914271	0.896781	0.369836	0.984377
mmu-miR-669a-5p-1	0.155921	-1.52307	3.22946	-0.471617	0.6372	0.984377
mmu-miR-669a-5p-2	0.155921	-1.52307	3.22946	-0.471617	0.6372	0.984377
mmu-miR-669a-5p-3	0.155921	-1.52307	3.22946	-0.471617	0.6372	0.984377
mmu-miR-669a-5p-4	0.155921	-1.52307	3.22946	-0.471617	0.6372	0.984377
mmu-miR-669a-5p-5	0.155921	-1.52307	3.22946	-0.471617	0.6372	0.984377
mmu-miR-669a-5p-6	0.155921	-1.52307	3.22946	-0.471617	0.6372	0.984377
mmu-miR-669a-5p-7	0.155921	-1.52307	3.22946	-0.471617	0.6372	0.984377
mmu-miR-669a-5p-8	0.155921	-1.52307	3.22946	-0.471617	0.6372	0.984377
mmu-miR-669a-5p-9	0.155921	-1.52307	3.22946	-0.471617	0.6372	0.984377
mmu-miR-669a-5p-10	0.155921	-1.52307	3.22946	-0.471617	0.6372	0.984377
mmu-miR-669a-5p-11	0.155921	-1.52307	3.22946	-0.471617	0.6372	0.984377
mmu-miR-669a-5p	0.155921	-1.52307	3.22946	-0.471617	0.6372	0.984377
mmu-miR-669b-5p	0.0836132	0.753248	3.25801	0.231198	0.817161	0.984377
mmu-miR-669c-5p	157.65	0.068428	0.325075	0.210499	0.833278	0.984377
mmu-miR-669d-5p-1	0.340855	0.699673	2.33671	0.299426	0.764615	0.984377
mmu-miR-669d-5p-2	0.340855	0.699673	2.33671	0.299426	0.764615	0.984377
mmu-miR-669e-5p	2.86863	0.423616	0.878336	0.482294	0.629597	0.984377
mmu-miR-669f-3p	3.87475	1.59445	0.818055	1.94907	0.0512866	0.984377
mmu-miR-669f-5p	0.965923	0.994072	1.57809	0.629922	0.528745	0.984377
mmu-miR-669h-5p	2.26212	0.344764	1.17885	0.292459	0.769936	0.984377
mmu-miR-669l-5p	3.54144	-0.108049	0.805225	-0.134184	0.893257	0.984377
mmu-miR-669o-3p	1.52815	0.819901	0.914271	0.896781	0.369836	0.984377
mmu-miR-669o-5p	4.73614	-0.133298	0.644307	-0.206886	0.836099	0.984377
mmu-miR-669p-5p-1	0.155921	-1.52307	3.22946	-0.471617	0.6372	0.984377
mmu-miR-669p-5p-2	0.155921	-1.52307	3.22946	-0.471617	0.6372	0.984377
mmu-miR-671-3p	161.26	-0.43808	0.347316	-1.26133	0.20719	0.984377
mmu-miR-671-5p	56.9724	0.119038	0.260756	0.456513	0.648021	0.984377
mmu-miR-6715-3p	0.155683	0.753248	3.25801	0.231198	0.817161	0.984377
mmu-miR-672-3p	0.167312	0.753248	3.25801	0.231198	0.817161	0.984377
mmu-miR-672-5p	64.1509	0.068344	0.311254	0.219576	0.826201	0.984377
mmu-miR-673-3p	34.0336	-0.504215	0.264075	-1.90936	0.0562151	0.984377
mmu-miR-674-5p	105.515	0.315698	0.217786	1.44958	0.147176	0.984377
mmu-miR-675-3p	0.651828	0.903723	2.10776	0.428761	0.668097	0.984377
mmu-miR-675-5p	0.735929	2.70781	2.03767	1.32887	0.18389	0.984377
mmu-miR-676-3p	2379.47	-0.16929	0.142068	-1.19161	0.233413	0.984377
mmu-miR-676-5p	408.263	-0.121678	0.173506	-0.701286	0.483125	0.984377
mmu-miR-6769b-3p	0.809697	-2.10931	1.68731	-1.25011	0.211261	0.984377
mmu-miR-677-5p	9.35759	-0.849938	0.46669	-1.8212	0.068576	0.984377
mmu-miR-679-3p	2.91514	-1.10833	0.7287	-1.52096	0.128269	0.984377
mmu-miR-679-5p	43.3217	-0.277451	0.223772	-1.23989	0.215018	0.984377
mmu-miR-686	0.15125	0.753248	3.25801	0.231198	0.817161	0.984377
mmu-miR-688	0.145292	0.753248	3.25801	0.231198	0.817161	0.984377
mmu-miR-6896-5p	8.25362	-0.52224	0.415514	-1.25685	0.208807	0.984377
mmu-miR-6899-3p	33.2184	-0.192583	0.258131	-0.746064	0.455629	0.984377
mmu-miR-6900-3p	2.59424	0.236128	0.945946	0.249621	0.802881	0.984377
mmu-miR-6901-3p	0.772049	-0.937136	1.80765	-0.518427	0.60416	0.984377
mmu-miR-6902-3p	0.263861	-1.10167	2.80203	-0.393169	0.694195	0.984377
mmu-miR-6903-3p	0.844699	-0.533189	1.77521	-0.300352	0.763909	0.984377
mmu-miR-6904-3p	0.142661	0.753248	3.25801	0.231198	0.817161	0.984377
mmu-miR-6906-3p	14.8558	-0.583394	0.447869	-1.3026	0.192712	0.984377
mmu-miR-6907-3p	0.248139	-0.541573	3.24253	-0.167022	0.867353	0.984377
mmu-miR-6908-3p	0.0926323	0.753248	3.25801	0.231198	0.817161	0.984377
mmu-miR-690	97.6997	-0.648933	0.350469	-1.85161	0.0640816	0.984377
mmu-miR-6911-3p	6.08432	-0.6955	0.525676	-1.32306	0.185816	0.984377
mmu-miR-6912-3p	0.126989	-1.22353	3.23989	-0.377646	0.705693	0.984377
mmu-miR-6913-3p	0.562715	-2.11667	2.32943	-0.908662	0.363529	0.984377
mmu-miR-6914-3p	0.155921	-1.52307	3.22946	-0.471617	0.6372	0.984377
mmu-miR-6915-3p	0.378124	1.80618	3.24864	0.555981	0.578224	0.984377
mmu-miR-6917-3p	0.938536	2.05231	1.43818	1.42702	0.153574	0.984377
mmu-miR-6919-5p	0.190483	-1.72301	3.21971	-0.535143	0.592551	0.984377
mmu-miR-6922-3p	0.248028	-2.06235	3.20581	-0.643317	0.520019	0.984377
mmu-miR-6922-5p	0.253977	-2.0737	3.2054	-0.646939	0.517671	0.984377
mmu-miR-6923-3p	4.66649	0.139218	1.08363	0.128473	0.897775	0.984377
mmu-miR-6925-5p	0.0532594	-0.713009	3.24855	-0.219485	0.826272	0.984377
mmu-miR-6928-3p	5.39972	-1.11199	0.506841	-2.19397	0.0282379	0.984377
mmu-miR-6932-3p	0.929082	1.15737	1.8184	0.636478	0.524465	0.984377
mmu-miR-6932-5p	0.327495	1.66701	2.66142	0.626361	0.531078	0.984377
mmu-miR-6933-5p	0.876712	-1.46799	1.67502	-0.876405	0.38081	0.984377
mmu-miR-6935-5p	0.0836132	0.753248	3.25801	0.231198	0.817161	0.984377
mmu-miR-6936-3p	0.0532594	-0.713009	3.24855	-0.219485	0.826272	0.984377
mmu-miR-6937-5p	632.689	0.706798	0.495393	1.42674	0.153655	0.984377
mmu-miR-6939-3p	0.145477	0.753248	3.25801	0.231198	0.817161	0.984377
mmu-miR-6940-3p	1.03303	0.459152	1.82616	0.25143	0.801481	0.984377
mmu-miR-6940-5p	0.11135	0.753248	3.25801	0.231198	0.817161	0.984377
mmu-miR-6941-3p	0.484871	-0.52153	2.90344	-0.179625	0.857447	0.984377
mmu-miR-6941-5p	0.15125	0.753248	3.25801	0.231198	0.817161	0.984377
mmu-miR-6942-5p	0.267271	-0.95395	2.78277	-0.342806	0.731744	0.984377
mmu-miR-6943-3p	1.63167	0.494627	1.18308	0.418083	0.675887	0.984377
mmu-miR-6944-3p	43.2515	-0.512252	0.345315	-1.48343	0.137959	0.984377
mmu-miR-6945-3p	4.51438	-0.731995	0.705229	-1.03795	0.299292	0.984377
mmu-miR-6946-3p	2.56237	-0.497352	0.889838	-0.558924	0.576213	0.984377
mmu-miR-6946-5p	0.145477	0.753248	3.25801	0.231198	0.817161	0.984377
mmu-miR-6947-5p	0.309973	1.41852	3.2199	0.440549	0.65954	0.984377
mmu-miR-6948-3p	0.776395	-0.867792	1.56784	-0.553495	0.579924	0.984377
mmu-miR-6948-5p	0.253911	-0.541573	3.24253	-0.167022	0.867353	0.984377
mmu-miR-6950-3p	0.624646	-3.27307	2.64607	-1.23695	0.216104	0.984377
mmu-miR-6951-5p	0.142661	0.753248	3.25801	0.231198	0.817161	0.984377
mmu-miR-6952-3p	12.3133	-0.370035	0.5669	-0.652734	0.513928	0.984377
mmu-miR-6952-5p	0.0532594	-0.713009	3.24855	-0.219485	0.826272	0.984377
mmu-miR-6953-3p	0.662399	-1.96193	1.72214	-1.13924	0.254603	0.984377
mmu-miR-6954-3p	1.32283	0.4438	1.2443	0.356667	0.721341	0.984377
mmu-miR-6955-3p	0.0836132	0.753248	3.25801	0.231198	0.817161	0.984377
mmu-miR-6956-3p	3.23941	-0.518071	0.681839	-0.759815	0.447365	0.984377
mmu-miR-6958-3p	2.23605	1.42365	1.10324	1.29042	0.196905	0.984377
mmu-miR-6958-5p	0.145477	0.753248	3.25801	0.231198	0.817161	0.984377
mmu-miR-6959-3p	0.552085	2.3015	2.09083	1.10076	0.271	0.984377
mmu-miR-6959-5p	0.0532594	-0.713009	3.24855	-0.219485	0.826272	0.984377
mmu-miR-6960-3p	0.0836132	0.753248	3.25801	0.231198	0.817161	0.984377
mmu-miR-6962-3p	0.22909	1.26551	3.25566	0.38871	0.697491	0.984377
mmu-miR-6963-5p	0.0836132	0.753248	3.25801	0.231198	0.817161	0.984377
mmu-miR-6964-3p	5.23828	0.605943	0.811902	0.746326	0.455471	0.984377
mmu-miR-6965-5p	0.234482	0.753248	3.25801	0.231198	0.817161	0.984377
mmu-miR-6966-3p	5.46546	1.20382	0.636198	1.8922	0.0584641	0.984377
mmu-miR-6966-5p	0.0532594	-0.713009	3.24855	-0.219485	0.826272	0.984377
mmu-miR-6968-3p	1.38661	0.276352	1.34778	0.205043	0.837539	0.984377
mmu-miR-6969-3p	3.27869	-0.655746	2.58964	-0.253219	0.800099	0.984377
mmu-miR-696	3.11415	1.0341	1.00014	1.03396	0.301156	0.984377
mmu-miR-6971-3p	1.70267	0.566418	1.103	0.513524	0.607585	0.984377
mmu-miR-6972-3p	0.141509	-1.22353	3.23989	-0.377646	0.705693	0.984377
mmu-miR-6973b-3p	0.0532594	-0.713009	3.24855	-0.219485	0.826272	0.984377
mmu-miR-6975-3p	2.06308	0.278179	1.22645	0.226816	0.820566	0.984377
mmu-miR-6976-3p	0.141509	-1.22353	3.23989	-0.377646	0.705693	0.984377
mmu-miR-6977-3p	2.87352	0.138176	0.733039	0.188498	0.850487	0.984377
mmu-miR-6978-3p	0.138948	1.05357	3.25735	0.323443	0.746359	0.984377
mmu-miR-6979-3p	2.27076	-0.625554	0.992458	-0.630308	0.528493	0.984377
mmu-miR-6980-3p	0.390403	-0.96135	2.49942	-0.38463	0.700512	0.984377
mmu-miR-6985-3p	0.0836132	0.753248	3.25801	0.231198	0.817161	0.984377
mmu-miR-6986-3p	0.671373	1.55368	2.13356	0.728211	0.466485	0.984377
mmu-miR-6986-5p	0.22965	-1.95898	3.20972	-0.610326	0.541646	0.984377
mmu-miR-6988-3p	17.8344	-0.450482	0.413299	-1.08996	0.275729	0.984377
mmu-miR-6989-3p	6.84724	-0.165528	0.523073	-0.316453	0.751659	0.984377
mmu-miR-6990-3p	0.0532594	-0.713009	3.24855	-0.219485	0.826272	0.984377
mmu-miR-6993-3p	0.145477	0.753248	3.25801	0.231198	0.817161	0.984377
mmu-miR-6994-3p	1.20404	-1.66408	1.62337	-1.02508	0.305327	0.984377
mmu-miR-6995-3p	1.00592	1.67802	1.5987	1.04962	0.293894	0.984377
mmu-miR-6996-3p	0.155921	-1.52307	3.22946	-0.471617	0.6372	0.984377
mmu-miR-6996-5p	0.0926323	0.753248	3.25801	0.231198	0.817161	0.984377
mmu-miR-6997-3p	0.0532594	-0.713009	3.24855	-0.219485	0.826272	0.984377
mmu-miR-6997-5p	1.43088	2.33742	1.60839	1.45326	0.146151	0.984377
mmu-miR-6998-3p	0.0532594	-0.713009	3.24855	-0.219485	0.826272	0.984377
mmu-miR-6999-3p	1.41471	0.399053	1.22205	0.326545	0.744012	0.984377
mmu-miR-700-3p	259.952	-0.0879975	0.168146	-0.52334	0.600738	0.984377
mmu-miR-700-5p	71.761	0.133471	0.175239	0.761648	0.44627	0.984377
mmu-miR-7000-3p	0.371159	-2.56427	2.47702	-1.03522	0.300565	0.984377
mmu-miR-7001-3p	0.365513	-0.606113	2.66928	-0.227069	0.82037	0.984377
mmu-miR-7002-5p	0.0926323	0.753248	3.25801	0.231198	0.817161	0.984377
mmu-miR-7004-3p	0.145477	0.753248	3.25801	0.231198	0.817161	0.984377
mmu-miR-7004-5p	0.155683	0.753248	3.25801	0.231198	0.817161	0.984377
mmu-miR-7006-3p	0.962405	-1.33311	1.50937	-0.883225	0.377115	0.984377
mmu-miR-7008-3p	0.710894	1.18601	2.08741	0.568173	0.569918	0.984377
mmu-miR-701-3p	0.36147	-0.641567	3.05958	-0.209691	0.833909	0.984377
mmu-miR-7010-5p	0.0836132	0.753248	3.25801	0.231198	0.817161	0.984377
mmu-miR-7012-3p	0.0836132	0.753248	3.25801	0.231198	0.817161	0.984377
mmu-miR-7012-5p	0.270874	-1.22353	3.23989	-0.377646	0.705693	0.984377
mmu-miR-7013-3p	0.451122	-2.77446	2.36955	-1.17088	0.241647	0.984377
mmu-miR-7015-3p	8.00341	-0.37726	0.536996	-0.702538	0.482344	0.984377
mmu-miR-7015-5p	0.268497	-2.13663	3.20316	-0.66704	0.504747	0.984377
mmu-miR-7017-5p	0.306933	1.41859	3.22769	0.439507	0.660294	0.984377
mmu-miR-7018-3p	0.234863	1.26551	3.25566	0.38871	0.697491	0.984377
mmu-miR-7019-3p	1.09767	-1.3184	1.29067	-1.02149	0.307022	0.984377
mmu-miR-702-3p	8.00367	0.228173	0.561983	0.406015	0.684732	0.984377
mmu-miR-702-5p	0.167312	0.753248	3.25801	0.231198	0.817161	0.984377
mmu-miR-7021-3p	0.356573	-1.25788	3.10756	-0.40478	0.685639	0.984377
mmu-miR-7021-5p	0.884876	-0.788173	1.57206	-0.501364	0.616115	0.984377
mmu-miR-7022-5p	0.256827	1.38552	3.25449	0.425726	0.670308	0.984377
mmu-miR-7023-3p	0.210602	-0.646464	3.23989	-0.199532	0.841846	0.984377
mmu-miR-7023-5p	0.0532594	-0.713009	3.24855	-0.219485	0.826272	0.984377
mmu-miR-7024-3p	0.15125	0.753248	3.25801	0.231198	0.817161	0.984377
mmu-miR-7024-5p	0.142661	0.753248	3.25801	0.231198	0.817161	0.984377
mmu-miR-7026-5p	0.0532594	-0.713009	3.24855	-0.219485	0.826272	0.984377
mmu-miR-7027-5p	0.270874	-1.22353	3.23989	-0.377646	0.705693	0.984377
mmu-miR-7028-3p	2.07252	1.1687	1.13449	1.03016	0.302934	0.984377
mmu-miR-7030-3p	1.82393	1.16532	1.07872	1.08028	0.280016	0.984377
mmu-miR-7032-3p	0.454712	-0.624571	2.14684	-0.290926	0.771108	0.984377
mmu-miR-7033-5p	1.6989	-0.164511	1.20812	-0.136171	0.891686	0.984377
mmu-miR-7034-3p	0.0836132	0.753248	3.25801	0.231198	0.817161	0.984377
mmu-miR-7035-3p	0.190132	-0.616555	3.24063	-0.190258	0.849107	0.984377
mmu-miR-7036a-3p	0.268497	-2.13663	3.20316	-0.66704	0.504747	0.984377
mmu-miR-7036b-5p	0.185265	1.24669	3.2558	0.382913	0.701784	0.984377
mmu-miR-7037-5p	0.0532594	-0.713009	3.24855	-0.219485	0.826272	0.984377
mmu-miR-7038-3p	0.141509	-1.22353	3.23989	-0.377646	0.705693	0.984377
mmu-miR-7038-5p	0.0836132	0.753248	3.25801	0.231198	0.817161	0.984377
mmu-miR-7040-3p	0.0532594	-0.713009	3.24855	-0.219485	0.826272	0.984377
mmu-miR-7041-3p	0.126989	-1.22353	3.23989	-0.377646	0.705693	0.984377
mmu-miR-7041-5p	0.102662	-1.11865	3.24253	-0.344992	0.7301	0.984377
mmu-miR-7043-3p	71.6543	-0.0491626	0.291818	-0.16847	0.866213	0.984377
mmu-miR-7044-3p	1.0006	-0.481166	1.52253	-0.316031	0.751979	0.984377
mmu-miR-7044-5p	2.1972	1.12467	1.14282	0.98412	0.325057	0.984377
mmu-miR-7046-3p	0.287401	-1.18113	2.74034	-0.431015	0.666457	0.984377
mmu-miR-7047-3p	1.06987	-1.23728	1.12881	-1.0961	0.273037	0.984377
mmu-miR-7048-3p	1.06228	1.10001	1.42087	0.774179	0.438825	0.984377
mmu-miR-7048-5p	0.0926323	0.753248	3.25801	0.231198	0.817161	0.984377
mmu-miR-704	11.2728	0.238263	0.488779	0.487465	0.625929	0.984377
mmu-miR-7051-5p	0.0926323	0.753248	3.25801	0.231198	0.817161	0.984377
mmu-miR-7052-3p	1.66498	-0.7549	1.15424	-0.654023	0.513097	0.984377
mmu-miR-7053-3p	0.141509	-1.22353	3.23989	-0.377646	0.705693	0.984377
mmu-miR-7054-3p	0.301833	-1.14593	3.21971	-0.355912	0.721906	0.984377
mmu-miR-7059-5p	0.709438	-1.72542	1.99039	-0.866873	0.386012	0.984377
mmu-miR-7061-5p	0.309676	-0.913858	3.22939	-0.282981	0.777191	0.984377
mmu-miR-7063-3p	1.41721	-1.16437	1.47758	-0.788026	0.430682	0.984377
mmu-miR-7063-5p	0.817031	1.34418	1.81528	0.740479	0.459009	0.984377
mmu-miR-7065-3p	1.16227	-0.327609	1.68912	-0.193953	0.846213	0.984377
mmu-miR-7068-3p	4.50802	0.619521	0.595234	1.0408	0.297968	0.984377
mmu-miR-706	0.662002	-2.4754	1.86328	-1.32852	0.184007	0.984377
mmu-miR-7071-3p	0.0836132	0.753248	3.25801	0.231198	0.817161	0.984377
mmu-miR-7071-5p	0.102662	-1.11865	3.24253	-0.344992	0.7301	0.984377
mmu-miR-7073-5p	0.615599	-1.0351	2.01905	-0.512665	0.608186	0.984377
mmu-miR-7074-3p	0.234482	0.753248	3.25801	0.231198	0.817161	0.984377
mmu-miR-7075-3p	5.89757	-0.147054	0.512579	-0.286892	0.774195	0.984377
mmu-miR-7076-5p	0.155683	0.753248	3.25801	0.231198	0.817161	0.984377
mmu-miR-7079-3p	4.57404	-0.542609	0.593354	-0.914479	0.360465	0.984377
mmu-miR-708-5p	287.623	0.202758	0.166532	1.21753	0.223401	0.984377
mmu-miR-7080-3p	0.0532594	-0.713009	3.24855	-0.219485	0.826272	0.984377
mmu-miR-7080-5p	0.0926323	0.753248	3.25801	0.231198	0.817161	0.984377
mmu-miR-7083-3p	0.655059	-3.38351	2.54863	-1.32758	0.184317	0.984377
mmu-miR-7083-5p	1.58426	0.625842	1.07016	0.584813	0.558674	0.984377
mmu-miR-7084-5p	0.142661	0.753248	3.25801	0.231198	0.817161	0.984377
mmu-miR-7086-5p	0.0836132	0.753248	3.25801	0.231198	0.817161	0.984377
mmu-miR-7087-5p	0.15125	0.753248	3.25801	0.231198	0.817161	0.984377
mmu-miR-7089-5p	0.0836132	0.753248	3.25801	0.231198	0.817161	0.984377
mmu-miR-7091-3p	1.70971	-0.16448	1.05395	-0.156061	0.875985	0.984377
mmu-miR-7092-5p	0.423192	-1.79352	2.4486	-0.732468	0.463883	0.984377
mmu-miR-709	2.13641	0.905781	1.27565	0.710056	0.47767	0.984377
mmu-miR-7115-5p	0.477882	2.11455	2.49207	0.848511	0.396154	0.984377
mmu-miR-7117-5p	0.0532594	-0.713009	3.24855	-0.219485	0.826272	0.984377
mmu-miR-7118-3p	0.142661	0.753248	3.25801	0.231198	0.817161	0.984377
mmu-miR-711	0.453509	2.05734	2.51041	0.819525	0.412487	0.984377
mmu-miR-712-3p	1.38041	2.17799	1.77927	1.22409	0.220918	0.984377
mmu-miR-714	3.89341	0.56774	1.0063	0.564188	0.572627	0.984377
mmu-miR-7210-3p	0.0836132	0.753248	3.25801	0.231198	0.817161	0.984377
mmu-miR-7214-5p	0.15125	0.753248	3.25801	0.231198	0.817161	0.984377
mmu-miR-7216-3p	0.234482	0.753248	3.25801	0.231198	0.817161	0.984377
mmu-miR-7216-5p	0.0532594	-0.713009	3.24855	-0.219485	0.826272	0.984377
mmu-miR-7219-3p	1.40307	1.76793	1.30704	1.35261	0.176179	0.984377
mmu-miR-7220-3p	0.597435	-0.97951	2.0692	-0.473377	0.635944	0.984377
mmu-miR-7220-5p	64.4357	0.490236	0.600932	0.815793	0.414619	0.984377
mmu-miR-7221-3p	0.155683	0.753248	3.25801	0.231198	0.817161	0.984377
mmu-miR-7224-3p	2.15844	-0.545907	1.01205	-0.539409	0.589605	0.984377
mmu-miR-7225-5p	0.233525	1.05599	3.25733	0.324187	0.745796	0.984377
mmu-miR-7226-3p	7.85085	-0.348092	0.56701	-0.613907	0.539277	0.984377
mmu-miR-7226-5p	0.145477	0.753248	3.25801	0.231198	0.817161	0.984377
mmu-miR-7227-3p	0.141509	-1.22353	3.23989	-0.377646	0.705693	0.984377
mmu-miR-7227-5p	0.233525	1.05599	3.25733	0.324187	0.745796	0.984377
mmu-miR-7228-5p	0.0836132	0.753248	3.25801	0.231198	0.817161	0.984377
mmu-miR-7229-5p	1.42673	1.96277	1.89013	1.03843	0.299071	0.984377
mmu-miR-7232-5p	0.0836132	0.753248	3.25801	0.231198	0.817161	0.984377
mmu-miR-7233-5p	0.270874	-1.22353	3.23989	-0.377646	0.705693	0.984377
mmu-miR-7235-3p	0.659414	-2.4848	1.86076	-1.33537	0.181756	0.984377
mmu-miR-7236-5p	0.250299	1.46996	3.25357	0.451799	0.651414	0.984377
mmu-miR-7237-3p	54.7122	0.213825	0.583605	0.366386	0.714077	0.984377
mmu-miR-7238-5p	0.632344	-1.97764	2.30356	-0.858514	0.390609	0.984377
mmu-miR-7240-5p	1.67936	-0.667619	1.49709	-0.445946	0.655636	0.984377
mmu-miR-7242-3p	0.278382	-1.1812	2.76557	-0.427109	0.6693	0.984377
mmu-miR-7243-5p	0.126989	-1.22353	3.23989	-0.377646	0.705693	0.984377
mmu-miR-741-3p	1.04628	0.616593	1.60379	0.38446	0.700637	0.984377
mmu-miR-743b-5p	0.0532594	-0.713009	3.24855	-0.219485	0.826272	0.984377
mmu-miR-744-3p	16.3737	-0.0485606	0.319769	-0.151862	0.879296	0.984377
mmu-miR-758-3p	165.455	-0.150628	0.160368	-0.939266	0.347594	0.984377
mmu-miR-760-3p	107.655	-0.373939	0.303053	-1.2339	0.217238	0.984377
mmu-miR-764-3p	0.142661	0.753248	3.25801	0.231198	0.817161	0.984377
mmu-miR-7647-3p	0.167312	0.753248	3.25801	0.231198	0.817161	0.984377
mmu-miR-7647-5p	0.0532594	-0.713009	3.24855	-0.219485	0.826272	0.984377
mmu-miR-7648-3p	0.0532594	-0.713009	3.24855	-0.219485	0.826272	0.984377
mmu-miR-7648-5p	0.167312	0.753248	3.25801	0.231198	0.817161	0.984377
mmu-miR-7650-5p	0.218215	1.05599	3.25733	0.324187	0.745796	0.984377
mmu-miR-7651-5p	0.341213	0.516139	2.69991	0.191169	0.848393	0.984377
mmu-miR-7652-3p	0.145292	0.753248	3.25801	0.231198	0.817161	0.984377
mmu-miR-7653-3p	0.248028	-2.06235	3.20581	-0.643317	0.520019	0.984377
mmu-miR-7653-5p	0.491615	-0.447402	2.49738	-0.179149	0.857821	0.984377
mmu-miR-7654-5p	0.253977	-2.0737	3.2054	-0.646939	0.517671	0.984377
mmu-miR-7655-3p	0.615091	2.52478	2.01659	1.252	0.210569	0.984377
mmu-miR-7655-5p	0.155683	0.753248	3.25801	0.231198	0.817161	0.984377
mmu-miR-7656-3p	0.48752	1.12795	2.18467	0.516301	0.605644	0.984377
mmu-miR-7656-5p	1.38934	-0.387655	1.38832	-0.279225	0.780072	0.984377
mmu-miR-7657-3p	0.15125	0.753248	3.25801	0.231198	0.817161	0.984377
mmu-miR-7658-3p	0.574343	-2.11671	2.31689	-0.913598	0.360928	0.984377
mmu-miR-7658-5p	0.390165	1.41672	3.04116	0.465847	0.641325	0.984377
mmu-miR-7659-5p	0.0532594	-0.713009	3.24855	-0.219485	0.826272	0.984377
mmu-miR-7660-3p	0.214012	-0.541573	3.24253	-0.167022	0.867353	0.984377
mmu-miR-7662-3p	0.273831	-0.616555	3.24063	-0.190258	0.849107	0.984377
mmu-miR-7662-5p	0.102662	-1.11865	3.24253	-0.344992	0.7301	0.984377
mmu-miR-7663-5p	0.0836132	0.753248	3.25801	0.231198	0.817161	0.984377
mmu-miR-7664-3p	0.22965	-1.95898	3.20972	-0.610326	0.541646	0.984377
mmu-miR-7666-3p	3.03786	0.118755	0.851473	0.13947	0.889079	0.984377
mmu-miR-7667-3p	0.0836132	0.753248	3.25801	0.231198	0.817161	0.984377
mmu-miR-7667-5p	0.298345	1.41882	3.25276	0.436191	0.662698	0.984377
mmu-miR-7668-5p	0.979851	-1.19836	1.96185	-0.610831	0.541311	0.984377
mmu-miR-7670-3p	0.310087	0.487893	2.76091	0.176714	0.859733	0.984377
mmu-miR-7671-5p	0.270874	-1.22353	3.23989	-0.377646	0.705693	0.984377
mmu-miR-7672-5p	0.145477	0.753248	3.25801	0.231198	0.817161	0.984377
mmu-miR-7675-3p	0.155683	0.753248	3.25801	0.231198	0.817161	0.984377
mmu-miR-7677-3p	3.8553	-0.227927	0.733728	-0.310642	0.756073	0.984377
mmu-miR-7678-3p	0.0532594	-0.713009	3.24855	-0.219485	0.826272	0.984377
mmu-miR-7678-5p	0.0926323	0.753248	3.25801	0.231198	0.817161	0.984377
mmu-miR-7680-3p	0.424181	-1.55349	2.49734	-0.622057	0.533904	0.984377
mmu-miR-7680-5p	0.15125	0.753248	3.25801	0.231198	0.817161	0.984377
mmu-miR-7681-3p	0.687224	-2.44133	2.70628	-0.902097	0.367006	0.984377
mmu-miR-7682-3p	0.176246	1.21532	3.25604	0.37325	0.708962	0.984377
mmu-miR-7684-3p	0.226274	1.26551	3.25566	0.38871	0.697491	0.984377
mmu-miR-7685-3p	5.78917	0.0813245	0.600468	0.135435	0.892268	0.984377
mmu-miR-7685-5p	5.48251	-1.0515	0.747657	-1.40639	0.159609	0.984377
mmu-miR-7687-5p	0.0532594	-0.713009	3.24855	-0.219485	0.826272	0.984377
mmu-miR-7688-5p	94.7243	-0.154059	0.191173	-0.805862	0.420322	0.984377
mmu-miR-7689-3p	4.30099	0.301785	0.627154	0.481197	0.630376	0.984377
mmu-miR-770-3p	737.176	-0.181218	0.229878	-0.788324	0.430507	0.984377
mmu-miR-770-5p	155.262	-0.308017	0.153337	-2.00876	0.0445627	0.984377
mmu-miR-7a-1-3p	22.847	0.554177	0.367333	1.50865	0.131388	0.984377
mmu-miR-7a-2-3p	0.145477	0.753248	3.25801	0.231198	0.817161	0.984377
mmu-miR-7a-5p-1	4929.79	-0.116836	0.248716	-0.469755	0.63853	0.984377
mmu-miR-7a-5p-2	4892.05	-0.118336	0.247576	-0.477978	0.632666	0.984377
mmu-miR-7b-3p	0.253911	-0.541573	3.24253	-0.167022	0.867353	0.984377
mmu-miR-7b-5p	1820.37	-0.296924	0.293694	-1.011	0.312018	0.984377
mmu-miR-802-3p	1.05987	-0.858691	2.0268	-0.423669	0.671807	0.984377
mmu-miR-802-5p	0.49866	1.16308	3.0203	0.385087	0.700173	0.984377
mmu-miR-8092	0.0532594	-0.713009	3.24855	-0.219485	0.826272	0.984377
mmu-miR-8094	0.247954	-0.541573	3.24253	-0.167022	0.867353	0.984377
mmu-miR-8097	0.532124	-0.794107	2.11601	-0.375285	0.707449	0.984377
mmu-miR-8098	1.99459	1.13899	1.24231	0.916826	0.359234	0.984377
mmu-miR-8100	0.234482	0.753248	3.25801	0.231198	0.817161	0.984377
mmu-miR-8101	0.270874	-1.22353	3.23989	-0.377646	0.705693	0.984377
mmu-miR-8105	0.345832	1.3849	3.10081	0.446624	0.655147	0.984377
mmu-miR-8111	1.77315	-0.860525	1.1372	-0.756703	0.449228	0.984377
mmu-miR-8116	0.270874	-1.22353	3.23989	-0.377646	0.705693	0.984377
mmu-miR-8117	0.535165	2.29269	2.07649	1.10412	0.269541	0.984377
mmu-miR-8118	0.331641	-1.49203	2.62723	-0.567909	0.570097	0.984377
mmu-miR-8120	2.5165	0.520601	1.09098	0.477188	0.633228	0.984377
mmu-miR-871-5p	0.145477	0.753248	3.25801	0.231198	0.817161	0.984377
mmu-miR-872-3p	173.649	-0.103112	0.186492	-0.552903	0.58033	0.984377
mmu-miR-872-5p	1469.18	0.192312	0.166064	1.15806	0.24684	0.984377
mmu-miR-873a-3p	65.7269	-0.371868	0.195864	-1.89861	0.0576164	0.984377
mmu-miR-873a-5p	59.3654	-0.357606	0.249474	-1.43344	0.151733	0.984377
mmu-miR-874-5p	1.03384	-1.10465	1.35354	-0.81612	0.414431	0.984377
mmu-miR-875-3p	0.145292	0.753248	3.25801	0.231198	0.817161	0.984377
mmu-miR-876-3p	0.102662	-1.11865	3.24253	-0.344992	0.7301	0.984377
mmu-miR-876-5p	0.15125	0.753248	3.25801	0.231198	0.817161	0.984377
mmu-miR-877-3p	41.3033	-0.450253	0.487618	-0.923372	0.355813	0.984377
mmu-miR-877-5p	8.18527	0.484314	0.698027	0.693833	0.487787	0.984377
mmu-miR-879-3p	2.02838	-0.677569	0.875923	-0.773548	0.439198	0.984377
mmu-miR-879-5p	25.0526	-0.292783	0.529467	-0.552978	0.580279	0.984377
mmu-miR-883a-3p	0.234482	0.753248	3.25801	0.231198	0.817161	0.984377
mmu-miR-9-3p-1	310.183	-0.0317734	0.128685	-0.246909	0.804979	0.984377
mmu-miR-9-3p-2	310.183	-0.0317734	0.128685	-0.246909	0.804979	0.984377
mmu-miR-9-3p-3	308.523	-0.0406052	0.128833	-0.315177	0.752627	0.984377
mmu-miR-9-5p-1	12354	0.109471	0.106957	1.0235	0.306071	0.984377
mmu-miR-9-5p-2	12354.1	0.109516	0.106955	1.02395	0.305861	0.984377
mmu-miR-9-5p-3	12355.1	0.109582	0.106951	1.0246	0.305552	0.984377
mmu-miR-92a-1-5p	1.5637	0.431593	1.59756	0.270157	0.787039	0.984377
mmu-miR-92a-3p-1	8699.99	0.0555084	0.222115	0.249909	0.802658	0.984377
mmu-miR-92b-3p	1708.85	-0.346281	0.29549	-1.17189	0.241243	0.984377
mmu-miR-92b-5p	30.854	-0.437132	0.429094	-1.01873	0.308329	0.984377
mmu-miR-93-3p	19.8376	0.0417284	0.30999	0.134612	0.892918	0.984377
mmu-miR-935	3.50399	-0.596675	0.609256	-0.97935	0.327407	0.984377
mmu-miR-96-3p	10.0879	0.203538	0.449807	0.4525	0.650909	0.984377
mmu-miR-96-5p	7230.05	-0.118008	0.163527	-0.72164	0.470516	0.984377
mmu-miR-9768-5p	0.234482	0.753248	3.25801	0.231198	0.817161	0.984377
mmu-miR-9769-3p	0.84883	-0.68794	1.53725	-0.447512	0.654505	0.984377
mmu-miR-98-3p	20.3586	0.319924	0.307133	1.04165	0.297576	0.984377
mmu-miR-98-5p	1694.12	-0.0279496	0.218619	-0.127846	0.898271	0.984377
mmu-miR-99a-3p	11.0385	0.24855	0.551714	0.450505	0.652347	0.984377
mmu-miR-99a-5p	317345	-0.17286	0.115741	-1.49351	0.135303	0.984377
mmu-miR-99b-3p	595.489	-0.0893379	0.124825	-0.715703	0.474175	0.984377
mmu-miR-3109-5p	0.454914	0.316235	2.56637	0.123223	0.901931	0.985601
mmu-miR-365-1-5p	0.912835	0.190027	1.55191	0.122447	0.902545	0.985601
mmu-miR-381-5p	0.163502	-0.393471	3.24564	-0.121231	0.903508	0.985789
mmu-miR-10a-3p	489.393	0.0180583	0.154588	0.116816	0.907006	0.987876
mmu-miR-7027-3p	0.953689	0.211994	1.80361	0.117539	0.906433	0.987876
mmu-miR-137-5p	11.2163	-0.0528058	0.470426	-0.112251	0.910624	0.988384
mmu-miR-181c-5p	70.6505	0.0204257	0.191113	0.106877	0.914886	0.988384
mmu-miR-1927	0.359724	-0.340849	3.12359	-0.109121	0.913107	0.988384
mmu-miR-1932	0.377956	-0.339643	3.07863	-0.110323	0.912154	0.988384
mmu-miR-219a-5p-1	0.824121	-0.178027	1.57324	-0.113159	0.909904	0.988384
mmu-miR-3086-5p	0.844316	-0.164551	1.54241	-0.106684	0.915039	0.988384
mmu-miR-345-3p	283.756	-0.0108376	0.102996	-0.105223	0.916199	0.988384
mmu-miR-3473f	1.00984	-0.227452	2.02554	-0.112292	0.910592	0.988384
mmu-miR-652-5p	2.07196	0.135345	1.22946	0.110085	0.912342	0.988384
mmu-miR-7213-5p	3.0623	0.100577	0.953383	0.105495	0.915983	0.988384
mmu-miR-764-5p	0.229505	0.32487	2.99197	0.108581	0.913535	0.988384
mmu-miR-1839-5p	2331.68	0.0209376	0.204775	0.102247	0.918561	0.990075
mmu-miR-484	1163.04	0.0322672	0.32158	0.10034	0.920075	0.99085
mmu-miR-744-5p	2462.92	-0.0207394	0.212128	-0.0977685	0.922116	0.992191
mmu-let-7f-2-3p	84.3796	0.0115907	0.280911	0.0412612	0.967088	0.992579
mmu-let-7g-5p	67310.1	-0.0171713	0.21553	-0.0796698	0.9365	0.992579
mmu-miR-100-5p	57419	0.00405635	0.0947661	0.0428038	0.965858	0.992579
mmu-miR-1247-3p	3.82024	0.0579607	0.867231	0.0668342	0.946714	0.992579
mmu-miR-134-5p	1098.26	-0.012207	0.189707	-0.0643467	0.948694	0.992579
mmu-miR-1941-3p	0.874948	0.161357	1.82137	0.0885907	0.929407	0.992579
mmu-miR-1966-3p	1.26278	0.0707295	1.38857	0.050937	0.959376	0.992579
mmu-miR-1982-3p	0.938282	-0.106605	1.76123	-0.0605289	0.951734	0.992579
mmu-miR-201-5p	1.63687	0.0896847	1.20781	0.0742537	0.940809	0.992579
mmu-miR-20a-3p	0.803123	0.125112	1.79582	0.0696683	0.944458	0.992579
mmu-miR-28c	17.637	0.0211754	0.268918	0.0787429	0.937237	0.992579
mmu-miR-3065-5p	0.145892	-0.135936	3.24855	-0.0418452	0.966622	0.992579
mmu-miR-3066-5p	2.93368	-0.0609374	0.828114	-0.0735857	0.94134	0.992579
mmu-miR-3083-5p	0.390759	0.130488	2.64177	0.049394	0.960605	0.992579
mmu-miR-3097-3p	2.27791	0.0692123	1.05182	0.0658024	0.947535	0.992579
mmu-miR-30c-5p-1	19922.6	0.0107528	0.170578	0.0630375	0.949737	0.992579
mmu-miR-30c-5p-2	19922.3	0.0107545	0.17058	0.063047	0.949729	0.992579
mmu-miR-3104-3p	0.72888	0.166088	1.79761	0.092394	0.926385	0.992579
mmu-miR-377-5p	10.9486	-0.0400911	0.42726	-0.0938329	0.925242	0.992579
mmu-miR-3960	0.24161	-0.241252	3.24186	-0.0744176	0.940678	0.992579
mmu-miR-409-5p	1024.8	-0.01033	0.131975	-0.0782725	0.937611	0.992579
mmu-miR-421-3p	129.17	-0.0115169	0.149496	-0.0770385	0.938593	0.992579
mmu-miR-455-3p	462.116	0.0082221	0.190334	0.0431983	0.965543	0.992579
mmu-miR-467a-5p-1	8.22074	0.0199394	0.362765	0.0549651	0.956166	0.992579
mmu-miR-467a-5p-2	8.22074	0.0199394	0.362765	0.0549651	0.956166	0.992579
mmu-miR-467a-5p-3	8.22074	0.0199394	0.362765	0.0549651	0.956166	0.992579
mmu-miR-467a-5p-4	8.22074	0.0199394	0.362765	0.0549651	0.956166	0.992579
mmu-miR-467a-5p-5	8.22074	0.0199394	0.362765	0.0549651	0.956166	0.992579
mmu-miR-467a-5p-6	8.22074	0.0199394	0.362765	0.0549651	0.956166	0.992579
mmu-miR-467a-5p-7	8.22074	0.0199394	0.362765	0.0549651	0.956166	0.992579
mmu-miR-467a-5p-8	8.22074	0.0199394	0.362765	0.0549651	0.956166	0.992579
mmu-miR-467a-5p-9	8.22074	0.0199394	0.362765	0.0549651	0.956166	0.992579
mmu-miR-467a-5p-10	8.22074	0.0199394	0.362765	0.0549651	0.956166	0.992579
mmu-miR-467b-5p	8.22074	0.0199394	0.362765	0.0549651	0.956166	0.992579
mmu-miR-5122	0.648722	0.132828	1.81501	0.0731833	0.94166	0.992579
mmu-miR-532-3p	74.9848	0.0216323	0.265829	0.0813768	0.935142	0.992579
mmu-miR-598-3p	1429.78	0.0131275	0.151323	0.0867515	0.930869	0.992579
mmu-miR-6414	0.198736	-0.135936	3.24855	-0.0418452	0.966622	0.992579
mmu-miR-664-3p	85.2803	0.00949445	0.205044	0.0463045	0.963068	0.992579
mmu-miR-673-5p	66.0059	-0.0104905	0.252911	-0.041479	0.966914	0.992579
mmu-miR-674-3p	626.611	0.0112154	0.258016	0.0434678	0.965329	0.992579
mmu-miR-6916-3p	0.220571	-0.135936	3.24855	-0.0418452	0.966622	0.992579
mmu-miR-6921-3p	2.48158	0.0359443	0.841281	0.0427256	0.96592	0.992579
mmu-miR-6929-3p	0.412833	0.253631	2.64238	0.0959861	0.923532	0.992579
mmu-miR-6965-3p	0.379331	0.17974	2.63487	0.0682159	0.945614	0.992579
mmu-miR-7007-5p	1.45297	-0.0795207	1.80515	-0.044052	0.964863	0.992579
mmu-miR-7009-3p	0.287741	-0.135936	3.24855	-0.0418452	0.966622	0.992579
mmu-miR-7016-5p	0.198736	-0.135936	3.24855	-0.0418452	0.966622	0.992579
mmu-miR-7042-3p	0.366285	-0.111061	2.63587	-0.0421347	0.966391	0.992579
mmu-miR-7047-5p	0.198736	-0.135936	3.24855	-0.0418452	0.966622	0.992579
mmu-miR-7093-3p	4.28032	0.0410055	0.944186	0.0434295	0.965359	0.992579
mmu-miR-7117-3p	0.198551	-0.135936	3.24855	-0.0418452	0.966622	0.992579
mmu-miR-8112	8.31917	0.0458246	0.61755	0.0742038	0.940848	0.992579
mmu-miR-874-3p	158.916	-0.016889	0.185561	-0.0910156	0.92748	0.992579
mmu-miR-881-3p	0.895478	0.0981665	1.56575	0.062696	0.950009	0.992579
mmu-miR-92a-3p-2	2015.83	0.0156006	0.220909	0.0706198	0.9437	0.992579
mmu-miR-299b-5p	0.39507	0.0907076	2.61556	0.03468	0.972335	0.993975
mmu-miR-485-5p	702.384	-0.00977701	0.269325	-0.0363019	0.971042	0.993975
mmu-miR-8114	16.8153	-0.0150335	0.427952	-0.0351289	0.971977	0.993975
mmu-miR-871-3p	0.623316	-0.0846534	2.44996	-0.0345529	0.972436	0.993975
mmu-miR-99b-5p	23491.2	-0.00505137	0.139578	-0.0361904	0.971131	0.993975
mmu-miR-181d-5p	1257.45	-0.00461291	0.137523	-0.0335428	0.973242	0.993983
mmu-miR-1983	63.6934	0.00662125	0.218059	0.0303645	0.975776	0.994206
mmu-miR-339-5p	286.754	-0.0059963	0.198021	-0.0302812	0.975843	0.994206
mmu-miR-374c-5p	0.399251	0.0790044	2.61026	0.0302669	0.975854	0.994206
mmu-miR-376a-3p	9.35377	-0.0132091	0.492497	-0.0268207	0.978603	0.996192
mmu-let-7e-5p	4099.19	-0.0068487	0.321972	-0.0212711	0.983029	0.996374
mmu-miR-1231-5p	0.427964	0.0344526	2.56214	0.0134468	0.989271	0.996374
mmu-miR-125b-1-3p	702.947	-0.00210094	0.17752	-0.0118349	0.990557	0.996374
mmu-miR-125b-5p-1	35683.9	0.00307798	0.26835	0.01147	0.990848	0.996374
mmu-miR-190a-5p	15.7887	0.00382236	0.303594	0.0125904	0.989955	0.996374
mmu-miR-24-1-5p	262.417	-0.00279236	0.137972	-0.0202386	0.983853	0.996374
mmu-miR-292b-5p	0.328936	-0.0223319	2.70932	-0.00824259	0.993423	0.996374
mmu-miR-3089-3p	1.09915	0.0286145	2.02935	0.0141003	0.98875	0.996374
mmu-miR-30b-5p	3474.63	0.00351711	0.248781	0.0141374	0.98872	0.996374
mmu-miR-32-5p	202.178	0.00576681	0.295805	0.0194954	0.984446	0.996374
mmu-miR-3473d	0.438355	0.0228433	3.02511	0.00755125	0.993975	0.996374
mmu-miR-377-3p	10.302	-0.0071037	0.404139	-0.0175774	0.985976	0.996374
mmu-miR-450a-5p-1	70.2876	-0.00531995	0.235467	-0.0225931	0.981975	0.996374
mmu-miR-450a-5p-2	70.2876	-0.00531995	0.235467	-0.0225931	0.981975	0.996374
mmu-miR-483-3p	15.607	0.0121582	0.587017	0.0207118	0.983476	0.996374
mmu-miR-494-3p	119.567	0.00148253	0.171797	0.00862952	0.993115	0.996374
mmu-miR-5124a	5.37301	0.0149173	0.635446	0.0234753	0.981271	0.996374
mmu-miR-7070-3p	5.8109	-0.00587178	0.54651	-0.0107442	0.991428	0.996374
mmu-miR-7236-3p	0.59552	-0.0176517	2.10955	-0.00836753	0.993324	0.996374
mmu-miR-125b-5p-2	34718.1	-0.000778394	0.269772	-0.00288537	0.997698	0.998499
mmu-miR-340-3p	402.745	-0.000666792	0.217994	-0.00305876	0.997559	0.998499
mmu-miR-217-3p	0.381	0.00337929	2.62651	0.00128661	0.998973	0.998973
mmu-miR-101b-5p	0	NA	NA	NA	NA	NA
mmu-miR-103-1-5p	0	NA	NA	NA	NA	NA
mmu-miR-106a-3p	0	NA	NA	NA	NA	NA
mmu-miR-1190	0	NA	NA	NA	NA	NA
mmu-miR-1192	0	NA	NA	NA	NA	NA
mmu-miR-1197-5p	0	NA	NA	NA	NA	NA
mmu-miR-1199-3p	0	NA	NA	NA	NA	NA
mmu-miR-1199-5p	0	NA	NA	NA	NA	NA
mmu-miR-1249-5p	0	NA	NA	NA	NA	NA
mmu-miR-1251-3p	0	NA	NA	NA	NA	NA
mmu-miR-1258-5p	0	NA	NA	NA	NA	NA
mmu-miR-1264-5p	0	NA	NA	NA	NA	NA
mmu-miR-126b-5p	0	NA	NA	NA	NA	NA
mmu-miR-128-2-5p	0	NA	NA	NA	NA	NA
mmu-miR-130c	0	NA	NA	NA	NA	NA
mmu-miR-133b-5p	0	NA	NA	NA	NA	NA
mmu-miR-141-5p	0	NA	NA	NA	NA	NA
mmu-miR-142b	0	NA	NA	NA	NA	NA
mmu-miR-146a-3p	0	NA	NA	NA	NA	NA
mmu-miR-149-3p	0	NA	NA	NA	NA	NA
mmu-miR-184-5p	0	NA	NA	NA	NA	NA
mmu-miR-1892	0	NA	NA	NA	NA	NA
mmu-miR-1894-3p	0	NA	NA	NA	NA	NA
mmu-miR-1896	0	NA	NA	NA	NA	NA
mmu-miR-1897-5p	0	NA	NA	NA	NA	NA
mmu-miR-1901	0	NA	NA	NA	NA	NA
mmu-miR-1903	0	NA	NA	NA	NA	NA
mmu-miR-1904	0	NA	NA	NA	NA	NA
mmu-miR-1905	0	NA	NA	NA	NA	NA
mmu-miR-1906-1	0	NA	NA	NA	NA	NA
mmu-miR-1906-2	0	NA	NA	NA	NA	NA
mmu-miR-1907	0	NA	NA	NA	NA	NA
mmu-miR-190b-3p	0	NA	NA	NA	NA	NA
mmu-miR-1912-3p	0	NA	NA	NA	NA	NA
mmu-miR-1912-5p	0	NA	NA	NA	NA	NA
mmu-miR-192-3p	0	NA	NA	NA	NA	NA
mmu-miR-1928	0	NA	NA	NA	NA	NA
mmu-miR-1929-3p	0	NA	NA	NA	NA	NA
mmu-miR-1942	0	NA	NA	NA	NA	NA
mmu-miR-1946a	0	NA	NA	NA	NA	NA
mmu-miR-1947-3p	0	NA	NA	NA	NA	NA
mmu-miR-1950	0	NA	NA	NA	NA	NA
mmu-miR-1952	0	NA	NA	NA	NA	NA
mmu-miR-1954	0	NA	NA	NA	NA	NA
mmu-miR-1956	0	NA	NA	NA	NA	NA
mmu-miR-1957b	0	NA	NA	NA	NA	NA
mmu-miR-1958	0	NA	NA	NA	NA	NA
mmu-miR-195b	0	NA	NA	NA	NA	NA
mmu-miR-1962	0	NA	NA	NA	NA	NA
mmu-miR-1964-5p	0	NA	NA	NA	NA	NA
mmu-miR-1966-5p	0	NA	NA	NA	NA	NA
mmu-miR-1967	0	NA	NA	NA	NA	NA
mmu-miR-1968-3p	0	NA	NA	NA	NA	NA
mmu-miR-1970	0	NA	NA	NA	NA	NA
mmu-miR-1971	0	NA	NA	NA	NA	NA
mmu-miR-1982-5p	0	NA	NA	NA	NA	NA
mmu-miR-19a-5p	0	NA	NA	NA	NA	NA
mmu-miR-19b-2-5p	0	NA	NA	NA	NA	NA
mmu-miR-1b-5p	0	NA	NA	NA	NA	NA
mmu-miR-200c-5p	0	NA	NA	NA	NA	NA
mmu-miR-203-5p	0	NA	NA	NA	NA	NA
mmu-miR-206-5p	0	NA	NA	NA	NA	NA
mmu-miR-207	0	NA	NA	NA	NA	NA
mmu-miR-208a-3p	0	NA	NA	NA	NA	NA
mmu-miR-208a-5p	0	NA	NA	NA	NA	NA
mmu-miR-208b-5p	0	NA	NA	NA	NA	NA
mmu-miR-211-3p	0	NA	NA	NA	NA	NA
mmu-miR-2136	0	NA	NA	NA	NA	NA
mmu-miR-216c-5p	0	NA	NA	NA	NA	NA
mmu-miR-219b-3p	0	NA	NA	NA	NA	NA
mmu-miR-219b-5p	0	NA	NA	NA	NA	NA
mmu-miR-219c-3p	0	NA	NA	NA	NA	NA
mmu-miR-290b-3p	0	NA	NA	NA	NA	NA
mmu-miR-290b-5p	0	NA	NA	NA	NA	NA
mmu-miR-291a-5p	0	NA	NA	NA	NA	NA
mmu-miR-291b-3p	0	NA	NA	NA	NA	NA
mmu-miR-291b-5p	0	NA	NA	NA	NA	NA
mmu-miR-292a-5p	0	NA	NA	NA	NA	NA
mmu-miR-292b-3p	0	NA	NA	NA	NA	NA
mmu-miR-293-3p	0	NA	NA	NA	NA	NA
mmu-miR-293-5p	0	NA	NA	NA	NA	NA
mmu-miR-294-3p	0	NA	NA	NA	NA	NA
mmu-miR-294-5p	0	NA	NA	NA	NA	NA
mmu-miR-295-3p	0	NA	NA	NA	NA	NA
mmu-miR-295-5p	0	NA	NA	NA	NA	NA
mmu-miR-297a-5p-1	0	NA	NA	NA	NA	NA
mmu-miR-297a-5p-2	0	NA	NA	NA	NA	NA
mmu-miR-297a-5p-3	0	NA	NA	NA	NA	NA
mmu-miR-297a-5p-4	0	NA	NA	NA	NA	NA
mmu-miR-298-3p	0	NA	NA	NA	NA	NA
mmu-miR-302a-3p	0	NA	NA	NA	NA	NA
mmu-miR-302a-5p	0	NA	NA	NA	NA	NA
mmu-miR-302b-5p	0	NA	NA	NA	NA	NA
mmu-miR-302c-3p	0	NA	NA	NA	NA	NA
mmu-miR-302c-5p	0	NA	NA	NA	NA	NA
mmu-miR-302d-3p	0	NA	NA	NA	NA	NA
mmu-miR-3059-3p	0	NA	NA	NA	NA	NA
mmu-miR-3060-5p	0	NA	NA	NA	NA	NA
mmu-miR-3062-3p	0	NA	NA	NA	NA	NA
mmu-miR-3062-5p	0	NA	NA	NA	NA	NA
mmu-miR-3064-3p	0	NA	NA	NA	NA	NA
mmu-miR-3065-3p	0	NA	NA	NA	NA	NA
mmu-miR-3067-3p	0	NA	NA	NA	NA	NA
mmu-miR-3070-5p-1	0	NA	NA	NA	NA	NA
mmu-miR-3070-5p-2	0	NA	NA	NA	NA	NA
mmu-miR-3071-3p	0	NA	NA	NA	NA	NA
mmu-miR-3071-5p	0	NA	NA	NA	NA	NA
mmu-miR-3073a-3p	0	NA	NA	NA	NA	NA
mmu-miR-3073a-5p	0	NA	NA	NA	NA	NA
mmu-miR-3074-2-3p	0	NA	NA	NA	NA	NA
mmu-miR-3075-3p	0	NA	NA	NA	NA	NA
mmu-miR-3075-5p	0	NA	NA	NA	NA	NA
mmu-miR-3077-5p	0	NA	NA	NA	NA	NA
mmu-miR-3087-5p	0	NA	NA	NA	NA	NA
mmu-miR-3088-3p	0	NA	NA	NA	NA	NA
mmu-miR-3088-5p	0	NA	NA	NA	NA	NA
mmu-miR-3089-5p	0	NA	NA	NA	NA	NA
mmu-miR-3090-3p	0	NA	NA	NA	NA	NA
mmu-miR-3090-5p	0	NA	NA	NA	NA	NA
mmu-miR-3091-5p	0	NA	NA	NA	NA	NA
mmu-miR-3092-5p	0	NA	NA	NA	NA	NA
mmu-miR-3093-3p	0	NA	NA	NA	NA	NA
mmu-miR-3093-5p	0	NA	NA	NA	NA	NA
mmu-miR-3098-5p	0	NA	NA	NA	NA	NA
mmu-miR-3099-5p	0	NA	NA	NA	NA	NA
mmu-miR-3100-3p	0	NA	NA	NA	NA	NA
mmu-miR-3104-5p	0	NA	NA	NA	NA	NA
mmu-miR-3106-3p	0	NA	NA	NA	NA	NA
mmu-miR-3106-5p	0	NA	NA	NA	NA	NA
mmu-miR-3108-5p	0	NA	NA	NA	NA	NA
mmu-miR-3110-3p	0	NA	NA	NA	NA	NA
mmu-miR-3112-5p	0	NA	NA	NA	NA	NA
mmu-miR-3113-3p	0	NA	NA	NA	NA	NA
mmu-miR-3113-5p	0	NA	NA	NA	NA	NA
mmu-miR-3154	12.87	-0.808313	0.741903	-1.08951	NA	NA
mmu-miR-326-5p	0	NA	NA	NA	NA	NA
mmu-miR-327	0	NA	NA	NA	NA	NA
mmu-miR-328-5p	0	NA	NA	NA	NA	NA
mmu-miR-343	0	NA	NA	NA	NA	NA
mmu-miR-344-5p-1	0	NA	NA	NA	NA	NA
mmu-miR-344-5p-2	0	NA	NA	NA	NA	NA
mmu-miR-344b-5p	0	NA	NA	NA	NA	NA
mmu-miR-344c-5p	0	NA	NA	NA	NA	NA
mmu-miR-344d-1-5p	0	NA	NA	NA	NA	NA
mmu-miR-344d-2-5p	0	NA	NA	NA	NA	NA
mmu-miR-344e-5p	0	NA	NA	NA	NA	NA
mmu-miR-344f-5p	0	NA	NA	NA	NA	NA
mmu-miR-344g-5p	0	NA	NA	NA	NA	NA
mmu-miR-344h-3p-1	0	NA	NA	NA	NA	NA
mmu-miR-344h-3p-2	0	NA	NA	NA	NA	NA
mmu-miR-344h-5p-1	0	NA	NA	NA	NA	NA
mmu-miR-344h-5p-2	0	NA	NA	NA	NA	NA
mmu-miR-3473c	0	NA	NA	NA	NA	NA
mmu-miR-3475-5p	0	NA	NA	NA	NA	NA
mmu-miR-3544-5p	0	NA	NA	NA	NA	NA
mmu-miR-3547-5p	0	NA	NA	NA	NA	NA
mmu-miR-3569-5p	0	NA	NA	NA	NA	NA
mmu-miR-3572-5p	0	NA	NA	NA	NA	NA
mmu-miR-3618-3p	0	NA	NA	NA	NA	NA
mmu-miR-3618-5p	0	NA	NA	NA	NA	NA
mmu-miR-3620-3p	0	NA	NA	NA	NA	NA
mmu-miR-3620-5p	0	NA	NA	NA	NA	NA
mmu-miR-374b-3p	0	NA	NA	NA	NA	NA
mmu-miR-374c-3p	0	NA	NA	NA	NA	NA
mmu-miR-375-5p	0	NA	NA	NA	NA	NA
mmu-miR-3965	0	NA	NA	NA	NA	NA
mmu-miR-421-5p	0	NA	NA	NA	NA	NA
mmu-miR-429-5p	0	NA	NA	NA	NA	NA
mmu-miR-449b	0	NA	NA	NA	NA	NA
mmu-miR-449c-3p	0	NA	NA	NA	NA	NA
mmu-miR-449c-5p	0	NA	NA	NA	NA	NA
mmu-miR-451b	0	NA	NA	NA	NA	NA
mmu-miR-452-3p	0	NA	NA	NA	NA	NA
mmu-miR-465a-3p	0	NA	NA	NA	NA	NA
mmu-miR-465b-3p-1	0	NA	NA	NA	NA	NA
mmu-miR-465b-3p-2	0	NA	NA	NA	NA	NA
mmu-miR-465b-5p-1	0	NA	NA	NA	NA	NA
mmu-miR-465b-5p-2	0	NA	NA	NA	NA	NA
mmu-miR-465c-3p-1	0	NA	NA	NA	NA	NA
mmu-miR-465c-3p-2	0	NA	NA	NA	NA	NA
mmu-miR-465c-5p-1	0	NA	NA	NA	NA	NA
mmu-miR-465c-5p-2	0	NA	NA	NA	NA	NA
mmu-miR-465d-3p	0	NA	NA	NA	NA	NA
mmu-miR-465d-5p	0	NA	NA	NA	NA	NA
mmu-miR-466a-5p	0	NA	NA	NA	NA	NA
mmu-miR-466b-3p-1	0	NA	NA	NA	NA	NA
mmu-miR-466b-3p-2	0	NA	NA	NA	NA	NA
mmu-miR-466b-5p-1	0	NA	NA	NA	NA	NA
mmu-miR-466b-5p-2	0	NA	NA	NA	NA	NA
mmu-miR-466c-3p-1	0	NA	NA	NA	NA	NA
mmu-miR-466c-3p-2	0	NA	NA	NA	NA	NA
mmu-miR-466c-3p-3	0	NA	NA	NA	NA	NA
mmu-miR-466e-3p	0	NA	NA	NA	NA	NA
mmu-miR-466e-5p	0	NA	NA	NA	NA	NA
mmu-miR-466f-5p-1	0	NA	NA	NA	NA	NA
mmu-miR-466f-5p-2	0	NA	NA	NA	NA	NA
mmu-miR-466f-5p-3	0	NA	NA	NA	NA	NA
mmu-miR-466f	0	NA	NA	NA	NA	NA
mmu-miR-466k	0	NA	NA	NA	NA	NA
mmu-miR-466l-3p	0	NA	NA	NA	NA	NA
mmu-miR-466l-5p	0	NA	NA	NA	NA	NA
mmu-miR-466m-5p	0	NA	NA	NA	NA	NA
mmu-miR-466n-3p	0	NA	NA	NA	NA	NA
mmu-miR-466p-3p	0	NA	NA	NA	NA	NA
mmu-miR-466p-5p	0	NA	NA	NA	NA	NA
mmu-miR-466q	0	NA	NA	NA	NA	NA
mmu-miR-467a-3p-1	0	NA	NA	NA	NA	NA
mmu-miR-467a-3p-2	0	NA	NA	NA	NA	NA
mmu-miR-467a-3p-3	0	NA	NA	NA	NA	NA
mmu-miR-467a-3p-4	0	NA	NA	NA	NA	NA
mmu-miR-467a-3p-5	0	NA	NA	NA	NA	NA
mmu-miR-467a-3p-6	0	NA	NA	NA	NA	NA
mmu-miR-467a-3p-7	0	NA	NA	NA	NA	NA
mmu-miR-467a-3p-8	0	NA	NA	NA	NA	NA
mmu-miR-467a-3p-9	0	NA	NA	NA	NA	NA
mmu-miR-467a-3p-10	0	NA	NA	NA	NA	NA
mmu-miR-467d-3p	0	NA	NA	NA	NA	NA
mmu-miR-467f	0	NA	NA	NA	NA	NA
mmu-miR-467h	0	NA	NA	NA	NA	NA
mmu-miR-468-5p	0	NA	NA	NA	NA	NA
mmu-miR-470-3p	0	NA	NA	NA	NA	NA
mmu-miR-471-3p	0	NA	NA	NA	NA	NA
mmu-miR-471-5p	0	NA	NA	NA	NA	NA
mmu-miR-489-3p	0	NA	NA	NA	NA	NA
mmu-miR-489-5p	0	NA	NA	NA	NA	NA
mmu-miR-491-3p	0	NA	NA	NA	NA	NA
mmu-miR-496b	0	NA	NA	NA	NA	NA
mmu-miR-497a-3p	0	NA	NA	NA	NA	NA
mmu-miR-5046	0	NA	NA	NA	NA	NA
mmu-miR-509-3p	0	NA	NA	NA	NA	NA
mmu-miR-509-5p	0	NA	NA	NA	NA	NA
mmu-miR-5098	0	NA	NA	NA	NA	NA
mmu-miR-5103	0	NA	NA	NA	NA	NA
mmu-miR-5118	0	NA	NA	NA	NA	NA
mmu-miR-5120	0	NA	NA	NA	NA	NA
mmu-miR-5124b	0	NA	NA	NA	NA	NA
mmu-miR-5131	0	NA	NA	NA	NA	NA
mmu-miR-5134-5p	0	NA	NA	NA	NA	NA
mmu-miR-539-3p	0	NA	NA	NA	NA	NA
mmu-miR-546	0	NA	NA	NA	NA	NA
mmu-miR-547-5p	0	NA	NA	NA	NA	NA
mmu-miR-5615-3p-1	0	NA	NA	NA	NA	NA
mmu-miR-5615-3p-2	0	NA	NA	NA	NA	NA
mmu-miR-5616-5p	0	NA	NA	NA	NA	NA
mmu-miR-5619-3p	0	NA	NA	NA	NA	NA
mmu-miR-5619-5p	0	NA	NA	NA	NA	NA
mmu-miR-5620-3p	0	NA	NA	NA	NA	NA
mmu-miR-5621-5p	0	NA	NA	NA	NA	NA
mmu-miR-5622-3p	0	NA	NA	NA	NA	NA
mmu-miR-5622-5p	0	NA	NA	NA	NA	NA
mmu-miR-5624-5p	0	NA	NA	NA	NA	NA
mmu-miR-5625-3p	0	NA	NA	NA	NA	NA
mmu-miR-5625-5p	0	NA	NA	NA	NA	NA
mmu-miR-5626-3p	0	NA	NA	NA	NA	NA
mmu-miR-5626-5p	0	NA	NA	NA	NA	NA
mmu-miR-5627-5p	0	NA	NA	NA	NA	NA
mmu-miR-5709-3p	0	NA	NA	NA	NA	NA
mmu-miR-5710	0	NA	NA	NA	NA	NA
mmu-miR-592-3p	0	NA	NA	NA	NA	NA
mmu-miR-599	0	NA	NA	NA	NA	NA
mmu-miR-6241	0	NA	NA	NA	NA	NA
mmu-miR-6244	0	NA	NA	NA	NA	NA
mmu-miR-6335	0	NA	NA	NA	NA	NA
mmu-miR-6336	0	NA	NA	NA	NA	NA
mmu-miR-6337	0	NA	NA	NA	NA	NA
mmu-miR-6338	0	NA	NA	NA	NA	NA
mmu-miR-6340	0	NA	NA	NA	NA	NA
mmu-miR-6341	0	NA	NA	NA	NA	NA
mmu-miR-6342	0	NA	NA	NA	NA	NA
mmu-miR-6344	0	NA	NA	NA	NA	NA
mmu-miR-6345	0	NA	NA	NA	NA	NA
mmu-miR-6347	0	NA	NA	NA	NA	NA
mmu-miR-6348	0	NA	NA	NA	NA	NA
mmu-miR-6349	0	NA	NA	NA	NA	NA
mmu-miR-6350	0	NA	NA	NA	NA	NA
mmu-miR-6352	0	NA	NA	NA	NA	NA
mmu-miR-6353	0	NA	NA	NA	NA	NA
mmu-miR-6354	0	NA	NA	NA	NA	NA
mmu-miR-6355	0	NA	NA	NA	NA	NA
mmu-miR-6356	0	NA	NA	NA	NA	NA
mmu-miR-6358	0	NA	NA	NA	NA	NA
mmu-miR-6359	0	NA	NA	NA	NA	NA
mmu-miR-6361	0	NA	NA	NA	NA	NA
mmu-miR-6362	0	NA	NA	NA	NA	NA
mmu-miR-6363	0	NA	NA	NA	NA	NA
mmu-miR-6364	0	NA	NA	NA	NA	NA
mmu-miR-6365	0	NA	NA	NA	NA	NA
mmu-miR-6366	0	NA	NA	NA	NA	NA
mmu-miR-6368	0	NA	NA	NA	NA	NA
mmu-miR-6370	0	NA	NA	NA	NA	NA
mmu-miR-6371	0	NA	NA	NA	NA	NA
mmu-miR-6372	0	NA	NA	NA	NA	NA
mmu-miR-6373	0	NA	NA	NA	NA	NA
mmu-miR-6374	0	NA	NA	NA	NA	NA
mmu-miR-6375	0	NA	NA	NA	NA	NA
mmu-miR-6376	0	NA	NA	NA	NA	NA
mmu-miR-6377	0	NA	NA	NA	NA	NA
mmu-miR-6378	0	NA	NA	NA	NA	NA
mmu-miR-6379	0	NA	NA	NA	NA	NA
mmu-miR-6381	0	NA	NA	NA	NA	NA
mmu-miR-6383	0	NA	NA	NA	NA	NA
mmu-miR-6384	0	NA	NA	NA	NA	NA
mmu-miR-6385	0	NA	NA	NA	NA	NA
mmu-miR-6386	0	NA	NA	NA	NA	NA
mmu-miR-6387	0	NA	NA	NA	NA	NA
mmu-miR-6388	0	NA	NA	NA	NA	NA
mmu-miR-6391	0	NA	NA	NA	NA	NA
mmu-miR-6392-3p	0	NA	NA	NA	NA	NA
mmu-miR-6393	0	NA	NA	NA	NA	NA
mmu-miR-6394	0	NA	NA	NA	NA	NA
mmu-miR-6396	0	NA	NA	NA	NA	NA
mmu-miR-6398	0	NA	NA	NA	NA	NA
mmu-miR-6400	0	NA	NA	NA	NA	NA
mmu-miR-6401	0	NA	NA	NA	NA	NA
mmu-miR-6402	0	NA	NA	NA	NA	NA
mmu-miR-6403	0	NA	NA	NA	NA	NA
mmu-miR-6404	0	NA	NA	NA	NA	NA
mmu-miR-6408	0	NA	NA	NA	NA	NA
mmu-miR-6409	0	NA	NA	NA	NA	NA
mmu-miR-6411	0	NA	NA	NA	NA	NA
mmu-miR-6413	0	NA	NA	NA	NA	NA
mmu-miR-6416-3p	0	NA	NA	NA	NA	NA
mmu-miR-6416-5p	0	NA	NA	NA	NA	NA
mmu-miR-6417	0	NA	NA	NA	NA	NA
mmu-miR-6418-5p	0	NA	NA	NA	NA	NA
mmu-miR-6420	0	NA	NA	NA	NA	NA
mmu-miR-653-3p	0	NA	NA	NA	NA	NA
mmu-miR-6537-3p	0	NA	NA	NA	NA	NA
mmu-miR-6537-5p	0	NA	NA	NA	NA	NA
mmu-miR-654-5p	0	NA	NA	NA	NA	NA
mmu-miR-6546-3p	0	NA	NA	NA	NA	NA
mmu-miR-6546-5p	0	NA	NA	NA	NA	NA
mmu-miR-665-5p	0	NA	NA	NA	NA	NA
mmu-miR-668-5p	0	NA	NA	NA	NA	NA
mmu-miR-669b-3p	0	NA	NA	NA	NA	NA
mmu-miR-669c-3p	0	NA	NA	NA	NA	NA
mmu-miR-669d-2-3p	0	NA	NA	NA	NA	NA
mmu-miR-669d-3p	0	NA	NA	NA	NA	NA
mmu-miR-669e-3p	0	NA	NA	NA	NA	NA
mmu-miR-669g	0	NA	NA	NA	NA	NA
mmu-miR-669h-3p	0	NA	NA	NA	NA	NA
mmu-miR-669i	0	NA	NA	NA	NA	NA
mmu-miR-669k-3p	0	NA	NA	NA	NA	NA
mmu-miR-669k-5p	0	NA	NA	NA	NA	NA
mmu-miR-669l-3p	0	NA	NA	NA	NA	NA
mmu-miR-669m-3p-1	0	NA	NA	NA	NA	NA
mmu-miR-669m-3p-2	0	NA	NA	NA	NA	NA
mmu-miR-669m-5p-1	0	NA	NA	NA	NA	NA
mmu-miR-669m-5p-2	0	NA	NA	NA	NA	NA
mmu-miR-669n	0	NA	NA	NA	NA	NA
mmu-miR-669p-3p-1	0	NA	NA	NA	NA	NA
mmu-miR-669p-3p-2	0	NA	NA	NA	NA	NA
mmu-miR-6715-5p	0	NA	NA	NA	NA	NA
mmu-miR-6769b-5p	0	NA	NA	NA	NA	NA
mmu-miR-677-3p	0	NA	NA	NA	NA	NA
mmu-miR-678	0	NA	NA	NA	NA	NA
mmu-miR-680-1	0	NA	NA	NA	NA	NA
mmu-miR-680-2	0	NA	NA	NA	NA	NA
mmu-miR-680-3	0	NA	NA	NA	NA	NA
mmu-miR-681	0	NA	NA	NA	NA	NA
mmu-miR-682	0	NA	NA	NA	NA	NA
mmu-miR-683-1	0	NA	NA	NA	NA	NA
mmu-miR-683-2	0	NA	NA	NA	NA	NA
mmu-miR-684	0	NA	NA	NA	NA	NA
mmu-miR-687	0	NA	NA	NA	NA	NA
mmu-miR-6896-3p	0	NA	NA	NA	NA	NA
mmu-miR-6897-3p	0	NA	NA	NA	NA	NA
mmu-miR-6897-5p	0	NA	NA	NA	NA	NA
mmu-miR-6898-3p	0	NA	NA	NA	NA	NA
mmu-miR-6898-5p	0	NA	NA	NA	NA	NA
mmu-miR-6899-5p	0	NA	NA	NA	NA	NA
mmu-miR-6900-5p	0	NA	NA	NA	NA	NA
mmu-miR-6901-5p	0	NA	NA	NA	NA	NA
mmu-miR-6902-5p	0	NA	NA	NA	NA	NA
mmu-miR-6903-5p	0	NA	NA	NA	NA	NA
mmu-miR-6904-5p	0	NA	NA	NA	NA	NA
mmu-miR-6905-3p	0	NA	NA	NA	NA	NA
mmu-miR-6905-5p	0	NA	NA	NA	NA	NA
mmu-miR-6906-5p	0	NA	NA	NA	NA	NA
mmu-miR-6907-5p	0	NA	NA	NA	NA	NA
mmu-miR-6908-5p	0	NA	NA	NA	NA	NA
mmu-miR-6909-3p	0	NA	NA	NA	NA	NA
mmu-miR-6909-5p	0	NA	NA	NA	NA	NA
mmu-miR-6910-3p	0	NA	NA	NA	NA	NA
mmu-miR-6910-5p	0	NA	NA	NA	NA	NA
mmu-miR-6911-5p	0	NA	NA	NA	NA	NA
mmu-miR-6912-5p	0	NA	NA	NA	NA	NA
mmu-miR-6913-5p	0	NA	NA	NA	NA	NA
mmu-miR-6914-5p	0	NA	NA	NA	NA	NA
mmu-miR-6915-5p	0	NA	NA	NA	NA	NA
mmu-miR-6916-5p	0	NA	NA	NA	NA	NA
mmu-miR-6917-5p	0	NA	NA	NA	NA	NA
mmu-miR-6918-3p	0	NA	NA	NA	NA	NA
mmu-miR-6918-5p	0	NA	NA	NA	NA	NA
mmu-miR-6919-3p	0	NA	NA	NA	NA	NA
mmu-miR-691	0	NA	NA	NA	NA	NA
mmu-miR-6920-3p	0	NA	NA	NA	NA	NA
mmu-miR-6920-5p	0	NA	NA	NA	NA	NA
mmu-miR-6921-5p	0	NA	NA	NA	NA	NA
mmu-miR-6923-5p	0	NA	NA	NA	NA	NA
mmu-miR-6924-3p	0	NA	NA	NA	NA	NA
mmu-miR-6924-5p	0	NA	NA	NA	NA	NA
mmu-miR-6925-3p	0	NA	NA	NA	NA	NA
mmu-miR-6926-3p	0	NA	NA	NA	NA	NA
mmu-miR-6926-5p	0	NA	NA	NA	NA	NA
mmu-miR-6927-3p	0	NA	NA	NA	NA	NA
mmu-miR-6927-5p	0	NA	NA	NA	NA	NA
mmu-miR-6928-5p	0	NA	NA	NA	NA	NA
mmu-miR-6929-5p	0	NA	NA	NA	NA	NA
mmu-miR-692-1	0	NA	NA	NA	NA	NA
mmu-miR-692-2	0	NA	NA	NA	NA	NA
mmu-miR-692-3	0	NA	NA	NA	NA	NA
mmu-miR-6930-3p	0	NA	NA	NA	NA	NA
mmu-miR-6930-5p	0	NA	NA	NA	NA	NA
mmu-miR-6931-3p	0	NA	NA	NA	NA	NA
mmu-miR-6931-5p	0	NA	NA	NA	NA	NA
mmu-miR-6933-3p	0	NA	NA	NA	NA	NA
mmu-miR-6934-3p	0	NA	NA	NA	NA	NA
mmu-miR-6934-5p	0	NA	NA	NA	NA	NA
mmu-miR-6935-3p	0	NA	NA	NA	NA	NA
mmu-miR-6936-5p	0	NA	NA	NA	NA	NA
mmu-miR-6937-3p	0	NA	NA	NA	NA	NA
mmu-miR-6938-3p	0	NA	NA	NA	NA	NA
mmu-miR-6938-5p	0	NA	NA	NA	NA	NA
mmu-miR-6939-5p	0	NA	NA	NA	NA	NA
mmu-miR-6942-3p	0	NA	NA	NA	NA	NA
mmu-miR-6943-5p	0	NA	NA	NA	NA	NA
mmu-miR-6944-5p	0	NA	NA	NA	NA	NA
mmu-miR-6945-5p	0	NA	NA	NA	NA	NA
mmu-miR-6947-3p	0	NA	NA	NA	NA	NA
mmu-miR-6949-3p	0	NA	NA	NA	NA	NA
mmu-miR-6949-5p	0	NA	NA	NA	NA	NA
mmu-miR-694	0	NA	NA	NA	NA	NA
mmu-miR-6950-5p	0	NA	NA	NA	NA	NA
mmu-miR-6951-3p	0	NA	NA	NA	NA	NA
mmu-miR-6953-5p	0	NA	NA	NA	NA	NA
mmu-miR-6954-5p	0	NA	NA	NA	NA	NA
mmu-miR-6955-5p	0	NA	NA	NA	NA	NA
mmu-miR-6956-5p	0	NA	NA	NA	NA	NA
mmu-miR-6957-3p	0	NA	NA	NA	NA	NA
mmu-miR-6957-5p	0	NA	NA	NA	NA	NA
mmu-miR-695	0	NA	NA	NA	NA	NA
mmu-miR-6960-5p	0	NA	NA	NA	NA	NA
mmu-miR-6961-3p	0	NA	NA	NA	NA	NA
mmu-miR-6961-5p	0	NA	NA	NA	NA	NA
mmu-miR-6962-5p	0	NA	NA	NA	NA	NA
mmu-miR-6963-3p	0	NA	NA	NA	NA	NA
mmu-miR-6964-5p	0	NA	NA	NA	NA	NA
mmu-miR-6967-3p-1	0	NA	NA	NA	NA	NA
mmu-miR-6967-3p-2	0	NA	NA	NA	NA	NA
mmu-miR-6967-5p-1	0	NA	NA	NA	NA	NA
mmu-miR-6967-5p-2	0	NA	NA	NA	NA	NA
mmu-miR-6968-5p	0	NA	NA	NA	NA	NA
mmu-miR-6969-5p	0	NA	NA	NA	NA	NA
mmu-miR-6970-3p	0	NA	NA	NA	NA	NA
mmu-miR-6970-5p	0	NA	NA	NA	NA	NA
mmu-miR-6971-5p	0	NA	NA	NA	NA	NA
mmu-miR-6972-5p	0	NA	NA	NA	NA	NA
mmu-miR-6973a-3p	0	NA	NA	NA	NA	NA
mmu-miR-6973a-5p	0	NA	NA	NA	NA	NA
mmu-miR-6973b-5p	0	NA	NA	NA	NA	NA
mmu-miR-6974-3p	0	NA	NA	NA	NA	NA
mmu-miR-6974-5p	0	NA	NA	NA	NA	NA
mmu-miR-6975-5p	0	NA	NA	NA	NA	NA
mmu-miR-6976-5p	0	NA	NA	NA	NA	NA
mmu-miR-6977-5p	0	NA	NA	NA	NA	NA
mmu-miR-6978-5p	0	NA	NA	NA	NA	NA
mmu-miR-6979-5p	0	NA	NA	NA	NA	NA
mmu-miR-697	0	NA	NA	NA	NA	NA
mmu-miR-698-3p	0	NA	NA	NA	NA	NA
mmu-miR-698-5p	0	NA	NA	NA	NA	NA
mmu-miR-6980-5p	0	NA	NA	NA	NA	NA
mmu-miR-6981-3p	0	NA	NA	NA	NA	NA
mmu-miR-6981-5p	0	NA	NA	NA	NA	NA
mmu-miR-6982-3p	0	NA	NA	NA	NA	NA
mmu-miR-6982-5p	0	NA	NA	NA	NA	NA
mmu-miR-6983-3p	0	NA	NA	NA	NA	NA
mmu-miR-6983-5p	0	NA	NA	NA	NA	NA
mmu-miR-6984-3p	0	NA	NA	NA	NA	NA
mmu-miR-6984-5p	0	NA	NA	NA	NA	NA
mmu-miR-6985-5p	0	NA	NA	NA	NA	NA
mmu-miR-6987-3p	0	NA	NA	NA	NA	NA
mmu-miR-6987-5p	0	NA	NA	NA	NA	NA
mmu-miR-6988-5p	0	NA	NA	NA	NA	NA
mmu-miR-6989-5p	0	NA	NA	NA	NA	NA
mmu-miR-6990-5p	0	NA	NA	NA	NA	NA
mmu-miR-6991-3p	0	NA	NA	NA	NA	NA
mmu-miR-6991-5p	0	NA	NA	NA	NA	NA
mmu-miR-6992-3p	0	NA	NA	NA	NA	NA
mmu-miR-6992-5p	0	NA	NA	NA	NA	NA
mmu-miR-6993-5p	0	NA	NA	NA	NA	NA
mmu-miR-6994-5p	0	NA	NA	NA	NA	NA
mmu-miR-6995-5p	0	NA	NA	NA	NA	NA
mmu-miR-6998-5p	0	NA	NA	NA	NA	NA
mmu-miR-6999-5p	0	NA	NA	NA	NA	NA
mmu-miR-7000-5p	0	NA	NA	NA	NA	NA
mmu-miR-7001-5p	0	NA	NA	NA	NA	NA
mmu-miR-7002-3p	0	NA	NA	NA	NA	NA
mmu-miR-7003-3p	0	NA	NA	NA	NA	NA
mmu-miR-7003-5p	0	NA	NA	NA	NA	NA
mmu-miR-7006-5p	0	NA	NA	NA	NA	NA
mmu-miR-7007-3p	0	NA	NA	NA	NA	NA
mmu-miR-7008-5p	0	NA	NA	NA	NA	NA
mmu-miR-7009-5p	0	NA	NA	NA	NA	NA
mmu-miR-701-5p	0	NA	NA	NA	NA	NA
mmu-miR-7010-3p	0	NA	NA	NA	NA	NA
mmu-miR-7011-3p	0	NA	NA	NA	NA	NA
mmu-miR-7011-5p	0	NA	NA	NA	NA	NA
mmu-miR-7013-5p	0	NA	NA	NA	NA	NA
mmu-miR-7014-3p	0	NA	NA	NA	NA	NA
mmu-miR-7014-5p	0	NA	NA	NA	NA	NA
mmu-miR-7016-3p	0	NA	NA	NA	NA	NA
mmu-miR-7017-3p	0	NA	NA	NA	NA	NA
mmu-miR-7018-5p	0	NA	NA	NA	NA	NA
mmu-miR-7019-5p	0	NA	NA	NA	NA	NA
mmu-miR-7020-3p	0	NA	NA	NA	NA	NA
mmu-miR-7020-5p	0	NA	NA	NA	NA	NA
mmu-miR-7022-3p	0	NA	NA	NA	NA	NA
mmu-miR-7025-3p	0	NA	NA	NA	NA	NA
mmu-miR-7025-5p	0	NA	NA	NA	NA	NA
mmu-miR-7026-3p	0	NA	NA	NA	NA	NA
mmu-miR-7028-5p	0	NA	NA	NA	NA	NA
mmu-miR-7029-3p	0	NA	NA	NA	NA	NA
mmu-miR-7029-5p	0	NA	NA	NA	NA	NA
mmu-miR-7030-5p	0	NA	NA	NA	NA	NA
mmu-miR-7031-3p	0	NA	NA	NA	NA	NA
mmu-miR-7031-5p	0	NA	NA	NA	NA	NA
mmu-miR-7032-5p	0	NA	NA	NA	NA	NA
mmu-miR-7033-3p	0	NA	NA	NA	NA	NA
mmu-miR-7034-5p	0	NA	NA	NA	NA	NA
mmu-miR-7035-5p	0	NA	NA	NA	NA	NA
mmu-miR-7036a-5p	0	NA	NA	NA	NA	NA
mmu-miR-7036b-3p	0	NA	NA	NA	NA	NA
mmu-miR-7037-3p	0	NA	NA	NA	NA	NA
mmu-miR-7039-3p	0	NA	NA	NA	NA	NA
mmu-miR-7039-5p	0	NA	NA	NA	NA	NA
mmu-miR-703	0	NA	NA	NA	NA	NA
mmu-miR-7040-5p	0	NA	NA	NA	NA	NA
mmu-miR-7042-5p	0	NA	NA	NA	NA	NA
mmu-miR-7043-5p	0	NA	NA	NA	NA	NA
mmu-miR-7045-3p	0	NA	NA	NA	NA	NA
mmu-miR-7045-5p	0	NA	NA	NA	NA	NA
mmu-miR-7046-5p	0	NA	NA	NA	NA	NA
mmu-miR-7049-3p	0	NA	NA	NA	NA	NA
mmu-miR-7049-5p	0	NA	NA	NA	NA	NA
mmu-miR-7050-3p	0	NA	NA	NA	NA	NA
mmu-miR-7050-5p	0	NA	NA	NA	NA	NA
mmu-miR-7051-3p	0	NA	NA	NA	NA	NA
mmu-miR-7052-5p	0	NA	NA	NA	NA	NA
mmu-miR-7053-5p	0	NA	NA	NA	NA	NA
mmu-miR-7054-5p	0	NA	NA	NA	NA	NA
mmu-miR-7055-3p	0	NA	NA	NA	NA	NA
mmu-miR-7055-5p	0	NA	NA	NA	NA	NA
mmu-miR-7056-3p	0	NA	NA	NA	NA	NA
mmu-miR-7056-5p	0	NA	NA	NA	NA	NA
mmu-miR-7057-3p	0	NA	NA	NA	NA	NA
mmu-miR-7057-5p	0	NA	NA	NA	NA	NA
mmu-miR-7058-3p	0	NA	NA	NA	NA	NA
mmu-miR-7058-5p	0	NA	NA	NA	NA	NA
mmu-miR-7059-3p	0	NA	NA	NA	NA	NA
mmu-miR-705	0	NA	NA	NA	NA	NA
mmu-miR-7060-3p	0	NA	NA	NA	NA	NA
mmu-miR-7060-5p	0	NA	NA	NA	NA	NA
mmu-miR-7061-3p	0	NA	NA	NA	NA	NA
mmu-miR-7062-3p	0	NA	NA	NA	NA	NA
mmu-miR-7062-5p	0	NA	NA	NA	NA	NA
mmu-miR-7065-5p	0	NA	NA	NA	NA	NA
mmu-miR-7066-3p	0	NA	NA	NA	NA	NA
mmu-miR-7066-5p	0	NA	NA	NA	NA	NA
mmu-miR-7067-3p	0	NA	NA	NA	NA	NA
mmu-miR-7067-5p	0	NA	NA	NA	NA	NA
mmu-miR-7068-5p	0	NA	NA	NA	NA	NA
mmu-miR-7069-3p	0	NA	NA	NA	NA	NA
mmu-miR-7069-5p	0	NA	NA	NA	NA	NA
mmu-miR-7070-5p	0	NA	NA	NA	NA	NA
mmu-miR-7072-3p	0	NA	NA	NA	NA	NA
mmu-miR-7072-5p	0	NA	NA	NA	NA	NA
mmu-miR-7073-3p	0	NA	NA	NA	NA	NA
mmu-miR-7074-5p	0	NA	NA	NA	NA	NA
mmu-miR-7075-5p	0	NA	NA	NA	NA	NA
mmu-miR-7076-3p	0	NA	NA	NA	NA	NA
mmu-miR-7077-3p	0	NA	NA	NA	NA	NA
mmu-miR-7077-5p	0	NA	NA	NA	NA	NA
mmu-miR-7078-3p	0	NA	NA	NA	NA	NA
mmu-miR-7078-5p	0	NA	NA	NA	NA	NA
mmu-miR-7079-5p	0	NA	NA	NA	NA	NA
mmu-miR-707	0	NA	NA	NA	NA	NA
mmu-miR-7081-3p	0	NA	NA	NA	NA	NA
mmu-miR-7081-5p	0	NA	NA	NA	NA	NA
mmu-miR-7082-3p	0	NA	NA	NA	NA	NA
mmu-miR-7082-5p	0	NA	NA	NA	NA	NA
mmu-miR-7084-3p	0	NA	NA	NA	NA	NA
mmu-miR-7085-3p	0	NA	NA	NA	NA	NA
mmu-miR-7085-5p	0	NA	NA	NA	NA	NA
mmu-miR-7086-3p	0	NA	NA	NA	NA	NA
mmu-miR-7087-3p	0	NA	NA	NA	NA	NA
mmu-miR-7088-3p	0	NA	NA	NA	NA	NA
mmu-miR-7088-5p	0	NA	NA	NA	NA	NA
mmu-miR-7089-3p	0	NA	NA	NA	NA	NA
mmu-miR-7090-3p	0	NA	NA	NA	NA	NA
mmu-miR-7090-5p	0	NA	NA	NA	NA	NA
mmu-miR-7091-5p	0	NA	NA	NA	NA	NA
mmu-miR-7092-3p	0	NA	NA	NA	NA	NA
mmu-miR-7093-5p	0	NA	NA	NA	NA	NA
mmu-miR-7094-1-5p	0	NA	NA	NA	NA	NA
mmu-miR-7094-3p-1	0	NA	NA	NA	NA	NA
mmu-miR-7094-3p-2	0	NA	NA	NA	NA	NA
mmu-miR-7094b-2-5p	0	NA	NA	NA	NA	NA
mmu-miR-710	0	NA	NA	NA	NA	NA
mmu-miR-7115-3p	0	NA	NA	NA	NA	NA
mmu-miR-7116-3p	0	NA	NA	NA	NA	NA
mmu-miR-7116-5p	0	NA	NA	NA	NA	NA
mmu-miR-7118-5p	0	NA	NA	NA	NA	NA
mmu-miR-7119-3p	0	NA	NA	NA	NA	NA
mmu-miR-7119-5p	0	NA	NA	NA	NA	NA
mmu-miR-713	0	NA	NA	NA	NA	NA
mmu-miR-717	0	NA	NA	NA	NA	NA
mmu-miR-718	0	NA	NA	NA	NA	NA
mmu-miR-719	0	NA	NA	NA	NA	NA
mmu-miR-7210-5p	0	NA	NA	NA	NA	NA
mmu-miR-7211-3p	0	NA	NA	NA	NA	NA
mmu-miR-7211-5p	0	NA	NA	NA	NA	NA
mmu-miR-7212-3p	0	NA	NA	NA	NA	NA
mmu-miR-7212-5p	0	NA	NA	NA	NA	NA
mmu-miR-7213-3p	0	NA	NA	NA	NA	NA
mmu-miR-7214-3p	0	NA	NA	NA	NA	NA
mmu-miR-7217-3p	0	NA	NA	NA	NA	NA
mmu-miR-7217-5p	0	NA	NA	NA	NA	NA
mmu-miR-7218-3p	0	NA	NA	NA	NA	NA
mmu-miR-7218-5p	0	NA	NA	NA	NA	NA
mmu-miR-7219-5p	0	NA	NA	NA	NA	NA
mmu-miR-721	0	NA	NA	NA	NA	NA
mmu-miR-7221-5p	0	NA	NA	NA	NA	NA
mmu-miR-7222-3p	0	NA	NA	NA	NA	NA
mmu-miR-7222-5p	0	NA	NA	NA	NA	NA
mmu-miR-7223-3p	0	NA	NA	NA	NA	NA
mmu-miR-7223-5p	0	NA	NA	NA	NA	NA
mmu-miR-7224-5p	0	NA	NA	NA	NA	NA
mmu-miR-7225-3p	0	NA	NA	NA	NA	NA
mmu-miR-7228-3p	0	NA	NA	NA	NA	NA
mmu-miR-7229-3p	0	NA	NA	NA	NA	NA
mmu-miR-7230-3p	0	NA	NA	NA	NA	NA
mmu-miR-7230-5p	0	NA	NA	NA	NA	NA
mmu-miR-7231-3p	0	NA	NA	NA	NA	NA
mmu-miR-7231-5p	0	NA	NA	NA	NA	NA
mmu-miR-7232-3p	0	NA	NA	NA	NA	NA
mmu-miR-7233-3p	0	NA	NA	NA	NA	NA
mmu-miR-7235-5p	0	NA	NA	NA	NA	NA
mmu-miR-7237-5p	0	NA	NA	NA	NA	NA
mmu-miR-7238-3p	0	NA	NA	NA	NA	NA
mmu-miR-7239-3p	0	NA	NA	NA	NA	NA
mmu-miR-7239-5p	0	NA	NA	NA	NA	NA
mmu-miR-7240-3p	0	NA	NA	NA	NA	NA
mmu-miR-7241-3p	0	NA	NA	NA	NA	NA
mmu-miR-7241-5p	0	NA	NA	NA	NA	NA
mmu-miR-7242-5p	0	NA	NA	NA	NA	NA
mmu-miR-7243-3p	0	NA	NA	NA	NA	NA
mmu-miR-741-5p	0	NA	NA	NA	NA	NA
mmu-miR-743a-3p	0	NA	NA	NA	NA	NA
mmu-miR-743a-5p	0	NA	NA	NA	NA	NA
mmu-miR-743b-3p	0	NA	NA	NA	NA	NA
mmu-miR-7578	0	NA	NA	NA	NA	NA
mmu-miR-758-5p	0	NA	NA	NA	NA	NA
mmu-miR-759	0	NA	NA	NA	NA	NA
mmu-miR-760-5p	0	NA	NA	NA	NA	NA
mmu-miR-761	0	NA	NA	NA	NA	NA
mmu-miR-762	0	NA	NA	NA	NA	NA
mmu-miR-763	0	NA	NA	NA	NA	NA
mmu-miR-7646-3p	0	NA	NA	NA	NA	NA
mmu-miR-7646-5p	0	NA	NA	NA	NA	NA
mmu-miR-7649-3p	0	NA	NA	NA	NA	NA
mmu-miR-7649-5p	0	NA	NA	NA	NA	NA
mmu-miR-7650-3p	0	NA	NA	NA	NA	NA
mmu-miR-7651-3p	0	NA	NA	NA	NA	NA
mmu-miR-7652-5p	0	NA	NA	NA	NA	NA
mmu-miR-7654-3p	0	NA	NA	NA	NA	NA
mmu-miR-7657-5p	0	NA	NA	NA	NA	NA
mmu-miR-7659-3p	0	NA	NA	NA	NA	NA
mmu-miR-7660-5p	0	NA	NA	NA	NA	NA
mmu-miR-7661-3p	0	NA	NA	NA	NA	NA
mmu-miR-7661-5p	0	NA	NA	NA	NA	NA
mmu-miR-7663-3p	0	NA	NA	NA	NA	NA
mmu-miR-7664-5p	0	NA	NA	NA	NA	NA
mmu-miR-7665-3p	0	NA	NA	NA	NA	NA
mmu-miR-7665-5p	0	NA	NA	NA	NA	NA
mmu-miR-7666-5p	0	NA	NA	NA	NA	NA
mmu-miR-7668-3p	0	NA	NA	NA	NA	NA
mmu-miR-7669-3p	0	NA	NA	NA	NA	NA
mmu-miR-7669-5p	0	NA	NA	NA	NA	NA
mmu-miR-7670-5p	0	NA	NA	NA	NA	NA
mmu-miR-7671-3p	0	NA	NA	NA	NA	NA
mmu-miR-7672-3p	0	NA	NA	NA	NA	NA
mmu-miR-7673-3p	0	NA	NA	NA	NA	NA
mmu-miR-7673-5p	0	NA	NA	NA	NA	NA
mmu-miR-7674-3p	0	NA	NA	NA	NA	NA
mmu-miR-7674-5p	0	NA	NA	NA	NA	NA
mmu-miR-7675-5p	0	NA	NA	NA	NA	NA
mmu-miR-7676-3p-1	0	NA	NA	NA	NA	NA
mmu-miR-7676-3p-2	0	NA	NA	NA	NA	NA
mmu-miR-7676-5p-1	0	NA	NA	NA	NA	NA
mmu-miR-7676-5p-2	0	NA	NA	NA	NA	NA
mmu-miR-7677-5p	0	NA	NA	NA	NA	NA
mmu-miR-7679-3p	0	NA	NA	NA	NA	NA
mmu-miR-7679-5p	0	NA	NA	NA	NA	NA
mmu-miR-767	0	NA	NA	NA	NA	NA
mmu-miR-7681-5p	0	NA	NA	NA	NA	NA
mmu-miR-7682-5p	0	NA	NA	NA	NA	NA
mmu-miR-7683-3p	0	NA	NA	NA	NA	NA
mmu-miR-7683-5p	0	NA	NA	NA	NA	NA
mmu-miR-7684-5p	0	NA	NA	NA	NA	NA
mmu-miR-7686-3p	0	NA	NA	NA	NA	NA
mmu-miR-7686-5p	0	NA	NA	NA	NA	NA
mmu-miR-7687-3p	0	NA	NA	NA	NA	NA
mmu-miR-7688-3p	0	NA	NA	NA	NA	NA
mmu-miR-7689-5p	0	NA	NA	NA	NA	NA
mmu-miR-804	0	NA	NA	NA	NA	NA
mmu-miR-8090	0	NA	NA	NA	NA	NA
mmu-miR-8091	0	NA	NA	NA	NA	NA
mmu-miR-8093	0	NA	NA	NA	NA	NA
mmu-miR-8095	0	NA	NA	NA	NA	NA
mmu-miR-8096	0	NA	NA	NA	NA	NA
mmu-miR-8102	0	NA	NA	NA	NA	NA
mmu-miR-8104	0	NA	NA	NA	NA	NA
mmu-miR-8106	0	NA	NA	NA	NA	NA
mmu-miR-8107	0	NA	NA	NA	NA	NA
mmu-miR-8108	0	NA	NA	NA	NA	NA
mmu-miR-8109	0	NA	NA	NA	NA	NA
mmu-miR-8110	0	NA	NA	NA	NA	NA
mmu-miR-8113	0	NA	NA	NA	NA	NA
mmu-miR-8115	0	NA	NA	NA	NA	NA
mmu-miR-873b	0	NA	NA	NA	NA	NA
mmu-miR-875-5p	0	NA	NA	NA	NA	NA
mmu-miR-881-5p	0	NA	NA	NA	NA	NA
mmu-miR-882	0	NA	NA	NA	NA	NA
mmu-miR-883a-5p	0	NA	NA	NA	NA	NA
mmu-miR-92a-2-5p	0	NA	NA	NA	NA	NA
mmu-miR-9768-3p	0	NA	NA	NA	NA	NA
mmu-miR-9769-5p	0	NA	NA	NA	NA	NA

## Sheet: q < 0.1
	baseMean	log2FoldChange	lfcSE	stat	pvalue	padj
mmu-miR-21a-5p	54149.9	1.16926	0.220673	5.29862	1.16678e-07	0.000145381
mmu-miR-21c	14.1066	1.53747	0.389185	3.9505	7.79888e-05	0.048587
mmu-miR-142a-5p	1583.1	0.568518	0.148829	3.81993	0.000133487	0.0554418
