# Supplementary material for: Profiling the microRNA signature of the peripheral sensory ganglia in experimental autoimmune encephalomyelitis (EAE)
Source: J Neuroinflammation. 2019 Nov 15;16:223. doi: 10.1186/s12974-019-1600-7 (PMC6858636; doi:10.1186/s12974-019-1600-7)
Supplement: Supplementary file 5 — Additional file 5: Table S5. Spreadsheet of RNASeq differential expression analysis between EAE conditions of females and males. [file 12974_2019_1600_MOESM5_ESM.xlsx]

## Sheet: RNASeq FvM EAE
	baseMean	log2FoldChange	lfcSE	stat	pvalue	padj
26900	1137.5	-5.61717	0.168146	-33.4066	1.10035e-244	1.83527e-240
20592	313.433	-7.55181	0.307785	-24.536	6.10038e-133	5.08741e-129
22290	473.332	-4.14962	0.189597	-21.8865	3.49499e-106	1.9431e-102
26908	529.594	-10.3141	0.625121	-16.4994	3.70377e-61	1.54438e-57
22202	19.5113	-7.57447	0.76583	-9.89053	4.57578e-23	1.52639e-19
26905	6318.25	0.631035	0.0741468	8.51063	1.72996e-17	4.809e-14
100862365	13.9153	-7.08882	0.885934	-8.00152	1.22891e-15	2.56213e-12
19657	12.3029	-6.90875	0.861931	-8.01543	1.09754e-15	2.56213e-12
100009664	3091.79	1.77292	0.243799	7.27204	3.54087e-13	6.56201e-10
67683	1192.38	0.656721	0.0960334	6.83847	8.00438e-12	1.33505e-08
71831	128.427	1.83717	0.271917	6.75635	1.41514e-11	2.14574e-08
71247	107.846	1.11394	0.173575	6.41761	1.38427e-10	1.92403e-07
751556	101.251	2.19021	0.344479	6.35804	2.04346e-10	2.62175e-07
14807	4375.11	1.42682	0.226078	6.3112	2.76883e-10	3.29866e-07
107869	65.2751	2.1307	0.341273	6.24337	4.28229e-10	4.76162e-07
434858	248.336	1.12778	0.181948	6.19835	5.70581e-10	5.94795e-07
17285	199.16	1.05162	0.17192	6.1169	9.54106e-10	9.3609e-07
71164	15.7012	3.2665	0.541538	6.03189	1.62053e-09	1.50161e-06
630294	178.488	2.04521	0.345202	5.92467	3.12932e-09	2.74705e-06
208080	76.1085	-1.50757	0.256992	-5.8662	4.45901e-09	3.63375e-06
74161	54.7334	-1.75551	0.299476	-5.86193	4.57514e-09	3.63375e-06
71445	499.18	0.581394	0.0994195	5.84788	4.97865e-09	3.7745e-06
171168	26.8474	1.80313	0.311338	5.79154	6.97454e-09	4.85079e-06
546049	669.584	1.23946	0.214017	5.79141	6.97998e-09	4.85079e-06
268816	1233.5	1.21747	0.213001	5.71579	1.09198e-08	7.28527e-06
19726	212.05	-0.687101	0.121486	-5.65581	1.55112e-08	9.95042e-06
67880	428.046	1.02145	0.181466	5.62886	1.81406e-08	1.12062e-05
381059	435.925	-0.785062	0.139916	-5.61096	2.01204e-08	1.19853e-05
99543	2363.94	0.774106	0.139728	5.54008	3.0234e-08	1.73887e-05
14200	897.349	1.11533	0.202322	5.51264	3.53484e-08	1.95087e-05
268755	560.271	-0.949483	0.172377	-5.50817	3.62593e-08	1.95087e-05
19091	4620.5	-0.753944	0.137158	-5.4969	3.86521e-08	1.97826e-05
67483	310.972	1.64028	0.298807	5.48941	4.03267e-08	1.97826e-05
77558	197.081	1.56839	0.285676	5.49009	4.01728e-08	1.97826e-05
100502825	978.318	1.14503	0.21016	5.44838	5.083e-08	2.42227e-05
75202	302.971	-0.72762	0.134739	-5.40024	6.65536e-08	3.08346e-05
319626	1530.65	-1.30175	0.241749	-5.38469	7.25681e-08	3.27125e-05
319180	45.7034	1.47292	0.274903	5.35797	8.41639e-08	3.69413e-05
14276	124.833	1.33143	0.248765	5.35216	8.69097e-08	3.69523e-05
20771	105.519	1.18641	0.221999	5.34419	9.08209e-08	3.69523e-05
212124	129.454	1.19089	0.22284	5.34416	9.08355e-08	3.69523e-05
606497	66.6504	1.84794	0.347171	5.32286	1.02149e-07	4.05653e-05
14872	304.213	0.671385	0.127092	5.28265	1.27325e-07	4.86291e-05
242384	1107.14	-0.805625	0.152544	-5.28128	1.28286e-07	4.86291e-05
72258	319.341	-0.666744	0.126467	-5.27207	1.34893e-07	4.99975e-05
667977	38.0207	2.68543	0.5109	5.25628	1.47e-07	5.33004e-05
211961	272.582	-0.738078	0.1409	-5.2383	1.62059e-07	5.75104e-05
330166	4092.57	-1.16443	0.222704	-5.22858	1.70815e-07	5.93547e-05
15434	251.214	-0.975158	0.186943	-5.21634	1.82497e-07	6.21197e-05
244667	135.374	-0.672027	0.130475	-5.1506	2.59653e-07	8.66152e-05
12823	154.106	-0.629298	0.122499	-5.13717	2.7891e-07	9.12145e-05
327954	193.172	0.689881	0.134557	5.12707	2.94286e-07	9.43924e-05
17263	23561.5	-0.924886	0.180696	-5.11846	3.08044e-07	9.6941e-05
230622	152.525	1.47634	0.292563	5.04623	4.50617e-07	0.000139182
244234	19.5031	2.80186	0.555705	5.04199	4.60713e-07	0.000139287
381438	1142.17	1.00953	0.200337	5.03913	4.67658e-07	0.000139287
58809	2333.55	0.810436	0.161794	5.00907	5.46925e-07	0.000160038
59009	1243.93	1.00303	0.200643	4.99907	5.76089e-07	0.000165665
140488	355.249	-0.684342	0.137054	-4.99324	5.93735e-07	0.000167846
320719	2609.28	0.946406	0.190572	4.96612	6.83049e-07	0.000189876
208718	4098.34	0.86821	0.175393	4.95008	7.41819e-07	0.000202833
100502742	30.0992	1.13029	0.230511	4.90339	9.41982e-07	0.00024012
104183	58.8385	2.28867	0.466653	4.90443	9.36988e-07	0.00024012
11306	2613.73	0.463426	0.0944695	4.90557	9.31569e-07	0.00024012
11625	26.6964	3.46639	0.706492	4.90648	9.27244e-07	0.00024012
77920	379.638	-0.812912	0.165843	-4.90169	9.50173e-07	0.00024012
791318	273.198	-0.609724	0.124657	-4.8912	1.00221e-06	0.00024949
12267	701.826	1.07667	0.220739	4.87758	1.07395e-06	0.000263418
226922	664.291	-0.5305	0.109142	-4.86063	1.17012e-06	0.000282847
270120	933.013	-0.76682	0.157977	-4.854	1.20993e-06	0.000284231
319387	1396.1	-0.561999	0.115745	-4.85548	1.20094e-06	0.000284231
23859	1863.18	-0.61344	0.126538	-4.84787	1.24797e-06	0.000289096
209630	2455.58	-0.544996	0.112576	-4.84115	1.29088e-06	0.00029494
107182	1039.38	-0.370867	0.0767923	-4.82948	1.36888e-06	0.000300759
12934	6965.52	-0.52687	0.108987	-4.83425	1.33646e-06	0.000300759
15458	24.4182	2.97738	0.616529	4.82926	1.37045e-06	0.000300759
380993	230.286	-0.577786	0.119916	-4.81827	1.4481e-06	0.000313673
75309	360.515	0.923278	0.191922	4.8107	1.50404e-06	0.000321614
19824	47.7074	-1.7471	0.363951	-4.80038	1.58364e-06	0.000334348
246103	761.33	-0.415938	0.0867177	-4.79646	1.61491e-06	0.000336689
12288	2188.1	-0.731286	0.152548	-4.79383	1.63629e-06	0.000336935
16535	160.889	-0.760773	0.158829	-4.78989	1.6687e-06	0.000337036
18183	1658.5	-0.929316	0.194057	-4.78887	1.6772e-06	0.000337036
383348	1006.87	-1.00444	0.210288	-4.77651	1.78366e-06	0.000354163
56772	822.604	0.570641	0.11956	4.77283	1.81652e-06	0.000356443
237979	285.643	-0.883217	0.185339	-4.76543	1.88456e-06	0.000364657
80877	1974.19	0.637051	0.133734	4.76356	1.9021e-06	0.000364657
93691	1539.55	-0.575585	0.121036	-4.75551	1.9795e-06	0.000375183
11891	1448.17	-0.406961	0.0858328	-4.74132	2.12331e-06	0.000397917
114713	912.544	-0.439234	0.0928045	-4.7329	2.21338e-06	0.000410189
68842	6682.57	0.739363	0.156373	4.72819	2.26534e-06	0.000415204
12409	630.743	1.10206	0.233405	4.72166	2.33925e-06	0.000419531
22289	736.093	0.600308	0.127123	4.72225	2.33245e-06	0.000419531
77810	591.176	-0.61312	0.129924	-4.71908	2.36916e-06	0.000420374
75740	499.773	-0.893876	0.189575	-4.71517	2.41511e-06	0.000424017
333050	280.404	-0.797525	0.169597	-4.70246	2.57047e-06	0.000446592
73149	357.095	0.996918	0.212149	4.69914	2.61262e-06	0.000449236
232087	4231.59	-0.327261	0.0696924	-4.69579	2.65574e-06	0.000451992
100040724	549.723	-0.700389	0.149381	-4.68861	2.75067e-06	0.000458831
217843	503.245	-0.930347	0.198514	-4.68655	2.77846e-06	0.000458831
545366	393.854	0.938278	0.200163	4.68756	2.76482e-06	0.000458831
12367	641.7	0.401945	0.085924	4.67791	2.89817e-06	0.000473908
19038	454.042	0.830052	0.178106	4.66045	3.15516e-06	0.000510922
69412	5837.84	0.854068	0.183572	4.65249	3.27957e-06	0.000525961
234135	1880.02	-0.33448	0.0721354	-4.63683	3.53796e-06	0.000561996
13479	1444.38	1.17924	0.254588	4.63194	3.62246e-06	0.000563783
52830	1600.29	0.360164	0.0777835	4.63034	3.65061e-06	0.000563783
628444	74.9748	1.63189	0.352196	4.63347	3.59585e-06	0.000563783
243277	2581.25	1.17202	0.253385	4.62546	3.73769e-06	0.000570749
74053	1435.75	-0.555382	0.120109	-4.624	3.76416e-06	0.000570749
108073	2091.77	-0.626689	0.135751	-4.61646	3.90349e-06	0.00057753
15925	6797.11	0.651743	0.141249	4.61413	3.94739e-06	0.00057753
223272	873.588	1.17463	0.2545	4.61542	3.92307e-06	0.00057753
319184	80.8911	1.56462	0.338748	4.61883	3.85907e-06	0.00057753
12737	1690.72	1.06431	0.231272	4.60198	4.18502e-06	0.000606973
94224	222.679	-2.15912	0.469387	-4.59988	4.22732e-06	0.000607823
71724	206.53	0.847165	0.184363	4.59508	4.3258e-06	0.000616666
15203	333.962	1.17083	0.255721	4.57854	4.68238e-06	0.000656281
268890	2890.84	-0.692465	0.1512	-4.57979	4.65435e-06	0.000656281
12259	4670.89	1.02901	0.224861	4.5762	4.73502e-06	0.000656494
625360	210.84	1.36961	0.29937	4.57498	4.76263e-06	0.000656494
100042150	399.589	-0.537027	0.117753	-4.56062	5.10017e-06	0.000683765
11810	920.566	0.573389	0.125812	4.55753	5.17593e-06	0.000683765
216616	2370.79	0.789127	0.173254	4.55473	5.24528e-06	0.000683765
320772	1118.81	-0.688589	0.151126	-4.55639	5.20398e-06	0.000683765
328949	409.337	-0.499184	0.109599	-4.55464	5.24743e-06	0.000683765
68833	2441.8	0.3715	0.0815027	4.55813	5.16114e-06	0.000683765
98741	2088.74	-0.834727	0.183163	-4.5573	5.18147e-06	0.000683765
100503869	179.151	-0.638698	0.140771	-4.53713	5.70247e-06	0.000716167
170738	1630.86	-0.718306	0.158247	-4.53915	5.64813e-06	0.000716167
239691	122.432	0.933927	0.205723	4.53973	5.63265e-06	0.000716167
241764	229.055	-0.934482	0.205977	-4.53682	5.71079e-06	0.000716167
272322	170.436	-0.512995	0.113023	-4.53887	5.65568e-06	0.000716167
75388	45.4327	1.60507	0.353932	4.53497	5.76125e-06	0.000717104
18383	90.5096	1.25885	0.278082	4.52691	5.98515e-06	0.000739454
84092	1414.04	0.510821	0.11294	4.52294	6.09859e-06	0.00074793
108069	87.401	-0.940367	0.208073	-4.5194	6.20141e-06	0.000754988
11886	4381.96	0.344642	0.0763113	4.51627	6.29392e-06	0.000760698
114332	490.379	0.93994	0.208833	4.50091	6.76619e-06	0.000783293
12260	5171.86	1.11394	0.247525	4.50034	6.78457e-06	0.000783293
12263	1349.39	0.961414	0.213738	4.49809	6.85657e-06	0.000783293
20192	388.675	-0.512066	0.113621	-4.50681	6.58105e-06	0.000783293
219149	273.319	-0.829661	0.184046	-4.50789	6.54745e-06	0.000783293
29817	6716.54	0.921761	0.204906	4.49845	6.8451e-06	0.000783293
66864	221.746	0.98519	0.218818	4.50233	6.72114e-06	0.000783293
78455	493.838	-0.563367	0.125102	-4.50326	6.69175e-06	0.000783293
320127	2504.15	-0.717467	0.159694	-4.49276	7.03067e-06	0.000795491
67712	777.374	-0.7192	0.16011	-4.49191	7.05874e-06	0.000795491
320172	118.628	-0.69698	0.155312	-4.4876	7.20288e-06	0.000806288
140497	438.199	1.09447	0.244289	4.48021	7.45692e-06	0.000807624
319187	74.9668	1.49429	0.333331	4.48289	7.36372e-06	0.000807624
320977	443.67	-0.650663	0.145073	-4.48508	7.2885e-06	0.000807624
66323	152.87	-0.706868	0.157744	-4.4811	7.42601e-06	0.000807624
74477	286.136	-0.613239	0.136855	-4.48095	7.43131e-06	0.000807624
100689	349.163	0.890117	0.198749	4.4786	7.5134e-06	0.000808491
319670	598.475	-0.539048	0.12044	-4.47567	7.61717e-06	0.000814403
83433	277.837	1.24193	0.277997	4.46741	7.9171e-06	0.000841079
56175	1034.95	0.57835	0.129521	4.4653	7.99567e-06	0.000844049
100502624	103.931	-0.651172	0.145913	-4.46276	8.09111e-06	0.000847716
319317	9390.53	-0.737192	0.165228	-4.46168	8.13206e-06	0.000847716
14132	2545.05	0.838173	0.188184	4.45401	8.42803e-06	0.000873113
353328	65.1196	-1.22018	0.274395	-4.44681	8.71564e-06	0.000897334
19703	298.133	0.739178	0.166284	4.44529	8.77748e-06	0.000898157
55951	598.153	0.529304	0.119115	4.44364	8.84505e-06	0.000899553
21960	270.162	-0.777092	0.175049	-4.43928	9.02588e-06	0.000912379
239273	958.195	-0.383598	0.0865012	-4.4346	9.22447e-06	0.000926837
12014	662.516	-0.677909	0.152917	-4.43319	9.28489e-06	0.000927322
215476	1248.79	-0.500319	0.112917	-4.43087	9.38553e-06	0.000927777
373864	276.138	-0.742042	0.167484	-4.43052	9.4007e-06	0.000927777
11818	159.02	0.57957	0.131086	4.42128	9.81183e-06	0.000940991
12262	3971.41	1.06779	0.24129	4.42537	9.62787e-06	0.000940991
18189	4444.77	-0.603315	0.136496	-4.42002	9.86903e-06	0.000940991
20191	1254.27	-0.830994	0.18801	-4.41993	9.8731e-06	0.000940991
233280	1597.72	1.00801	0.227941	4.42227	9.76709e-06	0.000940991
52377	2082.76	0.737887	0.166868	4.42199	9.77944e-06	0.000940991
58212	744.179	-0.52564	0.119231	-4.40858	1.04048e-05	0.000986036
11657	192.018	4.92769	1.11907	4.40339	1.06575e-05	0.00100427
100038993	150.282	1.15781	0.263177	4.39934	1.08582e-05	0.00101744
11815	204650	0.959704	0.218367	4.39492	1.10814e-05	0.00102298
218341	649.449	0.421751	0.0959673	4.39474	1.10906e-05	0.00102298
22351	454.061	0.752574	0.171253	4.39453	1.11013e-05	0.00102298
226422	412.854	0.643324	0.146679	4.38593	1.15493e-05	0.00105841
109135	1950.68	-0.656171	0.149707	-4.38303	1.17041e-05	0.00105944
212483	731.781	-0.554761	0.126595	-4.38216	1.17511e-05	0.00105944
269693	1092.2	-0.732318	0.167092	-4.38273	1.17201e-05	0.00105944
108653	1354.36	0.963512	0.220262	4.37439	1.21773e-05	0.00107463
12514	917.112	0.948671	0.216794	4.37592	1.20923e-05	0.00107463
14231	425.573	0.707702	0.161771	4.37471	1.21596e-05	0.00107463
225600	2061.09	1.0735	0.245307	4.37614	1.208e-05	0.00107463
80903	7.90667	2.34455	0.536163	4.37282	1.22651e-05	0.00107668
56857	339.611	0.732584	0.167911	4.36293	1.28331e-05	0.00112065
667728	89.8724	1.35844	0.311513	4.36078	1.296e-05	0.00112583
12039	731.628	0.620947	0.142651	4.3529	1.34349e-05	0.00116104
24117	128.256	1.71034	0.393026	4.35173	1.3507e-05	0.00116125
12159	150.96	1.0374	0.238473	4.35016	1.36037e-05	0.00116357
17533	1369.76	0.778898	0.179224	4.34596	1.3867e-05	0.00117405
67054	5827.93	0.348725	0.08024	4.34602	1.38627e-05	0.00117405
14284	1229.94	-0.63501	0.146178	-4.34409	1.39855e-05	0.0011781
223666	2121.62	-0.495768	0.114154	-4.34298	1.40562e-05	0.00117811
67067	3342.64	0.726604	0.167366	4.3414	1.4158e-05	0.00118071
12145	93.1298	0.862353	0.198713	4.33969	1.42684e-05	0.00118316
23850	296.552	-0.788398	0.181802	-4.33658	1.44716e-05	0.00118316
319446	204.557	1.05041	0.242335	4.33452	1.46077e-05	0.00118316
627110	9.25775	2.48606	0.57368	4.33354	1.46734e-05	0.00118316
67305	515.234	0.87065	0.200917	4.33338	1.46839e-05	0.00118316
67375	184.323	0.888047	0.204929	4.33344	1.46799e-05	0.00118316
94282	830.103	-0.372283	0.0858979	-4.33402	1.46412e-05	0.00118316
12925	3165.28	1.05114	0.242758	4.32998	1.49122e-05	0.00119578
100504720	67.8471	-0.834138	0.192738	-4.32783	1.50587e-05	0.00120174
229473	1518.69	-0.578716	0.133851	-4.32359	1.53512e-05	0.00121925
14266	1343.13	0.85319	0.198032	4.30834	1.64481e-05	0.00130018
13040	8179	0.930602	0.21633	4.30177	1.69438e-05	0.00132059
14608	130.737	-0.888844	0.206618	-4.30187	1.69365e-05	0.00132059
328594	9.96414	1.94908	0.45289	4.30364	1.68015e-05	0.00132059
242122	87.752	0.921112	0.214211	4.30002	1.70784e-05	0.00132489
116837	950.206	-0.628734	0.146267	-4.29855	1.71918e-05	0.00132751
385643	240.231	1.18984	0.277531	4.28721	1.80928e-05	0.00139065
654804	372.246	-0.511893	0.119441	-4.28576	1.82118e-05	0.00139337
101809	301.868	-0.555537	0.129798	-4.28002	1.86875e-05	0.00141036
228602	1971.48	-0.459759	0.107416	-4.28018	1.86742e-05	0.00141036
327760	6.70455	2.05782	0.480583	4.28193	1.85282e-05	0.00141036
18478	31.9053	1.90555	0.445571	4.27664	1.89732e-05	0.00142547
110637	1325.8	-0.594834	0.139282	-4.27071	1.94849e-05	0.00145084
243653	408.759	0.839334	0.196526	4.27085	1.94728e-05	0.00145084
14473	38.7625	2.42926	0.569054	4.26894	1.96404e-05	0.00145592
64058	586.163	0.687482	0.161116	4.267	1.98123e-05	0.00146217
140792	797.373	0.815058	0.191087	4.26537	1.99568e-05	0.00146634
74100	549.777	-0.554587	0.130061	-4.26404	2.00764e-05	0.00146866
239318	489.279	-0.69046	0.162206	-4.2567	2.0747e-05	0.00151109
56878	4059.07	-0.410423	0.0965492	-4.25093	2.12887e-05	0.0015438
14622	176.188	1.24468	0.293126	4.24623	2.17396e-05	0.00156967
234214	746.862	-0.605331	0.142596	-4.24507	2.18526e-05	0.00157103
56520	88.55	0.965376	0.227653	4.24056	2.22958e-05	0.00159602
18128	1019.6	-0.76337	0.18006	-4.23954	2.2398e-05	0.00159648
12660	1737.7	-0.378236	0.089347	-4.23333	2.30256e-05	0.00163423
329002	820.647	-0.530384	0.125394	-4.22973	2.33967e-05	0.00165353
107895	1811.09	1.0539	0.249417	4.22545	2.38469e-05	0.00166736
17313	6388.16	1.36585	0.323277	4.22502	2.38923e-05	0.00166736
244431	1045.06	-0.880692	0.208438	-4.22521	2.38722e-05	0.00166736
78887	773.92	-0.417086	0.098911	-4.21678	2.47819e-05	0.00172224
71670	164.814	0.733148	0.174225	4.20806	2.57576e-05	0.00178262
384569	197.189	-0.706787	0.168049	-4.20585	2.60108e-05	0.0017927
110173	1175.15	0.338396	0.0805217	4.20255	2.63922e-05	0.00181151
75782	800.635	0.835458	0.198864	4.20114	2.65572e-05	0.00181536
239857	732.348	-0.735551	0.17519	-4.19859	2.68584e-05	0.00182845
208439	1073.59	-0.578372	0.138063	-4.18919	2.79951e-05	0.00189094
21943	37.157	-1.45722	0.34791	-4.1885	2.80809e-05	0.00189094
22249	863.955	-0.430818	0.102932	-4.18548	2.84565e-05	0.00189094
244059	1569.79	-0.319295	0.0762393	-4.18806	2.81348e-05	0.00189094
381823	148.806	-0.895955	0.213998	-4.18674	2.82988e-05	0.00189094
68082	481.171	0.725288	0.173283	4.18557	2.84449e-05	0.00189094
55993	24.6141	1.2248	0.292834	4.18258	2.88214e-05	0.00190759
100019	1144.14	-0.632104	0.151286	-4.17821	2.93807e-05	0.00193458
20308	1150.47	0.914893	0.219	4.17759	2.94612e-05	0.00193458
13010	28696.3	0.780935	0.187344	4.16845	3.06672e-05	0.00200587
11495	344.355	0.994925	0.238957	4.16362	3.13236e-05	0.00202698
240476	719.977	-0.508191	0.122061	-4.1634	3.13544e-05	0.00202698
328643	743.476	-0.510225	0.12251	-4.16477	3.11663e-05	0.00202698
102462	1297.89	0.717819	0.17248	4.16175	3.15812e-05	0.0020315
20342	45.8548	1.31453	0.315907	4.16113	3.1668e-05	0.0020315
50787	501.388	-0.859943	0.206763	-4.15909	3.19525e-05	0.0020419
16795	2646.43	-0.326586	0.078606	-4.15472	3.25686e-05	0.00206544
20701	95.2818	2.46095	0.592286	4.155	3.25288e-05	0.00206544
76933	3145.58	1.34305	0.323373	4.15324	3.27798e-05	0.00207097
16669	145.483	1.10025	0.265372	4.14607	3.38228e-05	0.0021288
12258	23034.1	0.835203	0.201724	4.14032	3.46815e-05	0.00217463
12394	2228.44	-0.40691	0.0983683	-4.1366	3.52487e-05	0.00220131
320163	142.815	1.416	0.342377	4.13581	3.53709e-05	0.00220131
16012	5680.31	0.956116	0.23137	4.13241	3.5898e-05	0.00221756
269397	329.185	-0.524992	0.127035	-4.13265	3.58603e-05	0.00221756
677884	310.364	-0.840662	0.203711	-4.12674	3.67942e-05	0.00226454
241447	837.187	-0.484696	0.117477	-4.12586	3.69344e-05	0.00226481
12628	6694.2	0.989083	0.239965	4.12177	3.75972e-05	0.00227385
14710	282.239	1.02857	0.24951	4.12235	3.75025e-05	0.00227385
241175	1142.96	0.956862	0.23202	4.12405	3.72269e-05	0.00227385
50782	460.508	-0.502608	0.121945	-4.12159	3.76271e-05	0.00227385
226896	1389.37	0.541939	0.131598	4.11815	3.81933e-05	0.00229973
76993	43.4322	1.02516	0.24908	4.11581	3.85827e-05	0.00231482
381022	1480.79	-0.817548	0.19869	-4.1147	3.87689e-05	0.00231766
18003	1415.02	-0.408503	0.0993929	-4.10998	3.95691e-05	0.00235363
68028	1991.93	0.838548	0.204052	4.10949	3.96528e-05	0.00235363
20750	19370.3	0.81073	0.197412	4.1068	4.01181e-05	0.0023728
14871	885.939	0.565462	0.137788	4.10384	4.0634e-05	0.00238639
654498	39.698	1.21912	0.297042	4.10419	4.05729e-05	0.00238639
240174	546.402	-0.340394	0.0830214	-4.10008	4.13011e-05	0.00241449
27204	512.829	-0.692089	0.168822	-4.09951	4.1402e-05	0.00241449
239133	69.7956	1.01384	0.247522	4.09596	4.20422e-05	0.00244328
20450	76.7552	1.07576	0.262974	4.09075	4.29981e-05	0.00248874
80280	1332.25	0.495899	0.121245	4.09008	4.31229e-05	0.00248874
100503890	1522.52	0.733916	0.179555	4.08741	4.36208e-05	0.0025088
14863	1352.94	1.07214	0.262536	4.0838	4.43056e-05	0.00253139
230514	1695.45	0.431912	0.105764	4.08374	4.43171e-05	0.00253139
94067	316.34	0.517553	0.12687	4.0794	4.51521e-05	0.00257028
13051	339.57	0.911824	0.223609	4.07776	4.54723e-05	0.00257921
58894	2050.42	0.459177	0.112626	4.07701	4.56183e-05	0.00257921
319974	1516.73	-0.527389	0.129392	-4.07588	4.58398e-05	0.00258298
15273	2164.55	-0.467346	0.114809	-4.07065	4.68828e-05	0.00262402
67939	289.139	0.715193	0.175677	4.07108	4.67956e-05	0.00262402
74843	125.854	-1.51996	0.373613	-4.06828	4.73621e-05	0.00264198
434865	40.1662	0.898712	0.221143	4.06393	4.82527e-05	0.00267377
68142	764.693	-0.37058	0.0911725	-4.0646	4.81146e-05	0.00267377
235674	111.948	0.936461	0.230479	4.0631	4.84245e-05	0.00267441
80752	1005.79	0.388585	0.0956666	4.06187	4.86814e-05	0.00267973
56358	772.25	0.678045	0.166962	4.06108	4.88467e-05	0.00267998
233571	360.096	0.840979	0.207814	4.04678	5.19261e-05	0.00283959
71371	817.579	-0.376142	0.0929689	-4.04589	5.21255e-05	0.00284118
16162	225.569	-0.461771	0.114196	-4.04366	5.26228e-05	0.00285894
57373	371.42	0.662568	0.164018	4.0396	5.35421e-05	0.00289945
20519	91.2387	0.755229	0.187049	4.03759	5.40036e-05	0.00291497
72605	1663.7	-0.513357	0.127355	-4.03092	5.55585e-05	0.00298923
214162	1682.91	-0.575334	0.142807	-4.02876	5.60711e-05	0.00299747
26357	4649.07	0.423194	0.105042	4.02881	5.6061e-05	0.00299747
231051	1805.12	-0.437533	0.10864	-4.02735	5.64085e-05	0.00300587
19025	5550.49	0.447522	0.111163	4.02582	5.67765e-05	0.00300755
69774	1061.72	0.758197	0.188338	4.02572	5.68006e-05	0.00300755
12007	31.7109	2.55621	0.63519	4.02433	5.71384e-05	0.0030108
16803	5152.66	0.9397	0.233525	4.02398	5.72231e-05	0.0030108
76983	2400.7	0.310366	0.0771668	4.02202	5.77017e-05	0.00302643
12111	6041.34	0.716614	0.178396	4.01698	5.8949e-05	0.00308216
13733	781.126	0.772762	0.192466	4.01505	5.94328e-05	0.0030901
66058	5546.71	0.698203	0.173903	4.0149	5.94712e-05	0.0030901
19662	376.001	1.43951	0.358992	4.00986	6.07535e-05	0.00314692
93684	10916.1	0.385222	0.0961056	4.00832	6.11515e-05	0.00315773
207596	659.149	0.474355	0.118391	4.00669	6.15749e-05	0.00316003
27058	4616.55	0.447572	0.111699	4.00695	6.15069e-05	0.00316003
98365	302.247	1.00106	0.249942	4.00519	6.19686e-05	0.00317048
109225	232.992	1.13063	0.282418	4.0034	6.24379e-05	0.00317501
13435	893.108	-0.469228	0.11719	-4.004	6.22795e-05	0.00317501
239647	349.351	-0.451942	0.112927	-4.00206	6.27921e-05	0.00318331
18633	919.102	0.493137	0.123289	3.99986	6.33807e-05	0.00320341
74760	862.641	0.666908	0.166853	3.99697	6.41575e-05	0.00323288
66364	344.262	0.712676	0.178379	3.99528	6.46167e-05	0.00324621
14181	140.191	1.49473	0.374311	3.99328	6.51658e-05	0.00325419
380669	214.111	-0.624538	0.156373	-3.9939	6.4996e-05	0.00325419
75367	6.19789	2.06835	0.518221	3.99125	6.57267e-05	0.00327241
268396	1213.18	-0.405993	0.101759	-3.98976	6.61398e-05	0.00328317
226409	700.147	0.881011	0.220893	3.98841	6.65167e-05	0.00329208
20204	122.859	1.38157	0.347054	3.98084	6.86723e-05	0.00337872
624759	145.392	0.667495	0.167673	3.98094	6.86437e-05	0.00337872
18791	1343.73	0.688752	0.173194	3.97676	6.98594e-05	0.00341472
214403	74.5962	1.10938	0.278935	3.9772	6.97329e-05	0.00341472
232414	165.378	0.506247	0.127363	3.97484	7.04278e-05	0.00341472
474145	12.6146	2.20534	0.554761	3.97529	7.02932e-05	0.00341472
70886	11.6193	1.59786	0.401878	3.97598	7.00912e-05	0.00341472
19659	1240.56	1.23381	0.310894	3.96858	7.23017e-05	0.00349542
19052	10466.8	0.276402	0.0696598	3.96789	7.25122e-05	0.00349546
105689	7535.94	-0.41288	0.104125	-3.96524	7.33227e-05	0.00351422
93838	180.74	-0.466332	0.117594	-3.96562	7.32061e-05	0.00351422
54405	3509.46	0.640904	0.16176	3.96207	7.43041e-05	0.00355106
57262	70.2324	1.47239	0.371988	3.95818	7.5522e-05	0.00359895
20612	435.597	0.791069	0.199894	3.95744	7.57578e-05	0.0035999
208727	970.791	-0.450505	0.113966	-3.95296	7.71892e-05	0.00362804
215798	2072.74	0.690492	0.174654	3.95348	7.70236e-05	0.00362804
330096	908.289	0.82491	0.208686	3.95287	7.72202e-05	0.00362804
94109	7197.78	-0.708955	0.17931	-3.95378	7.69248e-05	0.00362804
239845	171.151	-0.523092	0.132389	-3.95116	7.7772e-05	0.0036437
101214	2184.29	-0.363735	0.0921128	-3.94881	7.85423e-05	0.00366949
67693	4012.76	0.482251	0.122152	3.94796	7.88186e-05	0.00367211
20220	5589.31	0.368851	0.0934484	3.94711	7.91015e-05	0.00367503
18130	400.939	-0.40229	0.102071	-3.94127	8.10527e-05	0.00372537
19377	1159.37	-0.509468	0.129251	-3.94168	8.09113e-05	0.00372537
20637	3045.09	-0.346096	0.087815	-3.94119	8.10786e-05	0.00372537
81004	1524.32	-0.349379	0.0886106	-3.94285	8.05174e-05	0.00372537
17761	1973.05	-0.528353	0.134176	-3.93775	8.22477e-05	0.00376871
14562	16.0575	1.46573	0.372296	3.93699	8.25091e-05	0.00377033
22413	38.8993	1.08578	0.276021	3.93369	8.36509e-05	0.00381206
140492	302.029	-0.470479	0.119667	-3.93156	8.43962e-05	0.00383554
24066	347.686	-0.750502	0.191063	-3.92803	8.56438e-05	0.00388167
17248	1482.22	-0.422394	0.107604	-3.92544	8.657e-05	0.00390243
432628	85.4925	-1.17713	0.299824	-3.92607	8.63451e-05	0.00390243
242408	1873.15	0.952519	0.242779	3.9234	8.73085e-05	0.00392512
74478	1073.21	-0.426408	0.108771	-3.92025	8.84583e-05	0.00396612
66779	8.67663	-2.17279	0.55472	-3.91691	8.96907e-05	0.00401059
67769	640.673	-0.347897	0.0888921	-3.9137	9.08916e-05	0.00405343
22041	5524.84	0.5738	0.146678	3.91197	9.1547e-05	0.00407176
71481	441.017	-0.503612	0.128776	-3.91077	9.20039e-05	0.0040812
100041231	106.829	0.779031	0.199352	3.90782	9.31312e-05	0.00410935
214444	3707.31	0.274045	0.0701164	3.90842	9.29009e-05	0.00410935
74741	1539.65	-0.459673	0.117707	-3.90523	9.41342e-05	0.00414265
97820	3365.27	-0.267689	0.068571	-3.90383	9.46829e-05	0.00415583
13046	2103.29	-0.278436	0.0713368	-3.90312	9.49617e-05	0.00415713
216850	685.226	-0.617907	0.158347	-3.90224	9.53067e-05	0.00416131
665622	162.98	1.25344	0.32152	3.89848	9.67991e-05	0.00421544
208982	412.216	-0.508004	0.130391	-3.89601	9.77898e-05	0.00424749
59083	35.4278	0.945117	0.242906	3.89088	9.98821e-05	0.0043271
26946	74.2724	-0.907146	0.233195	-3.89008	0.000100211	0.00433011
14805	9089.66	-0.497753	0.128057	-3.88698	0.000101499	0.00437403
72852	984.244	-0.453179	0.116607	-3.88638	0.000101752	0.00437403
434510	76.2436	0.898425	0.231244	3.88519	0.000102252	0.00438421
27055	2947.62	0.379848	0.0977992	3.88396	0.00010277	0.00439511
109674	970.039	-0.429874	0.110729	-3.88221	0.00010351	0.00441544
229905	378.298	0.36442	0.0939286	3.87975	0.000104563	0.00444898
270160	2572.93	0.586129	0.151112	3.87878	0.000104982	0.00445547
20363	18042.6	0.454128	0.117111	3.87776	0.000105423	0.0044628
208650	960.675	-0.502277	0.129605	-3.87543	0.000106435	0.00449425
14869	1329.83	0.831004	0.214471	3.87466	0.000106772	0.00449709
108067	1124.13	0.43696	0.112808	3.8735	0.000107283	0.00450722
14972	20123.6	0.724251	0.187036	3.87226	0.000107829	0.0045188
241308	664.017	-0.62394	0.161271	-3.8689	0.000109329	0.00457017
59036	749.913	0.575595	0.148932	3.86481	0.000111174	0.0046351
68108	151.559	-0.534896	0.138444	-3.86363	0.000111716	0.0046351
72587	1021.52	-0.33909	0.0877611	-3.86378	0.000111647	0.0046351
381260	73.2474	0.870075	0.225267	3.86243	0.000112267	0.00464639
71302	1644.49	-0.473316	0.122658	-3.85884	0.000113928	0.00470347
14803	286.921	-0.534419	0.138546	-3.85734	0.000114626	0.00472061
11606	283.03	0.594537	0.154196	3.85571	0.000115392	0.00474045
50779	690.333	-0.492423	0.127782	-3.85361	0.00011639	0.0047697
19222	1405.07	-0.455842	0.118409	-3.84971	0.000118258	0.00483439
20090	19255.1	0.897309	0.233428	3.84405	0.000121019	0.00493517
216853	452.565	0.399249	0.103927	3.84163	0.00012222	0.00497199
620966	9.28301	1.87027	0.487069	3.83984	0.000123113	0.00499612
19125	686.579	0.586274	0.152731	3.8386	0.000123739	0.00500931
240869	171.982	-0.584113	0.15229	-3.83553	0.000125292	0.00505993
14630	4767.68	0.739085	0.192861	3.83222	0.00012699	0.00509243
214425	161.065	0.974178	0.254143	3.83319	0.000126491	0.00509243
68797	182.295	0.696593	0.181775	3.83218	0.000127013	0.00509243
20229	3701.66	0.469986	0.122697	3.83046	0.000127902	0.00510897
70829	894.114	-0.395339	0.103216	-3.8302	0.000128038	0.00510897
15461	3294.85	0.331418	0.0866198	3.82612	0.000130177	0.00518192
100041290	31.1591	-1.07801	0.281857	-3.82468	0.000130944	0.00518615
13884	11.0351	5.30555	1.38716	3.82474	0.000130908	0.00518615
227195	783.245	-0.500149	0.130787	-3.82416	0.000131216	0.00518615
11806	36.6961	4.78166	1.25174	3.82002	0.000133442	0.00524968
14131	2650.51	0.618905	0.16203	3.81969	0.000133618	0.00524968
14924	4777.7	-0.436742	0.114382	-3.81826	0.000134397	0.00524968
71020	649.349	0.933792	0.244544	3.8185	0.000134266	0.00524968
72709	164.039	0.80576	0.210974	3.81924	0.000133861	0.00524968
100124641	122.455	0.856284	0.224418	3.81557	0.000135869	0.00529476
27973	1045.13	0.569424	0.149315	3.81357	0.000136971	0.00531289
71970	2404.5	0.681224	0.178606	3.81411	0.000136675	0.00531289
278279	3239.43	-1.44992	0.380333	-3.81225	0.000137709	0.00532163
66205	805.944	0.716744	0.188038	3.8117	0.000138015	0.00532163
99031	1204.23	-0.482179	0.126508	-3.81145	0.000138154	0.00532163
19193	188.159	0.664738	0.174453	3.81042	0.000138731	0.00533157
67866	550.16	0.875839	0.229986	3.80823	0.000139963	0.00536653
320679	308.263	-0.73466	0.19298	-3.80692	0.000140708	0.00538272
66684	2177.56	0.374653	0.0984435	3.80577	0.000141366	0.00539551
56079	875.466	-0.429451	0.112873	-3.80473	0.000141959	0.00540577
83486	2988.3	-0.364377	0.0957864	-3.80406	0.000142346	0.00540816
14533	3387.43	0.611069	0.160698	3.80258	0.000143196	0.00542809
77772	81.9433	-0.472924	0.124427	-3.80083	0.000144214	0.00545428
100043213	901.756	-0.462688	0.121827	-3.79793	0.000145911	0.00547801
13030	61000.6	0.304246	0.080109	3.79791	0.000145923	0.00547801
20604	68.0125	-1.08873	0.286676	-3.79777	0.000146006	0.00547801
56374	7160.87	0.323868	0.0852843	3.79751	0.000146155	0.00547801
68147	333.097	-0.412773	0.108787	-3.79433	0.000148041	0.00553627
12095	51.5842	1.20648	0.31803	3.79361	0.000148475	0.00554007
232440	1427.28	0.622785	0.164338	3.78966	0.000150856	0.00561637
233887	1479.55	-0.290301	0.0766449	-3.78761	0.000152103	0.00565018
74081	1534.88	-0.491299	0.129788	-3.78539	0.000153469	0.00568825
16706	489.669	-0.525491	0.139078	-3.7784	0.000157839	0.00582959
317677	79.9648	0.884494	0.234106	3.77818	0.000157982	0.00582959
15216	640.935	0.640779	0.169738	3.77512	0.000159931	0.00588547
67538	294.298	-0.373495	0.098947	-3.7747	0.000160202	0.00588547
11841	1162.05	0.433191	0.114885	3.77065	0.000162825	0.0059556
215193	377.419	-0.340763	0.0903595	-3.77119	0.000162471	0.0059556
17762	8724.4	-0.471634	0.12525	-3.76555	0.000166181	0.00601244
381983	208.613	-0.71067	0.18863	-3.76754	0.000164866	0.00601244
50490	188.828	0.814206	0.216197	3.76604	0.000165859	0.00601244
65963	8276.62	0.579472	0.15384	3.76673	0.000165402	0.00601244
74004	434.188	-0.713655	0.189476	-3.76646	0.000165578	0.00601244
239528	796.657	-0.661927	0.175825	-3.7647	0.000166752	0.00602003
214112	255.604	0.563803	0.149786	3.76406	0.000167174	0.00602222
12859	14020.7	0.624963	0.166166	3.76107	0.000169186	0.00607701
16644	64.848	1.3925	0.370274	3.76072	0.000169423	0.00607701
238386	1453.06	0.701481	0.186572	3.75984	0.00017002	0.00608531
11522	621.011	0.822098	0.218737	3.75838	0.000171019	0.00610797
100038746	573.24	-0.432842	0.115279	-3.75472	0.000173534	0.00618455
14011	1318.2	-0.365284	0.09735	-3.75227	0.000175238	0.00621873
279561	2110.37	0.633143	0.168715	3.75274	0.000174912	0.00621873
16432	33171.9	0.339226	0.0904661	3.74976	0.000177002	0.00626796
68955	60.967	-0.864819	0.230711	-3.7485	0.000177897	0.00628633
68554	94.3763	0.681811	0.181928	3.74769	0.000178471	0.00629327
72899	1564.33	-0.49466	0.132023	-3.74676	0.000179135	0.00630335
19654	1926.51	-0.253504	0.0676855	-3.74533	0.000180159	0.00632604
208846	1986.93	-0.446659	0.119387	-3.74128	0.000183088	0.00641538
67922	3325.58	0.321772	0.0860679	3.73858	0.00018506	0.00647088
69772	99.5011	0.877203	0.234848	3.73519	0.000187577	0.00654519
21387	25.8848	-0.940166	0.251753	-3.73447	0.000188108	0.00655002
12563	496.628	-0.648071	0.173812	-3.72858	0.000192561	0.00669111
16419	1547.71	0.514188	0.137961	3.72704	0.00019374	0.00670915
194388	726.931	-0.458969	0.123186	-3.72581	0.00019469	0.00670915
229003	497.966	-0.690105	0.185206	-3.72616	0.00019442	0.00670915
66487	427.067	0.828135	0.222214	3.72675	0.000193962	0.00670915
210274	187.569	-0.808099	0.216932	-3.72512	0.000195222	0.00671361
67247	3004.46	0.571187	0.153387	3.72383	0.00019622	0.00673407
232798	1815.35	-0.610789	0.164196	-3.71987	0.000199327	0.00682666
320119	1428.49	-0.316572	0.0851826	-3.7164	0.000202084	0.00690687
230752	359.285	0.702929	0.189235	3.71458	0.000203539	0.00691777
68128	309.336	0.486296	0.130893	3.71522	0.000203024	0.00691777
68774	992.304	0.835813	0.225017	3.71445	0.000203647	0.00691777
12577	712.448	0.798121	0.21492	3.71357	0.000204352	0.00692762
67885	1455.19	0.690022	0.185877	3.71225	0.000205428	0.00694997
330260	1719.6	0.287833	0.0776039	3.709	0.000208081	0.00701702
84506	8.00968	4.04082	1.08953	3.70879	0.000208252	0.00701702
12286	2003.61	-0.593614	0.1601	-3.70777	0.000209089	0.00702287
17749	879.86	0.6119	0.165109	3.70603	0.00021053	0.00702287
22139	110.08	1.45513	0.392616	3.70624	0.000210358	0.00702287
268859	7515.78	-0.471549	0.127206	-3.70698	0.000209746	0.00702287
69178	2514.37	0.421724	0.11379	3.70617	0.000210419	0.00702287
207165	2626.8	-0.267341	0.0721591	-3.70489	0.000211484	0.00702657
330908	1924.56	-0.447592	0.120799	-3.70527	0.000211162	0.00702657
16353	153.966	-0.808796	0.218336	-3.70437	0.000211915	0.00702691
347722	1707.78	-0.431346	0.116483	-3.7031	0.000212984	0.00703438
75769	108.245	-0.762543	0.205893	-3.70358	0.000212577	0.00703438
101497	713.335	-0.457838	0.123704	-3.70109	0.000214674	0.00707617
21887	1274.44	-0.420668	0.113677	-3.70056	0.000215124	0.00707703
15223	265.17	-0.685085	0.185345	-3.69626	0.000218795	0.00718363
73075	71.2302	-0.648532	0.175672	-3.69171	0.000222747	0.00728596
80884	2563.86	0.303273	0.0821507	3.69167	0.000222785	0.00728596
207181	9760.99	-0.475424	0.128836	-3.69015	0.000224121	0.00731529
404239	67.3066	-1.29995	0.352687	-3.68585	0.000227942	0.00742548
67896	745.21	0.644026	0.174822	3.6839	0.000229696	0.00746802
100039139	218.586	0.937823	0.254951	3.67845	0.000234656	0.00749455
102623	249.617	-0.723823	0.196743	-3.67902	0.000234131	0.00749455
14539	67.5788	1.08999	0.296091	3.68126	0.00023208	0.00749455
17181	6259.6	0.362183	0.0984711	3.67807	0.000235005	0.00749455
22195	140.896	0.627664	0.170599	3.67918	0.000233987	0.00749455
224671	1342.97	-0.287998	0.0782165	-3.68206	0.000231356	0.00749455
328699	116.412	0.463267	0.125824	3.68185	0.000231546	0.00749455
64009	4814.51	-0.551845	0.149966	-3.6798	0.00023342	0.00749455
67164	123.74	0.545067	0.14816	3.67892	0.000234226	0.00749455
70762	1375.84	-0.394449	0.107199	-3.6796	0.000233598	0.00749455
329942	731.023	-0.624977	0.170002	-3.6763	0.000236642	0.00752041
69953	445.304	0.563941	0.153403	3.67622	0.000236718	0.00752041
12633	2412.76	-0.352362	0.0958713	-3.67536	0.000237512	0.00753131
16790	386.916	0.669416	0.182282	3.67241	0.000240271	0.00757632
170439	2675.38	-0.584601	0.159188	-3.6724	0.000240279	0.00757632
213575	934.744	0.338212	0.0921071	3.67194	0.000240716	0.00757632
26943	16986.3	0.221951	0.0604458	3.67191	0.000240749	0.00757632
54525	4124.85	-0.573869	0.156335	-3.67077	0.000241826	0.00759587
327987	190.749	-0.601589	0.16399	-3.66844	0.000244031	0.00765073
12913	2448.37	0.460882	0.125672	3.66733	0.000245101	0.00766986
74761	1399.68	0.573298	0.156372	3.66624	0.00024614	0.00768795
12978	2803.15	0.615679	0.168043	3.66383	0.000248476	0.00768893
14451	351.062	0.9206	0.2512	3.66482	0.000247516	0.00768893
20730	31.3907	1.91222	0.521686	3.66546	0.000246893	0.00768893
21341	520.409	0.760241	0.207481	3.66415	0.000248165	0.00768893
631990	1128.04	-1.27231	0.347197	-3.66453	0.000247795	0.00768893
20055	11792.7	0.838891	0.229009	3.66313	0.000249151	0.00769553
18542	3297	0.682661	0.186411	3.66212	0.000250134	0.00770502
223922	1547.36	-0.367839	0.100465	-3.66135	0.000250891	0.00770502
50791	1426.34	-0.556106	0.151903	-3.66093	0.000251306	0.00770502
76357	523.139	0.308853	0.0843457	3.66175	0.000250497	0.00770502
432940	774.63	0.47619	0.130099	3.6602	0.000252018	0.00771267
18015	2152.95	-0.486977	0.133129	-3.65794	0.000254255	0.00776689
381489	81.5924	0.588123	0.160818	3.65708	0.000255104	0.00777856
208440	2970.92	-0.370734	0.101392	-3.65644	0.000255745	0.0077839
75178	14.6348	2.06501	0.564932	3.65532	0.000256863	0.00780368
625018	709.374	0.46224	0.126506	3.6539	0.000258286	0.00783264
20184	1372.84	0.566528	0.155108	3.65248	0.000259719	0.00784756
212448	1648.35	-0.520641	0.142542	-3.65255	0.000259646	0.00784756
12289	384.469	-0.334117	0.0915869	-3.64809	0.000264201	0.00795578
18188	61.1242	1.07056	0.293463	3.64803	0.000264255	0.00795578
19141	14816.7	0.362481	0.0993979	3.64677	0.000265557	0.00798058
100616095	572.435	0.724863	0.199096	3.64077	0.000271822	0.00815418
107585	62.8892	1.77734	0.488492	3.63842	0.000274316	0.00817022
27370	12613.6	0.702242	0.192998	3.6386	0.000274125	0.00817022
56188	4866.04	0.826086	0.227001	3.63914	0.000273555	0.00817022
626359	24.4399	1.16307	0.319548	3.63973	0.000272922	0.00817022
627800	16.3636	1.35183	0.3716	3.63786	0.000274914	0.00817344
57764	480.825	0.516089	0.141957	3.63554	0.000277402	0.00823271
100040531	2854.69	0.578582	0.159227	3.6337	0.000279386	0.00827687
74186	783.364	0.961059	0.264521	3.63321	0.000279919	0.00827797
66618	2152.73	0.484855	0.133482	3.63237	0.000280835	0.00829034
101437	1317.33	0.35429	0.0975659	3.63129	0.000282009	0.00831029
11812	175.088	0.951539	0.262216	3.62883	0.000284704	0.00837492
70439	1116.57	-0.460783	0.127079	-3.62594	0.000287907	0.00845423
211712	4111.72	-0.438881	0.121091	-3.62437	0.000289663	0.00846109
259302	3422.26	-0.586214	0.161737	-3.6245	0.000289525	0.00846109
69216	606.987	0.579661	0.159933	3.6244	0.000289639	0.00846109
19302	1101.34	0.375218	0.103566	3.62298	0.000291233	0.00848194
66387	346.93	0.617497	0.170446	3.62283	0.000291393	0.00848194
100043305	22.5579	0.99601	0.274999	3.62187	0.000292477	0.00848386
11861	1700.15	0.4178	0.115348	3.62209	0.000292232	0.00848386
102902673	390.135	-0.565379	0.156201	-3.61956	0.0002951	0.00853746
321014	146.424	-0.528109	0.145913	-3.61935	0.000295348	0.00853746
109042	2772.01	0.559966	0.154752	3.61847	0.000296355	0.00855173
269799	409.59	0.700413	0.193599	3.61786	0.000297047	0.00855689
723956	6.0003	-2.01626	0.557574	-3.61612	0.00029905	0.00859975
227620	863.656	0.52186	0.144348	3.61529	0.000300015	0.00861264
93671	901.817	0.873461	0.241645	3.61465	0.000300759	0.00861917
18081	1851.8	0.593791	0.164329	3.61343	0.000302168	0.00864471
11906	2056.42	-0.578804	0.16032	-3.61031	0.000305837	0.00871975
18845	2364.18	-0.503542	0.139467	-3.61047	0.000305643	0.00871975
80908	39.0165	0.711499	0.197151	3.60891	0.00030749	0.00875192
13036	2096.78	0.76977	0.213374	3.60761	0.000309032	0.00878081
16878	108.678	-0.853373	0.236617	-3.60656	0.00031028	0.00878659
75906	424.428	-0.398653	0.110536	-3.60656	0.000310288	0.00878659
18570	2040.36	0.346903	0.0962268	3.60505	0.000312089	0.00882259
18087	1825.06	-0.495834	0.137692	-3.60105	0.000316941	0.00891442
24135	1287.1	0.24339	0.0675865	3.60117	0.000316792	0.00891442
242466	1071.57	-0.550015	0.152737	-3.60105	0.000316933	0.00891442
67427	12841.2	0.761652	0.211684	3.59806	0.000320597	0.00900207
67703	1575.42	-0.465581	0.129591	-3.59269	0.000327277	0.00917421
108089	1458.67	-0.44262	0.123337	-3.5887	0.000332325	0.00930008
13712	446.491	-0.311346	0.0868071	-3.58665	0.000334958	0.00935806
78933	385.68	-0.595782	0.166182	-3.58512	0.000336922	0.00939719
74737	1006.58	-0.342826	0.0956534	-3.58405	0.00033831	0.00942014
30939	1659.59	0.539979	0.150706	3.583	0.000339664	0.00942639
50817	632.713	-0.323709	0.090345	-3.58304	0.000339621	0.00942639
13601	943.147	0.603953	0.168656	3.58097	0.000342327	0.0094845
99730	2093.06	0.315667	0.0881893	3.57943	0.000344348	0.00952469
110862	281.766	-0.675974	0.188951	-3.57752	0.000346874	0.00957867
67008	669.465	0.253831	0.0709909	3.57554	0.000349505	0.00963536
72615	854.888	-0.251001	0.0702212	-3.57443	0.000350985	0.00966021
327826	1086.05	-0.418378	0.117074	-3.57363	0.000352069	0.00967407
68948	1043.86	0.329483	0.0922322	3.57232	0.000353836	0.00970662
100504703	51.07	0.879513	0.24628	3.5712	0.000355355	0.00971633
14148	780.197	0.432321	0.121049	3.57145	0.000355011	0.00971633
71834	464.332	-0.309931	0.0867976	-3.57074	0.000355975	0.00971736
16425	832.411	1.42348	0.398796	3.56944	0.000357751	0.00973005
208266	548.698	-0.494074	0.13843	-3.56911	0.00035819	0.00973005
414093	338.053	-0.53276	0.149258	-3.56939	0.000357812	0.00973005
56516	1412.55	0.395876	0.110966	3.56753	0.000360358	0.00975716
74199	1455.96	0.543314	0.152283	3.56779	0.000360004	0.00975716
73449	12.7669	1.29888	0.364141	3.56697	0.000361133	0.0097623
20193	1789.62	0.780089	0.218808	3.56517	0.000363618	0.00979569
212503	344.986	0.434045	0.12178	3.56419	0.000364987	0.00979569
269152	705.958	-0.51441	0.144354	-3.56354	0.000365892	0.00979569
330814	1989.64	-0.422685	0.118601	-3.56394	0.000365328	0.00979569
66797	6038.21	-0.433338	0.121588	-3.56399	0.000365254	0.00979569
75835	6.58801	2.16344	0.606976	3.5643	0.00036483	0.00979569
110593	1935.74	-0.293376	0.0823757	-3.56144	0.000368826	0.0098584
74200	1077.51	-0.335788	0.0943021	-3.56077	0.000369765	0.00986769
12833	2133.85	0.701559	0.197162	3.55828	0.000373288	0.00993917
72289	47855.9	-0.552624	0.155317	-3.55804	0.000373635	0.00993917
101488	790.548	0.551109	0.154951	3.55666	0.000375602	0.00997042
64074	3874.26	0.703281	0.197752	3.55638	0.000376005	0.00997042
106205	167536	-1.8449	0.518876	-3.55556	0.000377171	0.00998546
226075	159.897	-0.664441	0.186906	-3.55495	0.00037805	0.00999287
622167	41.7521	0.947085	0.266587	3.55264	0.000381393	0.0100494
667277	832.181	0.976133	0.274743	3.5529	0.000381005	0.0100494
414758	1234.98	-0.334615	0.0942134	-3.55167	0.0003828	0.0100705
225289	561.084	-0.267328	0.0752906	-3.55061	0.000384336	0.010095
19743	36.9036	-1.41689	0.399105	-3.55017	0.000384983	0.0100961
214968	3481.16	-0.516512	0.145521	-3.54939	0.00038613	0.0101041
23923	36.727	1.32594	0.37364	3.54872	0.000387104	0.0101041
71233	35.9166	0.849706	0.239412	3.54913	0.0003865	0.0101041
97848	119.543	1.11829	0.315196	3.54791	0.000388306	0.0101196
12578	256.616	0.879377	0.247979	3.54617	0.000390874	0.0101707
23983	4716.58	0.276847	0.0780939	3.54505	0.000392532	0.010193
73692	950.416	-0.524477	0.147958	-3.54477	0.000392954	0.010193
319893	951.835	-0.591704	0.166979	-3.54358	0.000394735	0.0102074
625785	91.2411	0.832276	0.234867	3.5436	0.000394704	0.0102074
319177	14.9608	2.10073	0.592989	3.54262	0.000396174	0.0102288
19981	12164.3	0.771958	0.218252	3.537	0.000404703	0.0104328
14423	2888.07	0.219594	0.0621318	3.53433	0.000408808	0.0105224
13179	43821.8	0.613051	0.173503	3.53338	0.000410285	0.0105441
100043125	67.4666	1.02802	0.291018	3.53248	0.000411681	0.0105637
20102	15919.2	0.614463	0.173993	3.53153	0.000413167	0.0105856
107885	429.234	0.526281	0.14908	3.53019	0.000415258	0.0106228
319183	77.9755	1.01129	0.286688	3.52748	0.000419528	0.010661
50796	29.2487	1.34019	0.379956	3.52722	0.000419947	0.010661
70729	200.591	-0.678422	0.192337	-3.52726	0.000419892	0.010661
78286	804.802	-0.569935	0.161528	-3.52839	0.000418096	0.010661
78586	498.045	-0.270667	0.0767163	-3.52816	0.000418466	0.010661
114874	2334.3	-0.320484	0.0908881	-3.52614	0.000421664	0.0106684
66112	24.9304	1.08836	0.308662	3.52605	0.000421802	0.0106684
73724	932.223	0.520156	0.147527	3.52583	0.000422157	0.0106684
94066	1206.23	0.550315	0.156107	3.52524	0.000423094	0.0106759
21835	741.431	0.518647	0.147205	3.52329	0.000426219	0.0107344
68917	784.474	0.657887	0.186741	3.52299	0.0004267	0.0107344
26897	619.817	0.642383	0.182409	3.52166	0.000428849	0.0107723
81701	2299.11	0.594071	0.168727	3.52089	0.000430101	0.0107875
11629	740.148	1.23409	0.350752	3.51842	0.00043412	0.0108386
230163	74.9196	2.43301	0.691552	3.51819	0.000434501	0.0108386
320376	307.365	-0.588216	0.167189	-3.51827	0.000434371	0.0108386
56543	2422.17	-0.493665	0.140324	-3.51804	0.00043474	0.0108386
11835	1099.66	-0.368288	0.104713	-3.51712	0.000436264	0.0108442
213696	41.005	0.820489	0.233258	3.51751	0.000435616	0.0108442
21816	123.089	-1.04391	0.297097	-3.51369	0.000441922	0.0109685
231986	415.394	-0.450944	0.128356	-3.51321	0.00044272	0.010972
16950	298.575	0.499638	0.142306	3.51102	0.000446395	0.0110466
14357	86.9545	0.971986	0.276881	3.51048	0.000447296	0.0110525
110075	273.801	0.928592	0.264674	3.50843	0.000450752	0.0111214
217715	1450.69	0.312308	0.0890655	3.5065	0.000454044	0.0111861
109050	741.749	-0.371698	0.106028	-3.50566	0.000455478	0.0112049
13840	319.706	-0.632236	0.18039	-3.50483	0.000456901	0.0112214
20256	111.617	0.898935	0.25651	3.50448	0.000457494	0.0112214
66117	665.847	0.785022	0.224172	3.50188	0.000461985	0.0113149
74374	2380.1	-0.216508	0.0618354	-3.50136	0.000462894	0.0113205
13423	320.42	0.820396	0.234339	3.50089	0.00046371	0.0113239
241727	2171.08	-0.460049	0.131445	-3.49993	0.000465382	0.0113481
12773	25.0898	1.07276	0.306582	3.49909	0.000466857	0.0113675
56364	1452.22	-0.255986	0.0731704	-3.4985	0.000467889	0.011376
241494	931.057	-0.43187	0.123475	-3.49764	0.000469396	0.011396
67282	988.908	0.499225	0.142757	3.49702	0.000470483	0.0114058
17434	2822.68	0.351148	0.100459	3.49544	0.000473273	0.0114568
76897	2940.24	-0.394688	0.112954	-3.49423	0.000475425	0.0114922
18701	323.107	-0.356507	0.102068	-3.49283	0.000477929	0.0115256
78923	88.2257	-0.525144	0.150355	-3.49269	0.000478188	0.0115256
73736	1123.15	0.520377	0.149102	3.49007	0.000482894	0.0116222
23965	1179.15	-0.510725	0.146386	-3.4889	0.000485018	0.0116397
67945	29106.4	0.711276	0.203861	3.48902	0.000484794	0.0116397
71514	3610.89	-0.328452	0.0941836	-3.48736	0.000487815	0.0116867
94181	496.781	0.410362	0.117682	3.48705	0.000488376	0.0116867
14955	2740.11	1.34321	0.385292	3.4862	0.000489929	0.0116903
23994	6331.55	0.317194	0.0909788	3.48646	0.000489458	0.0116903
100039211	63.0722	-0.900121	0.258297	-3.48483	0.000492452	0.0117003
268345	625.547	-0.534368	0.15334	-3.48486	0.000492394	0.0117003
72805	1969.11	0.501274	0.143841	3.48491	0.000492307	0.0117003
20280	6266.04	0.341628	0.098068	3.48359	0.000494744	0.011704
243937	1656.24	-0.4984	0.143042	-3.4843	0.000493434	0.011704
381626	1012.66	-0.343917	0.0987461	-3.48285	0.000496115	0.011704
626615	21.7805	-1.82848	0.524923	-3.48333	0.000495225	0.011704
72102	1843.67	-0.29807	0.0855818	-3.48287	0.000496074	0.011704
330216	105.252	0.511729	0.14695	3.48233	0.000497071	0.0117099
20238	1345.9	-0.400856	0.115146	-3.48129	0.000498996	0.0117222
67704	2822.72	0.47266	0.135771	3.4813	0.000498985	0.0117222
14824	3855.66	0.459659	0.132071	3.4804	0.000500675	0.0117427
20908	569.624	-0.283091	0.0813462	-3.48007	0.000501277	0.0117427
14536	548.872	-0.46717	0.134281	-3.47904	0.000503209	0.0117714
13508	512.139	-0.539534	0.155133	-3.47789	0.000505386	0.011787
18242	5446.12	0.443461	0.127534	3.47719	0.000506701	0.011787
233902	799.194	-0.376402	0.108217	-3.47821	0.000504772	0.011787
78809	19.6075	-1.26001	0.362332	-3.47751	0.000506092	0.011787
29863	1526.15	-0.455287	0.130983	-3.47593	0.000509093	0.0118261
51902	655.668	-0.387697	0.111557	-3.47531	0.000510257	0.0118367
110962	633.569	-0.658998	0.189825	-3.47161	0.000517348	0.0119153
16531	738.203	-0.472431	0.13604	-3.47274	0.000515167	0.0119153
17312	251.116	0.713366	0.205428	3.47259	0.000515457	0.0119153
18193	3484.73	-0.307396	0.0885535	-3.47131	0.000517933	0.0119153
270028	828.782	-0.491075	0.141422	-3.47242	0.000515797	0.0119153
330914	1237.49	-0.411056	0.118415	-3.47131	0.000517933	0.0119153
67025	21582.1	0.599501	0.172726	3.47082	0.000518878	0.0119206
72486	948.086	-0.423263	0.122014	-3.46896	0.000522469	0.0119866
223752	971.12	-0.335758	0.09681	-3.46821	0.000523931	0.011989
26451	21428.9	0.700383	0.201946	3.46817	0.00052401	0.011989
15571	3356.13	-0.454372	0.13103	-3.46769	0.000524951	0.0119941
26875	2386.5	-0.574739	0.165893	-3.46452	0.000531175	0.0121197
17076	240.797	-0.813728	0.234929	-3.46372	0.000532762	0.0121393
238988	2240.49	-0.449559	0.129814	-3.4631	0.000533997	0.0121508
19063	3078.07	0.256532	0.0740893	3.46248	0.000535229	0.012159
319818	72.3431	-0.682506	0.197132	-3.46218	0.000535817	0.012159
27419	620.108	0.494468	0.142841	3.46166	0.000536853	0.012166
13593	1903.72	-0.487496	0.140848	-3.46116	0.000537855	0.0121722
12870	10588.4	0.759086	0.219466	3.4588	0.000542598	0.0122263
216021	82.0784	0.660967	0.191145	3.45793	0.000544344	0.0122263
219151	1128.49	0.798565	0.230905	3.45841	0.000543374	0.0122263
72058	42.0338	1.54318	0.44621	3.45843	0.000543341	0.0122263
74011	879.653	-0.384297	0.11114	-3.45778	0.000544644	0.0122263
75553	2617.56	0.232452	0.0671947	3.45937	0.000541433	0.0122263
20341	539.315	0.795394	0.230098	3.45676	0.000546703	0.012256
74569	1017.62	-0.355582	0.102882	-3.4562	0.000547855	0.0122653
233979	482.547	-0.321696	0.0931022	-3.4553	0.000549677	0.0122896
17921	913.897	0.357291	0.103437	3.45419	0.000551941	0.0123237
18417	977.487	1.36059	0.394096	3.45243	0.000555571	0.0123551
225887	4831.61	0.571492	0.165505	3.45302	0.000554339	0.0123551
233908	4458.21	-0.352225	0.102018	-3.45257	0.000555274	0.0123551
106014	759.755	-0.241685	0.0700152	-3.4519	0.00055666	0.0123629
69047	93.918	0.640102	0.185515	3.45041	0.000559728	0.0124145
15552	638.578	-0.593543	0.172126	-3.44831	0.000564103	0.0124688
210992	601.605	-0.363125	0.105313	-3.44805	0.00056465	0.0124688
22320	1726.78	0.721867	0.209352	3.4481	0.000564548	0.0124688
319181	435.605	0.467159	0.135495	3.4478	0.000565168	0.0124688
11958	6342.44	0.646755	0.187605	3.44743	0.000565955	0.0124697
16494	2946.91	-0.444334	0.128971	-3.44521	0.000570611	0.0125445
378702	9422.61	0.588156	0.170723	3.4451	0.000570854	0.0125445
170930	5571.45	0.411039	0.119331	3.44453	0.000572047	0.0125542
12877	6427.25	-0.311474	0.090473	-3.44272	0.00057589	0.0125888
269629	1189.21	-0.462745	0.134406	-3.4429	0.000575504	0.0125888
269902	8.91387	-1.83152	0.531946	-3.44306	0.000575175	0.0125888
20449	184.028	-0.564853	0.164171	-3.44064	0.000580331	0.0126693
12523	649.354	0.588023	0.170966	3.43942	0.000582963	0.0126866
226777	956.028	0.497006	0.144512	3.43921	0.000583406	0.0126866
228564	215.282	-0.441055	0.128222	-3.43977	0.000582214	0.0126866
381280	1908.46	-0.464	0.135006	-3.43688	0.000588449	0.0127734
381668	735.791	-0.465928	0.135576	-3.43666	0.000588927	0.0127734
74603	257.304	0.644211	0.187493	3.43591	0.000590556	0.0127921
665113	1276.36	-0.400743	0.116648	-3.4355	0.000591455	0.0127949
319565	1525.33	-0.457648	0.133229	-3.43504	0.000592473	0.0128003
17228	113.446	1.02618	0.298953	3.43257	0.00059788	0.0128851
68196	7133.67	0.41656	0.121356	3.43255	0.000597942	0.0128851
100993	62.269	-0.761981	0.222083	-3.43107	0.000601214	0.0128981
11814	13.2479	4.22726	1.23234	3.43028	0.000602964	0.0128981
211228	355.736	0.825599	0.240626	3.43104	0.000601271	0.0128981
228960	1531.89	-0.386797	0.112763	-3.43018	0.000603185	0.0128981
235712	888.382	-0.518965	0.15129	-3.43028	0.000602967	0.0128981
68938	1867.87	0.403793	0.1177	3.4307	0.000602036	0.0128981
231637	443.813	-0.342801	0.0999835	-3.42858	0.000606755	0.0129578
328783	9.82199	-1.67748	0.489375	-3.4278	0.000608501	0.0129619
76626	1563.13	-0.364516	0.106337	-3.42794	0.00060819	0.0129619
68618	846.567	0.479533	0.139929	3.42698	0.000610328	0.0129843
68115	535.665	0.274745	0.0801895	3.4262	0.000612094	0.0130053
20422	5715.73	0.550711	0.160772	3.42541	0.000613881	0.0130266
17961	144.45	0.574025	0.167666	3.42362	0.000617932	0.0130793
20130	1930.64	0.4628	0.135178	3.42362	0.00061792	0.0130793
230751	1083.44	0.426279	0.124562	3.42224	0.00062108	0.0131293
223435	2331.11	-0.402411	0.117617	-3.42136	0.000623081	0.0131383
235184	356.571	-0.48298	0.141158	-3.42156	0.000622639	0.0131383
434402	158.974	0.810615	0.23698	3.42061	0.00062481	0.0131581
56508	4158.75	-0.40627	0.118891	-3.41717	0.000632769	0.0133089
238130	959.601	-0.379227	0.11101	-3.41616	0.000635098	0.0133411
140580	2902.41	-0.323466	0.094715	-3.41515	0.000637467	0.0133572
399548	5059.94	-0.369261	0.108117	-3.4154	0.000636889	0.0133572
18627	278.979	-0.620278	0.181748	-3.41286	0.000642861	0.0134533
211660	628.766	-0.373398	0.109438	-3.41195	0.000645007	0.0134813
67281	10710.7	0.712422	0.20887	3.41084	0.00064764	0.0135194
67454	752.917	0.320748	0.0940953	3.40876	0.000652585	0.0136056
72275	333.688	0.980389	0.287709	3.40757	0.000655442	0.0136481
269037	2861.26	-0.395591	0.116168	-3.40534	0.000660824	0.013743
228911	5414.52	-0.440868	0.129514	-3.40401	0.000664046	0.0137928
271711	411.033	-0.5007	0.147207	-3.40132	0.000670609	0.0138945
402728	3025.3	0.685704	0.20159	3.40147	0.000670243	0.0138945
16988	415.268	0.917856	0.269979	3.39973	0.00067452	0.0139582
104130	4788.73	0.674062	0.198398	3.39753	0.000679982	0.0140316
252967	845.439	0.36733	0.108136	3.39694	0.000681433	0.0140316
407823	1456.04	-0.32716	0.0963007	-3.39728	0.000680601	0.0140316
56693	632.189	0.491743	0.144737	3.3975	0.000680042	0.0140316
72895	1915.65	-0.377751	0.111223	-3.39635	0.000682911	0.0140447
227632	2800.73	-0.542727	0.159818	-3.3959	0.000684035	0.0140505
16369	75.4336	0.550125	0.162062	3.39452	0.000687482	0.014104
67268	5764.62	0.716971	0.211305	3.39306	0.000691163	0.0141621
68558	854.633	0.219355	0.064693	3.39071	0.000697111	0.0142664
13008	921.479	0.581517	0.171546	3.38987	0.000699266	0.014293
102791	2520.24	0.396429	0.116989	3.38861	0.000702479	0.0143244
70160	1226.59	0.267812	0.0790334	3.38859	0.000702521	0.0143244
319758	674.253	-0.351965	0.103892	-3.38781	0.000704539	0.014348
71520	225.541	0.586406	0.173134	3.387	0.000706602	0.0143725
108899	989.671	-0.42376	0.125149	-3.38603	0.000709114	0.014406
17965	6027.3	0.491979	0.145368	3.38438	0.0007134	0.0144717
232035	484.202	-0.613851	0.181445	-3.38312	0.000716685	0.0144717
320244	1602.92	-0.326941	0.0966246	-3.38362	0.000715359	0.0144717
353326	43.6641	-1.01451	0.299807	-3.38388	0.000714683	0.0144717
56040	29177.4	0.747133	0.220821	3.38343	0.000715872	0.0144717
22031	898.388	-0.364922	0.10789	-3.38235	0.000718687	0.0144945
21389	24.4499	-1.05173	0.311126	-3.38041	0.000723783	0.0145797
11517	131.329	0.640517	0.189532	3.37947	0.00072627	0.0145945
67367	660.9	-0.441671	0.130689	-3.37956	0.000726027	0.0145945
11821	2068.64	0.511103	0.151321	3.37761	0.000731174	0.0146754
231148	1131.9	-0.310068	0.0918238	-3.37677	0.000733414	0.0147027
83925	493.417	-0.381037	0.112858	-3.37624	0.000734832	0.0147134
245688	4548.28	0.181698	0.0538631	3.37333	0.00074265	0.0148521
211578	2277.33	-0.540057	0.160173	-3.37171	0.000747033	0.0149219
16859	6000.26	0.514099	0.152499	3.37117	0.000748504	0.0149334
108737	2124.27	-0.214178	0.0635751	-3.36889	0.000754712	0.0150392
12238	2410.23	0.449998	0.133659	3.36677	0.000760534	0.0150834
13024	1431.72	0.792285	0.235307	3.36703	0.000759823	0.0150834
22370	1751.42	1.08742	0.323111	3.36546	0.000764161	0.0150834
231999	295.007	-0.328482	0.0975865	-3.36606	0.000762505	0.0150834
330427	319.979	-0.515467	0.153087	-3.36715	0.00075949	0.0150834
66208	2909.41	0.528787	0.157109	3.36574	0.000763396	0.0150834
67893	797.562	0.601864	0.178799	3.36616	0.000762231	0.0150834
77590	1053.07	-0.34504	0.102515	-3.36573	0.000763411	0.0150834
320558	52.1105	-0.824486	0.24509	-3.36401	0.000768174	0.0151446
260305	139.084	-0.583867	0.173704	-3.36128	0.000775814	0.0152772
18789	3051.29	-0.199137	0.0592775	-3.3594	0.000781113	0.0153634
17933	2366.75	-0.533706	0.158905	-3.35865	0.000783236	0.015387
333605	1463.42	-0.512165	0.152526	-3.35789	0.000785387	0.0154111
791417	60.2267	0.8843	0.263427	3.3569	0.000788206	0.0154483
100504467	93.4122	-0.648852	0.193336	-3.35608	0.000790563	0.0154743
109672	3774.41	0.434041	0.129354	3.35547	0.000792316	0.0154743
56811	74.1694	1.17638	0.350556	3.35576	0.000791484	0.0154743
14590	929.225	0.405281	0.120869	3.35305	0.000799265	0.0155547
244198	510.225	0.350805	0.104642	3.35241	0.000801099	0.0155547
244421	705.722	-0.355159	0.105907	-3.3535	0.000797961	0.0155547
67872	1877.81	0.370164	0.110412	3.35258	0.000800632	0.0155547
70941	34.021	0.935478	0.27899	3.35309	0.000799155	0.0155547
50908	2973.93	0.598667	0.178608	3.35184	0.000802756	0.0155688
243743	2026.92	-0.501185	0.149719	-3.3475	0.00081544	0.015785
73181	111.197	0.678719	0.202761	3.34738	0.000815796	0.015785
104349	254.211	0.674309	0.201552	3.34559	0.000821086	0.0158689
69123	7.10016	2.00779	0.600283	3.34474	0.000823597	0.015899
14068	28.227	1.18442	0.354215	3.34378	0.000826452	0.0159357
101401	653.036	-0.549767	0.164454	-3.34299	0.000828805	0.0159576
69742	2059.66	0.394056	0.117883	3.34276	0.000829503	0.0159576
19175	11273.8	0.50686	0.151688	3.34146	0.0008334	0.0159971
72012	293.757	0.460597	0.137844	3.34143	0.00083347	0.0159971
22193	1336.64	0.280419	0.083957	3.34003	0.000837705	0.0160599
19946	11042	0.648661	0.194306	3.33835	0.000842771	0.0160647
20024	5679.59	0.382477	0.114556	3.33878	0.000841481	0.0160647
241066	319.269	0.356785	0.106851	3.3391	0.000840514	0.0160647
66383	7003.1	0.362762	0.108642	3.33906	0.000840625	0.0160647
72345	688.742	-0.386629	0.115805	-3.33862	0.000841949	0.0160647
12517	184.121	0.846006	0.253451	3.33795	0.000843985	0.0160694
194744	72.1603	-0.658352	0.197277	-3.3372	0.000846281	0.0160948
433809	99.6924	-0.729908	0.21875	-3.33672	0.000847739	0.0161041
100503085	104.877	-0.686528	0.205772	-3.33635	0.000848856	0.016107
12386	10220.6	-0.349113	0.104665	-3.33554	0.000851351	0.016136
229317	2319.67	0.291393	0.087386	3.33455	0.000854385	0.0161751
67184	8513.99	0.593536	0.178155	3.33158	0.000863547	0.0163301
381530	77.3985	2.13225	0.640383	3.32965	0.000869563	0.0164091
70897	12.055	-1.24301	0.37332	-3.3296	0.000869693	0.0164091
227634	2145.6	-0.322724	0.0969616	-3.32837	0.000873563	0.0164278
66916	4398.74	0.567858	0.170603	3.32854	0.00087303	0.0164278
73748	917.335	0.645749	0.194015	3.32834	0.000873641	0.0164278
67077	460.758	0.67236	0.202115	3.32662	0.000879055	0.016511
13001	33.7337	0.924222	0.277916	3.32554	0.000882477	0.0165469
19207	144.628	0.681955	0.205075	3.32539	0.000882952	0.0165469
11520	2921.83	0.438555	0.131899	3.32492	0.000884434	0.0165561
22218	4475.34	0.4067	0.122347	3.32415	0.000886869	0.0165831
50762	1049.72	0.594839	0.179003	3.32306	0.000890357	0.0166296
14823	503.782	-0.360843	0.108672	-3.32047	0.000898668	0.0167661
17150	103.58	1.01884	0.306913	3.31963	0.000901356	0.0167787
93747	2016.1	0.523334	0.157638	3.31984	0.000900679	0.0167787
14457	322.872	-0.50404	0.151926	-3.31766	0.000907759	0.0168603
54636	1405.83	0.327776	0.0987947	3.31775	0.000907465	0.0168603
104725	1124.74	0.401678	0.121153	3.31546	0.000914934	0.0168807
106583	1511.2	-0.212431	0.0640729	-3.31546	0.000914931	0.0168807
14407	98.3029	0.702708	0.211856	3.31692	0.00091016	0.0168807
223770	1013.35	-0.391563	0.11808	-3.31609	0.00091287	0.0168807
231874	1532.61	0.192744	0.058126	3.31596	0.000913281	0.0168807
77782	122.309	-0.586341	0.17679	-3.31659	0.000911234	0.0168807
225030	94.1771	-0.889227	0.268298	-3.31433	0.000918628	0.0168984
69131	954.046	-0.282923	0.0853659	-3.31424	0.000918933	0.0168984
76263	552.03	0.641397	0.193497	3.31477	0.000917186	0.0168984
106248	365.234	-0.430181	0.129839	-3.31319	0.000922387	0.0169433
229474	311.925	-0.451879	0.136413	-3.31259	0.000924378	0.0169612
633640	327.281	-0.596222	0.180042	-3.31156	0.000927757	0.0170045
68162	17.4271	1.74371	0.526647	3.31097	0.000929735	0.017022
11807	67.4126	1.34074	0.405044	3.3101	0.000932623	0.0170397
238055	13.4052	2.29935	0.694669	3.31	0.000932975	0.0170397
67792	882.316	-0.519156	0.156856	-3.30976	0.000933764	0.0170397
73516	174.016	0.974527	0.29454	3.30864	0.000937487	0.0170889
13654	926.337	-0.495567	0.149799	-3.3082	0.000938976	0.0170974
12287	2540.92	-0.670149	0.20262	-3.30742	0.000941607	0.0171266
194268	306.68	-0.390512	0.118128	-3.30583	0.000946969	0.0171976
50887	473.545	0.527515	0.15958	3.30565	0.000947573	0.0171976
100499518	263.841	-0.381625	0.115491	-3.30438	0.000951858	0.0172423
67443	19557.4	0.295444	0.0894118	3.30431	0.000952105	0.0172423
214897	974.116	-0.352893	0.106843	-3.30292	0.000956843	0.0172906
353204	5.85331	2.83497	0.858311	3.30296	0.000956684	0.0172906
18041	1597.36	0.22685	0.0687151	3.30132	0.000962311	0.017333
18301	4267.25	0.702347	0.212731	3.30157	0.000961447	0.017333
60406	288.197	0.502286	0.152138	3.30151	0.000961669	0.017333
215751	1393.51	0.564427	0.170996	3.30081	0.000964053	0.0173457
83563	12.7304	-1.32633	0.401869	-3.3004	0.000965484	0.0173527
50768	1905.78	-0.321649	0.0974717	-3.29993	0.000967103	0.0173618
66248	1108.63	0.457259	0.138591	3.29934	0.000969112	0.0173618
66350	901.897	0.714644	0.216592	3.2995	0.000968586	0.0173618
69920	855.602	0.583338	0.176857	3.29836	0.000972517	0.0174041
14747	322.972	0.591156	0.179288	3.29724	0.000976396	0.0174216
15562	283.667	-0.570057	0.172908	-3.29687	0.000977673	0.0174216
224454	687.431	-0.345507	0.104775	-3.2976	0.000975163	0.0174216
56790	1165.61	-0.360833	0.109438	-3.29714	0.000976759	0.0174216
114641	11762.6	0.587772	0.178302	3.29649	0.000978995	0.0174265
72900	6410.18	0.493299	0.149678	3.29573	0.000981671	0.0174555
260315	300.187	-0.450294	0.136699	-3.29407	0.000987496	0.0175404
54200	42.1112	0.630739	0.191562	3.29261	0.000992637	0.017613
67040	6103.26	-0.42604	0.129425	-3.29179	0.000995518	0.0176453
71685	1691.22	-0.337146	0.10244	-3.29116	0.000997743	0.017666
278240	48.2807	0.970432	0.294895	3.29077	0.000999132	0.0176718
20840	1725.21	-0.376648	0.11449	-3.2898	0.0010026	0.0176769
320429	53.914	-0.738837	0.224568	-3.29003	0.00100175	0.0176769
65020	1160.88	0.211431	0.0642648	3.28999	0.00100191	0.0176769
11889	54.1085	1.42304	0.432629	3.28928	0.00100445	0.01769
58801	126.697	0.634887	0.193034	3.28899	0.00100546	0.01769
72313	3486.35	-0.530584	0.161369	-3.28803	0.00100893	0.0177323
30932	876.859	0.30572	0.0930154	3.28677	0.00101344	0.0177928
19182	14153.3	0.391821	0.119238	3.28605	0.00101604	0.0178197
226610	819.918	-0.44708	0.136101	-3.28492	0.00102011	0.0178681
23960	450.196	0.828781	0.252316	3.28469	0.00102094	0.0178681
11615	881.621	0.435875	0.132739	3.28369	0.00102458	0.0179129
320365	2749.49	-0.529061	0.161179	-3.28244	0.00102912	0.0179736
103743	323.015	0.489161	0.14915	3.27965	0.00103936	0.0180578
18217	59.1854	-0.690884	0.210639	-3.27994	0.00103828	0.0180578
320595	779.748	-0.448578	0.136746	-3.28039	0.00103665	0.0180578
66377	2293.52	0.55533	0.169282	3.2805	0.00103625	0.0180578
71682	119.572	0.537282	0.1638	3.28011	0.00103768	0.0180578
231760	531.875	-0.499097	0.152235	-3.27847	0.00104372	0.0181147
15507	10174.1	0.508832	0.155279	3.27688	0.0010496	0.0181978
114604	285.563	-0.397775	0.121411	-3.27628	0.00105184	0.0182121
13206	50.6021	-0.820445	0.250436	-3.27607	0.00105261	0.0182121
215493	998.538	-0.469112	0.14322	-3.27546	0.00105492	0.0182331
107831	744.493	-0.417252	0.127456	-3.2737	0.00106149	0.0183277
330010	44.4583	0.889336	0.271829	3.27167	0.00106914	0.0184034
68776	1367.21	0.256173	0.0782931	3.27198	0.00106798	0.0184034
77300	1586.53	-0.423126	0.129331	-3.27166	0.00106918	0.0184034
17991	4277.8	0.701049	0.214395	3.2699	0.00107586	0.0184992
211978	504.081	-0.383618	0.117372	-3.2684	0.00108158	0.0185593
68859	344.947	0.683517	0.209114	3.26863	0.00108068	0.0185593
14127	3108.25	0.726918	0.222474	3.26743	0.00108527	0.0186035
16157	1205.44	0.456756	0.139872	3.26552	0.00109262	0.0187103
18399	73.118	1.84595	0.565628	3.26353	0.00110033	0.018823
272158	131.788	-0.630749	0.193317	-3.26278	0.00110325	0.0188537
15078	7379.98	0.512524	0.157121	3.26198	0.00110638	0.0188877
100503393	46.5099	-0.997636	0.305877	-3.26155	0.00110803	0.0188966
22287	75.1941	0.934392	0.286628	3.25994	0.00111434	0.0189847
230735	105.056	-0.592753	0.181867	-3.25927	0.00111697	0.0190102
14711	108.61	1.10259	0.338344	3.25877	0.00111896	0.0190246
269823	219.141	0.663938	0.203807	3.25767	0.0011233	0.0190598
56224	1906.04	-0.246118	0.0755504	-3.25767	0.00112331	0.0190598
16341	4993.73	0.387604	0.119015	3.25678	0.00112685	0.0190918
19989	18619.2	0.557085	0.171078	3.25633	0.00112864	0.0190918
74442	824.323	-0.45376	0.139337	-3.25656	0.00112769	0.0190918
14012	516.599	0.838526	0.257551	3.25577	0.00113086	0.0190977
21810	7921.46	0.432985	0.132994	3.25566	0.00113127	0.0190977
20922	1697.58	0.516567	0.158729	3.25438	0.00113639	0.0191297
225631	1292.42	-0.514712	0.158162	-3.25433	0.00113661	0.0191297
329584	58.5535	-0.624707	0.191932	-3.25484	0.00113457	0.0191297
76707	3671.64	-0.487099	0.149702	-3.2538	0.00113874	0.0191461
624245	9.16509	1.67174	0.51403	3.25223	0.00114504	0.0192328
627872	368.846	0.45077	0.138672	3.25062	0.00115154	0.0192891
68255	54.1053	-0.726449	0.22345	-3.25106	0.00114976	0.0192891
69833	1590.27	0.51933	0.159767	3.25054	0.00115186	0.0192891
108816	2558.16	-0.388302	0.119544	-3.24818	0.00116144	0.0193523
226421	468.165	0.686736	0.211416	3.24827	0.00116108	0.0193523
230125	2986.81	-0.186254	0.0573343	-3.24856	0.00115992	0.0193523
243272	2645.16	-0.339018	0.104339	-3.24919	0.00115733	0.0193523
66576	11245.3	0.560551	0.17255	3.24862	0.00115966	0.0193523
100504346	522.263	0.945934	0.291247	3.24787	0.00116271	0.0193542
320022	91.7898	0.456212	0.14051	3.24683	0.00116699	0.0193955
72739	770.473	-0.260444	0.080218	-3.2467	0.00116752	0.0193955
320538	1424.64	-0.358609	0.110484	-3.24581	0.00117116	0.0194366
66167	4028.05	0.459592	0.141639	3.24481	0.0011753	0.0194666
68185	237.311	0.59845	0.184428	3.24491	0.0011749	0.0194666
22221	1271.29	-0.34402	0.106034	-3.24443	0.00117685	0.0194729
14129	1016.53	0.804437	0.248064	3.24286	0.00118336	0.0195503
319955	449.202	-0.398076	0.122781	-3.24217	0.00118622	0.0195503
50873	1003.53	-0.534455	0.164844	-3.24219	0.00118617	0.0195503
75454	1362.07	0.527124	0.162566	3.24253	0.00118473	0.0195503
15118	43.341	-0.731506	0.225676	-3.24139	0.00118947	0.0195846
104759	1208.53	0.609882	0.188285	3.23914	0.00119892	0.0196965
17713	2476.78	0.455322	0.140578	3.23893	0.00119981	0.0196965
75079	162.997	-0.499763	0.154276	-3.23941	0.00119777	0.0196965
666060	1912.47	-0.564805	0.1745	-3.2367	0.00120922	0.0198314
16536	2468.65	-0.503777	0.155675	-3.23607	0.00121187	0.0198554
11604	892.548	0.76703	0.237064	3.23554	0.00121414	0.0198566
360213	801.132	-0.497189	0.153667	-3.23549	0.00121432	0.0198566
78771	1287.3	-0.283666	0.0877247	-3.23359	0.00122245	0.0199699
67158	215.395	0.330612	0.102255	3.23321	0.00122406	0.0199766
15985	74.9426	1.01962	0.315388	3.23292	0.00122531	0.0199775
15529	1477.67	0.330269	0.102186	3.23204	0.00122908	0.0199998
66089	1144.42	0.268335	0.0830224	3.23207	0.00122895	0.0199998
272636	56.4172	-0.576848	0.178547	-3.23079	0.00123448	0.0200681
14667	3620.07	0.410212	0.126994	3.23017	0.00123718	0.0200703
16500	3119.23	-0.505287	0.156452	-3.22966	0.00123937	0.0200703
72093	409.482	0.58769	0.181967	3.22965	0.00123943	0.0200703
77531	1352.33	-0.328881	0.10182	-3.23002	0.00123782	0.0200703
319885	1219.3	-0.364087	0.112764	-3.22877	0.00124325	0.0201126
14325	46556.6	0.499357	0.15478	3.22624	0.0012543	0.0202699
19266	1354.72	-0.418233	0.129645	-3.22599	0.0012554	0.0202699
243548	1095.34	-0.37965	0.117695	-3.2257	0.00125663	0.0202702
67101	320.911	0.874174	0.27104	3.22525	0.00125861	0.0202825
66169	3612.87	0.592227	0.183667	3.22445	0.00126214	0.0203198
636808	329.799	-0.479658	0.148794	-3.22363	0.00126577	0.0203585
240613	1258.69	-0.227844	0.0706997	-3.2227	0.00126987	0.0204048
66816	298.967	-0.355726	0.110413	-3.22177	0.00127403	0.0204127
68473	508.635	0.749679	0.232692	3.22177	0.00127403	0.0204127
75801	170.97	-0.539427	0.167422	-3.22196	0.00127315	0.0204127
58859	1001.32	0.598196	0.185719	3.22097	0.00127756	0.0204496
102334	942.552	-0.433976	0.134784	-3.21978	0.00128287	0.0205149
20979	7625.91	-0.456222	0.141749	-3.21853	0.0012885	0.0205851
83701	1738.76	-0.28406	0.0882871	-3.21746	0.00129332	0.0206424
192292	4202.03	0.257894	0.0801767	3.21656	0.00129736	0.020687
268936	400.911	-0.468577	0.145743	-3.21508	0.00130408	0.0207744
100504164	121.936	0.74179	0.230816	3.21377	0.00131004	0.0207958
107197	1209.19	0.467354	0.145391	3.21446	0.00130692	0.0207958
12457	524.524	-0.371186	0.115502	-3.21369	0.00131041	0.0207958
93735	121.987	0.553835	0.172325	3.2139	0.00130946	0.0207958
21406	2156.42	0.359022	0.111731	3.21328	0.0013123	0.020806
52040	926.278	-0.31688	0.0987008	-3.21051	0.00132498	0.0209871
16656	960.813	-0.384716	0.119885	-3.20903	0.00133185	0.021054
16847	995.067	0.620811	0.193512	3.20813	0.001336	0.021054
17831	19.1284	-1.05312	0.328368	-3.20712	0.00134071	0.021054
20224	5236.27	0.288125	0.0898129	3.20806	0.00133635	0.021054
229600	31.6744	1.07497	0.335168	3.20725	0.00134013	0.021054
546134	79.7012	-0.685557	0.213765	-3.20707	0.00134095	0.021054
57429	376.858	0.740474	0.230902	3.20688	0.00134183	0.021054
66109	3359.19	0.198136	0.0617664	3.20782	0.00133743	0.021054
70456	3004.4	0.493046	0.153692	3.208	0.0013366	0.021054
76229	235.355	-0.353903	0.11033	-3.20768	0.00133812	0.021054
68520	732.68	0.477978	0.149065	3.20651	0.00134357	0.0210615
239719	1054.89	-0.389635	0.121544	-3.2057	0.00134732	0.0211005
17301	208.064	0.734151	0.229135	3.20401	0.00135527	0.021205
69942	147.104	0.433473	0.135307	3.20362	0.00135712	0.021214
406217	220.394	0.529378	0.165304	3.20246	0.00136261	0.02128
195727	362.397	-0.514016	0.160555	-3.20149	0.00136721	0.0213318
209966	810.538	-0.312136	0.0975116	-3.20102	0.00136944	0.0213466
83398	703.496	-0.469749	0.146804	-3.19984	0.00137502	0.0214136
56531	1226.68	-0.370345	0.115784	-3.1986	0.00138099	0.0214865
74007	349.426	-0.360887	0.11285	-3.19794	0.00138412	0.0215152
100861755	126.445	0.828166	0.259064	3.19676	0.00138978	0.0215248
20650	411.98	-0.431871	0.135074	-3.1973	0.00138718	0.0215248
68011	1112.68	0.617659	0.193215	3.19674	0.0013899	0.0215248
68755	942.023	0.321064	0.100418	3.19726	0.00138738	0.0215248
269209	97.8274	-0.532049	0.166453	-3.19639	0.00139158	0.0215308
244650	859.545	-0.432597	0.135405	-3.19485	0.00139905	0.0216264
233789	1851.77	-0.477663	0.149529	-3.19444	0.00140102	0.0216367
320026	207.729	-0.721029	0.225774	-3.19359	0.00140517	0.0216606
78878	340.633	-0.478343	0.149777	-3.19369	0.00140468	0.0216606
67606	414.856	0.835731	0.261767	3.19265	0.00140971	0.0217106
68054	15.1091	1.1421	0.357775	3.19222	0.00141182	0.0217231
107934	685.955	-0.636796	0.199593	-3.19047	0.00142044	0.0218082
12368	250.575	0.388995	0.121951	3.18977	0.00142388	0.0218082
192212	41.6662	-0.72733	0.228104	-3.18859	0.00142968	0.0218082
20409	9309.33	0.261354	0.0819248	3.19017	0.00142187	0.0218082
240726	782.019	-0.543332	0.170407	-3.18844	0.00143043	0.0218082
67130	5327.94	0.518351	0.162473	3.19038	0.00142087	0.0218082
67968	120.106	0.592386	0.185783	3.18858	0.00142971	0.0218082
72054	709.439	0.634139	0.198877	3.18859	0.00142968	0.0218082
74691	50.4841	0.964462	0.302421	3.18914	0.00142697	0.0218082
77097	2762.7	-0.402716	0.126305	-3.18845	0.00143037	0.0218082
64660	2052.92	0.601719	0.18874	3.18809	0.00143214	0.0218142
98415	2662.02	-0.174425	0.0547233	-3.1874	0.00143559	0.0218469
320709	464.542	-0.335028	0.10514	-3.18648	0.00144014	0.0218961
235086	106.36	-1.03421	0.324588	-3.18621	0.0014415	0.0218968
17207	1914.18	-0.40646	0.127603	-3.18536	0.00144575	0.0219414
17229	163.252	0.910238	0.285811	3.18476	0.00144876	0.0219672
18654	314.379	0.322222	0.101188	3.18438	0.00145065	0.0219758
545156	5634.11	0.42658	0.134002	3.18339	0.0014556	0.0220308
21411	1697.64	-0.283087	0.0889354	-3.18306	0.00145726	0.0220359
226518	2540.64	-0.387363	0.121706	-3.18277	0.00145875	0.0220386
26754	6491.99	0.339438	0.106666	3.18226	0.00146129	0.0220569
11423	1923.2	-0.351674	0.11052	-3.18199	0.00146269	0.022058
24068	1714.49	0.445686	0.140081	3.18162	0.00146455	0.0220662
21463	104.574	0.858586	0.269951	3.18052	0.00147011	0.0221299
105245	3756.53	0.289333	0.0910446	3.17793	0.00148332	0.0222426
170765	20.958	1.11555	0.350984	3.17834	0.00148122	0.0222426
319713	1153.35	-0.440017	0.138468	-3.17774	0.00148426	0.0222426
67963	6580.15	0.450879	0.141848	3.17861	0.00147984	0.0222426
68734	724.221	-0.312558	0.098349	-3.17804	0.00148272	0.0222426
226432	2170.72	-0.26592	0.0837127	-3.17658	0.00149024	0.0222893
23984	645.863	-0.451967	0.142271	-3.17681	0.00148906	0.0222893
244579	371.218	-0.520201	0.163773	-3.17635	0.00149139	0.0222893
94090	1226.8	-0.505726	0.159246	-3.17575	0.00149448	0.0223155
213019	1836.05	0.58049	0.182846	3.17474	0.00149971	0.0223736
22420	607.801	0.620925	0.195713	3.17264	0.00151061	0.0224759
269610	1244.91	-0.518825	0.163524	-3.17277	0.00150992	0.0224759
74369	159.295	0.527351	0.166196	3.17306	0.00150841	0.0224759
246198	1365.62	-0.361656	0.114022	-3.17181	0.00151492	0.0225199
14319	120916	0.452495	0.142678	3.17145	0.00151678	0.0225275
16510	903.422	-0.519987	0.163982	-3.17101	0.00151912	0.0225421
27418	2623	0.174878	0.0551684	3.16989	0.00152496	0.0225728
53870	295.17	-0.383804	0.121089	-3.16959	0.00152652	0.0225728
64138	4785.82	0.454178	0.143269	3.17011	0.00152383	0.0225728
66455	706.976	0.338618	0.106834	3.16958	0.0015266	0.0225728
14239	219.802	1.03876	0.327842	3.16847	0.00153246	0.0226394
66102	697.642	0.735145	0.232061	3.1679	0.00153545	0.0226634
22381	3886.68	0.478059	0.150922	3.16759	0.00153708	0.0226676
15112	19.3764	1.20472	0.380569	3.16558	0.00154777	0.022805
228592	7.76422	1.68895	0.533751	3.16431	0.00155449	0.0228838
230676	546.358	-0.563736	0.178272	-3.16222	0.00156572	0.0230288
107022	356.593	0.436248	0.13797	3.1619	0.00156742	0.0230335
54126	1679.19	-0.20804	0.0658471	-3.15944	0.00158073	0.0232087
218793	2190.9	-0.252188	0.0798382	-3.15874	0.00158454	0.0232441
16173	222.515	0.498434	0.157882	3.15701	0.00159398	0.0233392
20379	3812.12	0.945402	0.299483	3.15678	0.00159522	0.0233392
52897	3660.79	-0.415793	0.131693	-3.15729	0.00159243	0.0233392
56330	4028.66	0.503252	0.159467	3.15585	0.00160034	0.0233935
22065	1636.49	-0.476367	0.150975	-3.15527	0.00160351	0.0233989
234852	4959.59	0.434571	0.137722	3.15541	0.00160272	0.0233989
16852	14809.5	0.621286	0.196923	3.15497	0.00160513	0.0234
76816	936.54	-0.308012	0.0976346	-3.15474	0.00160639	0.0234
245555	86.7294	-0.616419	0.195487	-3.15325	0.00161462	0.0234994
73174	666.775	-0.296375	0.0940123	-3.15252	0.0016187	0.0235381
268566	15096	-1.41993	0.450546	-3.15158	0.00162392	0.0235935
19724	291.48	-0.401859	0.127532	-3.15104	0.00162691	0.0235958
22186	25028.9	0.607792	0.192877	3.15118	0.0016261	0.0235958
100042295	10.741	1.36641	0.433714	3.15049	0.00162999	0.02362
72461	1460.66	0.331495	0.105282	3.14864	0.00164032	0.0237284
94212	848.012	-0.415678	0.13201	-3.14884	0.00163918	0.0237284
12190	157.147	-0.416374	0.132261	-3.14812	0.00164324	0.0237428
17968	665.894	-0.539479	0.171376	-3.14793	0.00164429	0.0237428
66391	48.7512	0.895086	0.284385	3.14745	0.00164701	0.0237428
99633	653.308	-0.312368	0.0992375	-3.14768	0.00164573	0.0237428
17978	1805.72	-0.418806	0.133091	-3.14677	0.00165085	0.0237777
26888	489.648	0.762581	0.242359	3.14649	0.00165244	0.02378
66144	5656.82	0.506937	0.161154	3.14567	0.00165706	0.023826
12832	2182.85	0.543422	0.172786	3.14506	0.00166055	0.0238527
15116	71.319	-0.739625	0.235188	-3.14483	0.00166185	0.0238527
70571	542.85	-0.428918	0.136399	-3.14459	0.00166321	0.0238527
56748	2273.64	0.317886	0.101122	3.1436	0.00166883	0.0239128
232536	671.118	0.336795	0.107155	3.14307	0.00167188	0.0239322
233833	2472.1	-0.257072	0.0818015	-3.14263	0.00167438	0.0239322
234542	97.7675	-0.404999	0.128873	-3.14261	0.00167449	0.0239322
227615	247.199	0.412831	0.131428	3.14112	0.00168303	0.024013
72562	675.932	0.342672	0.10909	3.14118	0.00168271	0.024013
19253	720.974	0.777244	0.247603	3.13907	0.00169483	0.0241088
20649	491.72	-0.393416	0.125336	-3.13889	0.00169588	0.0241088
338523	301.022	-0.46605	0.148456	-3.13931	0.00169348	0.0241088
66691	1922.44	-0.290545	0.0925831	-3.13821	0.00169986	0.0241088
73162	298.215	-0.371724	0.11845	-3.13824	0.00169964	0.0241088
76719	2087.21	-0.218236	0.0695414	-3.13822	0.00169976	0.0241088
77264	520.018	-0.454432	0.144777	-3.13883	0.00169621	0.0241088
321007	165.54	-0.481646	0.153507	-3.13762	0.00170327	0.0241367
18810	12065.9	-0.508717	0.162174	-3.13685	0.00170772	0.0241586
269966	1545.02	-0.253721	0.0808778	-3.13708	0.00170637	0.0241586
382038	411.75	-0.370138	0.118007	-3.13657	0.00170938	0.0241616
19259	131.015	-0.474967	0.151473	-3.13566	0.00171469	0.0241975
78935	328.711	0.35567	0.113428	3.13564	0.00171482	0.0241975
14654	37.9286	0.828458	0.264343	3.13403	0.00172425	0.0242896
66047	2258.17	0.514272	0.164093	3.13403	0.00172426	0.0242896
69434	82.0456	0.559314	0.178497	3.13347	0.00172754	0.0243153
17022	2733.99	0.579358	0.18498	3.13201	0.00173615	0.0244159
80750	1275.18	-0.281983	0.090045	-3.13157	0.00173872	0.0244315
100039246	3919.1	0.757715	0.242092	3.12987	0.00174885	0.0244656
16975	801.014	-0.508013	0.162317	-3.12975	0.00174953	0.0244656
27386	151.051	-0.689388	0.220244	-3.13011	0.00174738	0.0244656
68735	1230.34	0.519825	0.166045	3.13062	0.00174435	0.0244656
70866	19.2904	0.907074	0.289829	3.12968	0.00174995	0.0244656
74080	173.277	0.944129	0.301664	3.12974	0.00174964	0.0244656
219140	2988.15	-0.419366	0.134043	-3.12859	0.00175646	0.024536
384309	310.813	-0.635919	0.203309	-3.12785	0.00176092	0.0245778
60525	2102.42	0.197556	0.0631884	3.12646	0.00176923	0.0246731
101100	171.086	-0.501599	0.160523	-3.12478	0.00177941	0.0247591
14923	3746.93	0.379684	0.121496	3.12506	0.00177768	0.0247591
74354	343.373	-0.774235	0.247779	-3.1247	0.00177985	0.0247591
229593	1087	0.218808	0.0700328	3.12436	0.00178189	0.0247668
73836	1043.49	0.4072	0.130353	3.12382	0.0017852	0.0247921
54325	3835.57	0.402756	0.128983	3.12254	0.00179297	0.0248793
20103	13275.4	0.63866	0.204565	3.12204	0.00179601	0.0249008
211151	1216.3	0.610505	0.195626	3.12078	0.00180372	0.0249662
330812	963.31	-0.324195	0.103876	-3.12097	0.00180258	0.0249662
69698	276.158	0.474467	0.152098	3.11947	0.00181176	0.0250567
18102	5959.51	0.402364	0.129018	3.11866	0.00181678	0.0251053
54486	132.519	0.67443	0.216294	3.11812	0.00182007	0.0251299
50909	2992.23	0.752039	0.24121	3.11778	0.00182219	0.0251384
23880	1815.73	0.432719	0.138867	3.11606	0.00183283	0.0252643
245886	1772.5	-0.327948	0.105254	-3.11579	0.00183451	0.0252665
319195	15132.3	0.534716	0.171643	3.11528	0.00183772	0.0252899
207932	307.383	-0.395397	0.12698	-3.11386	0.00184659	0.0253701
75029	1378.01	-0.444398	0.142714	-3.11391	0.00184627	0.0253701
53379	11571.6	-0.318626	0.102339	-3.11344	0.0018492	0.025385
12774	773.027	0.690958	0.221984	3.11265	0.00185416	0.0253904
12866	8267.23	0.548333	0.17616	3.11271	0.00185381	0.0253904
207777	342.106	-0.609446	0.195783	-3.11287	0.0018528	0.0253904
16506	3902.3	-0.293148	0.0941917	-3.11225	0.00185666	0.0254038
102436	34793.5	-1.55486	0.499876	-3.11048	0.00186782	0.0254937
192654	729.15	0.416863	0.134015	3.11056	0.00186732	0.0254937
238317	668.839	-0.355445	0.114256	-3.11095	0.00186485	0.0254937
13349	2748.69	-0.361216	0.116143	-3.11009	0.0018703	0.0255054
230075	3631.94	0.479146	0.154073	3.10986	0.00187173	0.0255054
56215	2357.33	-0.284338	0.091452	-3.10915	0.00187625	0.0255461
117600	1046.8	-0.598255	0.192474	-3.10823	0.0018821	0.0256049
66091	4719.15	0.622592	0.200428	3.10631	0.00189438	0.0257299
66191	2368.17	0.332219	0.106944	3.10647	0.00189337	0.0257299
17354	678.575	-0.307473	0.0990116	-3.10542	0.00190009	0.0257464
21827	347.801	0.537739	0.173163	3.1054	0.00190023	0.0257464
75560	1343.42	-0.388426	0.125078	-3.10546	0.00189983	0.0257464
225518	74.4662	0.841275	0.270939	3.10504	0.00190256	0.0257571
16412	15095.5	0.200195	0.0644892	3.10432	0.00190715	0.0257983
11418	3008.93	-0.386775	0.124633	-3.10332	0.00191362	0.025844
216829	500.942	0.381849	0.123037	3.10352	0.00191233	0.025844
104457	675.875	0.478467	0.154242	3.10205	0.00192186	0.0258573
12294	1413.18	-0.201445	0.0649299	-3.1025	0.00191894	0.0258573
18986	221.259	-0.504561	0.16264	-3.10233	0.00192006	0.0258573
245468	48.5873	-0.833556	0.268739	-3.10173	0.00192391	0.0258573
70802	512.338	-0.271495	0.0875141	-3.1023	0.00192022	0.0258573
77044	985.613	-0.279091	0.0899742	-3.1019	0.0019228	0.0258573
19240	35401.4	0.388169	0.125201	3.10036	0.00193288	0.0258871
22070	48773.2	0.522288	0.168433	3.10087	0.00192952	0.0258871
26903	2014.54	-0.423634	0.136633	-3.10052	0.00193178	0.0258871
30853	7089.38	0.240374	0.077535	3.1002	0.00193389	0.0258871
69562	1144.25	-0.25189	0.0812296	-3.10096	0.00192894	0.0258871
100043229	219.296	0.681167	0.219803	3.09899	0.0019418	0.0258892
14734	3548	0.458905	0.148079	3.09906	0.00194134	0.0258892
211936	531.477	-0.437494	0.141155	-3.09939	0.00193916	0.0258892
23887	497.606	0.434472	0.140182	3.09934	0.00193954	0.0258892
57265	1164.46	0.665318	0.214649	3.09956	0.00193811	0.0258892
75723	4006.32	-0.348083	0.112331	-3.09872	0.0019436	0.0258924
109145	779.177	0.349678	0.112926	3.09653	0.00195802	0.0259119
11927	3945.69	0.627204	0.202579	3.0961	0.00196082	0.0259119
13590	64.1684	0.772378	0.249612	3.09431	0.00197268	0.0259119
18163	1585.16	-0.403416	0.130253	-3.09718	0.00195374	0.0259119
19301	308.614	0.543921	0.175802	3.09394	0.00197519	0.0259119
210510	60.3655	-0.70027	0.226349	-3.09376	0.00197638	0.0259119
218210	1552.9	-0.228761	0.0738457	-3.09782	0.00194951	0.0259119
234889	728.384	-0.430262	0.138999	-3.09544	0.0019652	0.0259119
24046	9091.43	-0.522803	0.168862	-3.09604	0.00196125	0.0259119
240753	4565.26	-0.525107	0.169529	-3.09745	0.00195197	0.0259119
331424	269.12	-0.696996	0.225224	-3.09468	0.00197027	0.0259119
59056	498.831	0.395451	0.12783	3.09357	0.00197765	0.0259119
64075	475.799	0.582782	0.188136	3.09766	0.00195058	0.0259119
66673	471.212	-0.344441	0.111178	-3.0981	0.00194767	0.0259119
66914	5942.85	0.451363	0.145904	3.09355	0.00197775	0.0259119
67373	19.9948	1.29901	0.419718	3.09497	0.00196833	0.0259119
69918	15.0448	-0.925698	0.299249	-3.09341	0.00197873	0.0259119
71361	370.184	0.439096	0.141898	3.09444	0.00197184	0.0259119
73242	300.567	-0.411786	0.13297	-3.09685	0.00195591	0.0259119
76803	45.4367	0.924502	0.298779	3.09426	0.00197303	0.0259119
94043	1379.11	0.317311	0.102579	3.09333	0.00197924	0.0259119
97998	4672.44	-0.370463	0.119737	-3.09398	0.00197494	0.0259119
16001	1919.51	-0.365114	0.118066	-3.09245	0.0019851	0.0259479
226162	1716.11	0.362543	0.11723	3.09257	0.00198435	0.0259479
100043123	590.065	0.772111	0.249723	3.09187	0.001989	0.0259785
19166	6486.12	0.408036	0.132018	3.09076	0.00199644	0.0260349
52864	253.135	-0.448506	0.145106	-3.09089	0.00199561	0.0260349
80334	6819.83	-0.429413	0.138954	-3.09033	0.00199931	0.0260519
106894	858.81	-0.20938	0.0677752	-3.08933	0.00200607	0.0260992
69672	1986.2	0.304216	0.0984656	3.08956	0.0020045	0.0260992
142682	688.441	-0.407292	0.131858	-3.08888	0.00200915	0.0261189
224624	666.945	-0.266778	0.0863827	-3.08833	0.00201284	0.0261465
16456	936.549	0.430168	0.139373	3.08646	0.00202557	0.0262548
17967	2668.55	-0.366952	0.11889	-3.08649	0.00202537	0.0262548
66868	1881.24	0.266858	0.0864623	3.08641	0.0020259	0.0262548
100504717	171.557	-0.456319	0.147879	-3.08576	0.00203031	0.0262887
54127	8988.02	0.655867	0.21256	3.08556	0.00203166	0.0262887
14645	18884.9	0.352569	0.114293	3.08478	0.00203705	0.0263009
18619	661.641	-0.533383	0.172899	-3.08494	0.00203592	0.0263009
218975	1760.61	-0.388092	0.12581	-3.08474	0.00203733	0.0263009
66416	4171.23	0.562175	0.182307	3.08367	0.00204463	0.0263746
22158	794.205	-0.271895	0.0882001	-3.0827	0.0020513	0.0264403
13640	733.976	-0.300351	0.0974562	-3.0819	0.00205681	0.0264503
211770	629.822	-0.606979	0.196943	-3.08201	0.00205608	0.0264503
226866	1058.19	0.560866	0.182002	3.08166	0.00205852	0.0264503
233016	2233.54	0.500161	0.162302	3.08167	0.00205843	0.0264503
28254	756.757	0.76606	0.248604	3.08144	0.00206001	0.0264503
78908	1953.21	-0.357173	0.11592	-3.0812	0.00206165	0.0264509
14455	5319.14	0.414617	0.134587	3.08065	0.00206546	0.0264795
241274	1184.54	0.523483	0.169949	3.08023	0.0020684	0.0264969
65972	2230.03	0.686948	0.223053	3.07975	0.00207173	0.0265191
14260	3138.26	-0.413399	0.134258	-3.07914	0.00207602	0.0265522
52838	2013.32	0.328347	0.106651	3.0787	0.00207909	0.0265522
66290	7418.24	0.361706	0.117485	3.07874	0.0020788	0.0265522
14732	2667.66	-0.344542	0.111945	-3.07779	0.00208542	0.0266126
102103	3327.4	-0.331307	0.107666	-3.07718	0.00208968	0.0266466
107686	2355.37	0.557963	0.181428	3.0754	0.00210223	0.0267249
12914	1075.15	-0.354391	0.115221	-3.07575	0.00209975	0.0267249
13806	4872.65	0.400857	0.130334	3.07561	0.00210069	0.0267249
20288	450.288	0.706028	0.229554	3.07565	0.00210044	0.0267249
28199	2725.64	0.247779	0.0806009	3.07415	0.00211105	0.0267555
381933	109.416	0.480073	0.156148	3.07448	0.00210871	0.0267555
67955	3472.57	0.303532	0.0987365	3.07417	0.00211092	0.0267555
76559	1113.98	-0.360235	0.117166	-3.07458	0.00210802	0.0267555
230824	144.003	-0.658031	0.21413	-3.07305	0.00211881	0.0268335
20536	503.683	-0.371632	0.12097	-3.0721	0.00212561	0.026838
237711	549.819	-0.375402	0.122194	-3.07218	0.00212504	0.026838
544752	1952.97	-0.222479	0.0724191	-3.0721	0.00212558	0.026838
70683	809.968	-0.340399	0.1108	-3.07221	0.00212483	0.026838
70127	312.328	-0.429042	0.139678	-3.07165	0.00212878	0.0268577
19172	8746.23	0.448262	0.145972	3.07088	0.00213429	0.0268953
52163	1602.23	0.379278	0.123512	3.07078	0.00213499	0.0268953
19181	7857.8	0.334041	0.108817	3.06974	0.00214246	0.0269285
67840	1144	0.388975	0.12671	3.06979	0.00214207	0.0269285
70981	65.512	0.954926	0.311039	3.07012	0.00213973	0.0269285
208869	1445.53	-0.473325	0.154261	-3.06834	0.0021525	0.0270343
17059	118.736	0.653263	0.213008	3.06685	0.0021633	0.0271291
66394	2647.34	0.325852	0.106246	3.06696	0.00216245	0.0271291
101447999	114.533	-0.570402	0.186024	-3.06628	0.0021674	0.0271406
12321	7187.38	0.251417	0.0819944	3.06627	0.00216747	0.0271406
14934	118.899	-1.18544	0.386647	-3.06595	0.00216978	0.0271491
22127	26.7986	1.39464	0.45495	3.06549	0.00217315	0.0271505
70093	2034.78	0.158829	0.051811	3.06555	0.00217273	0.0271505
54217	10862.4	0.645553	0.210666	3.06435	0.00218143	0.0272336
271221	587.428	-0.424066	0.138406	-3.06392	0.00218459	0.0272527
116847	1576.15	0.573923	0.187347	3.06342	0.00218822	0.0272599
53381	1258.77	0.520723	0.169982	3.06339	0.00218844	0.0272599
100504263	1432.91	-0.467816	0.152774	-3.06215	0.00219753	0.0273222
214498	837.693	-0.244158	0.079737	-3.06204	0.00219835	0.0273222
64453	364.419	-0.335258	0.109485	-3.06213	0.0021977	0.0273222
68732	765.474	-0.460941	0.150548	-3.06176	0.0022004	0.0273272
69228	588.235	-0.235663	0.0770079	-3.06025	0.00221153	0.027445
56088	510.915	0.377232	0.123286	3.05981	0.00221477	0.0274648
18191	2971.83	-0.467765	0.152892	-3.05946	0.00221738	0.0274767
622675	535.248	-0.445261	0.145558	-3.059	0.0022208	0.0274938
70445	280.593	0.8184	0.267554	3.05883	0.00222205	0.0274938
14125	30.4842	1.07357	0.351065	3.05804	0.0022279	0.0275457
55981	280.328	-0.420526	0.137556	-3.05712	0.00223477	0.0275996
71409	2793.75	-0.300533	0.0983094	-3.05701	0.00223557	0.0275996
240843	960.437	-0.347941	0.113855	-3.05601	0.00224303	0.0276713
237860	10964.5	0.407458	0.133389	3.05465	0.00225321	0.0277762
20300	213.128	-0.336948	0.110345	-3.05358	0.00226127	0.0278484
56047	617.247	1.18416	0.387814	3.05343	0.0022624	0.0278484
76728	198.334	0.497092	0.162852	3.05242	0.00227004	0.0279218
21828	3575.03	0.735395	0.240949	3.05207	0.00227267	0.0279255
54216	1812.07	-0.376097	0.123232	-3.05194	0.00227369	0.0279255
19682	262.249	-0.567489	0.18597	-3.05151	0.00227692	0.0279336
20335	3120.03	0.608797	0.199513	3.05141	0.00227769	0.0279336
16867	223.07	-0.380885	0.124834	-3.05112	0.00227989	0.0279399
100662	317.494	-0.446238	0.146277	-3.05065	0.00228349	0.0279495
14187	457.853	0.51787	0.169761	3.05058	0.00228402	0.0279495
58996	1029.37	-0.289082	0.0947736	-3.05024	0.00228657	0.0279602
18453	9504.48	0.338017	0.110867	3.04886	0.00229714	0.0280689
217480	399.586	-0.357633	0.117367	-3.04713	0.00231039	0.0281895
65106	9572.09	0.308073	0.1011	3.0472	0.00230981	0.0281895
231912	1910.39	-0.392882	0.128985	-3.04595	0.00231946	0.0282381
277939	663.477	-0.315426	0.103552	-3.04606	0.00231861	0.0282381
68870	148.382	0.519883	0.170679	3.04597	0.00231933	0.0282381
20682	270.612	0.70579	0.231749	3.0455	0.00232296	0.0282601
19943	15066.9	0.532153	0.174847	3.04354	0.00233814	0.0283527
20597	3325.75	0.295563	0.0970979	3.04397	0.00233481	0.0283527
234384	856.913	0.402335	0.132198	3.04342	0.00233907	0.0283527
56336	1917.49	-0.386398	0.126951	-3.04368	0.00233705	0.0283527
78798	1023.82	-0.256144	0.0841499	-3.0439	0.00233532	0.0283527
17904	40486	0.498103	0.163702	3.04275	0.00234429	0.0283953
215999	1450.42	-0.233545	0.0767882	-3.04142	0.00235468	0.0284418
330723	132.996	0.854335	0.28087	3.04174	0.00235212	0.0284418
380711	3809.16	-0.383398	0.12607	-3.04117	0.00235664	0.0284418
66413	5028.48	0.382564	0.125795	3.04116	0.00235665	0.0284418
664994	1002.68	0.368221	0.121074	3.04129	0.00235564	0.0284418
19271	1673.13	-0.259792	0.0854374	-3.04073	0.00236003	0.028462
56428	5869.15	0.301053	0.0990144	3.0405	0.00236185	0.0284633
68197	4624.44	0.45622	0.150086	3.03973	0.00236791	0.0285158
13019	79.3855	0.785874	0.258617	3.03876	0.00237554	0.028587
208968	370.707	-0.408567	0.134482	-3.03808	0.00238089	0.0286307
240332	112.095	-0.691871	0.227756	-3.03777	0.00238336	0.0286398
13483	12416	-0.322011	0.106014	-3.03745	0.00238592	0.0286481
13528	1018.98	-0.270531	0.0890711	-3.03725	0.00238749	0.0286481
67830	4191.29	0.373227	0.122901	3.03681	0.00239098	0.0286695
68195	2555.12	0.494431	0.162838	3.03633	0.00239475	0.028694
226562	3375.6	-0.502258	0.16549	-3.03498	0.00240549	0.028802
100900	381.984	0.426895	0.140711	3.03384	0.00241461	0.0288904
117592	246.469	0.335305	0.110609	3.03145	0.00243381	0.0290993
66073	1252.53	0.370926	0.12239	3.03069	0.00243995	0.0291518
68312	228.008	0.36305	0.119801	3.03045	0.00244188	0.029154
20230	1044.77	-0.280842	0.092689	-3.02994	0.00244603	0.0291826
20068	10166	0.641398	0.211786	3.02852	0.00245759	0.0292996
12626	2358.09	0.306997	0.101387	3.02796	0.00246208	0.0293322
17835	134.776	0.448427	0.148167	3.0265	0.00247402	0.0294324
67248	8113.2	0.714991	0.236231	3.02666	0.00247273	0.0294324
22033	1471.52	0.574046	0.189725	3.02568	0.00248078	0.0294918
17286	507.55	0.594733	0.196616	3.02485	0.00248756	0.0295513
12013	1168.96	-0.288527	0.0954188	-3.0238	0.00249625	0.0296334
18673	4606.8	0.342646	0.113337	3.02326	0.00250068	0.0296465
214552	668.84	-0.403029	0.133311	-3.02323	0.00250091	0.0296465
234309	508.338	0.398691	0.131901	3.02266	0.00250566	0.0296818
13983	39.7925	0.830408	0.274801	3.02185	0.00251233	0.0297396
227541	4168	-0.767983	0.254184	-3.02136	0.00251638	0.0297665
100041375	14.6553	1.53658	0.508929	3.01925	0.00253405	0.0298566
15427	483.758	0.380142	0.125877	3.01995	0.00252819	0.0298566
30925	86.8114	0.689507	0.228368	3.01928	0.00253378	0.0298566
69010	1291.82	0.524467	0.173703	3.01934	0.00253328	0.0298566
73968	24.1714	-0.959654	0.31781	-3.01959	0.00253121	0.0298566
78330	6951.32	0.468371	0.155133	3.01916	0.00253474	0.0298566
109676	21785.9	-0.513261	0.170102	-3.01738	0.0025497	0.0299938
13527	2836.55	-0.257677	0.0854108	-3.01691	0.00255364	0.0299938
16716	54.8447	-1.49985	0.497128	-3.01703	0.00255266	0.0299938
20710	48.8484	0.779866	0.258493	3.01696	0.0025532	0.0299938
56386	2390.32	-0.346385	0.114822	-3.01671	0.00255538	0.0299938
28081	1604.79	0.349835	0.115978	3.01639	0.00255803	0.0300038
227095	1321.03	0.335557	0.111277	3.0155	0.00256556	0.030071
54604	1994.63	-0.369677	0.122621	-3.01479	0.00257157	0.0301202
13033	41634	0.337459	0.111959	3.01414	0.00257709	0.0301208
15108	2121.85	0.452157	0.150021	3.01395	0.00257869	0.0301208
69126	1589.06	0.469846	0.155891	3.01393	0.00257884	0.0301208
76223	325.432	0.305639	0.101403	3.0141	0.00257746	0.0301208
78558	542.766	0.771731	0.256153	3.01278	0.00258868	0.0302146
68777	370.666	0.378637	0.125698	3.01226	0.00259308	0.0302447
17152	38.3892	0.817744	0.271558	3.01131	0.00260126	0.0302497
21366	1690.21	0.456233	0.151503	3.01138	0.00260062	0.0302497
215085	1383.5	-0.428451	0.142288	-3.01115	0.00260257	0.0302497
232811	378.833	-0.444668	0.147647	-3.01169	0.00259795	0.0302497
267019	10166.1	0.661578	0.21968	3.01156	0.00259909	0.0302497
110385	664.223	-0.651606	0.216457	-3.01032	0.0026097	0.0302693
210009	341.31	-0.319356	0.106085	-3.01039	0.00260914	0.0302693
320129	548.039	-0.410255	0.136269	-3.01062	0.00260715	0.0302693
241915	1254.28	-0.427469	0.142038	-3.00954	0.00261644	0.0303263
27368	750.774	-0.244573	0.0812951	-3.00846	0.00262579	0.0303293
59046	4066.79	0.248315	0.0825185	3.0092	0.00261932	0.0303293
66204	879.13	0.390997	0.129941	3.00903	0.00262084	0.0303293
72462	249.983	-0.41999	0.139598	-3.00858	0.00262476	0.0303293
80281	1356.66	-0.290935	0.0966949	-3.0088	0.00262285	0.0303293
170725	6.80535	-1.35433	0.450241	-3.008	0.00262969	0.0303533
20813	6477.42	0.413993	0.137679	3.00695	0.00263885	0.030375
223989	2278.1	-0.431118	0.143352	-3.0074	0.00263493	0.030375
241489	706.915	-0.426947	0.141984	-3.007	0.00263837	0.030375
69895	753.406	0.626899	0.208467	3.00718	0.00263684	0.030375
14694	8178.8	0.523424	0.174139	3.00578	0.00264902	0.0304442
213119	114.854	0.593211	0.197382	3.0054	0.00265235	0.0304442
328563	243.198	-1.41028	0.469202	-3.00571	0.00264964	0.0304442
330267	1807.95	-0.440584	0.146607	-3.00521	0.00265399	0.0304442
71435	47475.1	-1.40904	0.46882	-3.0055	0.00265147	0.0304442
12116	50.7372	2.59063	0.862128	3.00493	0.00265645	0.0304514
20292	891.667	0.463787	0.154383	3.00414	0.00266333	0.0304676
57294	11264.7	0.74721	0.248707	3.00438	0.00266124	0.0304676
67530	3458.6	0.591213	0.196795	3.00421	0.00266275	0.0304676
229445	882.249	0.399093	0.132939	3.00208	0.00268139	0.0306531
100534273	345.766	-0.403956	0.134654	-2.99996	0.00270013	0.0306904
14183	262.699	0.592907	0.19758	3.00084	0.00269232	0.0306904
20352	1053.85	-0.320734	0.106904	-3.0002	0.002698	0.0306904
215690	3836.79	-0.453438	0.151126	-3.00041	0.00269619	0.0306904
328953	468.837	0.45822	0.152693	3.00092	0.00269166	0.0306904
56838	39.7554	-0.748844	0.24952	-3.00114	0.00268969	0.0306904
66268	795.181	0.520285	0.17338	3.00084	0.00269237	0.0306904
66566	722.754	0.380293	0.126771	2.99984	0.00270121	0.0306904
76199	1231.09	-0.430008	0.143323	-3.00028	0.00269732	0.0306904
16783	16401.7	0.20904	0.0697299	2.99785	0.00271889	0.0308703
26426	1454.83	0.365995	0.122105	2.99739	0.00272303	0.0308962
76408	199.154	0.494017	0.164829	2.99715	0.00272517	0.0308994
242083	1247.35	-0.377753	0.126087	-2.99597	0.00273576	0.0309985
211535	238.978	0.37775	0.126191	2.99348	0.00275815	0.0312297
68219	1047.89	0.298631	0.099767	2.99329	0.00275991	0.0312297
109815	2111.84	0.417257	0.139434	2.99251	0.00276696	0.0312333
11699	16.8021	1.91548	0.640153	2.99222	0.00276959	0.0312333
434353	136.485	-0.80267	0.268192	-2.99289	0.00276348	0.0312333
68592	2836.69	0.308217	0.102986	2.99281	0.00276423	0.0312333
74879	10.6106	-1.64582	0.550019	-2.9923	0.00276887	0.0312333
15979	2395.64	0.342458	0.114484	2.99131	0.00277779	0.0313046
246179	1502.28	-0.385971	0.129079	-2.99019	0.00278802	0.0313986
215772	166.561	-0.497025	0.166263	-2.9894	0.00279529	0.0314539
228410	1353.08	-0.210286	0.0703623	-2.98863	0.00280236	0.0314539
66435	461.553	-0.354192	0.11851	-2.98871	0.00280158	0.0314539
67224	929.698	0.45739	0.153017	2.98915	0.00279755	0.0314539
71742	406.069	-0.336475	0.112579	-2.98878	0.00280092	0.0314539
52855	580.534	0.682755	0.228546	2.98738	0.0028138	0.0315611
268449	22229	0.519042	0.173796	2.9865	0.00282192	0.0316309
328190	44.3319	-1.12842	0.377924	-2.98585	0.00282795	0.0316575
71721	416.816	-0.455315	0.152492	-2.98583	0.00282808	0.0316575
103694	2557.37	0.259015	0.0867609	2.98539	0.00283217	0.0316711
21417	3209.09	-0.272941	0.0914285	-2.98529	0.0028331	0.0316711
606735	64.7077	0.605406	0.202813	2.98505	0.00283532	0.0316747
27416	5230.2	-0.312161	0.104599	-2.98436	0.00284173	0.031725
78304	1543.64	0.494621	0.16575	2.98414	0.00284377	0.0317266
54610	846.923	-0.427465	0.143307	-2.98287	0.00285562	0.0318375
100683	1902.48	-0.409791	0.137408	-2.98229	0.00286097	0.0318717
14917	157.113	0.867599	0.290943	2.98202	0.00286351	0.0318717
21813	2511.72	0.365974	0.122731	2.98192	0.00286442	0.0318717
56277	121.272	0.751384	0.252061	2.98097	0.00287341	0.0319504
11941	2281.09	-0.541645	0.181742	-2.9803	0.00287962	0.0319885
14858	9.67221	1.47363	0.494665	2.97905	0.00289146	0.0319885
14865	379.871	0.261532	0.087797	2.97883	0.00289352	0.0319885
21767	3326.86	0.335669	0.112643	2.97994	0.00288302	0.0319885
224432	675.24	-0.361491	0.121346	-2.97901	0.00289178	0.0319885
23997	6397.36	0.332325	0.111528	2.97974	0.00288491	0.0319885
66491	3189.18	0.51136	0.171651	2.97907	0.00289121	0.0319885
84652	1421.53	0.408682	0.137198	2.97877	0.0028941	0.0319885
93966	74.3281	-1.03875	0.348593	-2.97984	0.002884	0.0319885
433224	51.6784	0.985777	0.330989	2.97827	0.00289877	0.0320189
320586	284.517	-0.373198	0.125318	-2.97802	0.00290116	0.0320241
228980	404.942	-0.470245	0.157976	-2.97668	0.00291391	0.0321245
24052	2990.28	-0.402301	0.135161	-2.97645	0.00291603	0.0321245
66175	1386.4	1.33973	0.450097	2.97654	0.00291525	0.0321245
229543	1296.56	-0.205761	0.0691625	-2.97504	0.00292952	0.0322518
102060	1257.46	0.397691	0.133746	2.97347	0.00294449	0.0323526
217057	630.741	0.395469	0.132996	2.97353	0.00294393	0.0323526
83557	90.7719	-1.07416	0.361221	-2.97368	0.00294255	0.0323526
103140	178.322	0.598188	0.201202	2.97307	0.00294838	0.0323533
14395	1419.99	-0.45054	0.151547	-2.97294	0.00294959	0.0323533
66824	491.013	0.846497	0.284742	2.97286	0.00295038	0.0323533
13014	2196.99	0.544684	0.183233	2.97262	0.00295269	0.0323573
320111	7.60984	-1.8848	0.63419	-2.97198	0.00295889	0.032404
56406	1250.41	-0.377396	0.126995	-2.97175	0.00296112	0.0324071
12810	35.7039	0.882156	0.29689	2.97133	0.00296518	0.0324303
104303	3636.38	0.219663	0.0739372	2.97094	0.00296887	0.0324494
67651	9.83766	1.33676	0.450057	2.97021	0.00297598	0.0325058
14275	14.7858	1.37777	0.463971	2.96952	0.00298267	0.032515
244049	957.423	-0.33756	0.113671	-2.96963	0.0029816	0.032515
270109	999.845	-0.461084	0.155267	-2.96963	0.00298163	0.032515
11548	72.6756	0.737561	0.248482	2.96827	0.00299478	0.0326257
329650	369.54	-0.536802	0.180863	-2.96801	0.00299735	0.0326324
16651	50178.4	-1.53558	0.5175	-2.9673	0.00300431	0.0326869
234388	4441.63	0.334619	0.112812	2.96617	0.00301533	0.0327427
433771	5018.9	0.405858	0.136817	2.96642	0.0030129	0.0327427
67678	994.215	0.495837	0.167159	2.96626	0.00301446	0.0327427
245695	125.492	0.425951	0.143665	2.9649	0.00302785	0.0328571
93696	863.868	0.507491	0.1712	2.96432	0.00303357	0.0328979
213988	1978.1	-0.283927	0.0958119	-2.96338	0.00304281	0.0329767
12520	5638.56	0.341457	0.115274	2.96214	0.00305511	0.0329999
14778	10240.1	0.95304	0.321697	2.96254	0.00305113	0.0329999
17222	2527.46	-0.224489	0.0757906	-2.96196	0.00305683	0.0329999
381644	240.427	-0.358134	0.120908	-2.96204	0.00305606	0.0329999
54364	758.193	0.300392	0.101406	2.96227	0.00305378	0.0329999
77626	765.948	-0.290179	0.0979503	-2.96252	0.00305134	0.0329999
16010	6424.26	0.597962	0.201942	2.96106	0.00306585	0.0330545
319998	202.856	-0.37704	0.127329	-2.96114	0.00306499	0.0330545
73368	102.419	-0.621271	0.20983	-2.96083	0.00306813	0.0330578
56622	31.2089	-0.892718	0.301589	-2.96005	0.0030759	0.03312
243846	732.258	-0.239258	0.080861	-2.95888	0.00308757	0.0332242
71175	2078.17	-0.23453	0.0792815	-2.95819	0.00309449	0.0332772
109054	970.38	0.377189	0.127549	2.95721	0.00310442	0.0333195
29809	3597.14	-0.330007	0.111589	-2.95734	0.00310305	0.0333195
380921	5340.02	-0.507806	0.171702	-2.95749	0.00310158	0.0333195
22121	26511.9	0.534853	0.180885	2.95687	0.0031078	0.0333344
12045	326.875	0.82079	0.277648	2.95622	0.00311431	0.0333827
18671	1282.39	0.416853	0.141019	2.956	0.00311653	0.0333851
66087	3233.6	0.20502	0.069365	2.95567	0.00311986	0.0333993
100038489	8.49664	1.46111	0.494416	2.95523	0.00312439	0.0334126
230996	276.74	-0.341547	0.115577	-2.95516	0.00312511	0.0334126
278676	173.501	0.691011	0.233879	2.95456	0.00313112	0.0334126
319185	14.2174	1.77158	0.599544	2.95488	0.00312791	0.0334126
65019	18537.7	0.479354	0.162238	2.95464	0.00313039	0.0334126
652925	572.835	0.314443	0.106439	2.95419	0.00313487	0.0334313
15902	1764.79	0.322679	0.109236	2.95397	0.00313715	0.0334338
58804	233.862	0.578894	0.195984	2.95378	0.00313912	0.0334338
497097	550.304	-0.5761	0.195076	-2.95321	0.00314487	0.0334737
17113	5129.42	0.2121	0.0718623	2.95148	0.00316252	0.0336401
328977	685.809	-0.371918	0.12602	-2.95125	0.00316486	0.0336435
12274	69.8827	0.872593	0.295724	2.9507	0.00317056	0.0336613
76453	1534.59	0.396413	0.13434	2.95081	0.00316937	0.0336613
100038725	271.447	-0.565489	0.191752	-2.94907	0.00318737	0.0338181
98956	654.214	-0.297878	0.101018	-2.94877	0.00319042	0.033829
103012	751.918	-0.409972	0.139084	-2.94766	0.00320193	0.0339295
81907	209.041	-0.467093	0.158505	-2.94686	0.00321018	0.0339953
14427	45.4696	-0.880954	0.298976	-2.94657	0.00321324	0.0340061
217648	188.931	-0.426684	0.144844	-2.94583	0.00322091	0.0340121
66214	2575.5	0.478873	0.162565	2.94573	0.00322196	0.0340121
69926	53.259	-0.679516	0.230657	-2.946	0.00321915	0.0340121
77582	1790.65	-0.155004	0.05262	-2.94573	0.00322193	0.0340121
100039795	686.008	0.50217	0.170598	2.94358	0.00324438	0.0342155
20273	3253.29	-0.480171	0.16313	-2.94349	0.00324533	0.0342155
66537	7739.49	0.437446	0.148637	2.94306	0.00324988	0.0342418
66357	2846.12	0.428404	0.145577	2.94279	0.00325264	0.0342492
73422	100.843	-0.405921	0.138009	-2.94126	0.00326877	0.0343757
94091	702.903	-0.378852	0.128804	-2.9413	0.00326835	0.0343757
15364	69.0872	0.591766	0.201254	2.9404	0.00327793	0.0344502
93760	1815.96	-0.318362	0.108293	-2.93983	0.00328393	0.0344916
20893	1269.59	-0.369845	0.125842	-2.93896	0.00329313	0.0345447
21888	1184.53	-0.346088	0.117758	-2.93897	0.003293	0.0345447
18113	167.132	0.865437	0.294637	2.9373	0.00331087	0.0346474
20887	2512.53	0.543976	0.185209	2.93709	0.00331311	0.0346474
232370	1473.99	-0.320143	0.10898	-2.93763	0.0033073	0.0346474
232801	58.7442	0.799609	0.272247	2.93707	0.0033133	0.0346474
70827	3586.33	-0.307636	0.104729	-2.93744	0.00330933	0.0346474
66905	1395.91	0.403939	0.137558	2.93649	0.00331949	0.0346903
66231	1555.97	0.307084	0.104627	2.93502	0.00333522	0.0348113
70144	1229.78	-0.342766	0.11679	-2.9349	0.00333653	0.0348113
71069	666.234	-0.489384	0.16675	-2.93483	0.00333732	0.0348113
268379	249.366	-0.923925	0.314875	-2.93426	0.00334343	0.0348531
16490	8678.24	-0.435328	0.148398	-2.93351	0.00335154	0.0349159
237175	1497.85	-0.376152	0.128249	-2.93298	0.0033572	0.034953
100503044	26.5806	0.829553	0.282897	2.93235	0.00336406	0.0349999
67151	1152.31	0.309728	0.10563	2.93218	0.0033659	0.0349999
268977	694.497	0.484149	0.165159	2.93141	0.00337432	0.0350656
18585	176.844	0.430425	0.146887	2.93032	0.00338615	0.0351301
66961	4458.93	-0.502352	0.171436	-2.93025	0.00338685	0.0351301
76282	161.593	0.683545	0.233253	2.93048	0.00338437	0.0351301
77771	1499.18	-0.514839	0.175714	-2.92998	0.00338983	0.0351392
67389	536.754	0.410533	0.140127	2.92972	0.00339266	0.0351467
319817	1724.49	-0.357275	0.121971	-2.92917	0.00339867	0.0351871
209497	1765.98	-0.258697	0.0883293	-2.92878	0.00340299	0.0352099
234362	521	0.261597	0.0893271	2.92853	0.00340573	0.0352165
192196	3871.24	-0.269646	0.0920847	-2.92824	0.00340887	0.0352271
320817	557.731	-0.30252	0.103324	-2.92787	0.0034129	0.0352469
108954	1615.64	-0.323424	0.110486	-2.92728	0.00341943	0.0352707
212090	747.532	0.393166	0.134304	2.92743	0.00341776	0.0352707
59020	1003.79	-0.313049	0.106965	-2.92666	0.00342627	0.0352976
66706	1190.27	0.401783	0.137281	2.92671	0.00342571	0.0352976
12539	6747.47	0.239144	0.0817521	2.92523	0.003442	0.0353467
12955	22768.4	0.644919	0.220432	2.9257	0.00343678	0.0353467
17896	118.935	0.605728	0.207027	2.92584	0.00343533	0.0353467
208292	2002.04	-0.483819	0.165376	-2.92556	0.00343831	0.0353467
243078	8.08202	1.88044	0.642868	2.92507	0.00344375	0.0353467
56013	630.386	-0.399436	0.13654	-2.92541	0.00343999	0.0353467
230848	289.707	-0.347026	0.118649	-2.92482	0.00344656	0.0353537
100041346	933.034	0.476981	0.163173	2.92316	0.00346502	0.0353909
101966	3394.65	0.48969	0.167532	2.92296	0.00346716	0.0353909
11479	804.883	-0.415189	0.142028	-2.92329	0.00346348	0.0353909
18438	1536.32	0.310067	0.106067	2.92332	0.00346322	0.0353909
217351	1365.84	-0.274986	0.0940517	-2.92377	0.00345818	0.0353909
432450	2607.21	-0.431078	0.147424	-2.92406	0.00345498	0.0353909
545428	1766.76	-0.515744	0.176374	-2.92414	0.00345406	0.0353909
68617	2325.81	-0.449697	0.153849	-2.92298	0.00346704	0.0353909
117589	465.482	-0.300808	0.102919	-2.92276	0.00346947	0.0353929
268934	303.324	-0.507735	0.173731	-2.92254	0.00347194	0.0353964
12161	365.101	0.644537	0.220573	2.92211	0.00347671	0.0354018
230235	468.326	-0.49618	0.169794	-2.92224	0.00347521	0.0354018
18477	8917.98	0.465936	0.159476	2.92166	0.00348171	0.0354155
19171	4617.53	0.684447	0.234271	2.92161	0.00348231	0.0354155
225724	722.302	-0.288128	0.0986365	-2.92111	0.0034879	0.0354507
17193	329.833	0.291472	0.0997917	2.92081	0.00349126	0.0354632
104248	1481.18	-0.342168	0.117158	-2.92058	0.00349384	0.0354679
68097	12405.8	-0.311684	0.106734	-2.92019	0.00349815	0.03549
218194	2613.99	-0.302508	0.103601	-2.91994	0.00350098	0.0354972
229725	709.938	0.359826	0.123315	2.91795	0.00352342	0.0356381
232078	422.308	0.403487	0.138272	2.91807	0.00352205	0.0356381
666907	272.546	0.567326	0.194393	2.91844	0.00351785	0.0356381
72007	1259.52	-0.301103	0.103179	-2.91826	0.00351994	0.0356381
54612	7103.67	0.47977	0.164454	2.91734	0.00353027	0.0356857
214133	524.514	-0.502968	0.172452	-2.91656	0.00353914	0.0357537
329540	1446.2	-0.370373	0.127045	-2.91529	0.00355353	0.0358773
641454	19.3642	1.11216	0.381601	2.91445	0.00356321	0.0359533
104086	574.928	0.634137	0.217672	2.91327	0.00357661	0.0360231
213464	1500.14	-0.243163	0.0834652	-2.91335	0.00357574	0.0360231
239667	1044.68	-0.302894	0.103963	-2.91348	0.00357424	0.0360231
104718	1728.45	-0.264139	0.0906762	-2.91299	0.00357986	0.0360341
112407	817.516	1.41674	0.486414	2.91262	0.00358405	0.0360543
11426	5271.29	-0.395828	0.135921	-2.9122	0.00358891	0.0360543
12667	58.4451	0.722615	0.248134	2.9122	0.00358896	0.0360543
14241	24.0623	1.13037	0.388169	2.91206	0.00359052	0.0360543
240334	1006.44	-0.314148	0.107916	-2.91103	0.0036024	0.0361519
224754	66.9878	0.868109	0.298242	2.91075	0.0036056	0.0361623
68837	1367.87	-0.22297	0.076628	-2.90978	0.00361687	0.0362535
18797	7921.76	-0.404798	0.139182	-2.90841	0.00363271	0.0363538
66594	6821.97	0.530996	0.182554	2.90871	0.00362918	0.0363538
76306	256.834	-0.329657	0.113348	-2.90835	0.00363342	0.0363538
67263	984.09	-0.339671	0.116876	-2.90627	0.0036577	0.0365748
56360	2365.42	0.296951	0.102204	2.90547	0.00366708	0.0366466
20720	4101.33	0.297564	0.102427	2.90514	0.00367087	0.0366625
668212	1635.39	-0.354198	0.121966	-2.90407	0.00368346	0.0367662
19739	621.392	-0.689287	0.237379	-2.90374	0.00368735	0.0367831
14544	2896.7	-0.345703	0.11907	-2.90337	0.00369176	0.0367947
18002	6667.9	0.3964	0.13654	2.90318	0.003694	0.0367947
69749	202.963	0.773782	0.266538	2.90308	0.00369513	0.0367947
17300	508.306	0.660755	0.227631	2.90274	0.00369913	0.0368125
13482	318.291	0.556112	0.191611	2.9023	0.0037043	0.036842
381680	126.544	0.687778	0.236993	2.90211	0.00370661	0.036843
79221	1151.04	-0.359595	0.123924	-2.90175	0.0037109	0.0368636
107321	178.56	0.578091	0.199271	2.90103	0.0037194	0.0369177
21349	80.0145	-0.824491	0.284218	-2.90091	0.00372077	0.0369177
329260	1018.92	-0.248652	0.0857481	-2.89979	0.00373409	0.0370278
229214	49.2751	-0.924934	0.319341	-2.89639	0.00377485	0.037406
433801	628.565	0.617913	0.21335	2.89623	0.0037767	0.037406
19173	4558.14	0.458171	0.158253	2.89518	0.00378936	0.037509
58861	82.8852	0.589503	0.20375	2.89327	0.00381253	0.037716
17925	1765.64	-0.313124	0.108273	-2.89198	0.00382821	0.0378272
76429	294.441	0.727936	0.251709	2.89197	0.00382831	0.0378272
74617	577.299	0.37405	0.129354	2.89166	0.00383208	0.037842
277414	278.934	0.535696	0.185354	2.89012	0.00385096	0.038006
66054	4434.16	0.311418	0.107792	2.88907	0.00386385	0.0381107
24058	92.3948	0.739468	0.256136	2.88702	0.00388912	0.0383146
70544	2470.64	0.347038	0.120206	2.88704	0.0038889	0.0383146
16492	624.007	-0.408775	0.141601	-2.88682	0.00389157	0.0383161
18750	6987.99	-0.409661	0.141921	-2.88654	0.00389509	0.0383282
18033	1491.39	-0.258749	0.0896467	-2.88632	0.00389778	0.038332
12856	3567.19	0.41784	0.144785	2.88594	0.0039025	0.0383548
14623	172.599	1.3672	0.473773	2.88576	0.00390469	0.0383548
240816	35.012	-0.660828	0.229042	-2.88518	0.00391189	0.0384028
320707	1404.08	-0.448042	0.155344	-2.8842	0.00392414	0.0385004
231858	292.346	-0.37467	0.129925	-2.88374	0.00392987	0.038534
73094	926.682	-0.331299	0.114913	-2.88303	0.00393876	0.0385984
69215	334.521	0.414614	0.143831	2.88264	0.00394358	0.0386195
71602	4008.39	-0.379874	0.131787	-2.88248	0.00394554	0.0386195
227671	88.1063	0.783185	0.27184	2.88106	0.00396344	0.038772
66338	239.638	0.773531	0.268666	2.87916	0.00398737	0.0389832
16202	3947.06	0.227323	0.0789647	2.87879	0.00399199	0.0389886
66222	4957.2	0.382206	0.132768	2.87875	0.0039926	0.0389886
16948	3420.87	0.601478	0.209073	2.87688	0.0040163	0.0391715
403395	6.10801	3.45355	1.20055	2.87664	0.00401933	0.0391715
66757	121.942	0.393406	0.136756	2.8767	0.00401861	0.0391715
75799	38.0565	-0.740559	0.257449	-2.87653	0.00402072	0.0391715
12460	931.603	0.271548	0.094446	2.87517	0.00403808	0.0392718
13655	75.9554	-0.83408	0.290081	-2.87534	0.00403598	0.0392718
69769	372.105	0.61904	0.215305	2.87518	0.00403802	0.0392718
57296	7632.87	0.529676	0.184316	2.87373	0.0040565	0.039405
68713	2550.56	0.979064	0.340685	2.87381	0.00405555	0.039405
75745	7608.27	-0.281298	0.0978997	-2.87333	0.0040617	0.0394325
13829	4988.34	-0.231025	0.0804248	-2.87256	0.00407163	0.0394878
59016	684.286	0.313544	0.109153	2.87252	0.00407212	0.0394878
56043	877.815	0.320022	0.11143	2.87196	0.00407939	0.0395353
320249	42473.1	-1.3845	0.4822	-2.87122	0.00408895	0.0395819
68662	38.043	1.23198	0.429055	2.87139	0.00408671	0.0395819
76051	389.849	0.21645	0.0754005	2.87067	0.00409608	0.039628
22122	1168.59	0.44673	0.155639	2.87029	0.00410093	0.0396354
67460	1995.73	0.312615	0.108916	2.87024	0.00410161	0.0396354
238205	1732.43	-0.286356	0.0997774	-2.86995	0.00410543	0.0396494
666173	2432.93	-0.344073	0.119904	-2.86956	0.00411041	0.0396521
69573	252.699	0.443485	0.154548	2.86956	0.00411047	0.0396521
53325	846.383	-0.38433	0.133991	-2.86832	0.00412654	0.0397841
12237	3390.39	0.242202	0.0844469	2.8681	0.00412943	0.039789
66225	1585.98	0.290378	0.10132	2.86596	0.00415749	0.0400362
12047	140.651	0.920867	0.321337	2.86574	0.00416042	0.0400413
223870	535.3	-0.240952	0.0841093	-2.86475	0.00417337	0.0401231
56710	702.252	-0.334813	0.116875	-2.86472	0.00417373	0.0401231
110012	2822.84	0.394686	0.137955	2.86097	0.00422351	0.0402202
11492	1669.75	-0.425614	0.148687	-2.86249	0.00420329	0.0402202
15258	705.343	-0.477972	0.167003	-2.86205	0.00420904	0.0402202
16779	3183.75	0.378706	0.132294	2.86261	0.00420166	0.0402202
192157	1850.06	-0.315862	0.110356	-2.86222	0.0042069	0.0402202
20733	462.791	0.550536	0.192442	2.86079	0.00422587	0.0402202
237943	1607.93	-0.37174	0.12986	-2.86261	0.00420164	0.0402202
268706	1633.16	-0.192457	0.067228	-2.86276	0.00419972	0.0402202
381633	801.395	0.390968	0.136601	2.86213	0.0042081	0.0402202
51798	4540.18	0.495165	0.173058	2.86126	0.00421959	0.0402202
53612	5161.46	0.281036	0.0982312	2.86096	0.00422354	0.0402202
66310	1806.98	0.395216	0.138111	2.86159	0.00421527	0.0402202
667742	6666.96	-0.458217	0.160078	-2.86246	0.0042036	0.0402202
66790	149.58	0.514163	0.179673	2.86166	0.00421423	0.0402202
67010	1171.6	0.284257	0.0993728	2.86051	0.00422964	0.0402202
67387	1701.92	0.276831	0.0966855	2.86321	0.00419372	0.0402202
68701	144.013	2.28652	0.799329	2.86055	0.00422901	0.0402202
70396	2124.43	0.28959	0.101177	2.8622	0.00420709	0.0402202
94089	304.74	0.484204	0.169235	2.86113	0.0042214	0.0402202
67126	5515.43	0.742161	0.259482	2.86016	0.00423427	0.0402412
214917	1523.34	0.450601	0.157572	2.85965	0.00424113	0.0402835
14456	5346.57	0.304395	0.106479	2.85872	0.00425355	0.0403118
210853	55.3957	0.572325	0.2002	2.85877	0.00425287	0.0403118
211673	3741.72	-0.330631	0.115661	-2.85862	0.00425489	0.0403118
231932	58.3244	0.845465	0.29577	2.85852	0.00425619	0.0403118
56422	1777.48	-0.218162	0.0763145	-2.85872	0.00425348	0.0403118
210106	550.923	-0.321771	0.112598	-2.8577	0.00426728	0.0403939
19116	228.136	-0.609165	0.213244	-2.85666	0.00428124	0.0404801
68090	1835.36	0.382653	0.13395	2.85668	0.00428091	0.0404801
18616	2903.88	-0.619322	0.216851	-2.85598	0.00429038	0.0405205
20779	886.979	-0.345368	0.120921	-2.85614	0.00428826	0.0405205
21987	348.213	0.586157	0.205269	2.85556	0.00429617	0.0405522
241075	2708.86	-0.405512	0.142064	-2.85443	0.00431145	0.0406734
407785	3473.92	0.489542	0.171536	2.85387	0.00431903	0.0407219
11539	1379.32	-0.357085	0.125156	-2.85313	0.00432909	0.0407707
664968	150.713	0.599547	0.210134	2.85316	0.00432866	0.0407707
23963	366.108	-0.521705	0.182881	-2.8527	0.0043349	0.0408024
214489	856.266	0.288462	0.10114	2.85212	0.00434286	0.0408542
11950	12197.7	0.306988	0.107646	2.85184	0.00434675	0.0408678
319159	19.3651	1.64802	0.577957	2.85146	0.00435188	0.0408929
217431	652.669	-0.458571	0.160892	-2.85018	0.00436943	0.0410152
68201	219.8	0.409848	0.143799	2.85015	0.00436981	0.0410152
56030	1749.74	-0.443503	0.155624	-2.84984	0.00437418	0.0410331
140742	2371.63	0.397327	0.139448	2.84929	0.00438172	0.0410346
243842	417.87	-0.55062	0.193236	-2.84946	0.0043793	0.0410346
327812	172.861	-0.495362	0.173852	-2.84934	0.00438102	0.0410346
22272	7282.93	0.540134	0.18959	2.84895	0.00438634	0.0410548
212167	558.692	-0.379574	0.133259	-2.8484	0.00439395	0.041057
241324	12.8743	1.13376	0.397992	2.84871	0.00438972	0.041057
330863	1176.83	-0.516855	0.181443	-2.84858	0.00439154	0.041057
240752	154.135	-0.512057	0.179808	-2.8478	0.00440225	0.0411115
13831	987.64	-0.188532	0.0662148	-2.84728	0.00440949	0.0411561
170743	266.242	0.559458	0.196552	2.84636	0.00442227	0.0412168
20643	1785.77	0.493999	0.17354	2.8466	0.00441889	0.0412168
319807	1592.76	-0.385253	0.135354	-2.84627	0.00442341	0.0412168
60365	2644.4	0.247175	0.0868523	2.84593	0.00442824	0.0412388
329154	960.953	-0.349943	0.122977	-2.8456	0.00443281	0.0412583
208890	65.0537	0.628084	0.22075	2.84522	0.00443805	0.041284
268527	309.717	-0.340085	0.119539	-2.84497	0.00444163	0.0412943
19951	14450.5	0.55079	0.193648	2.84429	0.00445109	0.0413591
218963	38722.8	0.456908	0.160691	2.84339	0.00446357	0.0414264
381629	1547.26	0.414079	0.145628	2.84341	0.00446332	0.0414264
76808	22317.1	0.550832	0.193734	2.84324	0.00446578	0.0414264
214952	1567.9	-0.211229	0.0742977	-2.84301	0.00446894	0.0414327
19157	1598.74	-0.215669	0.0758756	-2.84241	0.00447743	0.0414884
13885	5484	0.350073	0.123188	2.84178	0.00448627	0.0415241
54524	1298.66	-0.46495	0.163609	-2.84184	0.00448534	0.0415241
67680	7325.93	0.455625	0.160351	2.84142	0.0044913	0.0415282
98685	1178.81	-0.212202	0.0746824	-2.84139	0.00449168	0.0415282
11784	1326.54	-0.318921	0.11227	-2.84065	0.00450212	0.0415556
12373	302.282	0.894753	0.314972	2.84074	0.00450094	0.0415556
68841	43.478	0.685308	0.241222	2.84098	0.00449746	0.0415556
245684	478.241	-0.505362	0.177944	-2.84001	0.00451125	0.0416168
112422	162.926	-0.499808	0.176138	-2.8376	0.00454542	0.0417397
14397	30.8673	-0.801789	0.282519	-2.838	0.00453966	0.0417397
224903	2062.67	-0.395077	0.13917	-2.83882	0.00452813	0.0417397
227743	2156.67	0.207895	0.0732674	2.83748	0.0045471	0.0417397
433375	1703.02	0.417639	0.147175	2.8377	0.00454404	0.0417397
69747	653.938	0.533013	0.187802	2.83817	0.00453732	0.0417397
70257	6070.85	0.526583	0.185547	2.838	0.00453968	0.0417397
74213	484.717	-0.385192	0.135727	-2.83798	0.00453994	0.0417397
99650	2080.83	0.330643	0.116508	2.83795	0.00454048	0.0417397
110876	454.823	-0.403087	0.142107	-2.83651	0.00456094	0.0418018
52323	4503.53	0.239403	0.0844014	2.83648	0.00456138	0.0418018
68198	3617.49	0.520624	0.183541	2.83656	0.00456027	0.0418018
319651	722.374	-0.252992	0.089212	-2.83585	0.0045704	0.0418385
98403	1282.55	-0.303801	0.107128	-2.83588	0.00457	0.0418385
15081	12483.3	0.29206	0.103023	2.83491	0.00458385	0.0418468
59041	5147.82	0.156015	0.0550247	2.83536	0.00457735	0.0418468
68636	402.701	0.386381	0.136282	2.83516	0.00458024	0.0418468
72949	1143.2	-0.340108	0.119943	-2.83558	0.00457432	0.0418468
73711	1971.28	0.453839	0.160081	2.83507	0.00458161	0.0418468
319211	257.631	-0.380249	0.134156	-2.83438	0.00459153	0.0418939
58234	568.608	-0.507681	0.179145	-2.83391	0.00459817	0.0419316
68564	2196.82	-0.350094	0.123573	-2.8331	0.00460988	0.0420154
21331	246.987	-0.438684	0.154865	-2.8327	0.0046157	0.0420455
22625	6.84628	-1.41412	0.499248	-2.8325	0.00461852	0.0420482
53611	2160.42	-0.198275	0.0700088	-2.83215	0.00462367	0.0420721
68817	513.021	-0.319864	0.112966	-2.83152	0.00463279	0.0421321
12464	6010.24	0.220003	0.0777081	2.83114	0.00463822	0.0421585
14860	964.839	0.472682	0.167024	2.83003	0.00465441	0.0421678
18771	671.794	-0.287799	0.101694	-2.83005	0.00465403	0.0421678
241694	1119.75	-0.278206	0.0983027	-2.8301	0.00465338	0.0421678
329003	945.608	-0.336695	0.118948	-2.83061	0.00464591	0.0421678
68067	613.781	0.34	0.120117	2.83058	0.00464643	0.0421678
68328	378.791	0.377005	0.133198	2.83042	0.00464873	0.0421678
11846	1002.69	1.35496	0.4789	2.82932	0.00466463	0.0422375
319182	29.6982	0.778489	0.275181	2.82901	0.00466924	0.0422563
233020	510.364	-0.417299	0.147561	-2.82799	0.00468418	0.0423455
71389	2520.11	-0.364008	0.128709	-2.82815	0.00468177	0.0423455
105014	869.195	0.336541	0.119039	2.82716	0.00469623	0.0423461
15194	2520.26	-0.414283	0.146539	-2.82712	0.00469694	0.0423461
20264	18659.8	-0.437651	0.154789	-2.82741	0.00469266	0.0423461
229055	502.329	-0.406372	0.14372	-2.82752	0.00469099	0.0423461
75956	6261.87	-0.472372	0.167065	-2.82747	0.00469175	0.0423461
75495	35.9472	0.626281	0.22161	2.82605	0.00471265	0.0424647
208076	2164.09	-0.272672	0.0965088	-2.82536	0.00472281	0.042473
226442	982.4	-0.308737	0.109276	-2.82529	0.00472375	0.042473
228140	2809.4	-0.291446	0.103154	-2.82534	0.00472312	0.042473
71934	387.91	0.412787	0.146093	2.82551	0.00472057	0.042473
12228	648.235	0.271138	0.0959791	2.82497	0.00472844	0.0424923
20005	15245.6	0.5011	0.177441	2.82403	0.00474235	0.0425943
69053	3278.29	-0.313999	0.111197	-2.82381	0.00474569	0.0426014
11951	8502.93	0.49207	0.174286	2.82335	0.00475247	0.0426288
237091	861.189	0.339831	0.120369	2.82326	0.00475386	0.0426288
227638	702.308	-0.219866	0.0778829	-2.82304	0.00475709	0.0426308
382985	2213.57	0.271175	0.0960626	2.8229	0.00475919	0.0426308
14864	8.25273	2.14328	0.759331	2.82259	0.00476381	0.0426493
233733	1028.97	-0.221429	0.0784697	-2.82184	0.00477484	0.0427022
67230	462.493	-0.401215	0.142175	-2.82198	0.00477278	0.0427022
52430	137.458	0.393493	0.139455	2.82166	0.00477763	0.0427042
14776	212.775	0.581121	0.206035	2.82049	0.00479502	0.0428367
67604	2076.1	0.286038	0.101424	2.82021	0.0047992	0.0428511
76804	878.95	-0.270064	0.0957897	-2.81934	0.00481224	0.0429445
329152	749.441	-0.269304	0.0955332	-2.81896	0.00481794	0.0429724
54003	281.779	-0.416483	0.147763	-2.81859	0.00482352	0.0429991
74134	150.382	0.699307	0.24812	2.81842	0.00482609	0.0429991
22146	49961.8	0.505998	0.179553	2.81809	0.00483096	0.0430195
229584	734.083	-0.310687	0.110256	-2.81786	0.00483447	0.0430278
78808	1454.07	-0.338896	0.120291	-2.8173	0.0048429	0.0430799
19285	6354.14	0.366934	0.130347	2.81505	0.00487697	0.0433426
51938	221.658	-0.423555	0.150472	-2.81484	0.00488023	0.0433426
67106	1153.63	0.360365	0.128022	2.81486	0.00487985	0.0433426
22294	341.814	0.577404	0.205189	2.81401	0.00489272	0.0434304
66449	1329.92	0.458573	0.162971	2.81383	0.00489554	0.0434323
12858	7482.75	0.391301	0.13914	2.81228	0.00491923	0.0436127
170768	3008.53	-0.358737	0.127574	-2.81198	0.00492372	0.0436127
53319	1558.39	-0.173128	0.0615643	-2.81215	0.00492121	0.0436127
216516	626.296	-0.309848	0.110241	-2.81064	0.00494433	0.043772
11735	13024.9	-0.411383	0.146397	-2.81005	0.00495334	0.0437885
214150	376.23	-0.376664	0.134044	-2.81001	0.00495406	0.0437885
68581	8824.03	0.196085	0.0697767	2.81017	0.00495148	0.0437885
381305	1864.72	-0.290274	0.103313	-2.80965	0.00495959	0.0437909
67711	1451.34	0.41954	0.149318	2.80971	0.00495867	0.0437909
233204	1045.99	0.295513	0.105192	2.80927	0.00496547	0.0438196
228869	920.904	-0.203341	0.0723913	-2.80891	0.00497097	0.043845
171171	477.089	-0.520901	0.185514	-2.80788	0.00498689	0.0439567
210417	754.911	0.386229	0.137558	2.80775	0.00498891	0.0439567
20589	327.445	-0.337967	0.120415	-2.80668	0.00500551	0.0440797
210293	2216.27	-0.295749	0.105407	-2.80578	0.00501955	0.04418
241514	456.857	-0.440945	0.157183	-2.80531	0.00502686	0.0441976
68514	1824.3	0.20214	0.0720534	2.80542	0.00502514	0.0441976
246256	1510.32	0.653707	0.23309	2.80453	0.00503901	0.0442811
18131	440.45	-0.509732	0.181799	-2.80382	0.00505007	0.044355
66940	4494.64	0.417615	0.148996	2.80286	0.00506513	0.0444639
26968	3266.24	0.650001	0.232013	2.80157	0.00508545	0.0445952
66446	579.977	0.279721	0.0998388	2.80172	0.00508305	0.0445952
23986	3143.37	0.353361	0.126169	2.80069	0.00509927	0.0446734
76295	1733.79	-0.327905	0.117081	-2.80067	0.00509971	0.0446734
73824	578.108	0.555693	0.198435	2.80038	0.0051043	0.0446901
107723	2415.57	-0.31305	0.111823	-2.79951	0.00511807	0.0447772
57257	792.663	-0.271433	0.0969608	-2.79941	0.00511962	0.0447772
12395	653.557	-0.359785	0.128553	-2.79873	0.0051304	0.0448147
14254	661.2	-0.325034	0.11614	-2.79863	0.00513197	0.0448147
233806	666.914	0.310288	0.110863	2.79883	0.00512877	0.0448147
240660	160.505	0.617023	0.22053	2.7979	0.00514353	0.0448922
53901	6247.53	-0.340473	0.121721	-2.79717	0.00515523	0.0449708
69034	20.1481	0.786988	0.281421	2.79648	0.00516619	0.0450428
14422	74.1723	0.480465	0.171837	2.79605	0.00517316	0.04508
224833	65.0244	0.690513	0.247015	2.79543	0.00518304	0.0451425
105348	767.005	0.243766	0.0872119	2.7951	0.0051883	0.0451482
212508	846.86	0.293146	0.10488	2.79505	0.00518911	0.0451482
244886	97.2689	-0.426782	0.152702	-2.79487	0.00519207	0.0451504
19337	466.369	0.360706	0.129121	2.79355	0.00521337	0.0452884
225207	1174.11	-0.284288	0.101765	-2.79358	0.0052128	0.0452884
11848	11072	0.179937	0.0644222	2.79308	0.00522081	0.0453294
231470	109.717	-0.604033	0.216307	-2.79248	0.00523062	0.045391
66481	14083.8	0.610258	0.218568	2.79207	0.00523727	0.0454251
231128	1083.4	-0.303536	0.10875	-2.79114	0.0052522	0.0455309
244144	1095.16	-0.285588	0.102331	-2.79082	0.0052574	0.0455523
210094	376.929	-0.429792	0.154093	-2.78917	0.00528438	0.0456911
23950	5385.15	0.19545	0.0700697	2.78937	0.00528107	0.0456911
26443	5064.49	0.347972	0.124753	2.78929	0.0052824	0.0456911
269180	2730.4	-0.371106	0.133047	-2.78927	0.00528263	0.0456911
105734727	15.529	-0.772718	0.277072	-2.78888	0.00528914	0.0457086
233899	119.083	0.474378	0.170122	2.78845	0.00529606	0.0457447
13859	2129.08	-0.299285	0.107337	-2.78827	0.00529906	0.0457469
13433	1094.05	-0.379162	0.136072	-2.78649	0.00532828	0.0458331
170707	2123.48	-0.2786	0.0999788	-2.78659	0.00532655	0.0458331
210982	748.967	-0.411807	0.14778	-2.78662	0.00532614	0.0458331
22275	2661.39	0.284274	0.101984	2.78744	0.0053126	0.0458331
22774	144.923	0.665307	0.238709	2.7871	0.00531815	0.0458331
68631	542.452	0.365725	0.131214	2.78724	0.00531587	0.0458331
69183	117.088	0.717002	0.257287	2.78678	0.0053235	0.0458331
71881	2273.86	0.228676	0.0820729	2.78626	0.00533209	0.0458422
224617	419.628	-0.331713	0.119062	-2.78605	0.00533538	0.0458469
100038602	13.9981	-0.992461	0.356286	-2.78558	0.00534326	0.0458595
12266	8119.66	0.513465	0.184344	2.78537	0.00534666	0.0458595
17775	18543.3	0.323255	0.116043	2.78566	0.00534196	0.0458595
211323	1454.44	-0.328331	0.117886	-2.78516	0.0053502	0.0458595
66129	562.337	0.32915	0.118181	2.78513	0.00535059	0.0458595
22441	29.5252	0.814178	0.292364	2.78481	0.00535588	0.0458791
67568	11689.1	0.211299	0.0758795	2.78466	0.00535838	0.0458791
17085	255.884	0.564558	0.202806	2.78374	0.00537359	0.0459857
192194	19.8671	-1.51447	0.544165	-2.78311	0.00538411	0.0460521
22215	3606.24	-0.345705	0.124266	-2.78197	0.00540307	0.0461669
381284	153.52	1.40243	0.504115	2.78197	0.00540303	0.0461669
100040048	98.3969	0.510296	0.183445	2.78174	0.00540679	0.0461749
13557	553.699	-0.273134	0.0981961	-2.78152	0.00541052	0.0461749
17836	6.10949	3.68062	1.32337	2.78126	0.00541489	0.0461749
231769	1445.52	-0.287817	0.103485	-2.78125	0.00541508	0.0461749
11488	3393.04	-0.379468	0.13649	-2.7802	0.00543255	0.0462204
17256	2853.61	0.392073	0.141034	2.77998	0.00543614	0.0462204
219072	649.925	0.258227	0.0928897	2.77993	0.00543704	0.0462204
30947	284.467	-0.287009	0.103243	-2.77994	0.00543688	0.0462204
52626	1397.8	0.232219	0.0835245	2.78024	0.00543181	0.0462204
66488	750.592	0.308595	0.110976	2.78073	0.00542364	0.0462204
57773	465.79	-0.252319	0.0907761	-2.77957	0.00544305	0.0462244
74154	1178.39	-0.303956	0.109349	-2.77969	0.00544116	0.0462244
27784	1125.36	0.229472	0.0825737	2.779	0.00545265	0.0462736
67959	4983.04	0.215599	0.0775845	2.7789	0.00545439	0.0462736
243923	8.55564	-1.37375	0.494432	-2.77845	0.00546196	0.0462966
58208	248.074	-0.409946	0.14755	-2.77834	0.00546367	0.0462966
66462	2910.77	0.438193	0.157723	2.77824	0.00546544	0.0462966
107607	844.148	-0.470419	0.169392	-2.77711	0.00548453	0.0463406
319415	877.059	-0.345407	0.124369	-2.77727	0.00548183	0.0463406
613258	238.083	-0.473478	0.17048	-2.77732	0.00548093	0.0463406
66400	544.79	0.49114	0.176832	2.77745	0.00547879	0.0463406
67902	587.503	0.303826	0.10938	2.7777	0.00547452	0.0463406
208146	2478.12	0.321962	0.115976	2.7761	0.00550161	0.0464615
243961	283.479	-0.655995	0.23639	-2.77505	0.00551936	0.0465878
27393	1444.72	0.2614	0.0942126	2.77458	0.00552728	0.046631
80892	527.658	-0.339451	0.122351	-2.7744	0.00553032	0.0466331
13052	774.929	0.64602	0.232981	2.77284	0.00555689	0.0467861
231633	281.93	0.646349	0.233091	2.77295	0.00555509	0.0467861
77132	41.6762	1.01702	0.366774	2.77288	0.0055562	0.0467861
14089	276.879	0.605641	0.21845	2.77245	0.00556368	0.0468197
70082	1546.61	0.213578	0.0770413	2.77226	0.00556687	0.0468229
16008	407.685	0.825331	0.297756	2.77183	0.00557414	0.0468368
207818	182.119	0.589424	0.212637	2.77197	0.00557189	0.0468368
100678	753.416	0.297604	0.107382	2.77145	0.00558071	0.0468448
106633	1135.09	-0.236009	0.0851542	-2.77154	0.00557911	0.0468448
433323	1408.84	-0.40084	0.144681	-2.77051	0.00559679	0.0469561
66414	3690.08	0.504007	0.181942	2.77016	0.00560294	0.0469841
21372	851.895	-0.339382	0.122553	-2.76927	0.00561822	0.0470649
66152	6013.79	0.574858	0.207579	2.76934	0.00561694	0.0470649
18754	5961.71	-0.324478	0.117188	-2.76888	0.00562495	0.0470724
232345	1878.14	0.423137	0.152836	2.76856	0.00563041	0.0470724
233865	599.857	-0.259186	0.0936106	-2.76877	0.00562691	0.0470724
66848	2757.45	0.198189	0.0715895	2.7684	0.00563322	0.0470724
70031	111.431	0.429715	0.155219	2.76845	0.00563241	0.0470724
16906	585.864	-0.51954	0.187774	-2.76683	0.00566044	0.0472762
17304	902.764	0.475956	0.172082	2.76586	0.00567725	0.0473254
58249	1843.79	0.372212	0.134553	2.76629	0.00566979	0.0473254
[truncated: 22,117 more rows]
