# Supplementary material for: Profiling the microRNA signature of the peripheral sensory ganglia in experimental autoimmune encephalomyelitis (EAE)
Source: J Neuroinflammation. 2019 Nov 15;16:223. doi: 10.1186/s12974-019-1600-7 (PMC6858636; doi:10.1186/s12974-019-1600-7)
Supplement: Supplementary file 6 — Additional file 6: Table S6. Spreadsheet of Ingenuity Pathway Analysis of differentially expressed genes between female and male EAE conditions. [file 12974_2019_1600_MOESM6_ESM.xlsx]

## Sheet: Sheet0
© 2000-2019 QIAGEN. All rights reserved.
Analysis Details for My Projects->Timo_miRnomics->RNA->Observation 3
Workspace	My Projects
Project	Timo_miRnomics
Analysis	Observation 3
Date	Thu Jan 10 11:07:34 PST 2019
Analysis ID	17287358
Analysis Settings
Cutoff before duplicate resolution	true
Resolve duplicate on	Expression logfoldchange
Color using	Expression logfoldchange
Cutoff for Expression logfoldchange	--
Cutoff for Expression qvalue	0.1
Reference set	Ingenuity Knowledge Base (Genes Only)
Relationship to include	Direct and Indirect
Includes Endogenous Chemicals	Yes
Optional Analyses	My Pathways My List
Filter Summary
Consider only molecules and/or relationships where
(species = Mouse) AND
(confidence = Experimentally Observed) AND
(mol. types = biologic drug OR chemical - endogenous mammalian OR chemical - endogenous non-mammalian OR chemical - kinase inhibitor OR chemical - other OR chemical - protease inhibitor OR chemical drug OR chemical reagent OR chemical toxicant OR complex OR cytokine OR disease OR enzyme OR function OR G-protein coupled receptor OR group OR growth factor OR ion channel OR kinase OR ligand-dependen…
Canonical Pathways for My Projects->Timo_miRnomics->RNA->Observation 3
Ingenuity Canonical Pathways	-log(p-value)	zScore	Ratio	Molecules
3-phosphoinositide Biosynthesis	0	1	0.0256	PTPRM,FLT3,PAWR,PIK3C2G,PGAM5
3-phosphoinositide Degradation	0	#NUM!	0.0199	PTPRM,PAWR,PGAM5
AMPK Signaling	0	#NUM!	0.0233	CHRNB3,FLT3,CREBBP,HNF4A,PIK3C2G
ATM Signaling	0	#NUM!	0.0211	CREBBP,NFKBIA
Actin Cytoskeleton Signaling	0	#NUM!	0.036	FLT3,CD14,MAP2K2,FGF13,ROCK1,LBP,FGF14,PIK3C2G
Agrin Interactions at Neuromuscular Junction	0	#NUM!	0.0139	ITGB3,
Aldosterone Signaling in Epithelial Cells	0	#NUM!	0.0178	FLT3,MAP2K2,PIK3C2G
Allograft Rejection Signaling	0	#NUM!	0.0351	HLA-A,FCER1G
Amyloid Processing	0	#NUM!	0.02	MARK1,
Androgen Signaling	0	-1	0.0303	AR,CREBBP,KAT7,CACNA1D
Angiopoietin Signaling	0	#NUM!	0.0353	FLT3,NFKBIA,PIK3C2G
Antioxidant Action of Vitamin C	0	#NUM!	0.0291	PLA2G4E,PLD4,NFKBIA
Antiproliferative Role of TOB in T Cell Signaling	0	#NUM!	0.0385	TGFBR2,
Apelin Cardiomyocyte Signaling Pathway	0	#NUM!	0.0265	FLT3,SLC9A5,PIK3C2G
Apelin Endothelial Signaling Pathway	0	#NUM!	0.032	FOS,FLT3,MAP2K2,PIK3C2G
Apelin Liver Signaling Pathway	0	#NUM!	0.0385	COL11A2,
Apelin Pancreas Signaling Pathway	0	#NUM!	0.0345	FLT3,PIK3C2G
Axonal Guidance Signaling	0	#NUM!	0.0354	PLXNA3,EFNA4,NFATC4,PTCH1,RHOD,SLIT3,RGS3,WNT16,ADAM21,FLT3,PLXNB2,MAP2K2,KCNJ12,ROCK1,PIK3C2G,BMP7,KEL
B Cell Development	0	#NUM!	0.0357	HLA-A,
Bladder Cancer Signaling	0	#NUM!	0.0326	MAP2K2,FGF13,FGF14
Breast Cancer Regulation by Stathmin1	0	#NUM!	0.0293	ARHGEF5,FLT3,MAP2K2,ROCK1,PIK3C2G,CAMK2A
CCR3 Signaling in Eosinophils	0	#NUM!	0.0385	PLA2G4E,FLT3,MAP2K2,ROCK1,PIK3C2G
CDK5 Signaling	0	#NUM!	0.0098	MAP2K2,
CDP-diacylglycerol Biosynthesis I	0	#NUM!	0.04	MBOAT7,
CREB Signaling in Neurons	0	-0.816497	0.037	GRM4,FLT3,GRIA1,MAP2K2,CREBBP,PIK3C2G,CAMK2A,CACNA1D
Cancer Drug Resistance By Drug Efflux	0	#NUM!	0.0364	ABCB1,MAP2K2
Cardiac β-adrenergic Signaling	0	#NUM!	0.0152	PDE2A,CACNA1D
Cdc42 Signaling	0	1	0.037	FOS,HLA-A,CD3G,CD3D,FCER1G
Cell Cycle Control of Chromosomal Replication	0	#NUM!	0.0377	CDK9,CDK15
Cellular Effects of Sildenafil (Viagra)	0	#NUM!	0.0403	SLC4A11,GUCY1A2,PDE2A,GUCY2C,CACNA1D
Ceramide Signaling	0	#NUM!	0.0303	FOS,FLT3,PIK3C2G
Chronic Myeloid Leukemia Signaling	0	#NUM!	0.0357	TGFBR2,FLT3,MAP2K2,PIK3C2G
D-myo-inositol (1,4,5)-Trisphosphate Biosynthesis	0	#NUM!	0.037	PLD4,
D-myo-inositol (1,4,5,6)-Tetrakisphosphate Biosynthesis	0	#NUM!	0.0219	PTPRM,PAWR,PGAM5
D-myo-inositol (3,4,5,6)-tetrakisphosphate Biosynthesis	0	#NUM!	0.0219	PTPRM,PAWR,PGAM5
D-myo-inositol-5-phosphate Metabolism	0	1	0.0258	PTPRM,PLD4,PAWR,PGAM5
Dermatan Sulfate Biosynthesis (Late Stages)	0	#NUM!	0.0256	Sult1d1,
EIF2 Signaling	0	#NUM!	0.0186	FLT3,MAP2K2,EIF2B4,PIK3C2G
Endocannabinoid Cancer Inhibition Pathway	0	0.447214	0.0387	VIM,FLT3,MAP2K2,CREBBP,ROCK1,PIK3C2G
Endocannabinoid Developing Neuron Pathway	0	#NUM!	0.0315	FLT3,MAP2K2,CREBBP,PIK3C2G
Endothelin-1 Signaling	0	0.816497	0.0363	FOS,PLA2G4E,FLT3,GUCY1A2,PLD4,GUCY2C,PIK3C2G
Ephrin B Signaling	0	#NUM!	0.0282	ROCK1,RGS3
Ephrin Receptor Signaling	0	0.447214	0.0345	EFNA4,MAP2K2,CREBBP,ROCK1,RGS3,PIK3C2G
Epithelial Adherens Junction Signaling	0	#NUM!	0.028	CDH2,TGFBR2,PTPRM,MYO7A
ErbB Signaling	0	#NUM!	0.0388	FOS,FLT3,MAP2K2,PIK3C2G
ErbB2-ErbB3 Signaling	0	#NUM!	0.0395	FLT3,MAP2K2,PIK3C2G
ErbB4 Signaling	0	#NUM!	0.038	FLT3,MAP2K2,PIK3C2G
Estrogen-mediated S-phase Entry	0	#NUM!	0.0385	ESR1,
Ethanol Degradation II	0	#NUM!	0.0357	ALDH1L1,
FAK Signaling	0	#NUM!	0.0283	FLT3,MAP2K2,PIK3C2G
Factors Promoting Cardiogenesis in Vertebrates	0	#NUM!	0.0227	TGFBR2,BMP7
FcγRIIB Signaling in B Lymphocytes	0	#NUM!	0.0345	FLT3,PIK3C2G,CACNA1D
G Beta Gamma Signaling	0	#NUM!	0.0256	KCNJ3,KCNJ6,CACNA1D
G-Protein Coupled Receptor Signaling	0	#NUM!	0.036	OPRK1,GRM4,FLT3,MAP2K2,CREBBP,PDE2A,LHCGR,NFKBIA,PIK3C2G,CAMK2A
GNRH Signaling	0	-1.34164	0.0366	FOS,MAP3K5,MAP2K2,CREBBP,CAMK2A,CACNA1D
GPCR-Mediated Integration of Enteroendocrine Signaling Exemplified by an L Cell	0	#NUM!	0.0286	SST,GALR1
GPCR-Mediated Nutrient Sensing in Enteroendocrine Cells	0	#NUM!	0.00909	CACNA1D,
Gap Junction Signaling	0	#NUM!	0.0296	FLT3,GUCY1A2,GRIA1,MAP2K2,GUCY2C,PIK3C2G
Glioblastoma Multiforme Signaling	0	1.34164	0.0357	FLT3,RHOD,MAP2K2,WNT16,RND3,PIK3C2G
Glioma Signaling	0	#NUM!	0.0331	FLT3,MAP2K2,PIK3C2G,CAMK2A
Gustation Pathway	0	#NUM!	0.0214	PKD1L3,PDE2A,CACNA1D
Gαi Signaling	0	#NUM!	0.0167	OPRK1,GRM4
Gαs Signaling	0	-1	0.0385	MAP2K2,CREBBP,LHCGR,ADD3
HIF1α Signaling	0	#NUM!	0.0246	FLT3,CREBBP,PIK3C2G
Heparan Sulfate Biosynthesis (Late Stages)	0	#NUM!	0.0299	Sult1d1,Ces1b/Ces1c
Hereditary Breast Cancer Signaling	0	#NUM!	0.0201	FLT3,CREBBP,PIK3C2G
Huntington's Disease Signaling	0	#NUM!	0.0207	SH3GL3,FLT3,CREBBP,PIK3C2G,RCOR1
IL-1 Signaling	0	#NUM!	0.0225	FOS,NFKBIA
IL-15 Signaling	0	#NUM!	0.0361	FLT3,MAP2K2,PIK3C2G
IL-7 Signaling Pathway	0	#NUM!	0.0217	FLT3,PIK3C2G
Inhibition of Matrix Metalloproteases	0	#NUM!	0.027	A2M,
Insulin Receptor Signaling	0	#NUM!	0.0276	FLT3,MAP2K2,EIF2B4,PIK3C2G
Integrin Signaling	0	0	0.0376	FLT3,RHOD,MAP2K2,TSPAN5,ROCK1,ITGB3,RND3,PIK3C2G
Intrinsic Prothrombin Activation Pathway	0	#NUM!	0.0256	COL11A2,
Leukocyte Extravasation Signaling	0	0.447214	0.0386	FLT3,CLDN3,DLC1,MAP2K2,ROCK1,ITGB3,CLDN24,PIK3C2G
MSP-RON Signaling Pathway	0	#NUM!	0.0282	FLT3,PIK3C2G
Melatonin Signaling	0	#NUM!	0.029	MAP2K2,CAMK2A
Mitochondrial Dysfunction	0	#NUM!	0.0126	PRKN,COX6B2
Myc Mediated Apoptosis Signaling	0	#NUM!	0.026	FLT3,PIK3C2G
NER Pathway	0	#NUM!	0.02	H3F3A/H3F3B,ERCC6
Netrin Signaling	0	#NUM!	0.0312	NFATC4,CACNA1D
Neuregulin Signaling	0	#NUM!	0.0217	TMEFF2,MAP2K2
Non-Small Cell Lung Cancer Signaling	0	#NUM!	0.0353	FLT3,MAP2K2,PIK3C2G
Noradrenaline and Adrenaline Degradation	0	#NUM!	0.0323	ALDH1L1,
Nucleotide Excision Repair Pathway	0	#NUM!	0.0303	ERCC6,
Oncostatin M Signaling	0	#NUM!	0.0256	MAP2K2,
Osteoarthritis Pathway	0	1.34164	0.0246	TGFBR2,PTCH1,CREBBP,ELF3,WNT16
Ovarian Cancer Signaling	0	#NUM!	0.0333	FLT3,MAP2K2,LHCGR,WNT16,PIK3C2G
Oxidative Phosphorylation	0	#NUM!	0.0101	COX6B2,
PAK Signaling	0	#NUM!	0.0286	FLT3,MAP2K2,PIK3C2G
PI3K/AKT Signaling	0	#NUM!	0.0236	MAP3K5,MAP2K2,NFKBIA
PPARα/RXRα Activation	0	0.447214	0.0339	TGFBR2,APOA2,MAP2K2,APOA1,CREBBP,NFKBIA
PTEN Signaling	0	-1	0.0328	TGFBR2,FLT4,MAP2K2,MAGI3
Paxillin Signaling	0	#NUM!	0.0254	FLT3,ITGB3,PIK3C2G
Phosphatidylglycerol Biosynthesis II (Non-plastidic)	0	#NUM!	0.037	MBOAT7,
Phospholipases	0	#NUM!	0.0339	PLA2G4E,PLD4
Protein Kinase A Signaling	0	0	0.0371	NFATC4,PTPRM,PTCH1,H3F3A/H3F3B,PDE2A,NFKBIA,CAMK2A,ADD3,PTPN18,TGFBR2,MAP2K2,PTPN5,CREBBP,ROCK1
Protein Ubiquitination Pathway	0	#NUM!	0.0308	UBE3A,UBE2E2,PRKN,HLA-A,USP26,PSMD2,PAN2,PSMB10
Pyridoxal 5'-phosphate Salvage Pathway	0	#NUM!	0.0156	MAP2K2,
RAR Activation	0	#NUM!	0.0323	FOS,PNRC1,MAP3K5,Aldh1a7,CREBBP,RDH5
Rac Signaling	0	#NUM!	0.0246	FLT3,MAP2K2,PIK3C2G
Regulation of Actin-based Motility by Rho	0	#NUM!	0.0366	RHOD,ROCK1,RND3
Regulation of eIF4 and p70S6K Signaling	0	#NUM!	0.0255	FLT3,MAP2K2,EIF2B4,PIK3C2G
Renin-Angiotensin Signaling	0	#NUM!	0.0312	FOS,FLT3,MAP2K2,PIK3C2G
Retinoate Biosynthesis I	0	#NUM!	0.0312	RDH5,
Role of JAK1 and JAK3 in γc Cytokine Signaling	0	#NUM!	0.026	FLT3,PIK3C2G
Role of JAK2 in Hormone-like Cytokine Signaling	0	#NUM!	0.0312	PRLR,
Role of MAPK Signaling in the Pathogenesis of Influenza	0	#NUM!	0.0395	PLA2G4E,MAP3K5,MAP2K2
Role of NANOG in Mammalian Embryonic Stem Cell Pluripotency	0	#NUM!	0.0391	FLT3,MAP2K2,WNT16,PIK3C2G,BMP7
Role of NFAT in Cardiac Hypertrophy	0	0.816497	0.0317	NFATC4,TGFBR2,FLT3,MAP2K2,PIK3C2G,CAMK2A,CACNA1D
Role of Oct4 in Mammalian Embryonic Stem Cell Pluripotency	0	#NUM!	0.0222	PCGF6,
Role of Wnt/GSK-3β Signaling in the Pathogenesis of Influenza	0	#NUM!	0.0154	WNT16,
SAPK/JNK Signaling	0	#NUM!	0.037	MAP3K5,FLT3,FCER1G,PIK3C2G
SPINK1 Pancreatic Cancer Pathway	0	#NUM!	0.037	TGFBR2,2210010C04Rik
STAT3 Pathway	0	#NUM!	0.0303	TGFBR2,FLT4,IL20RB,MAP2K2
Salvage Pathways of Pyrimidine Ribonucleotides	0	#NUM!	0.033	AICDA,MAP2K2,NME4
Serotonin Degradation	0	#NUM!	0.0357	ALDH1L1,Sult1d1
Sirtuin Signaling Pathway	0	#NUM!	0.00372	H3F3A/H3F3B,
Small Cell Lung Cancer Signaling	0	#NUM!	0.0345	FLT3,NFKBIA,PIK3C2G
Sonic Hedgehog Signaling	0	#NUM!	0.0357	PTCH1,
Sperm Motility	0	#NUM!	0.0333	PLA2G4E,GUCY1A2,SLC9A5,PDE2A
Superpathway of Inositol Phosphate Compounds	0	1.34164	0.0262	PTPRM,FLT3,PLD4,PAWR,PIK3C2G,PGAM5
Synaptic Long Term Depression	0	-0.377964	0.0387	PLA2G4E,GRM4,GUCY1A2,GRIA1,MAP2K2,GUCY2C,CACNA1D
Synaptic Long Term Potentiation	0	-1.34164	0.0403	GRM4,GRIA1,MAP2K2,CREBBP,CAMK2A
Tec Kinase Signaling	0	0.447214	0.0364	FOS,FLT3,RHOD,FCER1G,RND3,PIK3C2G
Telomerase Signaling	0	#NUM!	0.0348	FLT3,MAP2K2,ELF3,PIK3C2G
Th17 Activation Pathway	0	#NUM!	0.0294	NFATC4,FCER1G
Thrombin Signaling	0	0.377964	0.0386	ARHGEF5,FLT3,RHOD,MAP2K2,ROCK1,RND3,PIK3C2G,CAMK2A
Tight Junction Signaling	0	#NUM!	0.0309	FOS,CSTF3,TGFBR2,CLDN3,CLDN24
Triacylglycerol Degradation	0	#NUM!	0.02	Ces1b/Ces1c,
UVA-Induced MAPK Signaling	0	#NUM!	0.0357	FOS,FLT3,PIK3C2G,RPS6KC1
Unfolded protein response	0	#NUM!	0.0364	MAP3K5,P4HB
VDR/RXR Activation	0	#NUM!	0.0128	CD14,
Wnt/β-catenin Signaling	0	#NUM!	0.0298	CDH2,TGFBR2,CREBBP,TLE4,WNT16
cAMP-mediated signaling	0	-1.88982	0.0321	OPRK1,GRM4,MAP2K2,CREBBP,LHCGR,PDE2A,CAMK2A
fMLP Signaling in Neutrophils	0	1	0.0397	NFATC4,FLT3,MAP2K2,NFKBIA,PIK3C2G
mTOR Signaling	0	0.816497	0.0352	FLT3,RHOD,EIF4B,PLD4,RND3,PIK3C2G,RPS6KC1
nNOS Signaling in Neurons	0	#NUM!	0.0222	CAMK2A,
p53 Signaling	0	#NUM!	0.0183	FLT3,PIK3C2G
p70S6K Signaling	0	#NUM!	0.0217	FLT3,MAP2K2,PIK3C2G
tRNA Splicing	0	#NUM!	0.025	PDE2A,
α-Adrenergic Signaling	0	#NUM!	0.0112	MAP2K2,
Ethanol Degradation IV	0.213	#NUM!	0.0435	ALDH1L1,
Tryptophan Degradation X (Mammalian, via Tryptamine)	0.213	#NUM!	0.0435	ALDH1L1,
Apelin Cardiac Fibroblast Signaling Pathway	0.224	#NUM!	0.0455	CTGF,
IL-17A Signaling in Gastric Cells	0.224	#NUM!	0.0455	FOS,
Pyrimidine Deoxyribonucleotides De Novo Biosynthesis I	0.224	#NUM!	0.0455	NME4,
Tumoricidal Function of Hepatic Natural Killer Cells	0.224	#NUM!	0.0455	DFFB,
Phototransduction Pathway	0.226	#NUM!	0.0408	GUCY1A2,GUCY2C
UVC-Induced MAPK Signaling	0.226	#NUM!	0.0408	FOS,MAP2K2
Putrescine Degradation III	0.237	#NUM!	0.0476	ALDH1L1,
Role of JAK1, JAK2 and TYK2 in Interferon Signaling	0.237	#NUM!	0.0476	IFNAR2,
Heparan Sulfate Biosynthesis	0.237	#NUM!	0.0405	Sult1d1,B3GALT6,Ces1b/Ces1c
IL-9 Signaling	0.243	#NUM!	0.0426	FLT3,PIK3C2G
Acute Myeloid Leukemia Signaling	0.243	0	0.0404	FLT3,MAP2K2,PIK3C2G,CSF1R
PPAR Signaling	0.243	-1	0.0404	FOS,MAP2K2,CREBBP,NFKBIA
PDGF Signaling	0.25	#NUM!	0.0408	FOS,FLT3,MAP2K2,PIK3C2G
Endoplasmic Reticulum Stress Pathway	0.25	#NUM!	0.05	MAP3K5,
Fatty Acid α-oxidation	0.25	#NUM!	0.05	ALDH1L1,
Lipid Antigen Presentation by CD1	0.25	#NUM!	0.05	FCER1G,
Endometrial Cancer Signaling	0.251	#NUM!	0.0417	FLT3,MAP2K2,PIK3C2G
FAT10 Cancer Signaling Pathway	0.252	#NUM!	0.0435	TGFBR2,NFKBIA
Fc Epsilon RI Signaling	0.253	2	0.0407	PLA2G4E,FLT3,MAP2K2,FCER1G,PIK3C2G
Sphingosine-1-phosphate Signaling	0.259	#NUM!	0.041	FLT3,RHOD,ACER2,RND3,PIK3C2G
Thyroid Cancer Signaling	0.261	#NUM!	0.0444	GDNF,MAP2K2
TR/RXR Activation	0.262	#NUM!	0.0417	FLT3,APOA5,DIO2,PIK3C2G
Inflammasome pathway	0.265	#NUM!	0.0526	PYCARD,
Oxidative Ethanol Degradation III	0.265	#NUM!	0.0526	ALDH1L1,
The Visual Cycle	0.265	#NUM!	0.0526	RDH5,
Basal Cell Carcinoma Signaling	0.266	#NUM!	0.0429	PTCH1,WNT16,BMP7
CNTF Signaling	0.266	#NUM!	0.0429	FLT3,MAP2K2,PIK3C2G
EGF Signaling	0.266	#NUM!	0.0429	FOS,FLT3,PIK3C2G
Pancreatic Adenocarcinoma Signaling	0.271	#NUM!	0.0417	TGFBR2,FLT3,MAP2K2,PLD4,PIK3C2G
Calcium Signaling	0.273	-1.63299	0.041	TRPC7,NFATC4,CHRNB3,GRIA1,TRPC3,CREBBP,CAMK2A,CACNA1D
HER-2 Signaling in Breast Cancer	0.276	#NUM!	0.0426	MAP3K5,FLT3,ITGB3,PIK3C2G
Reelin Signaling in Neurons	0.276	#NUM!	0.0426	ARHGEF5,FLT3,ITGB3,PIK3C2G
Ubiquinol-10 Biosynthesis (Eukaryotic)	0.281	#NUM!	0.0556	CYP26B1,
Role of p14/p19ARF in Tumor Suppression	0.281	#NUM!	0.0465	FLT3,PIK3C2G
ERK5 Signaling	0.282	#NUM!	0.0441	FOS,CREBBP,RPS6KC1
RhoA Signaling	0.283	0.447214	0.0424	DLC1,ROCK1,LPAR3,SEPT2,RND3
Human Embryonic Stem Cell Pluripotency	0.283	#NUM!	0.042	TGFBR2,FLT3,WNT16,LEFTY1,PIK3C2G,BMP7
NRF2-mediated Oxidative Stress Response	0.288	0.447214	0.0417	FOS,MAP3K5,FLT3,Gstm3,MAP2K2,CREBBP,FTH1,PIK3C2G
T Helper Cell Differentiation	0.291	#NUM!	0.0448	TGFBR2,HLA-A,FCER1G
Chondroitin Sulfate Biosynthesis (Late Stages)	0.292	#NUM!	0.0476	CHSY3,Sult1d1
FLT3 Signaling in Hematopoietic Progenitor Cells	0.297	0	0.044	FLT3,MAP2K2,CREBBP,PIK3C2G
GABA Receptor Signaling	0.297	#NUM!	0.044	GABRA4,GABRG3,GABRB1,CACNA1D
IL-4 Signaling	0.297	#NUM!	0.044	NFATC4,HLA-A,FLT3,PIK3C2G
JAK/Stat Signaling	0.297	#NUM!	0.044	FOS,FLT3,MAP2K2,PIK3C2G
Cardiomyocyte Differentiation via BMP Receptors	0.297	#NUM!	0.0588	BMP7,
Differential Regulation of Cytokine Production in Intestinal Epithelial Cells by IL-17A and IL-17F	0.297	#NUM!	0.0588	CCL4,
Histamine Degradation	0.297	#NUM!	0.0588	ALDH1L1,
Primary Immunodeficiency Signaling	0.303	#NUM!	0.0488	CD3D,AICDA
ILK Signaling	0.308	-0.816497	0.0426	FOS,VIM,FLT3,RHOD,CREBBP,ITGB3,RND3,PIK3C2G
IL-3 Signaling	0.313	#NUM!	0.0449	FOS,FLT3,MAP2K2,PIK3C2G
P2Y Purigenic Receptor Signaling Pathway	0.313	0	0.0435	FOS,FLT3,MAP2K2,CREBBP,ITGB3,PIK3C2G
Role of PKR in Interferon Induction and Antiviral Response	0.315	#NUM!	0.05	FCGR1A,NFKBIA
Parkinson's Signaling	0.316	#NUM!	0.0625	PRKN,
Superpathway of Geranylgeranyldiphosphate Biosynthesis I (via Mevalonate)	0.316	#NUM!	0.0625	IDI1,
Mouse Embryonic Stem Cell Pluripotency	0.316	1	0.0442	FLT3,ID2,MAP2K2,CREBBP,PIK3C2G
14-3-3-mediated Signaling	0.319	0.447214	0.0438	FOS,VIM,MAP3K5,FLT3,MAP2K2,PIK3C2G
Mechanisms of Viral Exit from Host Cells	0.327	#NUM!	0.0513	SH3GL3,LMNB1
Melanoma Signaling	0.327	#NUM!	0.0476	FLT3,MAP2K2,PIK3C2G
IL-17 Signaling	0.329	#NUM!	0.046	FLT3,MAP2K2,PIK3C2G,MUC5B
Leptin Signaling in Obesity	0.329	#NUM!	0.046	FLT3,MAP2K2,LEPR,PIK3C2G
IGF-1 Signaling	0.331	#NUM!	0.045	FOS,FLT3,MAP2K2,CTGF,PIK3C2G
Aryl Hydrocarbon Receptor Signaling	0.332	#NUM!	0.0444	FOS,ALDH1L1,AHRR,Gstm3,CYP1B1,ESR1
Relaxin Signaling	0.334	-0.447214	0.044	FOS,FLT3,GUCY1A2,PDE2A,GUCY2C,NFKBIA,PIK3C2G
Differential Regulation of Cytokine Production in Macrophages and T Helper Cells by IL-17A and IL-17F	0.336	#NUM!	0.0667	CCL4,
Granzyme A Signaling	0.336	#NUM!	0.0667	CREBBP,
Histidine Degradation VI	0.336	#NUM!	0.0667	CYP26B1,
Wnt/Ca+ pathway	0.337	#NUM!	0.0484	NFATC4,CREBBP,CAMK2A
Autoimmune Thyroid Disease Signaling	0.339	#NUM!	0.0526	HLA-A,FCER1G
Graft-versus-Host Disease Signaling	0.339	#NUM!	0.0526	HLA-A,FCER1G
PI3K Signaling in B Lymphocytes	0.346	0.816497	0.0451	FOS,NFATC4,C3,MAP2K2,NFKBIA,CAMK2A
Notch Signaling	0.353	#NUM!	0.0541	DTX1,LFNG
Phenylalanine Degradation IV (Mammalian, via Side Chain)	0.358	#NUM!	0.0714	SLC27A3,
Telomere Extension by Telomerase	0.358	#NUM!	0.0714	HNRNPA2B1,
Adrenomedullin signaling pathway	0.36	0.707107	0.0443	FOS,FLT3,C3,GUCY1A2,MAP2K2,RAMP3,GUCY2C,PIK3C2G,GPR182
Colorectal Cancer Metastasis Signaling	0.362	1.66667	0.0438	FOS,TGFBR2,TLR7,FLT3,Tlr12,RHOD,Tlr13,MAP2K2,WNT16,RND3,PIK3C2G
Adipogenesis pathway	0.367	#NUM!	0.0462	NFATC4,HAT1,KAT7,BMP7,RPS6KC1,Kat6b
Iron homeostasis signaling pathway	0.367	#NUM!	0.0462	CP,SLC11A1,HPX,SLC46A1,FTH1,BMP7
Sertoli Cell-Sertoli Cell Junction Signaling	0.372	#NUM!	0.0452	A2M,MAP3K5,GUCY1A2,CLDN3,MAP2K2,MYO7A,SPTA1,CLDN24
Type II Diabetes Mellitus Signaling	0.373	#NUM!	0.0458	MAP3K5,FLT3,ACSL5,SLC27A3,NFKBIA,PIK3C2G,CACNA1D
Actin Nucleation by ARP-WASP Complex	0.379	#NUM!	0.0517	RHOD,ROCK1,RND3
TWEAK Signaling	0.381	#NUM!	0.0571	NFKBIA,Naip1 (includes others)
Androgen Biosynthesis	0.382	#NUM!	0.0769	HSD3B7,
Role of Tissue Factor in Cancer	0.382	#NUM!	0.0469	FLT3,F7,CTGF,ITGB3,PIK3C2G,P4HB
Melanocyte Development and Pigmentation Signaling	0.386	0	0.0481	FLT3,MAP2K2,CREBBP,PIK3C2G,RPS6KC1
DNA Methylation and Transcriptional Repression Signaling	0.396	#NUM!	0.0588	CHD3,H3F3A/H3F3B
ERK/MAPK Signaling	0.396	0.707107	0.0457	FOS,PLA2G4E,FLT3,MAP2K2,H3F3A/H3F3B,CREBBP,ELF3,ESR1,PIK3C2G
Glutamate Receptor Signaling	0.403	#NUM!	0.0536	GLUL,GRM4,GRIA1
Acyl-CoA Hydrolysis	0.408	#NUM!	0.0833	HNF4A,
Bile Acid Biosynthesis, Neutral Pathway	0.408	#NUM!	0.0833	HSD3B7,
Choline Biosynthesis III	0.408	#NUM!	0.0833	PLD4,
Mevalonate Pathway I	0.408	#NUM!	0.0833	IDI1,
Pregnenolone Biosynthesis	0.408	#NUM!	0.0833	CYP26B1,
Inhibition of Angiogenesis by TSP1	0.412	#NUM!	0.0606	TGFBR2,GUCY1A2
BMP signaling pathway	0.412	0	0.0513	CHRD,MAP2K2,CREBBP,BMP7
Nicotine Degradation II	0.415	#NUM!	0.0545	CYP4X1,CYP3A5,CYP1B1
CXCR4 Signaling	0.426	0.447214	0.0473	FOS,ELMO3,FLT3,RHOD,MAP2K2,ROCK1,RND3,PIK3C2G
Circadian Rhythm Signaling	0.428	#NUM!	0.0625	CREBBP,ADCYAP1R1
IL-17A Signaling in Fibroblasts	0.428	#NUM!	0.0625	FOS,NFKBIA
eNOS Signaling	0.433	-0.816497	0.0476	CHRNB3,GUCY1A2,FLT4,FLT3,NOSTRIN,LPAR3,ESR1,PIK3C2G
Assembly of RNA Polymerase I Complex	0.438	#NUM!	0.0909	TAF1A,
Thyroid Hormone Metabolism II (via Conjugation and/or Degradation)	0.446	#NUM!	0.0645	Sult1d1,DIO2
Activation of IRF by Cytosolic Pattern Recognition Receptors	0.455	#NUM!	0.0577	DHX58,CREBBP,NFKBIA
Dermatan Sulfate Biosynthesis	0.455	#NUM!	0.0577	CHSY3,Sult1d1,B3GALT6
Transcriptional Regulatory Network in Embryonic Stem Cells	0.455	#NUM!	0.0577	H3F3A/H3F3B,HNF4A,FOXC1
Hypoxia Signaling in the Cardiovascular System	0.456	#NUM!	0.0541	UBE2E2,CREBBP,NFKBIA,P4HB
Dopamine Degradation	0.464	#NUM!	0.0667	ALDH1L1,Sult1d1
HGF Signaling	0.466	0	0.0508	FOS,MAP3K5,FLT3,MAP2K2,ELF3,PIK3C2G
Semaphorin Signaling in Neurons	0.469	#NUM!	0.0588	RHOD,ROCK1,RND3
NF-κB Activation by Viruses	0.47	#NUM!	0.0526	CCR5,FLT3,ITGB3,NFKBIA,PIK3C2G
Glycine Betaine Degradation	0.471	#NUM!	0.1	BHMT2,
Ketogenesis	0.471	#NUM!	0.1	HMGCLL1,
IL-2 Signaling	0.479	#NUM!	0.0556	FOS,FLT3,MAP2K2,PIK3C2G
Thrombopoietin Signaling	0.479	#NUM!	0.0556	FOS,FLT3,MAP2K2,PIK3C2G
PEDF Signaling	0.481	#NUM!	0.0532	GDNF,FLT3,ROCK1,NFKBIA,PIK3C2G
Corticotropin Releasing Hormone Signaling	0.481	-0.377964	0.0504	FOS,GUCY1A2,PTCH1,MAP2K2,CREBBP,GUCY2C,CACNA1D
Chondroitin Sulfate Biosynthesis	0.483	#NUM!	0.06	CHSY3,Sult1d1,B3GALT6
Role of Osteoblasts, Osteoclasts and Chondrocytes in Rheumatoid Arthritis	0.492	#NUM!	0.048	FOS,NFATC4,MAP3K5,FLT3,ITGB3,NFKBIA,WNT16,PIK3C2G,Naip1 (includes others),CSF1R,BMP7
Neuropathic Pain Signaling In Dorsal Horn Neurons	0.494	-1.34164	0.0522	FOS,GRM4,FLT3,GRIA1,PIK3C2G,CAMK2A
Phagosome Maturation	0.498	#NUM!	0.0511	CTSS,HLA-A,RAB7B,CTSF,CTSC,CTSO,LAMP2
Th2 Pathway	0.498	0.447214	0.0511	CCR5,TGFBR2,HLA-A,FLT3,CD3G,CD3D,PIK3C2G
Dopamine-DARPP32 Feedback in cAMP Signaling	0.503	#NUM!	0.0503	KCNJ3,GUCY1A2,KCNJ15,KCNJ12,CREBBP,PAWR,KCNJ6,CACNA1D
Antigen Presentation Pathway	0.504	#NUM!	0.0714	HLA-A,CD74
Role of Hypercytokinemia/hyperchemokinemia in the Pathogenesis of Influenza	0.504	#NUM!	0.0714	CCR5,CCL4
Citrulline Biosynthesis	0.508	#NUM!	0.111	ARG1,
Glucocorticoid Biosynthesis	0.508	#NUM!	0.111	HSD3B7,
Leucine Degradation I	0.508	#NUM!	0.111	HMGCLL1,
Prostanoid Biosynthesis	0.508	#NUM!	0.111	HPGDS,
Assembly of RNA Polymerase II Complex	0.514	#NUM!	0.0625	TAF15,TAF10,TAF11
TNFR1 Signaling	0.514	#NUM!	0.0625	FOS,NFKBIA,Naip1 (includes others)
Virus Entry via Endocytic Pathways	0.514	#NUM!	0.0531	HLA-A,FLT3,FOLR1,ITGB3,CXADR,PIK3C2G
SPINK1 General Cancer Pathway	0.517	#NUM!	0.058	FLT3,MAP2K2,2210010C04Rik,PIK3C2G
p38 MAPK Signaling	0.524	0.447214	0.0536	PLA2G4E,TGFBR2,MAP3K5,H3F3A/H3F3B,CREBBP,RPS6KC1
NF-κB Signaling	0.524	0.707107	0.0503	TGFBR2,TLR7,FLT3,FLT4,TIRAP,CREBBP,FCER1G,NFKBIA,PIK3C2G
Lymphotoxin β Receptor Signaling	0.53	#NUM!	0.0588	FLT3,CREBBP,NFKBIA,PIK3C2G
UVB-Induced MAPK Signaling	0.544	#NUM!	0.0597	FOS,FLT3,H3F3A/H3F3B,PIK3C2G
Nicotine Degradation III	0.546	#NUM!	0.0652	CYP4X1,CYP3A5,CYP1B1
Erythropoietin Signaling	0.548	#NUM!	0.0568	FOS,FLT3,MAP2K2,NFKBIA,PIK3C2G
Mineralocorticoid Biosynthesis	0.551	#NUM!	0.125	HSD3B7,
Role of IL-17A in Arthritis	0.558	#NUM!	0.0606	FLT3,MAP2K2,NFKBIA,PIK3C2G
IL-8 Signaling	0.561	0.333333	0.0508	FOS,FLT3,FLT4,RHOD,MAP2K2,ROCK1,ITGB3,PLD4,RND3,PIK3C2G
VEGF Signaling	0.567	1	0.0556	FLT3,FLT4,MAP2K2,ROCK1,EIF2B4,PIK3C2G
Renal Cell Carcinoma Signaling	0.573	#NUM!	0.0581	FOS,FLT3,MAP2K2,CREBBP,PIK3C2G
Neuroprotective Role of THOP1 in Alzheimer's Disease	0.578	#NUM!	0.0561	SST,HLA-A,NFYA,F7,TMPRSS7,C1R
Triacylglycerol Biosynthesis	0.582	#NUM!	0.0682	MBOAT7,PLPPR4,ELOVL6
Opioid Signaling Pathway	0.599	-1.1547	0.0506	FOS,OPRK1,KCNJ3,MAP2K2,RGS17,CREBBP,NFKBIA,RGS3,PIK3C2G,CAMK2A,CACNA1D,KCNJ6
Glycoaminoglycan-protein Linkage Region Biosynthesis	0.601	#NUM!	0.143	B3GALT6,
Sphingosine and Sphingosine-1-phosphate Metabolism	0.601	#NUM!	0.143	ACER2,
Th1 and Th2 Activation Pathway	0.602	#NUM!	0.0529	CCR5,NFATC4,TGFBR2,HLA-A,FLT3,CD3G,CD3D,PIK3C2G,HAVCR2
Growth Hormone Signaling	0.612	0	0.0602	FOS,A2M,FLT3,PIK3C2G,RPS6KC1
Cardiac Hypertrophy Signaling	0.614	0	0.0511	NFATC4,TGFBR2,MAP3K5,FLT3,RHOD,MAP2K2,CREBBP,ROCK1,EIF2B4,RND3,PIK3C2G,CACNA1D
Cholecystokinin/Gastrin-mediated Signaling	0.625	-0.816497	0.0583	FOS,SST,RHOD,MAP2K2,ROCK1,RND3
Prostate Cancer Signaling	0.625	#NUM!	0.0583	AR,FLT3,MAP2K2,CREBBP,NFKBIA,PIK3C2G
Altered T Cell and B Cell Signaling in Rheumatoid Arthritis	0.626	#NUM!	0.061	TLR7,HLA-A,Tlr12,Tlr13,FCER1G
Ephrin A Signaling	0.634	#NUM!	0.0656	EFNA4,FLT3,ROCK1,PIK3C2G
PCP pathway	0.634	#NUM!	0.0656	CELSR1,ROR2,ROCK1,WNT16
RANK Signaling in Osteoclasts	0.637	0	0.0588	FOS,MAP3K5,FLT3,MAP2K2,NFKBIA,PIK3C2G
Type I Diabetes Mellitus Signaling	0.637	1.34164	0.0588	MAP3K5,HLA-A,CD3G,CD3D,FCER1G,NFKBIA
NGF Signaling	0.639	-0.447214	0.0569	MAP3K5,FLT3,MAP2K2,CREBBP,ROCK1,PIK3C2G,RPS6KC1
GM-CSF Signaling	0.64	1	0.0617	FLT3,BCL2A1,MAP2K2,PIK3C2G,CAMK2A
B Cell Activating Factor Signaling	0.64	#NUM!	0.0732	FOS,NFATC4,NFKBIA
Xenobiotic Metabolism Signaling	0.65	#NUM!	0.0509	ABCB1,MAP3K5,ALDH1L1,AHRR,Sult1d1,CAMK2A,FLT3,Gstm3,CYP3A5,MAP2K2,CREBBP,ABCC3,CYP1B1,PIK3C2G
Induction of Apoptosis by HIV1	0.651	-2	0.0667	MAP3K5,DFFB,NFKBIA,Naip1 (includes others)
CD40 Signaling	0.654	0	0.0625	FOS,FLT3,MAP2K2,NFKBIA,PIK3C2G
Arginine Degradation VI (Arginase 2 Pathway)	0.659	#NUM!	0.167	ARG1,
Chondroitin and Dermatan Biosynthesis	0.659	#NUM!	0.167	CHSY3,
Glycine Cleavage Complex	0.659	#NUM!	0.167	AMT,
Salvage Pathways of Pyrimidine Deoxyribonucleotides	0.659	#NUM!	0.167	AICDA,
Role of IL-17F in Allergic Inflammatory Airway Diseases	0.66	#NUM!	0.075	MAP2K2,CREBBP,CCL4
nNOS Signaling in Skeletal Muscle Cells	0.66	#NUM!	0.075	SNTB1,SNTA1,CACNA1D
Molecular Mechanisms of Cancer	0.673	#NUM!	0.0495	MAP3K5,PTCH1,RHOD,CDK9,NFKBIA,WNT16,CAMK2A,Naip1 (includes others),FOS,ARHGEF5,TGFBR2,HAT1,FLT3,MAP2K2,CREBBP,CDK15,RND3,PIK3C2G,BMP7
B Cell Receptor Signaling	0.675	0.707107	0.0543	NFATC4,MAP3K5,FLT3,BCL2A1,MAP2K2,CREBBP,NFKBIA,PIK3C2G,CAMK2A,FCGR2A
Phospholipase C Signaling	0.68	1.41421	0.0529	NFATC4,ARHGEF5,PLA2G4E,CD3G,CD3D,RHOD,MAP2K2,CREBBP,FCER1G,PLD4,RND3,FCGR2A
April Mediated Signaling	0.682	#NUM!	0.0769	FOS,NFATC4,NFKBIA
Maturity Onset Diabetes of Young (MODY) Signaling	0.683	#NUM!	0.0952	HNF4A,CACNA1D
Calcium-induced T Lymphocyte Apoptosis	0.685	#NUM!	0.069	HLA-A,CD3G,CD3D,FCER1G
Glioma Invasiveness Signaling	0.699	0	0.0649	FLT3,RHOD,ITGB3,RND3,PIK3C2G
LPS/IL-1 Mediated Inhibition of RXR Function	0.7	-0.447214	0.0542	ABCB1,ALDH1L1,ACSL5,CD14,Gstm3,CYP3A5,SLC27A3,LBP,Sult1d1,ABCC3,PLTP
Gαq Signaling	0.71	1.13389	0.0566	NFATC4,FLT3,RHOD,MAP2K2,ROCK1,PLD4,NFKBIA,RND3,PIK3C2G
Signaling by Rho Family GTPases	0.713	0.57735	0.0531	CDH2,RHOD,SEPT2,CDH24,FOS,VIM,CDH17,ARHGEF5,FLT3,MAP2K2,ROCK1,RND3,PIK3C2G
IL-17A Signaling in Airway Cells	0.714	#NUM!	0.0658	FLT3,MAP2K2,NFKBIA,PIK3C2G,MUC5B
Hematopoiesis from Pluripotent Stem Cells	0.728	#NUM!	0.0811	CD3G,CD3D,FCER1G
Arginine Biosynthesis IV	0.73	#NUM!	0.2	ASS1,
Ceramide Degradation	0.73	#NUM!	0.2	ACER2,
Citrulline-Nitric Oxide Cycle	0.73	#NUM!	0.2	ASS1,
Myo-inositol Biosynthesis	0.73	#NUM!	0.2	ISYNA1,
Tyrosine Degradation I	0.73	#NUM!	0.2	TAT,
Superpathway of Melatonin Degradation	0.741	1	0.0727	CYP4X1,CYP3A5,Sult1d1,CYP1B1
VEGF Family Ligand-Receptor Interactions	0.745	1.34164	0.0638	FOS,PLA2G4E,FLT3,FLT4,MAP2K2,PIK3C2G
Methionine Degradation I (to Homocysteine)	0.75	#NUM!	0.105	MAT1A,PRMT8
T Cell Exhaustion Signaling Pathway	0.754	1.88982	0.0581	FOS,NFATC4,TGFBR2,HLA-A,FLT3,IFNAR2,FCER1G,PIK3C2G,HAVCR2
CTLA4 Signaling in Cytotoxic T Lymphocytes	0.76	#NUM!	0.0645	HLA-A,FLT3,CD3G,CD3D,FCER1G,PIK3C2G
Docosahexaenoic Acid (DHA) Signaling	0.761	#NUM!	0.0741	FLT3,BCL2A1,PIK3C2G,ALOX15
Regulation of the Epithelial-Mesenchymal Transition Pathway	0.767	#NUM!	0.0561	LOX,CDH2,TGFBR2,FLT3,CLDN3,ID2,MAP2K2,FGF13,FGF14,WNT16,PIK3C2G
FGF Signaling	0.775	-0.447214	0.0652	MAP3K5,FLT3,FGF13,CREBBP,FGF14,PIK3C2G
Coagulation System	0.778	#NUM!	0.0857	A2M,TFPI,F7
Death Receptor Signaling	0.79	-2.44949	0.0659	MAP3K5,ROCK1,DFFB,NFKBIA,ACIN1,Naip1 (includes others)
TGF-β Signaling	0.79	0.447214	0.0659	FOS,TGFBR2,MAP2K2,CREBBP,HNF4A,BMP7
Estrogen Receptor Signaling	0.794	#NUM!	0.0611	TAF15,MED30,MAP2K2,H3F3A/H3F3B,CREBBP,TAF10,ESR1,TAF11
Germ Cell-Sertoli Cell Junction Signaling	0.798	#NUM!	0.0581	A2M,CDH2,TGFBR2,MAP3K5,FLT3,RHOD,MAP2K2,MYO7A,RND3,PIK3C2G
CD27 Signaling in Lymphocytes	0.802	#NUM!	0.0769	FOS,MAP3K5,MAP2K2,NFKBIA
Fcγ Receptor-mediated Phagocytosis in Macrophages and Monocytes	0.806	2.44949	0.0667	FCGR1A,DGKB,PLD4,FCGR2A,PIK3C2G,FCGR3A/FCGR3B
Prolactin Signaling	0.806	0	0.0667	FOS,PRLR,FLT3,MAP2K2,CREBBP,PIK3C2G
Role of Pattern Recognition Receptors in Recognition of Bacteria and Viruses	0.807	2	0.0615	OAS1,TLR7,FLT3,C3,CLEC6A,C3AR1,PIK3C2G,IL17B
Arginine Degradation I (Arginase Pathway)	0.818	#NUM!	0.25	ARG1,
Fatty Acid β-oxidation III (Unsaturated, Odd Number)	0.818	#NUM!	0.25	Eci3,
N-acetylglucosamine Degradation II	0.818	#NUM!	0.25	AMDHD2,
Trans, trans-farnesyl Diphosphate Biosynthesis	0.818	#NUM!	0.25	IDI1,
Nur77 Signaling in T Lymphocytes	0.824	#NUM!	0.0784	HLA-A,CD3G,CD3D,FCER1G
Mitochondrial L-carnitine Shuttle Pathway	0.827	#NUM!	0.118	ACSL5,SLC27A3
RhoGDI Signaling	0.832	0.632456	0.0592	CDH2,CDH17,ARHGEF5,DLC1,RHOD,CREBBP,ROCK1,ESR1,RND3,CDH24
Role of RIG1-like Receptors in Antiviral Innate Immunity	0.832	#NUM!	0.0909	DHX58,CREBBP,NFKBIA
Caveolar-mediated Endocytosis Signaling	0.835	#NUM!	0.0725	HLA-A,COPG2,CD48,ITGB3,ALB
Crosstalk between Dendritic Cells and Natural Killer Cells	0.835	#NUM!	0.0725	TLR7,HLA-A,TYROBP,TREM2,CAMK2A
Macropinocytosis Signaling	0.838	#NUM!	0.0682	FLT3,CD14,RAB34,ITGB3,CSF1R,PIK3C2G
Melatonin Degradation I	0.846	1	0.08	CYP4X1,CYP3A5,Sult1d1,CYP1B1
Role of PI3K/AKT Signaling in the Pathogenesis of Influenza	0.854	1	0.0735	CCR5,FLT3,MAP2K2,NFKBIA,PIK3C2G
Antiproliferative Role of Somatostatin Receptor 2	0.855	#NUM!	0.069	SST,GUCY1A2,FLT3,MAP2K2,GUCY2C,PIK3C2G
Extrinsic Prothrombin Activation Pathway	0.87	#NUM!	0.125	TFPI,F7
γ-linolenate Biosynthesis II (Animals)	0.87	#NUM!	0.125	ACSL5,SLC27A3
Estrogen-Dependent Breast Cancer Signaling	0.872	-1	0.0698	FOS,FLT3,HSD17B4,CREBBP,ESR1,PIK3C2G
Th1 Pathway	0.888	2	0.0645	CCR5,NFATC4,HLA-A,FLT3,CD3G,CD3D,PIK3C2G,HAVCR2
4-1BB Signaling in T Lymphocytes	0.891	#NUM!	0.0968	MAP3K5,MAP2K2,NFKBIA
Eicosanoid Signaling	0.914	#NUM!	0.0769	PLA2G4E,CYSLTR1,DPEP2,HPGDS,ALOX15
OX40 Signaling Pathway	0.914	1	0.0769	HLA-A,CD3G,CD3D,FCER1G,NFKBIA
Granzyme B Signaling	0.917	#NUM!	0.133	LMNB1,DFFB
Superpathway of Citrulline Metabolism	0.917	#NUM!	0.133	ASS1,ARG1
TNFR2 Signaling	0.923	#NUM!	0.1	FOS,NFKBIA,Naip1 (includes others)
GDNF Family Ligand-Receptor Interactions	0.925	0.447214	0.0723	FOS,GDNF,NRTN,FLT3,MAP2K2,PIK3C2G
Neurotrophin/TRK Signaling	0.925	-0.447214	0.0723	FOS,MAP3K5,FLT3,MAP2K2,CREBBP,PIK3C2G
Methionine Salvage II (Mammalian)	0.934	#NUM!	0.333	BHMT2,
N-acetylglucosamine Degradation I	0.934	#NUM!	0.333	AMDHD2,
S-adenosyl-L-methionine Biosynthesis	0.934	#NUM!	0.333	MAT1A,
Thyroid Hormone Metabolism I (via Deiodination)	0.934	#NUM!	0.333	DIO2,
Thyronamine and Iodothyronamine Metabolism	0.934	#NUM!	0.333	DIO2,
Clathrin-mediated Endocytosis Signaling	0.986	#NUM!	0.0609	SH3GL3,APOB,FLT3,APOA2,APOA1,FGF13,AMPH,ITGB3,FGF14,DAB2,PIK3C2G,ALB
T Cell Receptor Signaling	1.01	#NUM!	0.069	FOS,NFATC4,FLT3,CD3G,CD3D,MAP2K2,NFKBIA,PIK3C2G
Cholesterol Biosynthesis I	1.02	#NUM!	0.154	DHCR24,DHCR7
Cholesterol Biosynthesis II (via 24,25-dihydrolanosterol)	1.02	#NUM!	0.154	DHCR24,DHCR7
Cholesterol Biosynthesis III (via Desmosterol)	1.02	#NUM!	0.154	DHCR24,DHCR7
Fatty Acid Activation	1.02	#NUM!	0.154	ACSL5,SLC27A3
PXR/RXR Activation	1.03	#NUM!	0.0833	ABCB1,Aldh1a7,CYP3A5,HNF4A,ABCC3
Acetone Degradation I (to Methylglyoxal)	1.03	#NUM!	0.111	CYP4X1,CYP3A5,CYP1B1
Superpathway of Cholesterol Biosynthesis	1.03	#NUM!	0.111	IDI1,DHCR24,DHCR7
IL-6 Signaling	1.05	1.63299	0.0677	FOS,ABCB1,A2M,FLT3,CD14,MAP2K2,LBP,NFKBIA,PIK3C2G
Pyrimidine Ribonucleotides Interconversion	1.05	0	0.0952	ENTPD7,NUDT18,NME4,SLC25A42
Role of Macrophages, Fibroblasts and Endothelial Cells in Rheumatoid Arthritis	1.07	#NUM!	0.0575	NFATC4,TLR7,FCGR1A,ROR2,SELE,NFKBIA,WNT16,CAMK2A,FOS,FLT3,Tlr12,Tlr13,MAP2K2,CREBBP,2210010C04Rik,ROCK1,PIK3C2G,FCGR3A/FCGR3B
autophagy	1.07	#NUM!	0.0862	CTSS,CTSF,CTSC,CTSO,LAMP2
Cleavage and Polyadenylation of Pre-mRNA	1.08	#NUM!	0.167	CSTF3,PABPN1
Leukotriene Biosynthesis	1.08	#NUM!	0.167	GGT5,DPEP2
γ-glutamyl Cycle	1.08	#NUM!	0.167	GGT5,ANPEP
IL-12 Signaling and Production in Macrophages	1.09	#NUM!	0.0692	FOS,APOB,FLT3,APOA2,MAP2K2,APOA1,PIK3C2G,ALOX15,ALB
Amyotrophic Lateral Sclerosis Signaling	1.09	-1.34164	0.0721	GDNF,GLUL,FLT3,GRIA1,PIK3C2G,Naip1 (includes others),CACNA1D,CCS
Nitric Oxide Signaling in the Cardiovascular System	1.09	1.13389	0.0721	FLT3,GUCY1A2,FLT4,MAP2K2,PDE2A,GUCY2C,PIK3C2G,CACNA1D
Cysteine Biosynthesis/Homocysteine Degradation	1.1	#NUM!	0.5	CBS/CBSL,
Spermine Biosynthesis	1.1	#NUM!	0.5	SMS,
Uridine-5'-phosphate Biosynthesis	1.1	#NUM!	0.5	CAD,
Glutathione-mediated Detoxification	1.11	#NUM!	0.12	Gstm3,ANPEP,HPGDS
Tryptophan Degradation III (Eukaryotic)	1.11	#NUM!	0.12	GCDH,HSD17B4,CA1
Agranulocyte Adhesion and Diapedesis	1.13	#NUM!	0.0663	Ccl8,CCL25,CCL28,CLDN3,Ccl9,CXCL16,CCL17,CLDN24,CCL3L3,SELE,CCL4
Production of Nitric Oxide and Reactive Oxygen Species in Macrophages	1.14	0.904534	0.0649	FOS,APOB,MAP3K5,FLT3,RHOD,APOA2,APOA1,CREBBP,NFKBIA,RND3,PIK3C2G,ALB
CCR5 Signaling in Macrophages	1.14	#NUM!	0.0778	FOS,CCR5,CD3G,CD3D,FCER1G,CCL4,CACNA1D
Chemokine Signaling	1.15	0.816497	0.0833	FOS,CCR5,MAP2K2,CCL4,PIK3C2G,CAMK2A
Toll-like Receptor Signaling	1.15	1	0.0833	FOS,TLR7,CD14,TIRAP,LBP,NFKBIA
Estrogen Biosynthesis	1.22	1	0.108	CYP4X1,HSD17B4,CYP3A5,CYP1B1
TREM1 Signaling	1.22	2.44949	0.087	LAT2,TLR7,Tlr12,TYROBP,Tlr13,Naip1 (includes others)
Gα12/13 Signaling	1.24	0	0.0714	CDH2,CDH17,MAP3K5,FLT3,MAP2K2,ROCK1,LPAR3,NFKBIA,CDH24,PIK3C2G
Bupropion Degradation	1.24	#NUM!	0.136	CYP4X1,CYP3A5,CYP1B1
Regulation of IL-2 Expression in Activated and Anergic T Lymphocytes	1.25	#NUM!	0.0824	FOS,NFATC4,TGFBR2,CD3G,CD3D,MAP2K2,NFKBIA
Cysteine Biosynthesis III (mammalia)	1.29	#NUM!	0.143	CBS/CBSL,MAT1A,PRMT8
IL-10 Signaling	1.3	#NUM!	0.0909	FOS,CCR5,CD14,LBP,NFKBIA,FCGR2A
iCOS-iCOSL Signaling in T Helper Cells	1.3	1	0.0763	NFATC4,HLA-A,FLT3,CD3G,CD3D,FCER1G,NFKBIA,PIK3C2G,CAMK2A
Superpathway of Methionine Degradation	1.33	1	0.118	BHMT2,CBS/CBSL,MAT1A,PRMT8
Hepatic Cholestasis	1.35	#NUM!	0.0724	ABCB1,HSD3B7,CD14,TIRAP,SLCO3A1,LBP,HNF4A,NFKBIA,ABCC3,ESR1,IL17B
Atherosclerosis Signaling	1.36	#NUM!	0.0783	PLA2G4E,APOB,APOA2,APOA1,MSR1,SELE,COL11A2,ALOX15,ALB
4-hydroxybenzoate Biosynthesis	1.39	#NUM!	1	TAT,
4-hydroxyphenylpyruvate Biosynthesis	1.39	#NUM!	1	TAT,
Glutamine Biosynthesis I	1.39	#NUM!	1	GLUL,
Phosphatidylethanolamine Biosynthesis III	1.39	#NUM!	1	PTDSS2,
Fatty Acid β-oxidation I	1.41	2	0.125	ACSL5,Eci3,HSD17B4,SLC27A3
MIF-mediated Glucocorticoid Regulation	1.41	2	0.125	PLA2G4E,CD74,CD14,NFKBIA
Apoptosis Signaling	1.42	-2.12132	0.0842	MAP3K5,BCL2A1,MAP2K2,ROCK1,DFFB,NFKBIA,ACIN1,Naip1 (includes others)
Role of NFAT in Regulation of the Immune Response	1.46	2.7136	0.071	NFATC4,FCGR1A,CD3G,FCER1G,NFKBIA,FCGR2A,FOS,HLA-A,FLT3,CD3D,MAP2K2,PIK3C2G,FCGR3A/FCGR3B
LPS-stimulated MAPK Signaling	1.46	1.34164	0.086	FOS,MAP3K5,FLT3,CD14,MAP2K2,LBP,NFKBIA,PIK3C2G
Sumoylation Pathway	1.49	0	0.087	FOS,AR,MAP3K5,RHOD,CREBBP,NFKBIA,RND3,RCOR1
CD28 Signaling in T Helper Cells	1.5	1	0.0794	FOS,NFATC4,HLA-A,FLT3,CD3G,CD3D,MAP2K2,FCER1G,NFKBIA,PIK3C2G
Pyrimidine Ribonucleotides De Novo Biosynthesis	1.5	-0.447214	0.114	ENTPD7,CAD,NUDT18,NME4,SLC25A42
iNOS Signaling	1.5	0	0.114	FOS,CD14,CREBBP,LBP,NFKBIA
PKCθ Signaling in T Lymphocytes	1.54	1.26491	0.075	FOS,NFATC4,MAP3K5,HLA-A,FLT3,CD3G,CD3D,FCER1G,NFKBIA,PIK3C2G,CAMK2A,CACNA1D
Glutaryl-CoA Degradation	1.61	#NUM!	0.188	GCDH,HSD17B4,CA1
Granulocyte Adhesion and Diapedesis	1.61	#NUM!	0.0769	Ccl8,CCL25,CCL28,CLDN3,Ccl9,CXCL16,ITGB3,CCL17,CLDN24,CCL3L3,SELE,CCL4
Dendritic Cell Maturation	1.65	2.11058	0.0756	FCGR1A,FCER1G,LEPR,TREM2,NFKBIA,FCGR2A,HLA-A,FLT3,TYROBP,CREBBP,COL11A2,PIK3C2G,FCGR3A/FCGR3B
Pathogenesis of Multiple Sclerosis	1.66	#NUM!	0.333	CCR5,CCL4
Urea Cycle	1.66	#NUM!	0.333	ASS1,ARG1
MIF Regulation of Innate Immunity	1.66	1.34164	0.125	FOS,PLA2G4E,CD74,CD14,NFKBIA
HMGB1 Signaling	1.7	0	0.0821	FOS,HAT1,FLT3,RHOD,MAP2K2,KAT7,SELE,RND3,PIK3C2G,IL17B,Kat6b
Natural Killer Cell Signaling	1.79	#NUM!	0.0885	LAIR1,FLT3,TYROBP,MAP2K2,FCER1G,HCST,PIK3C2G,FCGR2A,SH2D1B,FCGR3A/FCGR3B
Glucocorticoid Receptor Signaling	1.87	#NUM!	0.0675	KRT7,TAF15,NFATC4,CD3G,FCGR1A,SELE,NFKBIA,TAT,FOS,AR,A2M,TGFBR2,FLT3,CD3D,MAP2K2,KRT80,CREBBP,TAF10,ESR1,PIK3C2G,TAF11,SCGB1A1
Systemic Lupus Erythematosus Signaling	1.94	#NUM!	0.0781	NFATC4,TLR7,FCGR1A,CD3G,FCER1G,C6,FCGR2A,FOS,HLA-A,FLT3,CD3D,HNRNPA2B1,PRPF31,PIK3C2G,FCGR3A/FCGR3B
Communication between Innate and Adaptive Immune Cells	2.01	#NUM!	0.108	TLR7,HLA-A,Tlr12,Ccl9,Tlr13,FCER1G,CCL3L3,CCL4
α-tocopherol Degradation	2.03	#NUM!	0.5	CYP4F12,CYP4F2
Stearate Biosynthesis I (Animals)	2.09	0	0.136	DHCR24,MBOAT7,ACSL5,SLC27A3,HNF4A,ELOVL6
Interferon Signaling	2.12	2.23607	0.161	OAS1,IFNAR2,IFITM2,IFI35,IFITM3
GP6 Signaling Pathway	2.14	0.301511	0.0909	COL19A1,LAMC2,FLT3,COL20A1,COL27A1,COL4A3,ITGB3,FCER1G,COL8A1,COL11A2,LAMB2,PIK3C2G
Hepatic Fibrosis / Hepatic Stellate Cell Activation	2.21	#NUM!	0.0838	COL19A1,FLT4,CD14,IFNAR2,COL27A1,CTGF,COL4A3,COL8A1,LBP,LEPR,A2M,CCR5,TGFBR2,COL20A1,COL11A2
Cytotoxic T Lymphocyte-mediated Apoptosis of Target Cells	2.39	1	0.185	HLA-A,CD3G,CD3D,DFFB,FCER1G
Phagosome Formation	2.88	#NUM!	0.107	TLR7,FCGR1A,RHOD,FCER1G,MSR1,C3AR1,FCGR2A,FLT3,Tlr12,Tlr13,RND3,PIK3C2G,FCGR3A/FCGR3B
FXR/RXR Activation	3.12	#NUM!	0.113	GC,C3,C4A/C4B,APOB,APOA2,APOA1,CREBBP,HNF4A,AHSG,HPX,AMBP,PLTP,ALB
Complement System	3.54	1.34164	0.212	CFB,C4A/C4B,C3,C6,C1S,C1R,C3AR1
Neuroinflammation Signaling Pathway	3.57	0.229416	0.0871	PLA2G4E,GLUL,TIRAP,TREM2,Naip1 (includes others),CSF1R,KCNJ6,FOS,GABRA4,FLT3,Tlr12,TYROBP,CREBBP,GABRB1,PIK3C2G,NFATC4,TLR7,GRIA1,PYCARD,GDNF,TGFBR2,HLA-A,KCNJ3,GABRG3,Tlr13
Acute Phase Response Signaling	4.44	1.1547	0.116	CFB,MAP3K5,C3,CP,ITIH3,LBP,C1R,NFKBIA,FOS,A2M,C4A/C4B,APOA2,MAP2K2,APOA1,AHSG,C1S,HPX,AMBP,ALB
LXR/RXR Activation	5.06	2.67261	0.145	GC,MYLIP,C3,CD14,LBP,MSR1,C4A/C4B,APOB,APOA5,APOA2,APOA1,AHSG,HPX,AMBP,PLTP,ALB
Upstream Regulators for My Projects->Timo_miRnomics->RNA->Observation 3
Analysis	ID	Upstream Regulator	Expr Log Ratio	Molecule Type	Predicted Activation State	Activation z-score	Notes	Bias Term	Bias-corrected z-score	p-value of overlap	Target molecules in dataset	Mechanistic Network
Observation 3		IFNG	-0.499	cytokine	Activated	3.602		0.029	3.413	6.14e-07	ABCB1,ALDH1L1,ARG1,C3,C4A/C4B,CCL17,CCL25,CCL3L3,CCL4,Ccl8,Ccl9,CCR5,CD14,CD74,CLEC10A,CTGF,CTSS,CXCL16,FCER1G,FCGR2A,FLT4,FTH1,GDNF,GGT5,GLUL,IFI16,KLF1,LAMB2,LAMC2,LAT2,LOX,Ly6a (includes others),LY6E,Ms4a4b (includes others),NFKBIA,OAS1,PCDH17,PSMB10,SCGB3A1,Serpina3g (includes others),SLC6A6,SLC7A11,SMAGP,SYNM,TGFBR2,Tug1
Observation 3		NCSTN	-0.151	peptidase	Inhibited	-2.333		-0.044	-2.203	5.47e-06	Ccl9,CD14,CD84,CSF1R,FCER1G,FCGR2A,GRN,Ly6a (includes others),Mcpt8
Observation 3		SLC4A1	-1.056	transporter	Inhibited	-2.216		0	-2.216	6.13e-06	FCER1G,FCGR1A,FCGR2A,Gypa,RHAG
Observation 3		TRIM24	0.016	transcription regulator	Inhibited	-3.357		-0.061	-3.121	9.27e-06	Apol9a/Apol9b,DHX58,EPSTI1,FBN1,GLUL,IFI35,LGALS3,LGALS3BP,Ly6a (includes others),Ms4a4b (includes others),OAS1,PHF11,PSMB10,SHISA5,TGFBI
Observation 3		ABCA4	0.531	transporter		-0.246		-0.037	-0.163	4.55e-05	C3,CCL3L3,CCL4,CFB,CFP
Observation 3		DNASE2	0.82	enzyme	Inhibited	-2.213		-0.062	-2.075	5.89e-05	Apol9a/Apol9b,CP,DHX58,Hamp/Hamp2,Ly6a (includes others),Ms4a4b (includes others),OAS1,Oasl2
Observation 3		OGA	-0.151	enzyme	Activated	2.683		0.015	2.618	6.06e-05	ACAD10,ASS1,C3AR1,CCL3L3,Ccl9,CCR5,CD14,CD48,CREG2,CSF1R,CXCL16,FGF13,GBGT1,HMGCLL1,HPGDS,HSD3B7,MYO1H,PLD4,TGFBI,WNT16
Observation 3		IFNAR1	-0.111	transmembrane receptor		1.652		0.037	1.543	6.65e-05	Apol11b (includes others),Apol9a/Apol9b,ARG1,CCL17,CCL3L3,CCL4,Ccl9,F7,HLA-A,IDI1,IFI16,Ly6a (includes others),Ms4a4b (includes others),OAS1,Oasl2,TLR7
Observation 3		KCNK9	-0.752	ion channel	Inhibited	-2.828		-0.016	-2.784	0.0002	A2M,CA1,Gypa,HEMGN,KEL,RHAG,RHCE/RHD,SPTA1
Observation 3		DYSF	-0.424	other						0.000225	ABRACL,Ccl8,CD48,CD74,Ctla2a/Ctla2b,CTSS,GPR65,HLA-A,IFI16,LGALS3,MPEG1
Observation 3		MAP2K1	0.057	kinase		-0.6		0.062	-0.738	0.000258	ALDH1L1,ETV5,FOS,GUSB,LHCGR
Observation 3		GATA2	0.016	transcription regulator		0		0.043	-0.087	0.00035	CCL3L3,Cd200r3,CD300LD,CD96,Gm10408 (includes others),GP5,GPR65,Gypa,HEMGN,KEL,KLF1,Ly6a (includes others),MAT1A,Mcpt8,MCTP1,MPIG6B,MRGPRX3,RHAG,RHCE/RHD,SLC4A1,TAL1,TRIM10
Observation 3		IKBKB	-0.139	kinase		1.566		0.039	1.419	0.000363	C3,CCL17,CCL25,CCL3L3,Ccl9,CP,CSF1R,CTGF,CTSF,CXCL16,CYP1B1,FOS,GRN,HLA-A,IFI16,ITGB3,LMNB1,NFKBIA,TGFBR2
Observation 3		CA4	0.319	enzyme		1.633		-0.052	1.762	0.00045	CA1,HEMGN,KEL,KRTDAP,RHCE/RHD,SLC4A1
Observation 3		IFN alpha/beta		group	Activated	2.359		0.042	2.234	0.000458	CLEC10A,CXCL16,HLA-A,IFI16,IL20RB,Ly6a (includes others),LY6E,Pmaip1,TLR7
Observation 3		IL11RA	1.158	transmembrane receptor		1.387		0.055	1.264	0.000495	CCL17,CCL3L3,CCL4,Ccl8,FOS
Observation 3		BET		group	Inhibited	-2		0.062	-2.125	0.000505	DMTN,KLF1,SLC4A1,TAL1
Observation 3		IRF7	0.413	transcription regulator	Activated	2.939		0.062	2.756	0.000528	DHX58,FCGR1A,Hamp/Hamp2,IFI16,IFITM3,Ly6a (includes others),Ms4a4b (includes others),OAS1,Oasl2,PHF11
Observation 3		PTX3		other		-0.273		-0.048	-0.157	0.000701	CCL3L3,Ccl8,CCR5,CTGF,EGR3,FOS
Observation 3		GATA6	-0.228	transcription regulator		0.308		0.007	0.288	0.000745	ALOX15,ARG1,C1R,C4A/C4B,CLEC10A,DAB2,LHCGR,PIK3C2G,SCGB1A1,STARD13
Observation 3		mir-223		microrna	Activated	2.309		0.029	2.208	0.00136	EGR3,GPR65,Gstm3,HPGDS,I730030J21Rik,ID2,IFI16,Ly6a (includes others),Serpina3g (includes others),TGFBI,Tlr13,TLR7
Observation 3		B4GALNT1	0.107	enzyme						0.00156	C3,C3AR1,C4A/C4B,FOS
Observation 3		UBE3A	-0.346	enzyme						0.00156	AR,CAMK2A,ESR1,UBE3A
Observation 3		IRF3	0.147	transcription regulator	Activated	2.442		0.052	2.267	0.0016	CCL3L3,CCL4,DHX58,FCGR1A,Hamp/Hamp2,IFI16,IFITM3,Ms4a4b (includes others),OAS1,Oasl2,PHF11,Pmaip1
Observation 3		PTGER1	-0.173	g-protein coupled receptor						0.00172	FOS,GDNF
Observation 3		ETS1	-0.162	transcription regulator		1.941		0.027	1.866	0.00212	CTGF,FCGR2A,HCST,ID2,IKZF2,ITGB3,LAIR1,MSR1,SLAMF6
Observation 3		CBS/CBSL	0.903	enzyme						0.0022	APOA1,APOB,LOX
Observation 3		IL4	-1.734	cytokine	Activated	2.243		0.039	2.086	0.00278	AICDA,ARG1,ASS1,CAD,CAPG,CCL17,CCL3L3,CCL4,CCR5,CD74,CLEC10A,Cmah,Ctla2a/Ctla2b,FCGR2A,FOS,GP5,IFI30,IFNAR2,LFNG,LGALS3,LGALS3BP,NFKBIA,PTPRCAP,SCGB3A1,Serpina3g (includes others),STAB1,TBC1D17,VIM
Observation 3		HNF1A	0.464	transcription regulator		1.905		0.06	1.676	0.00292	Akr1c12/Akr1c13,ALB,AMBP,CBS/CBSL,CCL28,COL27A1,ETV5,GC,GLUL,HNF4A,HPGDS,PRLR,Slco1a6,Sult1d1,TAT
Observation 3		POR	0.036	enzyme		0.183		-0.024	0.262	0.00345	ABCC3,Aldh1a7,CD74,CLDN3,DHCR24,DHCR7,ELOVL6,FOXC1,GREB1,Gstm3,HLA-A,IDI1,Ifitm1,Naip1 (includes others),TMEM267,ZMAT4
Observation 3		Brd4	-0.187	kinase		0.816		0.062	0.663	0.00387	COL4A3,COL8A1,LGALS3,LOX,SLC4A1,SPTA1
Observation 3		IL2	-0.012	cytokine		0.707		0.039	0.598	0.00412	CAPG,CCL4,Ccl8,CCR5,CD74,CFP,CYSLTR1,FGF13,Gm10408 (includes others),GRN,IKZF2,KLF1,Ly6a (includes others),VIM,WLS
Observation 3		SERPINE2	0.298	other						0.00444	CCL17,CCL4,Ccl8,Ccl9,PTCH1,SELE
Observation 3		mir-21		microrna		-1.646		-0.031	-1.539	0.00448	ALOX15,C1R,CCL17,CCL3L3,DHX58,FCGR1A,FCGR2A,IFI16,RAB7B,SIGLEC1,SIRPB1,TREM2
Observation 3		LRP1	0.113	transmembrane receptor	Inhibited	-2.169		-0.01	-2.146	0.00458	C1R,C1S,CCL3L3,CCL4,GRIA1
Observation 3		IL6	-0.738	cytokine		1.423		0.031	1.314	0.00487	A2M,ABCC3,ARG1,C3,CCL3L3,CCR5,CFP,CLEC10A,CYP3A5,FOS,Hamp/Hamp2,HPX,ID2,LBP,TAL1
Observation 3		ANK1	-0.377	other						0.00502	RHAG,RHCE/RHD
Observation 3		MKNK1	-0.054	kinase		1.265		0.062	1.067	0.00557	ATAT1,CAMK2A,CP,FOS,HSD17B4,LAMB2,PLTP,PLXNB2,RNH1,VIM
Observation 3		GATA4	1.032	transcription regulator						0.00576	CTGF,DAB2,LHCGR,TAL1,TGFBI,THBS4
Observation 3		Hbb-b2	0.053	other		1		0.062	0.875	0.00576	CCR5,CD74,CMTM3,FTH1,Hamp/Hamp2,PRLR
Observation 3		RAC2	0.02	enzyme						0.00576	CCL3L3,CCL4,CCR5,CD74,CDH2,FOS
Observation 3		CSF1R	0.616	kinase		0		0.056	-0.111	0.00693	ARG1,CCL3L3,CSF1R,FOS
Observation 3		BAK1		other		1.387		0.054	1.267	0.0073	ERO1A,HLA-A,Ifitm1,IFITM2,IFNAR2
Observation 3		ACKR2	0.689	g-protein coupled receptor	Inhibited	-2.236		-0.056	-2.112	0.00734	CCL3L3,DHX58,IFI16,Ifitm1,OAS1,Oasl2
Observation 3		CBFB	-0.111	transcription regulator		0		-0.009	0.025	0.00759	CCR5,COCH,IKZF2,LGALS3BP,TBL2,TGFBR2,TLR7,TNFAIP8L2
Observation 3		BAX	0.19	transporter		1.664		0.051	1.541	0.00823	CTSS,ERO1A,HLA-A,Ifitm1,IFITM2,IFNAR2
Observation 3		Hmgn3	0.283	other	Activated	2.236		0.062	2.096	0.00841	AHSG,AMBP,APOA1,APOA2,Apoc3
Observation 3		NR1I2	0.75	ligand-dependent nuclear receptor		1.324		0.014	1.293	0.00897	ABCB1,ABCC3,Aldh1a7,CYP3A5,DHCR7,Gstm3,HNF4A
Observation 3		ST8SIA1	-0.565	enzyme						0.00915	C3,C3AR1,C4A/C4B
Observation 3		TNNI3	-0.285	transporter						0.00915	CCL3L3,CCL4,CCR5
Observation 3		STAT5B	0.001	transcription regulator						0.0096	ABCB1,AR,C14orf39,CCDC141,CCL3L3,CD248,CYP26B1,CYP3A5,Eci3,Hamp/Hamp2,PCSK5,PLTP,PRLR,PVT1,SCARA5,SPAG16,SUSD4
Observation 3		Tlr		group	Activated	2		0.052	1.896	0.00964	ARG1,CCL4,HLA-A,ID2,NFKBIA
Observation 3		ACVR1	-0.084	kinase						0.00976	Hamp/Hamp2,HNF4A
Observation 3		MMP8	-0.306	peptidase						0.00976	CCL3L3,CLDN3
Observation 3		EGLN		group		-1.889		-0.057	-1.729	0.0106	A2M,Apoc3,Apol11b (includes others),DMKN,Hamp/Hamp2,RIPPLY3,Serpina3g (includes others),WISP2
Observation 3		Ifnar		group	Activated	2.929		0.058	2.759	0.0107	C3,CD74,FCER1G,HLA-A,IFI16,IFI35,IFITM3,OAS1,UNC93B1
Observation 3		CCR2	0.193	g-protein coupled receptor		1.561		0.025	1.503	0.0108	ARG1,CCL17,CCL3L3,CCL4,Ccl8,Ccl9,CCR5
Observation 3		LCN2	-0.122	transporter		-0.297		0.033	-0.375	0.0108	ARG1,CAPG,CCL17,CCL3L3,CCL4,ESR1,STRA6
Observation 3		SMAD3	-0.096	transcription regulator		-0.196		0.031	-0.28	0.0111	ALB,CCL3L3,CCL4,CDH2,CTGF,ESR1,FOS,HNF4A,Ly6a (includes others),VIM
Observation 3		RETNLB	-2.849	other	Activated	2.121		0.062	1.945	0.0114	CCL3L3,Ccl8,Ccl9,CCR5,CTGF,LMNB1,THBS4,Tlr13
Observation 3		IL10RA	0.25	transmembrane receptor		-0.339		0.001	-0.344	0.0117	ABCB1,ADD3,ANO1,ASS1,C3,CBS/CBSL,CFB,ECM1,ERO1A,FBN1,Gstm3,HLA-A,IFI16,Ly6a (includes others),PDE2A,Serpina3g (includes others),SIRPB1,SLAMF6,SLC7A11,Speer4a (includes others),THBS4
Observation 3		FCER1A	1.074	transmembrane receptor						0.0118	CCL28,CCL3L3,LAT2
Observation 3		SSTR2		g-protein coupled receptor						0.0118	FOS,GALR1,SST
Observation 3		CCR1	0.326	g-protein coupled receptor		0		0.025	-0.05	0.0118	CCL3L3,CTSS,FOS,ITGB3
Observation 3		ITGB3	-0.601	transmembrane receptor		-1.131		0.003	-1.137	0.0118	FOS,ITGB3,TGFBR2,VPS72
Observation 3		PTPRC	-0.197	phosphatase		1.982		0.036	1.912	0.0118	BCL2A1,CCL3L3,CCL4,PTPRCAP
Observation 3		RXRA	0.06	ligand-dependent nuclear receptor		-0.659		0.03	-0.753	0.0119	ABCC3,APOA1,Apoc3,CCL17,Ccl8,Ccl9,CTSS,CYP3A5,ECM1,STRA6
Observation 3		MECP2	-0.259	transcription regulator						0.0129	CAMK2A,CAPG,ESR1,KCNJ6,Nefm,SCN2A,UBE3A
Observation 3		FOXA2	0.46	transcription regulator		-0.761		-0.014	-0.723	0.0134	ALB,ALOX15,C3,CCL17,Ccl8,CCR5,HNF4A,MUC5B,SCGB1A1,SST,THBS3
Observation 3		Jnk		group		-1.964		0.022	-2.022	0.014	CDH2,CLEC10A,FOS,GDNF,HNF4A,STRA6,TNN
Observation 3		ZFPM1	-0.171	transcription regulator						0.014	CECR2,Ctla2a/Ctla2b,IFITM2,IKZF2,KLHL6,LAIR1,Mcpt8
Observation 3		ESR1	-0.485	ligand-dependent nuclear receptor		0.857		0.027	0.765	0.0145	AR,COL8A1,ESR1,FOLR1,FOS,GREB1,HPGDS,LBP,LHCGR,RDH5,SLC13A4,SLC2A12
Observation 3		KDM5B	-0.194	transcription regulator						0.0149	ESR1,GREB1,PRLR
Observation 3		NBEAL2	-0.488	other						0.0149	CCL3L3,CCL4,CXCL16
Observation 3		ZBTB16	-0.225	transcription regulator	Activated	3.162		0.003	3.151	0.0152	BMP7,CD3D,CD3G,CD74,Ctla2a/Ctla2b,DTX1,ID2,KLHL6,Ly6a (includes others),SLAMF6
Observation 3		OSM	-0.562	cytokine		0.685		0.042	0.584	0.0153	ACSL5,ALB,ARG1,Hamp/Hamp2,SELE,TAL1
Observation 3		Interferon alpha		group	Activated	2.213		0.052	2.099	0.0158	FOS,IFI16,OAS1,PHF11,SIGLEC1
Observation 3		CD244	-0.22	transmembrane receptor						0.0158	CCL3L3,CCL4
Observation 3		F2R	-0.008	g-protein coupled receptor						0.0158	CTGF,FOS
Observation 3		IgG		complex						0.0158	FCGR1A,FCGR2A
Observation 3		NCR1	0.206	transmembrane receptor						0.0158	CCL3L3,CCL4
Observation 3		RAP1B	0.071	enzyme						0.0158	CCL3L3,CCL4
Observation 3		SAA1	-0.687	transporter						0.0158	CCL3L3,CCL4
Observation 3		SMAD5	-0.031	transcription regulator						0.0158	COCH,Hamp/Hamp2
Observation 3		ZFP36L2	0.032	transcription regulator						0.0158	Nefm,SCN2A
Observation 3		SPRY1	0.224	other						0.0161	ETV5,ID2,LOX,LOXL3
Observation 3		ADAM10	0.017	peptidase						0.0165	CAMK2A,CCL4,CD74,CXCL16,DTNA,FOS,ROCK1,SCN2A
Observation 3		STK40	-0.11	kinase						0.0176	ABCB1,C6,CCL3L3,CCL4,CCR5
Observation 3		FOXC2	0.641	transcription regulator						0.0184	ITGB3,LFNG,VIM
Observation 3		ITGA9	0.14	other						0.0184	CCL3L3,CCL4,VIM
Observation 3		KDM6B	-0.618	enzyme						0.0184	CCL3L3,Ccl9,Oasl2
Observation 3		Klra7 (includes others)		transmembrane receptor						0.0184	CCL3L3,CCL4,GPR65
Observation 3		STAT6	-0.001	transcription regulator		0.323		0.005	0.308	0.0198	ARG1,CCL17,CCL3L3,CCR5,Cmah,CTSS,FCGR2A,IFI16,IFNAR2,LGALS3BP,Ly6a (includes others),Ms4a4b (includes others),NFKBIA,SCGB3A1,TBC1D17
Observation 3		HNF4A	3.17	transcription regulator		1.127		0.016	1.072	0.0208	ANPEP,APOB,Apoc3,ARG1,BMP7,C6,CP,CXADR,CYP3A5,FTH1,Hamp/Hamp2,HLA-A,HNF4A,HPX,ITIH3,LEPR,MS4A8,NBEA
Observation 3		CFB	0.625	peptidase						0.0223	C3,C3AR1,C4A/C4B
Observation 3		Cux1	-0.14	transcription regulator						0.0223	Ccl8,Ccl9,DAB2
Observation 3		SOX9	0.706	transcription regulator						0.0223	CTGF,CYP26B1,SCGB1A1
Observation 3		DNMT3A	-0.469	enzyme		1.667		-0.001	1.67	0.0231	CAMK2A,CSF1R,CYSLTR1,ERO1A,ETV5,FCER1G,PDE2A,PLD4,SLIT3
Observation 3		Hsp70		group						0.0231	HCST,TYROBP
Observation 3		KLRB1	0.653	transmembrane receptor						0.0231	CCL3L3,CCL4
Observation 3		MAP2K2	0.265	kinase						0.0231	ALDH1L1,ETV5
Observation 3		NR2F1	0.1	ligand-dependent nuclear receptor						0.0231	ID2,LFNG
Observation 3		NSD2	-0.228	enzyme						0.0231	FOS,OAS1
Observation 3		RDH8	1.036	enzyme						0.0231	CCL3L3,CCL4
Observation 3		mir-17		microrna						0.0231	MYLIP,Speer4a (includes others)
Observation 3		PTGER4	-0.063	g-protein coupled receptor		-1.103		-0.02	-1.039	0.0238	APOA5,CCL3L3,CCL4,CP,Ctla2a/Ctla2b,GDNF,HAVCR2,IFI16,IFI35,NXPE3,SLC13A3
Observation 3		LMNB1	-0.52	other						0.024	FBN1,FLT3,SLIT3,TGFBI,WISP2
Observation 3		ABCB6	-0.057	transporter		1.411		0.002	1.408	0.0265	CYP3A5,Cyp4f16/Cyp4f37,CYP4F2,GLRX5,KLF1
Observation 3		PLAU	0.025	peptidase	Activated	2.219		0.014	2.188	0.0265	ARG1,CCR5,FCGR1A,IFNAR2,OAS1
Observation 3		RCE1	0.107	peptidase						0.0265	FBN1,FLT3,SLIT3,TGFBI,WISP2
Observation 3		GLIS2	0.048	transcription regulator						0.0266	C3,CTGF,VIM
Observation 3		Fcer1		complex		1.954		0.058	1.842	0.0273	BCL2A1,CCL3L3,CCL4,Ccl9
Observation 3		PAX7	1.435	transcription regulator		0.928		0.06	0.784	0.0276	ASS1,C1QTNF3,CDH2,CLDN3,ID2,MSLN,RNH1
Observation 3		N-cor		group						0.0279	Ccl8,CTSS,ELOVL6,MCTP1,SHISA5,TBC1D2,TBX4,TRERF1
Observation 3		PSEN1	0.009	peptidase		-1.248		-0.004	-1.236	0.0288	C1R,C1S,C3,C3AR1,CCS,CD74,CTSC,CTSS,FOS,LFNG,STAB1
Observation 3		CDKN2A	0.879	transcription regulator	Activated	2.449		0.035	2.365	0.0304	A2M,C3,CCL3L3,CCL4,Ccl8,Ccl9,IFI35,IL17B,ITGB3
Observation 3		CYP27B1	-1.152	enzyme		-1		-0.018	-0.964	0.0306	CCL17,CCL3L3,CCL4,CD14
Observation 3		IFIH1	-0.042	enzyme		1.183		0.054	1.079	0.0306	Ly6a (includes others),NFKBIA,OAS1,RND3
Observation 3		AGPAT2	0.182	enzyme						0.0313	DGKG,ELOVL6,PLD4
Observation 3		APOA4	4.822	transporter						0.0314	APOB,FOS
Observation 3		Klrk1	0.245	transmembrane receptor						0.0314	CCL3L3,CCL4
Observation 3		RDH10	-0.049	enzyme						0.0314	CLDN3,RDH5
Observation 3		NFkB (complex)		complex	Activated	2.371		0.044	2.241	0.0338	C3,CCL17,CCL3L3,CCL4,CD74,CYP3A5,HLA-A,LAMP2,NFKBIA
Observation 3		CTNNB1	0.117	transcription regulator		1.183		0.048	1.003	0.0341	ABCD4,BMP7,C6,CELSR1,COL27A1,CTGF,CTSF,CXXC4,CYP1B1,CYP4F12,DIXDC1,FCER1G,FGD2,FOXC1,GDNF,GLUL,ID2,MPEG1,PROX2,PTCH1,SMS,SPRY4,SYNM,TLE4
Observation 3		CARD9	-0.057	other						0.0342	C3,CCR5,CLEC6A,FCGR1A
Observation 3		KRT17	0.764	other		1		0.025	0.95	0.0342	CCL17,CCL3L3,CCL4,CCR5
Observation 3		AIP	0.189	transcription regulator						0.0347	AHRR,C3AR1,CMKLR1,CYP1B1,CYSLTR1
Observation 3		IL13	-0.591	cytokine	Activated	2.608		0.036	2.514	0.0358	ARG1,CCL17,CCL3L3,CCL4,CCR5,CTSS,SCGB3A1
Observation 3		Collagen(s)		complex						0.0365	C3,C3AR1,C4A/C4B
Observation 3		KISS1R		g-protein coupled receptor						0.0365	BMP7,FOS,LHCGR
Observation 3		ERBB2	-0.206	kinase						0.0376	ELF3,EPSTI1,ETV5,IL17B,ITGB3,THBS4
Observation 3		ZNF106	-0.139	other	Inhibited	-2.236		-0.01	-2.214	0.0377	C3,C4A/C4B,IFITM3,LGALS3,SLC11A1
Observation 3		NR1I3	-0.409	ligand-dependent nuclear receptor		1.965		0.054	1.86	0.0393	ABCB1,ABCC3,Aldh1a7,APOA1,CYP3A5,Gstm3,HNF4A,Sult1d1
Observation 3		HOXA13	-0.202	transcription regulator						0.0408	AR,BMP7
Observation 3		KDR	-0.006	kinase						0.0408	HAVCR2,TAL1
Observation 3		MAPKAP1	0.208	other						0.0408	IFI16,PHF11
Observation 3		TLX1	-1.712	transcription regulator						0.0408	GALR1,SST
Observation 3		UBA7	0.063	enzyme						0.0408	DHX58,OAS1
Observation 3		Nr1h		group		-1.541		-0.033	-1.444	0.0413	CCL3L3,CCR5,ELOVL6,FLT4,GGT5,LAT2,MYLIP,PLTP,PTCH1
Observation 3		ABCA12	0.587	transporter						0.0415	GBA
Observation 3		ACVR2A	-0.186	kinase						0.0415	Hamp/Hamp2
Observation 3		ADCY1	-0.272	enzyme						0.0415	GRIA1
Observation 3		BMP2/4		group						0.0415	Hamp/Hamp2
Observation 3		BMP6	0.645	growth factor						0.0415	Hamp/Hamp2
Observation 3		CCNT2	-0.34	transcription regulator						0.0415	CDK9
Observation 3		CLEC16A	-0.217	other						0.0415	PRKN
Observation 3		CNGA2	-1.947	ion channel						0.0415	CYP26B1
Observation 3		DAB2IP	-0.2	other						0.0415	VIM
Observation 3		FBLN2	-0.288	other						0.0415	FBLN1
Observation 3		FGF14	0.386	growth factor						0.0415	FOS
Observation 3		FUT4	0.035	enzyme						0.0415	SELE
Observation 3		G protein alpha		group						0.0415	FOS
Observation 3		GRK4	-0.136	kinase						0.0415	OPRK1
Observation 3		H60a		other						0.0415	HLA-A
Observation 3		HOOK3	-0.222	other						0.0415	MSR1
Observation 3		ILF2	0.077	transcription regulator						0.0415	FOS
Observation 3		ITGA8	0.554	other						0.0415	GDNF
Observation 3		KRT18	1.156	other						0.0415	KRT7
Observation 3		LAMP1	0.209	other						0.0415	LAMP2
Observation 3		MXD4	0.254	transcription regulator						0.0415	ID2
Observation 3		NPAS2	-0.457	transcription regulator						0.0415	F7
Observation 3		NPNT	0.308	other						0.0415	GDNF
Observation 3		NPVF	0.743	other						0.0415	FOS
Observation 3		NTF4	-0.098	growth factor						0.0415	FOS
Observation 3		NTS	-0.03	other						0.0415	FOS
Observation 3		PAIP2	0.181	translation regulator						0.0415	CAMK2A
Observation 3		PITX1	-2.981	transcription regulator						0.0415	TBX4
Observation 3		POU4F3	-0.232	transcription regulator						0.0415	FOS
Observation 3		PRKG2	-0.339	kinase						0.0415	GRIA1
Observation 3		PSAP	0.009	enzyme						0.0415	GBA
Observation 3		PTPRA	0.157	phosphatase						0.0415	CNTN6
Observation 3		RASA1	-0.123	transporter						0.0415	Hamp/Hamp2
Observation 3		Raet1a		other						0.0415	HLA-A
Observation 3		Raet1b		other						0.0415	HLA-A
Observation 3		Raet1d/Raet1e		other						0.0415	HLA-A
Observation 3		SCN1B	-0.043	ion channel						0.0415	FOS
Observation 3		SCN7A	-0.185	ion channel						0.0415	FOS
Observation 3		SPAG6	-0.277	other						0.0415	SPAG16
Observation 3		STAB1	0.494	transporter						0.0415	CCL3L3
Observation 3		TF	0.574	transporter						0.0415	Hamp/Hamp2
Observation 3		UBE2D2	0.026	enzyme						0.0415	ESR1
Observation 3		ULBP1	0.468	transmembrane receptor						0.0415	HLA-A
Observation 3		ZNF613	0.083	transcription regulator						0.0415	ID2
Observation 3		miR-133a-3p (and other miRNAs w/seed UUGGUCC)		mature microrna						0.0415	MALAT1
Observation 3		mir-3960	0.174	microrna						0.0415	HOXA2
Observation 3		EBF2	0.508	transcription regulator						0.042	LGI1,NTM,THBS4
Observation 3		MAT1A	1.544	enzyme						0.042	ALB,APOA1,MAT1A
Observation 3		ABCG1	-0.191	transporter						0.0421	CCL3L3,CCL4,CCR5,IL17B
Observation 3		TFAP2C		transcription regulator		-1.131		-0.032	-1.067	0.0421	Ccl9,CTGF,EGR3,MAGI3
Observation 3		NR1H2	0.162	ligand-dependent nuclear receptor		-0.557		-0.008	-0.538	0.0429	CCL4,DIO2,ELOVL6,HSD17B4,NFKBIA,PLTP,PTCH1
Observation 3		GPS2	0.264	transcription regulator		1		-0.062	1.125	0.0464	MCTP1,SHISA5,TBC1D2,TRERF1
Observation 3		SLC16A2	-0.063	transporter		1		-0.023	1.047	0.0464	DGKG,Nefm,RBM3,SLCO3A1
Observation 3		C5AR1	0.053	g-protein coupled receptor	Activated	2.183		0.053	2.066	0.0479	C3,FCER1G,FCGR1A,FCGR2A,TGFBR2
Observation 3		GLI2	0	transcription regulator						0.0479	CCL17,CCL3L3,CCL4,CCR5,PTCH1
Observation 3		ROCK1	-0.184	kinase						0.0479	COL8A1,CTGF,FBN1
Observation 3		WNT5A	-0.034	cytokine						0.0479	CD14,LHCGR,PRLR
Observation 3		ZFHX3	-0.579	transcription regulator						0.0481	ALB,APOA1,APOA2,HLA-A,ID2,IFITM3,SST
Observation 3		STAT3	-0.186	transcription regulator		1.219		0.005	1.203	0.0498	AICDA,ARG1,CCL17,CCL3L3,CCL4,CD74,FCER1G,FOS,HLA-A,IFI16,IFI30,IFI35,IFITM2,IKZF2,OAS1,Serpina3g (includes others)
Observation 3		IKBKG	-0.013	kinase		1.827		0.048	1.685	0.0521	C3,Ccl8,Ccl9,CP,CTSF,FOS,GRN,HLA-A,IFI16
Observation 3		ITK	0.242	kinase		1.89		0.041	1.78	0.0566	CD7,FCER1G,HLA-A,LAT2,Ly6a (includes others),Serpina3g (includes others),TIRAP
Observation 3		CHUK	-0.181	kinase		1.995		0.056	1.832	0.062	C3,Ccl9,CP,CTSF,FOS,GRN,HLA-A,IFI16,NFKBIA
Observation 3		NOS2	-0.344	enzyme	Activated	2.377		0.002	2.37	0.0627	BCL2A1,CCL3L3,CCL4,Ccl9,CD14,CP,CTSC,GDNF,LGALS3BP,NRTN,TYROBP
Observation 3		IFNB1		cytokine	Activated	2.588		0.028	2.516	0.065	CDH2,Ctla2a/Ctla2b,FBN1,IDI1,IFI16,Ifitm1,OAS1,Oasl2,PTCH1,RND3,Tlr13
Observation 3		SIRT1	-0.13	transcription regulator		-1.957		-0.034	-1.832	0.0701	ANO1,CD74,CNTN6,DHX58,ERO1A,HLA-A,IFITM3,LGALS3,LGALS3BP,LY6E,Ms4a6b,OAS1,Oasl2,Pmaip1,TAL1,TFPI
Observation 3		RHO	-0.159	g-protein coupled receptor	Inhibited	-2.236		0.009	-2.256	0.082	CD74,CSF1R,CTSS,FBLN1,LAMB2
Observation 3		SLC13A1	0.788	transporter		-1.89		-0.007	-1.872	0.0876	ACSL5,C6,CHD3,CHRNB3,ELOVL6,ITIH3,MRGPRX3
Observation 3		IRF5	0.276	transcription regulator		1.951		0.059	1.835	0.109	DHX58,IFITM3,OAS1,Oasl2
Observation 3		MAVS	0.34	other		1.982		0.057	1.87	0.115	DHX58,IFITM3,OAS1,Oasl2
Observation 3		GATA1	-0.742	transcription regulator	Inhibited	-2.415		0.045	-2.524	0.125	DMTN,KLF1,MAP3K5,SLC4A1,SPTA1,TAL1
Observation 3		LIF	-0.853	cytokine	Activated	2.412		0.005	2.4	0.125	AHSG,CCL3L3,COCH,CSF1R,ELF3,TAL1
Observation 3		APOE	0.195	transporter		-1.97		-0.041	-1.864	0.128	APOA1,APOB,CCL3L3,CCR5,CTGF,CTSS,CYP3A5,ECM1,EMILIN1,FCGR1A,MSR1,MYLIP,P4HB
Observation 3		HTT	-0.414	transcription regulator	Activated	2.236		0.048	2.128	0.129	APOA1,CAMK2A,COCH,DIO2,FOS,Hamp/Hamp2,PTPN5,SCGB3A1,Serpina3g (includes others),TGFBI
Observation 3		CSF2	0.085	cytokine	Activated	2.631		0.054	2.464	0.133	BCL2A1,C3,C4A/C4B,CCL3L3,Ccl8,CD14,CD74,CSF1R,IFITM3,LAMP2
Observation 3		LHX1	0	transcription regulator		1.937		0.062	1.774	0.141	ANPEP,ASS1,BHMT2,HNF4A,KCNJ15,Ly6a (includes others),Sult1d1
Observation 3		GATA3	0.251	transcription regulator		-1.915		0.021	-1.969	0.146	BOK,CCDC7,CD3D,DTX1,ELOVL6,FOS,LAIR1
Observation 3		SOX2		transcription regulator	Inhibited	-2.626		-0.003	-2.619	0.199	CHRD,CSF1R,CTGF,ELF3,ETV5,LEFTY1,SPRY4,STRA6
Observation 3		PPIF	0.283	enzyme	Activated	2.449		0.003	2.441	0.202	CCL4,Ccl8,Ccl9,CCR5,CMKLR1,RGS3
Observation 3		CD44	-0.251	other	Activated	2.219		0.046	2.116	0.225	CCL4,CCR5,CXADR,ECM1,EMILIN1,LGALS3,Ly6a (includes others)
Observation 3		LYN	-0.002	kinase	Inhibited	-2		-0.022	-1.955	0.238	CCL3L3,CCL4,Ccl9,KLF1
Observation 3		SMAD4	-0.04	transcription regulator		1.982		0.026	1.931	0.274	BMP7,COCH,ID2,NFKBIA
Observation 3		TLR4	0.255	transmembrane receptor		1.972		0.043	1.84	0.275	CCL3L3,CCL4,Ccl8,CD14,CFB,CYP3A5,DAB2,GDNF,IFI16,IFITM3,NFKBIA,SLCO3A1,TNFAIP8L2,TREM2
Observation 3		IL1B	0.295	cytokine		1.754		0.041	1.641	0.309	A2M,C3,CCL17,DAB2,FOS,LBP,NFKBIA,SLC7A11
Observation 3		PTGS2	-0.397	enzyme		1.96		0.016	1.929	0.35	CCL3L3,CCL4,FOS,GRIA1
Observation 3		TNFSF12		cytokine		1.982		0.021	1.94	0.397	CCL3L3,Ccl9,CCR5,NFKBIA
Observation 3		MAP4K4	-0.108	kinase	Inhibited	-2.236		-0.062	-2.096	0.537	ACSL5,GCDH,GLUL,HSD3B7,PTDSS2
Observation 3		PTEN	-0.264	phosphatase		-1.951		-0.008	-1.935	1	AR,ARG1,CA8,FOS,Naip1 (includes others),TGFBR2
Observation 3		SPI1	0.054	transcription regulator		1.969		0.027	1.916	1	CCL17,CD14,CSF1R,CTSS
Causal Networks for My Projects->Timo_miRnomics->RNA->Observation 3
Diseases and Bio Functions for My Projects->Timo_miRnomics->RNA->Observation 3
Categories	Functions	Diseases or Functions Annotation	p-Value	Predicted Activation State	Activation z-score	Notes	Bias-corrected z-score	Molecules	# Molecules
Immunological Disease	systemic autoimmune syndrome	Systemic autoimmune syndrome	2.7e-16		1.961		1.959	Ccl8,C3,FCGR1A,FCER1G,Clec4a3,C3AR1,Naip1 (includes others),FOS,GRN,C4A/C4B,ECM1,CD84,TYROBP,MS4A6A,KCNJ15,CXCL16,MPEG1,CTSS,TLR7,CD74,HCST,FCGR2A,HAVCR2,TGFBR2,CLEC6A,CTSC,CBS/CBSL,IFI16,SH2D1B,CFB,Srgn,IFNAR2,SIRPB1,CCL3L3,C1R,TGFBI,CCR5,CDH17,CAPG,CD3D,ZNF705A,GPR65,Ms4a6c,SLAMF6,I730030J21Rik,CCL4,OAS1,CD3G,FXYD5,PLD4,DAPL1,CD96,Ms4a4b (includes others),AI504432,HLA-A,EGR3,CD7,Oasl2,Ccl9,GUCY…	61
Endocrine System Disorders, Gastrointestinal Disease, Immunological Disease, Metabolic Disease, Organismal Injury and Abnormalities	insulin-dependent diabetes mellitus	Insulin-dependent diabetes mellitus	1.19e-14					Ccl8,FCGR1A,FCER1G,Clec4a3,Naip1 (includes others),C3AR1,ECM1,CD84,TYROBP,MS4A6A,CXCL16,MPEG1,CTSS,CD74,HCST,HAVCR2,FCGR2A,TGFBR2,CLEC6A,CBS/CBSL,IFI16,SH2D1B,CFB,Srgn,SIRPB1,CCL3L3,TGFBI,CCR5,CDH17,CAPG,CD3D,ZNF705A,GPR65,I730030J21Rik,CCL4,OAS1,CD3G,FXYD5,PLD4,DAPL1,CD96,Ms4a4b (includes others),AI504432,HLA-A,CD7,Oasl2,Ccl9,GUCY2C,Ly6a (includes others)	49
Endocrine System Disorders, Gastrointestinal Disease, Metabolic Disease, Organismal Injury and Abnormalities	diabetes mellitus	Diabetes mellitus	3.03e-10		0		0.001	Ccl8,FCGR1A,FCER1G,Clec4a3,NFKBIA,C3AR1,Naip1 (includes others),CMKLR1,ECM1,CD84,TYROBP,MS4A6A,CXCL16,MPEG1,CTSS,CD74,F7,COL8A1,HCST,FCGR2A,HAVCR2,TGFBR2,CLEC6A,Pmaip1,CBS/CBSL,IFI16,AHSG,SH2D1B,CFB,Srgn,SIRPB1,LEPR,CCL3L3,TGFBI,CCR5,CDH17,CAPG,CD3D,ZNF705A,GPR65,I730030J21Rik,CCL4,BMP7,OAS1,CD3G,FXYD5,PLD4,DAPL1,CD96,Ms4a4b (includes others),AI504432,Tug1,HLA-A,CD7,Oasl2,Ccl9,GUCY2C,Ly6a (includ…	58
Cellular Function and Maintenance	function	Function of blood cells	1.14e-07					STX11,C3,FCGR1A,TIRAP,ANPEP,FCER1G,NFKBIA,C3AR1,CMKLR1,FOS,GRN,ECM1,CD84,Tlr12,TYROBP,TLE4,CTSS,TLR7,IFI30,CD74,CD14,PAWR,HCST,RHAG,FCGR2A,SAMSN1,TBKBP1,CLEC6A,CTSC,PSMB10,SH2D1B,MPIG6B,ABCB1,TNFAIP8L2,IFNAR2,PTPRCAP,TRPC3,LEPR,SELE,CSF1R,CCR5,ARHGEF5,CAPG,ITGB3,SLAMF6,MUC5B,Cmah,DTX1,CD3G,MSR1,PYCARD,LAT2,HLA-A,IL20RB,LGALS3,RHCE/RHD	56
Cellular Function and Maintenance	function	Function of leukocytes	2.03e-07					STX11,C3,FCGR1A,TIRAP,ANPEP,FCER1G,NFKBIA,C3AR1,CMKLR1,FOS,GRN,ECM1,CD84,Tlr12,TYROBP,CTSS,TLR7,CD74,IFI30,CD14,PAWR,HCST,FCGR2A,SAMSN1,TBKBP1,CLEC6A,CTSC,PSMB10,SH2D1B,ABCB1,TNFAIP8L2,IFNAR2,PTPRCAP,LEPR,SELE,CSF1R,CCR5,ARHGEF5,CAPG,ITGB3,SLAMF6,MUC5B,Cmah,DTX1,CD3G,MSR1,PYCARD,LAT2,HLA-A,IL20RB,LGALS3	51
Hematological System Development and Function, Tissue Morphology	quantity	Quantity of leukocytes	4.47e-07		0.947		0.838	CLEC10A,STX11,C3,FCGR1A,B4GALNT2,CD48,ANPEP,FCER1G,NFKBIA,C3AR1,CMKLR1,FOS,NRTN,C4A/C4B,BCL2A1,CD84,TYROBP,CXCL16,ESR1,TLE4,ALOX15,Ctla2a/Ctla2b,SST,CTSS,LAIR1,CD74,C6,PAWR,HCST,GBA,RBM15,FCGR2A,HAVCR2,SAMSN1,TGFBR2,APOB,Pmaip1,APOA1,CFP,CBS/CBSL,PSMB10,ABCB1,SLC6A6,TNFAIP8L2,IFNAR2,Srgn,STAB1,CCL3L3,SELE,LEPR,TREM2,TGFBI,CSF1R,ENTPD7,CCR5,CDH17,ARHGEF5,FLT3,CD3D,WLS,KLHL6,CREBBP,SLAMF6,ITGB3,DFF…	90
Hematological System Development and Function, Tissue Morphology	quantity	Quantity of blood cells	7.09e-07		1.021		0.911	FCGR1A,ANPEP,FCER1G,C3AR1,FOS,BCL2A1,CD84,TYROBP,TLE4,SST,LAIR1,C6,GBA,ADD3,SAMSN1,APOB,APOA1,CFP,CBS/CBSL,PSMB10,SLC6A6,Srgn,CCL3L3,LEPR,TREM2,TGFBI,CCR5,CDH17,DMTN,FLT3,CD3D,WLS,CREBBP,KEL,RCOR1,DTX1,CCL28,CD3G,AICDA,LY9,SIGLEC1,GIMAP1,PYCARD,HLA-A,SLC4A4,CD7,CLEC10A,STX11,C3,B4GALNT2,CD48,NFKBIA,CMKLR1,NRTN,C4A/C4B,CXCL16,ESR1,ALOX15,Ctla2a/Ctla2b,CTSS,CD74,PAWR,HCST,RBM15,FCGR2A,HAVCR2,TGFBR2…	98
Connective Tissue Disorders, Inflammatory Disease, Organismal Injury and Abnormalities, Skeletal and Muscular Disorders	rheumatic disease	Rheumatic Disease	8.85e-07	Increased	2.76		2.751	Ccl8,CFB,C3,FCGR1A,IFNAR2,FCER1G,LEPR,CCL3L3,SELE,C1R,NFKBIA,C3AR1,FOS,CCR5,GRN,C4A/C4B,TYROBP,MS4A6A,Ms4a6c,KCNJ15,CXCL16,SLAMF6,SLC11A1,C1QTNF3,CTSS,TLR7,MSR1,FCGR2A,Ms4a4b (includes others),PYCARD,TGFBR2,HLA-A,EGR3,IL20RB,Ccl9,CTSC,APOA1,CFP,FCGR3A/FCGR3B	39
Metabolic Disease	glucose metabolism disorder	Glucose metabolism disorder	1.08e-06		-0.124		-0.03	Ccl8,FCGR1A,FCER1G,Clec4a3,NFKBIA,C3AR1,Naip1 (includes others),CMKLR1,ECM1,CD84,TYROBP,MS4A6A,ARG1,CXCL16,ESR1,MPEG1,CTSS,CD74,F7,COL8A1,HCST,FCGR2A,HAVCR2,TGFBR2,Pmaip1,CLEC6A,CBS/CBSL,HNF4A,IFI16,AHSG,SH2D1B,CFB,Srgn,SIRPB1,CCL3L3,LEPR,TGFBI,Apoc3,CCR5,CDH17,CAPG,CD3D,ZNF705A,GPR65,CREBBP,ROCK1,I730030J21Rik,CCL4,CACNA1D,ADCYAP1R1,BMP7,OAS1,CD3G,FXYD5,PLD4,DAPL1,CD96,Ms4a4b (includes others),P…	71
Connective Tissue Disorders, Inflammatory Disease, Inflammatory Response, Organismal Injury and Abnormalities, Skeletal and Muscular Disorders	inflammation	Inflammation of joint	1.59e-06	Increased	2.833		2.815	Ccl8,CFB,C3,FCGR1A,IFNAR2,FCER1G,LEPR,CCL3L3,SELE,C1R,NFKBIA,C3AR1,FOS,CCR5,GRN,C4A/C4B,TYROBP,MS4A6A,Ms4a6c,KCNJ15,CXCL16,SLC11A1,C1QTNF3,CTSS,MSR1,FCGR2A,Ms4a4b (includes others),PYCARD,TGFBR2,HLA-A,IL20RB,Ccl9,CTSC,APOA1,CFP,FCGR3A/FCGR3B	36
Connective Tissue Disorders, Immunological Disease, Inflammatory Disease, Inflammatory Response, Organismal Injury and Abnormalities, Skeletal and Muscular Disorders	rheumatoid arthritis	Rheumatoid arthritis	1.71e-06					Ccl8,CFB,IFNAR2,C1R,C3AR1,Ms4a4b (includes others),FOS,GRN,CCR5,C4A/C4B,HLA-A,Ccl9,MS4A6A,CTSC,KCNJ15,Ms4a6c,CXCL16	17
Cell Death and Survival	killing	Killing of antigen presenting cells	1.95e-06	Increased	2.804		2.686	CCR5,CD84,Sh2d1b2,CD48,SLAMF6,MSR1,LY9,SH2D1B	8
Cell Death and Survival	killing	Killing of phagocytes	1.95e-06	Increased	2.804		2.686	CCR5,CD84,Sh2d1b2,CD48,SLAMF6,MSR1,LY9,SH2D1B	8
Hematological System Development and Function, Lymphoid Tissue Structure and Development, Tissue Morphology	quantity	Quantity of lymphocytes	2.03e-06		1.009		0.88	CLEC10A,C3,FCGR1A,B4GALNT2,CD48,ANPEP,FCER1G,NFKBIA,C3AR1,CMKLR1,FOS,BCL2A1,CD84,TYROBP,CXCL16,ESR1,TLE4,Ctla2a/Ctla2b,SST,CTSS,LAIR1,CD74,PAWR,HCST,RBM15,FCGR2A,HAVCR2,SAMSN1,TGFBR2,Pmaip1,APOA1,PSMB10,ABCB1,SLC6A6,TNFAIP8L2,IFNAR2,STAB1,SELE,LEPR,TGFBI,CSF1R,ENTPD7,CCR5,CDH17,FLT3,CD3D,WLS,KLHL6,CREBBP,SLAMF6,DFFB,CCL4,LHCGR,TAL1,DTX1,CD3G,ID2,AICDA,LY9,SIGLEC1,GIMAP1,PYCARD,C1orf159,CCL25,HLA-…	72
Hematological System Development and Function, Tissue Morphology	quantity	Quantity of mononuclear leukocytes	2.2e-06		1.062		0.946	CLEC10A,C3,FCGR1A,B4GALNT2,CD48,ANPEP,FCER1G,NFKBIA,C3AR1,CMKLR1,FOS,BCL2A1,CD84,TYROBP,CXCL16,ESR1,TLE4,Ctla2a/Ctla2b,SST,CTSS,LAIR1,CD74,PAWR,HCST,RBM15,FCGR2A,HAVCR2,SAMSN1,TGFBR2,Pmaip1,APOA1,CBS/CBSL,PSMB10,ABCB1,SLC6A6,TNFAIP8L2,IFNAR2,STAB1,SELE,LEPR,TGFBI,CSF1R,ENTPD7,CCR5,CDH17,FLT3,CD3D,WLS,KLHL6,CREBBP,SLAMF6,ITGB3,DFFB,CCL4,LHCGR,TAL1,DTX1,CD3G,ID2,AICDA,LY9,SIGLEC1,GIMAP1,PYCARD,C1or…	74
Cell Death and Survival	cytolysis	Cytolysis	2.43e-06	Increased	2.96		2.946	STX11,C3,CLDN3,FCGR1A,CD3G,IFNAR2,F7,FCER1G,HCST,ADD3,FCGR2A,DMTN,TGFBR2,HLA-A,CD7,TYROBP,Sh2d1b2,KLF1,SH2D1B,FCGR3A/FCGR3B,SLC4A1	21
Lymphoid Tissue Structure and Development, Tissue Morphology	quantity	Quantity of lymphatic system cells	2.7e-06		1.077		0.953	CLEC10A,C3,FCGR1A,B4GALNT2,CD48,ANPEP,FCER1G,NFKBIA,C3AR1,CMKLR1,FOS,BCL2A1,CD84,TYROBP,CXCL16,ESR1,TLE4,ALOX15,Ctla2a/Ctla2b,SST,CTSS,LAIR1,CD74,PAWR,HCST,GBA,RBM15,FCGR2A,HAVCR2,SAMSN1,TGFBR2,Pmaip1,APOA1,PSMB10,MPIG6B,ABCB1,SLC6A6,TNFAIP8L2,IFNAR2,PTPRCAP,STAB1,SELE,LEPR,TGFBI,CSF1R,ENTPD7,CCR5,CDH17,FLT3,CD3D,WLS,KLHL6,CREBBP,SLAMF6,DFFB,CCL4,LHCGR,TAL1,DTX1,CD3G,ID2,AICDA,LY9,SIGLEC1,GIMAP1,…	76
Cell-To-Cell Signaling and Interaction, Embryonic Development	binding	Binding of embryonic cell lines	3.32e-06		0.659		0.565	SCARA5,LOX,PALLD,DMTN,TFPI,ATAT1,DLC1,CTGF,MSR1	9
Cell-To-Cell Signaling and Interaction, Cellular Function and Maintenance, Inflammatory Response	phagocytosis	Phagocytosis of antigen presenting cells	4.41e-06	Increased	2.857		2.731	C3,FCGR1A,CD14,SIRPB1,FCER1G,LEPR,TREM2,SIGLEC1,C3AR1,FCGR2A,CSF1R,GRN,CAPG,CLEC6A,APOA2,APOA1,LGALS3,MUC5B	18
Cellular Function and Maintenance	engulfment	Engulfment of antigen presenting cells	5.03e-06	Increased	3.002		2.869	C3,FCGR1A,CD14,SIRPB1,FCER1G,MSR1,LEPR,TREM2,SIGLEC1,C3AR1,FCGR2A,CSF1R,GRN,CAPG,APOA2,CLEC6A,APOA1,LGALS3,MUC5B	19
Cell Death and Survival	killing	Killing of hematopoietic cells	5.37e-06	Increased	2.176		2.064	Sh2d1b2,CD48,SLAMF6,LY9,SH2D1B	5
Inflammatory Disease	chronic inflammatory disorder	Chronic inflammatory disorder	5.92e-06		-0.243		-0.211	ABCB1,Ccl8,CFB,IFNAR2,COL4A3,HPGDS,C1R,C3AR1,Ms4a4b (includes others),PYCARD,FOS,GRN,CCR5,TGFBR2,C4A/C4B,HLA-A,Ccl9,MS4A6A,CTSC,KCNJ15,CXCL16,Ms4a6c	22
Connective Tissue Disorders, Organismal Injury and Abnormalities, Skeletal and Muscular Disorders	non-traumatic arthropathy	Non-traumatic arthropathy	7.6e-06					Ccl8,CFB,IFNAR2,C1R,C3AR1,Ms4a4b (includes others),FOS,GRN,CCR5,C4A/C4B,TGFBR2,HLA-A,Ccl9,MS4A6A,CTSC,KCNJ15,Ms4a6c,CXCL16	18
Cellular Movement, Immune Cell Trafficking	migration	Leukocyte migration	7.99e-06	Increased	2.007		1.858	LOX,CLEC10A,C3,CD48,TIRAP,FCER1G,NFKBIA,C3AR1,CMKLR1,FOS,C4A/C4B,TYROBP,FUT8,CXCL16,ESR1,CYP1B1,ALOX15,CTSS,TLR7,CD74,CD14,COL4A3,GBA,FCGR2A,CYP26B1,SAMSN1,TGFBR2,APOB,TFPI,ETV5,CTSC,APOA1,MAT1A,PLTP,GC,CFB,TNFAIP8L2,LBP,CCL3L3,SELE,TREM2,RGS3,CSF1R,CCR5,ARHGEF5,CAPG,CYSLTR1,WLS,ROCK1,ITGB3,CCL17,CCL4,LPAR3,SCGB1A1,CCL28,MAP3K5,COCH,LMNB1,MSR1,IL17B,PYCARD,CCL25,GGT5,HLA-A,Ccl9,NAAA,LGALS3,Ly6a (…	69
Cellular Function and Maintenance, Inflammatory Response	phagocytosis	Phagocytosis	9.64e-06	Increased	3.7		3.55	C3,FCGR1A,SIRPB1,FCER1G,LEPR,TREM2,CSF1R,C3AR1,GRN,CAPG,LAMP2,ITGB3,SLC11A1,ALOX15,MUC5B,CD14,MSR1,PLD4,SIGLEC1,FCGR2A,PYCARD,CLEC6A,APOA2,MYO7A,APOA1,LGALS3,FCGR3A/FCGR3B	27
Cellular Function and Maintenance, Hematological System Development and Function	engulfment	Engulfment of myeloid cells	1.02e-05	Increased	3.138		3.007	C3,FCGR1A,CD14,SIRPB1,FCER1G,MSR1,LEPR,TREM2,SIGLEC1,C3AR1,FCGR2A,CSF1R,GRN,CAPG,CLEC6A,APOA2,APOA1,LGALS3,MUC5B	19
Cell-To-Cell Signaling and Interaction, Cellular Function and Maintenance, Inflammatory Response	phagocytosis	Phagocytosis of leukocytes	1.02e-05	Increased	3.137		3.01	C3,FCGR1A,CD14,SIRPB1,FCER1G,MSR1,LEPR,TREM2,SIGLEC1,C3AR1,FCGR2A,CSF1R,GRN,CAPG,CLEC6A,APOA2,APOA1,LGALS3,MUC5B	19
Cell-To-Cell Signaling and Interaction, Cellular Movement, Hematological System Development and Function, Immune Cell Trafficking	recruitment	Recruitment of leukocytes	1.08e-05		1.6		1.468	GC,CLEC10A,TIRAP,CCL3L3,SELE,NFKBIA,CSF1R,C3AR1,FOS,CMKLR1,CCR5,FUT8,ROCK1,CCL17,LPAR3,CYP1B1,ALOX15,CCL28,COCH,TLR7,CD74,CD14,FCGR2A,PYCARD,GGT5,TGFBR2,TFPI,APOB,Ccl9,APOA1,CTSC,LGALS3,FCGR3A/FCGR3B	33
Cellular Function and Maintenance	function	Function of antigen presenting cells	1.11e-05					FCGR1A,TIRAP,ANPEP,FCER1G,NFKBIA,CSF1R,FOS,CMKLR1,GRN,ARHGEF5,CAPG,Tlr12,TYROBP,ITGB3,MUC5B,CTSS,TLR7,IFI30,CD74,CD14,MSR1,FCGR2A,SAMSN1,PYCARD,TBKBP1,CLEC6A,LGALS3	27
Cellular Movement	migration	Migration of cells	1.15e-05		1.77		1.593	CDH2,LOX,CELSR1,TIRAP,FCER1G,C3AR1,FOS,Aldh1a7,TYROBP,CYP1B1,SST,GBA,LEFTY1,SAMSN1,GDNF,APOB,ETV5,CTSC,APOA1,MAT1A,IFI16,PLTP,GC,FOLR1,RHOD,LBP,CCL3L3,TREM2,RGS3,SPRY4,VIM,SLC9A3R1,CCR5,DMTN,DLC1,WLS,ROCK1,LPAR3,FOXC1,SCGB1A1,TMEFF2,CCL28,MAP3K5,GPR173,PYCARD,GGT5,HLA-A,NAAA,FCGR3A/FCGR3B,CLEC10A,C3,CD48,DISC1,NFKBIA,CMKLR1,PALLD,TNR,C4A/C4B,CD248,FUT8,CXCL16,TNN,RND3,ESR1,ALOX15,CTSS,TLR7,CCDC14…	103
Cell Death and Survival	killing	Killing of lymphocytes	1.23e-05	Increased	2.124		2.036	CCR5,HLA-A,CD84,PTPRCAP,Sh2d1b2,CD48,SLAMF6,LY9,SH2D1B	9
Cell Death and Survival	killing	Killing of leukocytes	1.45e-05	Increased	2.33		2.238	CCR5,HLA-A,CD84,PTPRCAP,Sh2d1b2,CD48,SLAMF6,LY9,MSR1,SH2D1B	10
Cell-To-Cell Signaling and Interaction, Cellular Function and Maintenance, Hematological System Development and Function	phagocytosis	Phagocytosis of myeloid cells	1.71e-05	Increased	2.997		2.871	C3,FCGR1A,CD14,SIRPB1,FCER1G,LEPR,TREM2,SIGLEC1,C3AR1,FCGR2A,CSF1R,GRN,CAPG,CLEC6A,APOA2,APOA1,LGALS3,MUC5B	18
Infectious Diseases	infection	Infection of mammalia	1.91e-05		-1.373		-1.196	STX11,C3,TNFAIP8L2,FCGR1A,TIRAP,LBP,FCER1G,CCL3L3,SELE,FOS,ASGR1,ENTPD7,CCR5,GRN,C4A/C4B,CAPG,Tlr12,BCL2A1,CXCL16,SLAMF6,SLC11A1,ADCYAP1R1,MUC5B,PRKN,DHX58,TLR7,IFI30,CD74,CD14,MSR1,SIGLEC1,PYCARD,CLEC6A,UNC93B1,LGALS3,GUCY2C	36
Cell-To-Cell Signaling and Interaction, Cellular Function and Maintenance, Inflammatory Response	phagocytosis	Phagocytosis of phagocytes	2.08e-05	Increased	2.997		2.874	C3,FCGR1A,CD14,SIRPB1,FCER1G,LEPR,TREM2,SIGLEC1,C3AR1,FCGR2A,CSF1R,GRN,CAPG,CLEC6A,APOA2,APOA1,LGALS3,MUC5B	18
Cell-To-Cell Signaling and Interaction, Inflammatory Response	immune response	Immune response of antigen presenting cells	2.13e-05	Increased	2.883		2.767	CTSS,TLR7,C3,CD74,FCGR1A,CD14,SIRPB1,FCER1G,LEPR,TREM2,SIGLEC1,CSF1R,C3AR1,FCGR2A,GRN,CAPG,APOA2,CLEC6A,APOA1,LGALS3,MUC5B	21
Cellular Function and Maintenance	engulfment	Engulfment of phagocytes	2.15e-05	Increased	3.138		3.007	C3,FCGR1A,CD14,SIRPB1,FCER1G,MSR1,LEPR,TREM2,SIGLEC1,C3AR1,FCGR2A,CSF1R,GRN,CAPG,CLEC6A,APOA2,APOA1,LGALS3,MUC5B	19
Cell-To-Cell Signaling and Interaction, Cellular Movement, Hematological System Development and Function, Immune Cell Trafficking, Inflammatory Response	recruitment	Recruitment of phagocytes	2.3e-05		1.327		1.205	GC,CLEC10A,TIRAP,CCL3L3,SELE,NFKBIA,CSF1R,C3AR1,CMKLR1,CCR5,FUT8,ROCK1,CYP1B1,ALOX15,COCH,CD74,CD14,FCGR2A,PYCARD,GGT5,TGFBR2,TFPI,APOB,APOA1,CTSC,LGALS3,FCGR3A/FCGR3B	27
Cellular Function and Maintenance, Hematological System Development and Function	function	Function of T lymphocytes	2.34e-05					ABCB1,STX11,TNFAIP8L2,IFNAR2,PTPRCAP,FCER1G,LEPR,SELE,C3AR1,CCR5,ARHGEF5,ECM1,CD84,TYROBP,SLAMF6,CTSS,Cmah,DTX1,CD74,CD3G,PAWR,HCST,SAMSN1,LAT2,HLA-A,IL20RB,CTSC,PSMB10	28
Cell Death and Survival	killing	Killing of natural killer cells	2.38e-05		1.732		1.664	HLA-A,CD84,Sh2d1b2,CD48,SLAMF6,LY9,SH2D1B	7
Cell-To-Cell Signaling and Interaction, Inflammatory Response	immune response	Immune response of phagocytes	2.51e-05	Increased	2.88		2.769	TLR7,C3,FCGR1A,CD14,SIRPB1,FCER1G,LEPR,TREM2,SIGLEC1,CSF1R,C3AR1,FCGR2A,GRN,CAPG,TYROBP,CLEC6A,APOA2,APOA1,ITGB3,LGALS3,MUC5B	21
Cell-To-Cell Signaling and Interaction, Inflammatory Response	immune response	Immune response of leukocytes	3.59e-05	Increased	2.907		2.794	C3,FCGR1A,SIRPB1,FCER1G,LEPR,TREM2,HPGDS,CSF1R,C3AR1,GRN,CAPG,TYROBP,ITGB3,MUC5B,CTSS,TLR7,CD74,CD14,MSR1,SIGLEC1,FCGR2A,PYCARD,TGFBR2,CLEC6A,APOA2,Pmaip1,APOA1,LGALS3	28
Cell-To-Cell Signaling and Interaction, Cellular Function and Maintenance, Hematological System Development and Function, Inflammatory Response	phagocytosis	Phagocytosis by macrophages	3.6e-05	Increased	2.502		2.386	C3,FCGR1A,CD14,SIRPB1,FCER1G,LEPR,TREM2,SIGLEC1,C3AR1,FCGR2A,CSF1R,GRN,CAPG,CLEC6A,LGALS3,MUC5B	16
Inflammatory Response	immune response	Immune response of cells	3.75e-05	Increased	4.227		4.102	C3,FCGR1A,SIRPB1,FCER1G,LEPR,ELF3,HPGDS,TREM2,C3AR1,CSF1R,SPRY4,GRN,CAPG,DGKB,TYROBP,ITGB3,SLC11A1,CYP1B1,MUC5B,CTSS,COCH,TLR7,CD74,CD14,MSR1,PLD4,SIGLEC1,FCGR2A,HAVCR2,PYCARD,TGFBR2,CLEC6A,Pmaip1,MYO7A,APOA2,APOA1,LGALS3,FCGR3A/FCGR3B	38
Cell-To-Cell Signaling and Interaction, Inflammatory Response	immune response	Immune response of macrophages	3.96e-05	Increased	2.586		2.478	C3,FCGR1A,CD14,SIRPB1,FCER1G,LEPR,TREM2,SIGLEC1,C3AR1,FCGR2A,CSF1R,GRN,CAPG,CLEC6A,APOA2,APOA1,LGALS3,MUC5B	18
Cell Morphology	morphology	Morphology of cellular protrusions	4.49e-05					LGI1,C3,MBOAT7,DISC1,NFKBIA,FOS,SLC9A3R1,A2M,IFT172,DMTN,NRTN,TYROBP,LHCGR,ESR1,CACNA1D,KEL,LMNB1,GRIA1,AR,UBE3A,GDNF,TGFBR2,Nefm,EGR3,LGALS3,PRMT8,HNRNPA2B1,ATXN1,ERCC6	29
Lipid Metabolism, Molecular Transport, Small Molecule Biochemistry	transport	Transport of steroid	5.04e-05		0.378		0.324	CTSS,ABCB1,ABCA12,SNTB1,MSR1,SLC9A3R1,APOB,APOA5,APOA2,APOA1,ABCC3,PLTP,ALOX15	13
Cellular Function and Maintenance	endocytosis	Endocytosis	5.19e-05	Increased	3.507		3.368	C3,FCGR1A,SIRPB1,AMPH,FCER1G,LEPR,IFITM3,TREM2,CSF1R,C3AR1,SCARA5,GRN,CAPG,SLC9B2,ITGB3,ALOX15,MUC5B,SGIP1,CD14,RAB34,MSR1,SIGLEC1,FCGR2A,PYCARD,CLEC6A,APOA2,APOA1,LGALS3,DAB2,FCGR3A/FCGR3B	30
Cell Death and Survival	killing	Killing of macrophages	5.21e-05	Increased	2.449		2.353	CCR5,CD84,CD48,SLAMF6,MSR1,LY9	6
Cell-To-Cell Signaling and Interaction, Cellular Function and Maintenance, Inflammatory Response	phagocytosis	Phagocytosis of cells	5.22e-05	Increased	3.909		3.757	C3,FCGR1A,CD14,SIRPB1,MSR1,FCER1G,PLD4,LEPR,TREM2,SIGLEC1,CSF1R,C3AR1,FCGR2A,PYCARD,GRN,CAPG,CLEC6A,APOA2,MYO7A,APOA1,LGALS3,SLC11A1,FCGR3A/FCGR3B,MUC5B	24
Cell-To-Cell Signaling and Interaction, Hematological System Development and Function, Immune Cell Trafficking, Inflammatory Response	activation	Activation of antigen presenting cells	5.36e-05		1.522		1.48	GC,TLR7,C3,TNFAIP8L2,CD74,FCGR1A,CD14,FCER1G,LBP,TREM2,HAVCR2,CSF1R,FCGR2A,GDNF,HLA-A,FLT3,CD84,TYROBP,UNC93B1,LGALS3,Hamp/Hamp2,SLC11A1,MUC5B	23
Protein Synthesis	production	Production of protein	5.98e-05		0.172		0.151	ABCB1,TNFAIP8L2,FCGR1A,IFNAR2,TIRAP,FCER1G,NFKBIA,C3AR1,CCR5,CDH17,C4A/C4B,ECM1,CD84,TYROBP,ITGB3,POLQ,C1QTNF3,ESR1,CTSS,Cmah,LAIR1,DTX1,TLR7,CD74,AICDA,MSR1,SIGLEC1,SAMSN1,PYCARD,TGFBR2,LAT2,UNC93B1,LGALS3,Ly6a (includes others)	34
Cellular Movement	cell movement	Cell movement	6.33e-05		1.808		1.623	CDH2,LOX,CELSR1,TIRAP,FCER1G,C3AR1,FOS,Aldh1a7,TYROBP,SPAG16,CYP1B1,SST,FBN1,GBA,LEFTY1,SAMSN1,AR,GDNF,APOB,ETV5,CTSC,APOA1,MAT1A,IFI16,PLTP,GC,FOLR1,RHOD,LBP,CCL3L3,TREM2,RGS3,SPRY4,VIM,SLC9A3R1,CCR5,DMTN,DLC1,SLC9B2,WLS,ROCK1,LPAR3,PIK3C2G,FOXC1,SCGB1A1,TMEFF2,CCL28,MAP3K5,GPR173,PYCARD,GGT5,HLA-A,NAAA,LPXN,FCGR3A/FCGR3B,CLEC10A,C3,CD48,DISC1,NFKBIA,CMKLR1,PALLD,TNR,C4A/C4B,CD248,FUT8,ARG1,CXCL…	113
Tissue Morphology	quantity	Quantity of cells	6.53e-05		0.867		0.692	COL19A1,FCGR1A,TIRAP,CTGF,ANPEP,FCER1G,C3AR1,FOS,BCL2A1,CD84,TYROBP,SPAG16,TLE4,SST,PRKN,LAIR1,C6,GBA,ADD3,SAMSN1,AR,GDNF,APOB,APOA1,CFP,CBS/CBSL,PSMB10,LFNG,SLC6A6,Srgn,CCL3L3,LEPR,TREM2,TGFBI,VIM,CCR5,CDH17,DMTN,FLT3,CD3D,WLS,STRA6,CREBBP,PCDH17,LAMB2,BMP7,KEL,RCOR1,CCL28,DTX1,CD3G,AICDA,RSPO1,LY9,SIGLEC1,ATXN2,CAMK2A,GIMAP1,PYCARD,UBE3A,HLA-A,SLC4A4,Nefm,CD7,SLC17A5,MAP2K2,FTH1,Kat6b,STX11,CLE…	138
Cardiovascular Disease, Cell Death and Survival, Connective Tissue Disorders, Hematological Disease, Organismal Injury and Abnormalities	severe hemolytic anemia	Severe hemolytic anemia	6.57e-05					FCGR1A,FCGR2A,FCGR3A/FCGR3B	3
Cell Death and Survival	killing	Killing of lymphoma cell lines	7.36e-05	Increased	2.449		2.352	CD84,Sh2d1b2,CD48,SLAMF6,LY9,SH2D1B	6
Cell Death and Survival	killing	Killing of cells	7.42e-05		1.397		1.325	CTSS,CCL28,PTPRCAP,CD48,CTGF,LY9,MSR1,NFKBIA,THBS4,CCR5,HLA-A,CD84,Sh2d1b2,SLAMF6,SH2D1B	15
Cell-To-Cell Signaling and Interaction, Connective Tissue Development and Function	binding	Binding of fibroblast cell lines	8.37e-05		-0.089		-0.187	SCARA5,CDH2,LOX,PALLD,DMTN,TFPI,ATAT1,DLC1,CTGF,ROCK1,ITGB3,MSR1	12
Cell Death and Survival	killing	Killing of bone marrow-derived macrophages	8.39e-05	Increased	2		1.897	CD84,CD48,SLAMF6,LY9	4
Lipid Metabolism, Molecular Transport, Small Molecule Biochemistry	transport	Transport of sterol	9.47e-05		0.116		0.074	CTSS,ABCB1,SLC9A3R1,APOB,ABCA12,APOA5,APOA2,APOA1,SNTB1,MSR1,PLTP,ALOX15	12
Cell-To-Cell Signaling and Interaction, Inflammatory Response	immune response	Immune response of leukocyte cell lines	9.62e-05	Increased	2.621		2.535	TLR7,DGKB,CD14,APOA2,APOA1,TREM2,FCGR2A	7
Cellular Function and Maintenance	internalization	Internalization of cells	9.67e-05	Increased	3.406		3.262	C3,FCGR1A,CD14,SIRPB1,MSR1,FCER1G,LEPR,TREM2,SIGLEC1,CSF1R,C3AR1,FCGR2A,GRN,CAPG,SLC9B2,CLEC6A,APOA2,APOA1,LGALS3,MUC5B	20
Humoral Immune Response, Protein Synthesis	production	Production of antibody	0.000108		-0.084		-0.093	ABCB1,TNFAIP8L2,FCGR1A,IFNAR2,TIRAP,FCER1G,NFKBIA,C3AR1,CCR5,CDH17,C4A/C4B,ECM1,CD84,TYROBP,ITGB3,POLQ,C1QTNF3,ESR1,CTSS,Cmah,LAIR1,DTX1,CD74,AICDA,MSR1,SIGLEC1,SAMSN1,PYCARD,TGFBR2,LAT2,LGALS3,Ly6a (includes others)	32
Cell-To-Cell Signaling and Interaction, Cellular Movement	recruitment	Recruitment of myeloid cells	0.000114		1.436		1.32	GC,CLEC10A,TIRAP,CCL3L3,SELE,NFKBIA,CSF1R,C3AR1,CMKLR1,CCR5,FUT8,ROCK1,CYP1B1,ALOX15,COCH,CD74,CD14,FCGR2A,PYCARD,GGT5,TGFBR2,TFPI,APOB,APOA1,CTSC,LGALS3,FCGR3A/FCGR3B	27
Antimicrobial Response, Inflammatory Response	antimicrobial response	Antimicrobial response	0.000122					OAS1,DHX58,COCH,TLR7,FCGR1A,AICDA,Ifitm1,MSR1,FCER1G,IFITM3,Naip1 (includes others),SPRY4,PYCARD,HLA-A,Oasl2,IFITM2,CLEC6A,Tlr13,Hamp/Hamp2,SLC11A1,AGBL5,MUC5B	22
Humoral Immune Response, Protein Synthesis	quantity	Quantity of immunoglobulin	0.000138		0.066		0.059	ABCB1,TNFAIP8L2,FCGR1A,IFNAR2,TIRAP,FCER1G,NFKBIA,C3AR1,CCR5,CDH17,C4A/C4B,ECM1,CD84,TYROBP,ITGB3,POLQ,ESR1,C1QTNF3,CTSS,Cmah,LAIR1,DTX1,CD74,AICDA,MSR1,SIGLEC1,SAMSN1,PYCARD,LAT2,LGALS3,Ly6a (includes others)	31
Cellular Function and Maintenance, Hematological System Development and Function	function	Function of lymphocytes	0.000138					ABCB1,STX11,TNFAIP8L2,IFNAR2,PTPRCAP,FCER1G,LEPR,SELE,C3AR1,CCR5,ARHGEF5,ECM1,CD84,TYROBP,SLAMF6,CTSS,Cmah,DTX1,CD74,CD3G,PAWR,HCST,SAMSN1,LAT2,HLA-A,IL20RB,CTSC,PSMB10,SH2D1B	29
Cellular Function and Maintenance	endocytosis	Endocytosis by eukaryotic cells	0.000148	Increased	3.425		3.29	SGIP1,C3,FCGR1A,CD14,SIRPB1,MSR1,FCER1G,LEPR,TREM2,SIGLEC1,CSF1R,C3AR1,FCGR2A,GRN,CAPG,CLEC6A,APOA2,APOA1,LGALS3,DAB2,FCGR3A/FCGR3B,MUC5B	22
Infectious Diseases	protozoan infection	Protozoan infection	0.000167		-1.698		-1.661	CCR5,CFB,C4A/C4B,TLR7,C3,KY,UNC93B1,SLC11A1	8
Cell-To-Cell Signaling and Interaction	response	Response of myeloid cells	0.00017	Increased	2.733		2.631	C3,FCGR1A,CD14,SIRPB1,FCER1G,LEPR,TREM2,SIGLEC1,CSF1R,C3AR1,FCGR2A,GRN,CAPG,TYROBP,CLEC6A,APOA2,APOA1,ITGB3,LGALS3,MUC5B	20
Cell Death and Survival	cytolysis	Cytolysis of blood cells	0.000173					STX11,CD3G,IFNAR2,FCER1G,HCST,ADD3,FCGR2A,DMTN,HLA-A,CD7,TYROBP,Sh2d1b2,SH2D1B	13
Inflammatory Response	inflammatory response	Inflammatory response	0.000177		0.832		0.765	C3,FCGR1A,TIRAP,FCER1G,C3AR1,Naip1 (includes others),ECM1,CD84,BCL2A1,TYROBP,CXCL16,SLC11A1,ESR1,Ctla2a/Ctla2b,CTSS,CD74,CD14,FCGR2A,CYP26B1,HAVCR2,GDNF,APOA1,GC,TNFAIP8L2,LOXL3,LBP,CCL3L3,SELE,HPGDS,TREM2,CSF1R,CCR5,ARHGEF5,CAPG,CYSLTR1,ROCK1,ITGB3,CCL17,CCL4,MUC5B,SCGB1A1,CCL28,PDE2A,IL17B,PYCARD,GGT5,CCL25,LGALS3,Hamp/Hamp2,FCGR3A/FCGR3B	50
Cellular Function and Maintenance	engulfment	Engulfment of cells	0.000185	Increased	4.153		3.992	C3,FCGR1A,SIRPB1,FCER1G,LEPR,TREM2,CSF1R,C3AR1,GRN,CAPG,SLC9B2,SLC11A1,MUC5B,SGIP1,CD14,MSR1,PLD4,SIGLEC1,FCGR2A,PYCARD,CLEC6A,APOA2,MYO7A,APOA1,LGALS3,DAB2,FCGR3A/FCGR3B	27
Cellular Function and Maintenance	function	Function of lymphatic system cells	0.000186					ABCB1,STX11,TNFAIP8L2,IFNAR2,PTPRCAP,FCER1G,LEPR,SELE,C3AR1,CCR5,ARHGEF5,ECM1,CD84,TYROBP,SLAMF6,ESR1,CTSS,Cmah,DTX1,CD74,CD3G,PAWR,HCST,SAMSN1,LAT2,HLA-A,IL20RB,CTSC,PSMB10,SH2D1B	30
Cellular Movement	cell movement	Cell movement of myeloid cells	0.000205		0.667		0.555	LOX,CFB,C3,TNFAIP8L2,TIRAP,CD48,LBP,FCER1G,CCL3L3,SELE,NFKBIA,TREM2,C3AR1,CSF1R,CMKLR1,CCR5,C4A/C4B,CAPG,TYROBP,WLS,ROCK1,ITGB3,CCL17,CCL4,SCGB1A1,CTSS,CCL28,MAP3K5,LMNB1,CD74,COL4A3,MSR1,GBA,FCGR2A,IL17B,TGFBR2,CCL25,ETV5,NAAA,APOA1,LGALS3,PLTP	42
Lipid Metabolism, Molecular Transport, Small Molecule Biochemistry	efflux	Efflux of lipid	0.000229		0.733		0.701	CTSS,APOB,ABCA12,APOA5,APOA2,APOA1,SNTB1,ABCC3,PLTP,ALOX15	10
Lipid Metabolism, Molecular Transport, Small Molecule Biochemistry	transport	Transport of lipid	0.000245		0.81		0.737	CTSS,ABCB1,ABCA12,SNTB1,LBP,MSR1,SLC9A3R1,APOB,APOA5,APOA2,APOA1,STRA6,ABCC3,PLTP,ALOX15	15
Cardiovascular System Development and Function, Tissue Morphology	morphology	Morphology of blood vessel lumen	0.000255					LOX,TFPI,FLT4	3
Cardiovascular Disease	occlusion	Occlusion of blood vessel	0.00028		1.918		1.878	CTSS,LOX,MAP3K5,F7,MSR1,CCL3L3,SELE,TREM2,NFKBIA,AR,CCR5,GP5,TGFBR2,TFPI,APOB,FLT3,APOA2,APOA1,ITGB3,LGALS3,CBS/CBSL,PLTP,ESR1,ALOX15	24
Hematological System Development and Function, Lymphoid Tissue Structure and Development, Tissue Morphology	quantity	Quantity of T lymphocytes	0.000295		1.363		1.251	CLEC10A,CD48,ANPEP,FCER1G,NFKBIA,C3AR1,CMKLR1,FOS,CD84,CXCL16,ESR1,TLE4,Ctla2a/Ctla2b,SST,CTSS,LAIR1,CD74,HCST,HAVCR2,TGFBR2,Pmaip1,APOA1,PSMB10,ABCB1,SLC6A6,TNFAIP8L2,SELE,LEPR,ENTPD7,CCR5,FLT3,CD3D,WLS,CREBBP,SLAMF6,DFFB,CCL4,TAL1,CD3G,ID2,LY9,SIGLEC1,PYCARD,C1orf159,CCL25,HLA-A,IL20RB,EGR3,CD7,HPX	50
Lipid Metabolism, Molecular Transport, Small Molecule Biochemistry	cholesterol transport	Cholesterol transport	0.000321		0.621		0.576	CTSS,ABCB1,APOB,ABCA12,APOA5,APOA2,APOA1,SNTB1,MSR1,PLTP,ALOX15	11
Lymphoid Tissue Structure and Development, Tissue Morphology	quantity	Quantity of lymphoid tissue	0.000332		0.241		0.177	ABCB1,C3,TNFAIP8L2,PTPRCAP,FCER1G,SELE,NFKBIA,FOS,CDH17,C4A/C4B,CD84,BCL2A1,TYROBP,KLHL6,CREBBP,ARG1,DFFB,TAL1,ESR1,TLE4,SST,IKZF2,LAIR1,DTX1,FLT4,CD74,CD3G,ID2,AICDA,LY9,GBA,SIGLEC1,GIMAP1,SLC4A4,EGR3,CD7,PSMB10	37
Cell Morphology, Nervous System Development and Function, Tissue Morphology	morphology	Morphology of neurites	0.000339					LGI1,C3,LMNB1,MBOAT7,GRIA1,DISC1,NFKBIA,FOS,AR,UBE3A,A2M,GDNF,TGFBR2,NRTN,Nefm,EGR3,TYROBP,PRMT8,HNRNPA2B1,ESR1,ATXN1,KEL,ERCC6	23
Cardiovascular Disease, Organismal Injury and Abnormalities	vaso-occlusion	Vaso-occlusion	0.000348		1.918		1.878	CTSS,LOX,MAP3K5,F7,MSR1,CCL3L3,SELE,TREM2,NFKBIA,AR,CCR5,GP5,TGFBR2,TFPI,APOB,FLT3,APOA2,APOA1,ITGB3,LGALS3,CBS/CBSL,PLTP,ESR1,ALOX15	24
Amino Acid Metabolism	quantity	Quantity of L-amino acid	0.000354		1.387		1.391	SLC7A11,GRIA1,ASS1,ARG1,CBS/CBSL,MAT1A,ATXN1	7
Cellular Movement, Hematological System Development and Function, Immune Cell Trafficking	cell movement	Cell movement of granulocytes	0.000354		0.973		0.876	CFB,C3,TNFAIP8L2,TIRAP,CD48,LBP,FCER1G,CCL3L3,SELE,NFKBIA,C3AR1,CMKLR1,CCR5,C4A/C4B,CAPG,WLS,ROCK1,CCL17,CCL4,SCGB1A1,CCL28,CD74,MSR1,FCGR2A,IL17B,TGFBR2,ETV5,APOA1,LGALS3,PLTP	30
Cell-To-Cell Signaling and Interaction, Hematological System Development and Function	activation	Activation of myeloid cells	0.000369	Increased	2.016		1.97	GC,MRGPRX2,C3,TNFAIP8L2,CD14,CD300LD,FCER1G,LBP,TREM2,HAVCR2,CSF1R,FCGR2A,GDNF,C4A/C4B,CD84,TYROBP,LGALS3,Hamp/Hamp2,SLC11A1,FCGR3A/FCGR3B,MUC5B	21
Lipid Metabolism, Molecular Transport, Small Molecule Biochemistry	efflux	Efflux of cholesterol	0.000377		0.229		0.206	CTSS,APOB,ABCA12,APOA5,APOA2,APOA1,SNTB1,PLTP,ALOX15	9
Cellular Function and Maintenance	function	Function of phagocytes	0.000391					C3,FCGR1A,TIRAP,ANPEP,FCER1G,NFKBIA,CSF1R,FOS,CMKLR1,GRN,ARHGEF5,CAPG,Tlr12,TYROBP,ITGB3,TLR7,CD14,MSR1,FCGR2A,SAMSN1,PYCARD,LAT2,TBKBP1,CLEC6A,LGALS3	25
Cell Death and Survival, Connective Tissue Disorders, Hematological Disease, Organismal Injury and Abnormalities	hemolysis	Hemolysis	0.000427	Increased	2.548		2.597	C3,FCGR1A,FCER1G,KLF1,FCGR2A,SLC4A1,FCGR3A/FCGR3B	7
Cardiovascular Disease, Organismal Injury and Abnormalities	atherogenesis	Atherogenesis	0.000429					CCR5,APOB,APOA1,ITGB3,CBS/CBSL,MSR1,CCL3L3,NFKBIA,ESR1,ALOX15	10
Hematological System Development and Function, Inflammatory Response, Tissue Morphology	quantity	Quantity of phagocytes	0.000453		0.667		0.657	CLEC10A,STX11,C3,Srgn,B4GALNT2,STAB1,FCER1G,CCL3L3,LEPR,SELE,NFKBIA,TREM2,C3AR1,CSF1R,CMKLR1,CCR5,ARHGEF5,NRTN,C4A/C4B,FLT3,BCL2A1,TYROBP,ITGB3,LHCGR,TAL1,AMBP,CTSS,LAIR1,FLT4,ID2,C6,GBA,FCGR2A,HAVCR2,TGFBR2,APOB,Ccl9,LGALS3,CBS/CBSL,Ly6a (includes others)	40
Cellular Function and Maintenance, Hematological System Development and Function	function	Function of natural killer T lymphocytes	0.000457					CCR5,TYROBP,FCER1G,HCST	4
Cellular Function and Maintenance, Hematological System Development and Function	function	Function of cytotoxic T cells	0.000457					STX11,HLA-A,TNFAIP8L2,IL20RB,IFNAR2,PTPRCAP,CTSC,PSMB10	8
Cardiovascular Disease, Organismal Injury and Abnormalities	occlusion	Occlusion of artery	0.000495		1.768		1.725	CTSS,LOX,MAP3K5,F7,MSR1,CCL3L3,SELE,TREM2,NFKBIA,AR,CCR5,TGFBR2,TFPI,APOB,FLT3,APOA2,APOA1,ITGB3,LGALS3,CBS/CBSL,PLTP,ESR1,ALOX15	23
Cell Death and Survival	cytolysis	Cytolysis of lymphocytes	0.000496					STX11,HLA-A,IFNAR2,CD3G,CD7,TYROBP,Sh2d1b2,FCER1G,HCST,FCGR2A,SH2D1B	11
Cellular Movement	chemotaxis	Chemotaxis	0.000502		1.068		0.911	LOX,C3,RHOD,TIRAP,LBP,FCER1G,CCL3L3,SELE,RGS3,C3AR1,CCR5,ARHGEF5,CAPG,CYSLTR1,CXCL16,ROCK1,ITGB3,CCL17,CCL4,PIK3C2G,PLXNA3,FBN1,CCL28,CD74,FCGR2A,IL17B,GDNF,CCL25,APOA1,LGALS3	30
Cardiovascular Disease, Hematological Disease, Metabolic Disease	hypertriglyceridemia	Hypertriglyceridemia	0.000512		0.728		0.756	APOB,APOA5,APOA2,APOA1,LEPR,PLTP,Apoc3	7
Metabolic Disease, Organismal Injury and Abnormalities, Renal and Urological Disease	albuminuria	Albuminuria	0.000532		-0.623		-0.57	Tug1,CTGF,STAB1,COL4A3,LEPR,LAMB2,ESR1,BMP7	8
Cellular Movement, Hematological System Development and Function, Immune Cell Trafficking, Inflammatory Response	cell movement	Cell movement of macrophages	0.000554		0.4		0.327	LOX,MAP3K5,C3,TNFAIP8L2,LMNB1,CD74,COL4A3,CCL3L3,TREM2,GBA,CSF1R,C3AR1,CCR5,TGFBR2,CCL25,TYROBP,NAAA,WLS,APOA1,ROCK1,ITGB3,LGALS3,CCL4,PLTP	24
Cellular Movement, Hematological System Development and Function, Immune Cell Trafficking	cell movement	Cell movement of leukocytes	0.000567		1.344		1.221	LOX,C3,CD48,TIRAP,FCER1G,NFKBIA,C3AR1,CMKLR1,FOS,C4A/C4B,TYROBP,CXCL16,ESR1,CTSS,CD74,CD14,COL4A3,GBA,FCGR2A,CYP26B1,SAMSN1,TGFBR2,ETV5,APOA1,MAT1A,PLTP,CFB,TNFAIP8L2,LBP,CCL3L3,SELE,TREM2,CSF1R,CCR5,ARHGEF5,CAPG,CYSLTR1,WLS,ROCK1,ITGB3,CCL17,CCL4,SCGB1A1,CCL28,MAP3K5,LMNB1,MSR1,IL17B,PYCARD,CCL25,HLA-A,Ccl9,NAAA,LGALS3,Ly6a (includes others)	55
Cellular Function and Maintenance	receptor-mediated endocytosis	Receptor-mediated endocytosis	0.00061					SCARA5,SGIP1,FCGR1A,CD14,SLC9B2,IFITM3,DAB2	7
Tissue Development	formation	Formation of elastic fibers	0.000618					LOX,EMILIN1,THSD4	3
Cell Morphology, Nervous System Development and Function, Neurological Disease, Tissue Morphology	loss	Loss of dendrites	0.000618					TGFBR2,HNRNPA2B1,ATXN1	3
Cell-To-Cell Signaling and Interaction, Hematological System Development and Function, Immune Cell Trafficking, Inflammatory Response	activation	Activation of phagocytes	0.000633		1.891		1.842	GC,MRGPRX2,TLR7,C3,TNFAIP8L2,CD14,CD300LD,FCER1G,LBP,TREM2,HAVCR2,CSF1R,FCGR2A,GDNF,C4A/C4B,CD84,TYROBP,LGALS3,Hamp/Hamp2,SLC11A1,FCGR3A/FCGR3B,MUC5B	22
Cell-To-Cell Signaling and Interaction	activation	Activation of cells	0.000643	Increased	3.116		3.032	LOX,C3,FCGR1A,CD48,FCER1G,NFKBIA,C3AR1,GRN,C4A/C4B,CD84,TYROBP,SLC11A1,TLR7,CD74,HAS3,CD14,COL4A3,FCGR2A,HAVCR2,SAMSN1,GDNF,TGFBR2,APOB,PLTP,GC,MRGPRX2,TNFAIP8L2,IFNAR2,LBP,LEPR,TREM2,CSF1R,VIM,FLT3,PLXNB2,CD3D,ITGB3,MUC5B,DTX1,CD3G,GRIA1,AICDA,CD300LD,PYCARD,LAT2,GP5,HLA-A,IL20RB,Ccl9,LGALS3,UNC93B1,Hamp/Hamp2,FCGR3A/FCGR3B	53
Respiratory System Development and Function	development	Respiratory system development	0.000645		0.555		0.472	LOX,SLIT3,LOXL3,CTGF,SELE,TGFBI,SPRY4,CMKLR1,ANO1,ZNF275,TSHZ3,TBX4,FUT8,CREBBP,RIPPLY3,DHCR7,BMP7,FBN1,FLT4,LMNB1,ABCA12,ROR2,FBLN1,SLC7A11,TGFBR2,PCSK5,HAT1,ETV5,MAP2K2,CBS/CBSL,ATXN1,LFNG	32
Organismal Survival	survival	Survival of organism	0.000668		0.509		0.391	CLEC10A,C3,TIRAP,NFKBIA,C3AR1,FOS,BCL2A1,FUT8,ARG1,SLC11A1,ALOX15,FBN1,IKZF2,PRKN,DHX58,TLR7,CD74,CD14,F7,COL4A3,AR,GDNF,TGFBR2,TFPI,Pmaip1,CTSC,APOA1,IFI16,PLTP,KLF1,LFNG,PGAM5,CFB,TNFAIP8L2,IFNAR2,LBP,CCL3L3,SELE,LEPR,TREM2,DIO2,CCR5,FLT3,ITGB3,TAL1,BMP7,SLC4A1,COCH,FLT4,ID2,AICDA,LAT2,HLA-A,UNC93B1,ATXN1,Kat6b	56
Cellular Movement, Hematological System Development and Function, Immune Cell Trafficking, Inflammatory Response	cell movement	Cell movement of neutrophils	0.000671		1.203		1.112	CFB,C3,TNFAIP8L2,TIRAP,FCER1G,LBP,CCL3L3,SELE,NFKBIA,C3AR1,CMKLR1,CCR5,C4A/C4B,CAPG,WLS,ROCK1,CCL4,CD74,IL17B,FCGR2A,TGFBR2,ETV5,APOA1,LGALS3,PLTP	25
Organ Development, Reproductive System Development and Function	growth	Growth of prostate gland	0.000695					AR,UBE3A,TGFBR2,PRLR	4
Cell-To-Cell Signaling and Interaction, Cellular Movement, Hematological System Development and Function, Immune Cell Trafficking, Inflammatory Response	recruitment	Recruitment of neutrophils	0.000715		1.239		1.136	GC,CLEC10A,COCH,CD14,TIRAP,CCL3L3,SELE,C3AR1,FCGR2A,PYCARD,GGT5,APOA1,CTSC,ROCK1,LGALS3,CYP1B1,FCGR3A/FCGR3B,ALOX15	18
Protein Synthesis	quantity	Quantity of interleukin	0.00083		0.053		0.08	STX11,DHX58,C3,TNFAIP8L2,CD14,IFNAR2,TIRAP,SELE,SIGLEC1,C3AR1,PYCARD,LAT2,CTSC,CXCL16,SLAMF6,LGALS3BP	16
Cardiovascular Disease, Organismal Injury and Abnormalities	formation	Formation of vascular lesion	0.000837					LOX,FBN1,CCR5,APOB,APOA1,ITGB3,CBS/CBSL,MSR1,CCL3L3,NFKBIA,ESR1,ALOX15	12
Cell-To-Cell Signaling and Interaction	adhesion	Adhesion of blood cells	0.000866		0.926		0.831	Cmah,LOX,CCL28,TLR7,C3,CD74,LBP,MSR1,CD300LD,FCER1G,CCL3L3,SELE,TREM2,FCGR2A,CCR5,TNR,GP5,TGFBR2,CCL25,ROCK1,ITGB3,Ly6a (includes others),ALOX15	23
Hematological Disease	microcytosis	Microcytosis	0.000913		0.323		0.427	DMTN,CP,LGALS3,HNF4A,Hamp/Hamp2,SLC4A1	6
Cell-To-Cell Signaling and Interaction	response	Response of neuroglia	0.000913		0.218		0.183	GRN,C3,SLC4A4,CD14,TREM2,C3AR1	6
Hematological System Development and Function, Tissue Development	accumulation	Accumulation of blood cells	0.000929		0.228		0.167	C3,TNFAIP8L2,NFYA,CCL3L3,SELE,CMKLR1,GRN,CCR5,C4A/C4B,BCL2A1,TYROBP,ROCK1,TAL1,FLT4,AICDA,SLC46A1,FCGR2A,TGFBR2,CCL25,ETV5,APOA1,CTSC,CBS/CBSL,FCGR3A/FCGR3B,P4HB	25
Digestive System Development and Function, Gastrointestinal Disease, Hepatic System Development and Function, Hepatic System Disease, Inflammatory Disease, Inflammatory Response, Organ Development, Organismal Injury and Abnormalities	inflammation	Inflammation of liver	0.000955	Decreased	-2.045		-1.955	DTX1,TLR7,C3,TNFAIP8L2,CD14,CCL3L3,Mug1/Mug2,SCARA5,CCR5,C4A/C4B,TFPI,HLA-A,TYROBP,APOA1,LGALS3,CBS/CBSL,MAT1A,HPX,ESR1	19
Cell-To-Cell Signaling and Interaction, Hematological System Development and Function	activation	Activation of blood cells	0.000966	Increased	2.69		2.618	GC,MRGPRX2,C3,TNFAIP8L2,FCGR1A,CD48,LBP,FCER1G,NFKBIA,TREM2,C3AR1,CSF1R,C4A/C4B,FLT3,CD84,CD3D,TYROBP,ITGB3,SLC11A1,MUC5B,DTX1,TLR7,CD74,CD3G,CD14,GRIA1,AICDA,CD300LD,FCGR2A,HAVCR2,SAMSN1,PYCARD,GDNF,GP5,TGFBR2,LAT2,HLA-A,IL20RB,UNC93B1,LGALS3,Hamp/Hamp2,FCGR3A/FCGR3B	42
Hematological Disease, Infectious Diseases	parasitemia	Parasitemia	0.000993		-1.432		-1.412	CFB,C4A/C4B,C3,KY,Hamp/Hamp2	5
Cell-To-Cell Signaling and Interaction, Cellular Function and Maintenance, Hematological System Development and Function, Inflammatory Response	phagocytosis	Phagocytosis by microglia	0.000993		0.728		0.722	GRN,C3,CD14,TREM2,C3AR1	5
Cardiovascular Disease, Cell Death and Survival, Connective Tissue Disorders, Hematological Disease, Immunological Disease, Organismal Injury and Abnormalities	autoimmune hemolytic anemia	Autoimmune hemolytic anemia	0.00101		1.732		1.708	C3,FCGR1A,FCER1G,FCGR2A	4
Inflammatory Response	inflammation	Inflammation of body cavity	0.00108		-1.577		-1.455	ABCB1,CFB,C3,TNFAIP8L2,LBP,CCL3L3,SELE,ELF3,HPGDS,NFKBIA,TREM2,Mug1/Mug2,CSF1R,CMKLR1,SCARA5,CCR5,NRTN,C4A/C4B,TYROBP,ARG1,ITGB3,LHCGR,AMBP,ESR1,ALB,ALOX15,CTSS,MAP3K5,DTX1,TLR7,ID2,CD14,PYCARD,AR,SLC7A11,TGFBR2,CCL25,TFPI,HLA-A,Pmaip1,NAAA,APOA1,LGALS3,CBS/CBSL,MAT1A,HPX,P4HB	47
Cellular Movement, Hematological System Development and Function, Immune Cell Trafficking, Inflammatory Response	cell movement	Cell movement of phagocytes	0.00108		0.918		0.806	LOX,CFB,C3,TNFAIP8L2,TIRAP,LBP,FCER1G,CCL3L3,SELE,NFKBIA,TREM2,C3AR1,CSF1R,CMKLR1,CCR5,ARHGEF5,C4A/C4B,CAPG,TYROBP,WLS,ROCK1,ITGB3,CCL17,CCL4,CTSS,MAP3K5,LMNB1,CD74,COL4A3,GBA,FCGR2A,IL17B,TGFBR2,CCL25,ETV5,NAAA,APOA1,LGALS3,PLTP	39
Cell Morphology, Nervous System Development and Function, Tissue Morphology	morphology	Morphology of dendrites	0.00108					AR,UBE3A,TGFBR2,LMNB1,EGR3,GRIA1,DISC1,PRMT8,HNRNPA2B1,NFKBIA,ATXN1,ERCC6	12
Neurological Disease	neurological signs	Neurological signs	0.0011		-1.913		-1.893	THBS3,CDH2,C3,TNFAIP8L2,CTGF,CARF,CCL3L3,FOS,GRN,CCR5,WLS,LAMP2,PTPN5,CCL4,DHCR7,CACNA1D,SST,CTSS,MAP3K5,OPRK1,GBA,CAMK2A,AR,GPR88,APOA1,FGF14,HNRNPA2B1,ATXN1	28
Cell-To-Cell Signaling and Interaction, Hematological System Development and Function, Immune Cell Trafficking, Inflammatory Response	activation	Activation of leukocytes	0.00115	Increased	2.398		2.328	GC,MRGPRX2,C3,TNFAIP8L2,FCGR1A,CD48,LBP,FCER1G,NFKBIA,TREM2,C3AR1,CSF1R,C4A/C4B,FLT3,CD84,CD3D,TYROBP,SLC11A1,MUC5B,DTX1,TLR7,CD74,CD3G,CD14,AICDA,CD300LD,FCGR2A,HAVCR2,SAMSN1,PYCARD,GDNF,TGFBR2,LAT2,HLA-A,IL20RB,UNC93B1,LGALS3,Hamp/Hamp2,FCGR3A/FCGR3B	39
Cellular Compromise	respiratory burst	Respiratory burst	0.00116					TNFAIP8L2,DGKB,TYROBP,ITGB3,LBP,FCER1G,SLC11A1	7
Respiratory Disease	hemothorax	Hemothorax	0.0012					FBN1,LOX,CXADR	3
Immunological Disease	hypersensitivity reaction type II	Hypersensitivity reaction type II	0.0012					C3,FCGR1A,FCGR2A	3
Organ Morphology, Organismal Injury and Abnormalities	hypertrophy	Hypertrophy of uterus	0.0012					AR,LHCGR,ESR1	3
Neurological Disease, Organismal Injury and Abnormalities	neuropathic pain	Neuropathic pain	0.0012					GRM4,TYROBP,TREM2	3
Cell Death and Survival	cytolysis	Cytolysis of natural killer cells	0.00121					STX11,IFNAR2,TYROBP,Sh2d1b2,FCER1G,HCST,FCGR2A,SH2D1B	8
Inflammatory Response, Organismal Injury and Abnormalities	inflammation	Inflammation of organ	0.00122		-1.11		-0.993	C3,FCGR1A,LSR,FCER1G,NFKBIA,Mug1/Mug2,C3AR1,SCARA5,CMKLR1,GRN,NRTN,C4A/C4B,ECM1,GRM4,TYROBP,CXCL16,ARG1,ESR1,ALOX15,Ctla2a/Ctla2b,CTSS,TLR7,CD74,IFI30,CD14,COL4A3,HCST,FCGR2A,HAVCR2,MALAT1,AR,GDNF,TGFBR2,TFPI,Pmaip1,APOA1,CBS/CBSL,MAT1A,P4HB,ABCB1,CFB,TNFAIP8L2,LBP,CCL3L3,SELE,TREM2,ELF3,HPGDS,CSF1R,ENTPD7,VIM,CCR5,ITGB3,LHCGR,AMBP,LAMB2,ALB,DTX1,MAP3K5,FLT4,ID2,PYCARD,SLC7A11,CCL25,HLA-A,NAAA,LG…	69
Infectious Diseases	infection	Parasitic Infection	0.00122	Decreased	-2.043		-1.94	CFB,TLR7,C3,CD74,KY,FCER1G,CCR5,C4A/C4B,BCL2A1,UNC93B1,SLAMF6,LGALS3,SLC11A1,Hamp/Hamp2	14
Cardiovascular Disease, Hematological Disease, Organismal Injury and Abnormalities	microcytic anemia	Microcytic anemia	0.00126		-0.13		-0.042	CP,LGALS3,HNF4A,Hamp/Hamp2,SLC4A1	5
Cell-To-Cell Signaling and Interaction, Hematological System Development and Function, Hypersensitivity Response, Immune Cell Trafficking, Inflammatory Response	activation	Activation of mast cells	0.00132					C4A/C4B,MRGPRX2,C3,FCER1G,CD300LD,FCGR2A	6
Hair and Skin Development and Function	re-epithelialization	Re-epithelialization	0.00132					VIM,DMTN,ITGB3,LGALS3,PSMB10,ALOX15	6
Inflammatory Response, Respiratory Disease	inflammation	Inflammation of respiratory system	0.00134		-0.052		0.012	TNFAIP8L2,CD48,CCL3L3,SELE,ELF3,NFKBIA,CMKLR1,SCARA5,CCR5,NRTN,CYSLTR1,ARG1,ITGB3,AMBP,ALB,MUC5B,CTSS,DTX1,CD14,FCGR2A,PYCARD,SLC7A11,TFPI,HLA-A,Pmaip1,APOA1,LGALS3,P4HB	28
Cellular Movement	cellular infiltration	Cellular infiltration	0.00145		0.245		0.209	LOX,CFB,C3,TNFAIP8L2,CD48,FCER1G,CCL3L3,SELE,NFKBIA,C3AR1,CMKLR1,CCR5,C4A/C4B,WLS,CXCL16,ARG1,ROCK1,ITGB3,CCL4,ESR1,ALB,SCGB1A1,CTSS,MAP3K5,LMNB1,COL4A3,MSR1,GBA,TGFBR2,HLA-A,ETV5,NAAA,APOA1,LGALS3,MAT1A,Ly6a (includes others),PLTP,P4HB	38
Cellular Movement, Hematological System Development and Function, Immune Cell Trafficking	cell movement	Cell movement of antigen presenting cells	0.00152		0.488		0.409	LOX,C3,TNFAIP8L2,CCL3L3,TREM2,C3AR1,CSF1R,CMKLR1,CCR5,ARHGEF5,TYROBP,WLS,ROCK1,ITGB3,CCL17,CCL4,MAP3K5,LMNB1,CD74,COL4A3,GBA,TGFBR2,CCL25,NAAA,APOA1,LGALS3,PLTP	27
Cell-To-Cell Signaling and Interaction, Nervous System Development and Function	synaptic transmission	Synaptic transmission	0.00153		0.16		0.086	SH3GL3,PRKN,LGI1,SLC6A6,LRFN2,Srgn,GRIA1,CAMK2A,KCNJ6,TNR,SLC7A11,GABRA4,HLA-A,GRM4,ETV5,EGR3,DGKB,CA8,ARG1,FGF14,PCDH17,DHCR7,ATXN1	23
Molecular Transport	export	Export of molecule	0.00153		1.356		1.306	CTSS,ABCA12,CP,SNTB1,NXF1,APOB,APOA5,APOA2,APOA1,SLC11A1,ABCC3,PLTP,ALOX15	13
Organismal Functions	locomotor activity	Locomotor activity	0.00155					SLC9A3R1,CCR5,OPRK1,CTSF,GRIA1,CP,CAMK2A,ERCC6	8
Cellular Movement, Hematological System Development and Function, Immune Cell Trafficking, Inflammatory Response	chemotaxis	Chemotaxis of leukocytes	0.00155		0.453		0.315	CCL28,CD74,TIRAP,FCER1G,LBP,CCL3L3,SELE,IL17B,C3AR1,FCGR2A,CCR5,ARHGEF5,CAPG,CCL25,CYSLTR1,APOA1,CXCL16,ROCK1,ITGB3,LGALS3,CCL17,CCL4	22
Cardiovascular Disease, Cell Death and Survival, Connective Tissue Disorders, Hematological Disease, Organismal Injury and Abnormalities	hemolytic anemia	Hemolytic anemia	0.00157	Increased	2.364		2.401	C3,FCGR1A,FCER1G,FCGR2A,SLC4A1,FCGR3A/FCGR3B	6
Cell-To-Cell Signaling and Interaction, Nervous System Development and Function	neurotransmission	Neurotransmission	0.00161		0.419		0.336	CDH2,SH3GL3,LGI1,SLC6A6,LRFN2,Srgn,KCNJ6,TNR,GABRA4,GRM4,DGKB,ARG1,GALR1,PCDH17,DHCR7,CACNA1D,SST,PRKN,GRIA1,CAMK2A,SLC7A11,HLA-A,ETV5,EGR3,GPR88,CA8,FGF14,SHISA9,ATXN1	29
Immunological Disease	active systemic anaphylaxis	Active systemic anaphylaxis	0.00163					Ly6a (includes others),FCGR2A	2
Behavior	attack behavior	Attack behavior	0.00163					EGR3,ESR1	2
Cellular Assembly and Organization	binding	Binding of membrane skeleton	0.00163					RHAG,RHCE/RHD	2
Connective Tissue Development and Function, Skeletal and Muscular System Development and Function	bone mineral content	Bone mineral content of cortical bone	0.00163					AR,ESR1	2
Cellular Movement, Hematological System Development and Function, Humoral Immune Response, Immune Cell Trafficking, Inflammatory Response, Lymphoid Tissue Structure and Development	chemotaxis	Chemotaxis of Ab-secreting B cells	0.00163					CCL25,CCL28	2
Nervous System Development and Function	development	Development of otic ganglion	0.00163					GDNF,NRTN	2
Nervous System Development and Function	development	Development of sphenopalatine ganglion	0.00163					GDNF,NRTN	2
Organismal Functions	healing	Healing of cornea	0.00163					VIM,ALOX15	2
Infectious Diseases	infection	Infection by Leishmania donovani	0.00163					CCR5,SLC11A1	2
Cardiovascular Disease, Hematological Disease, Metabolic Disease, Nutritional Disease, Organismal Injury and Abnormalities	iron deficiency anemia	Iron deficiency anemia	0.00163					HNF4A,Hamp/Hamp2	2
Amino Acid Metabolism, Small Molecule Biochemistry	metabolism	Metabolism of homocysteine	0.00163					MTRR,CBS/CBSL	2
Lipid Metabolism, Molecular Transport, Small Molecule Biochemistry	quantity	Quantity of 12(S)-hydroxyeicosatetraenoic acid	0.00163					LEPR,ALOX15	2
Cell Morphology, Cell-To-Cell Signaling and Interaction, Cellular Assembly and Organization	structural integrity	Structural integrity of synapse	0.00163					DTNA,SNTA1	2
Lipid Metabolism, Small Molecule Biochemistry	synthesis	Synthesis of 12(S)-hydroxyeicosatetraenoic acid	0.00163					NFKBIA,ALOX15	2
Carbohydrate Metabolism	transmission	Transmission of carbohydrate	0.00163					LBP,PLTP	2
Cellular Movement, Hematological System Development and Function, Immune Cell Trafficking	cellular infiltration	Cellular infiltration by leukocytes	0.00166		0.22		0.18	LOX,CFB,C3,TNFAIP8L2,CD48,FCER1G,CCL3L3,SELE,NFKBIA,C3AR1,CMKLR1,CCR5,C4A/C4B,WLS,CXCL16,ROCK1,ITGB3,CCL4,ESR1,SCGB1A1,MAP3K5,LMNB1,COL4A3,MSR1,GBA,TGFBR2,HLA-A,ETV5,NAAA,APOA1,LGALS3,MAT1A,Ly6a (includes others),PLTP	34
Humoral Immune Response, Protein Synthesis	quantity	Quantity of IgG	0.00171		0.891		0.846	CTSS,ABCB1,Cmah,LAIR1,TNFAIP8L2,IFNAR2,FCGR1A,AICDA,TIRAP,FCER1G,NFKBIA,C3AR1,SAMSN1,CDH17,CCR5,CD84,TYROBP,ITGB3,LGALS3,POLQ,ESR1,C1QTNF3	22
Inflammatory Response	cell-mediated response	Cell-mediated response	0.00175		0.717		0.655	STX11,SLC6A6,C3,FCGR1A,Srgn,ELF3,HPGDS,HAVCR2,C3AR1,PYCARD,TGFBR2,HLA-A,ECM1,Sh2d1b2,APOA1,SLC11A1,SH2D1B	17
Inflammatory Response	inflammation	Inflammation of absolute anatomical region	0.00182		-1.38		-1.279	C3,LSR,FCER1G,NFKBIA,Mug1/Mug2,C3AR1,CMKLR1,SCARA5,GRN,NRTN,C4A/C4B,ECM1,GRM4,TYROBP,ARG1,ESR1,ALOX15,Ctla2a/Ctla2b,CTSS,TLR7,CD74,IFI30,CD14,HCST,FCGR2A,HAVCR2,MALAT1,AR,TGFBR2,TFPI,Pmaip1,APOA1,CBS/CBSL,MAT1A,P4HB,ABCB1,CFB,TNFAIP8L2,LBP,CCL3L3,SELE,TREM2,ELF3,HPGDS,CSF1R,ENTPD7,VIM,CCR5,ITGB3,LHCGR,AMBP,ALB,DTX1,MAP3K5,ID2,PYCARD,SLC7A11,CCL25,HLA-A,NAAA,LGALS3,HPX	62
Cardiovascular Disease	vascular lesion	Vascular lesion	0.00183		-0.437		-0.428	CTSS,FBN1,LOX,FRAS1,MSR1,CCL3L3,SELE,TREM2,NFKBIA,CCR5,TGFBR2,APOB,APOA2,APOA1,CTSC,ITGB3,CBS/CBSL,ESR1,ALOX15	19
Cellular Development, Cellular Growth and Proliferation	proliferation	Proliferation of blood cells	0.00185		0.883		0.789	LOX,C3,CD48,TIRAP,FCER1G,NFKBIA,BCL2A1,TYROBP,CXCL16,ARG1,ESR1,IKZF2,TLR7,CD74,CD14,PAWR,RBM15,FCGR2A,HAVCR2,SAMSN1,TGFBR2,Serpina3g (includes others),APOA1,CBS/CBSL,PSMB10,ABCB1,IFNAR2,Srgn,PTPRCAP,CCL3L3,LEPR,CSF1R,CCR5,CYSLTR1,FLT3,SLAMF6,CCL17,TAL1,SCGB1A1,Cmah,DTX1,FBXO4,CD3G,ID2,SPTA1,LY9,SIGLEC1,GIMAP1,PYCARD,LAT2,IL20RB,EGR3,FOXD2,LGALS3,UNC93B1,HPX,Ly6a (includes others)	57
Cell-To-Cell Signaling and Interaction, Hematological System Development and Function, Immune Cell Trafficking, Inflammatory Response	activation	Activation of macrophages	0.00188		1.644		1.6	GC,C3,TNFAIP8L2,CD14,FCER1G,LBP,TREM2,HAVCR2,CSF1R,GDNF,CD84,TYROBP,LGALS3,SLC11A1,Hamp/Hamp2,MUC5B	16
Antimicrobial Response, Inflammatory Response	antiviral response	Antiviral response	0.0019					OAS1,DHX58,TLR7,Ifitm1,MSR1,IFITM3,SPRY4,PYCARD,HLA-A,Oasl2,IFITM2,Tlr13,AGBL5	13
Connective Tissue Disorders, Hematological Disease, Organismal Injury and Abnormalities	cytosis	Cytosis of red blood cells	0.00191		1.103		1.187	DMTN,Hamp/Hamp2,ADD3,SLC4A1	4
Cardiovascular Disease, Hematological Disease, Organismal Injury and Abnormalities	anemia	Severe anemia	0.00191		1		1.017	DMTN,FCGR1A,FCGR2A,FCGR3A/FCGR3B	4
Organ Development, Reproductive System Development and Function	function	Function of uterus	0.00195					PRLR,ITGB3,CBS/CBSL,Mug1/Mug2,ESR1	5
Hematological System Development and Function, Tissue Morphology	quantity	Quantity of myeloid cells	0.00197		1.056		1.051	MPIG6B,CLEC10A,STX11,C3,Srgn,B4GALNT2,STAB1,CCL3L3,LEPR,SELE,NFKBIA,TREM2,CSF1R,C3AR1,CMKLR1,CCR5,ARHGEF5,NRTN,C4A/C4B,BCL2A1,TYROBP,CREBBP,ITGB3,LHCGR,TAL1,AMBP,TLE4,ALOX15,CTSS,CCL28,LAIR1,FLT4,C6,GBA,FCGR2A,HAVCR2,TGFBR2,APOB,CFP,LGALS3,CBS/CBSL,Ly6a (includes others)	42
Molecular Transport	transport	Transport of molecule	0.00199		1.443		1.354	FRAS1,TIRAP,FCER1G,NFKBIA,SLC2A12,VIPAS39,SCARA5,TNR,NRTN,SLC26A7,APOA5,FGF13,KCNJ15,SLC11A1,C1QTNF3,ESR1,ABCC3,ALOX15,CTSS,PRKN,CD74,ABCA12,RHAG,FCGR2A,Mmgt2,APOB,CLEC6A,MYO7A,APOA1,PLTP,SLC30A8,P4HB,ABCB1,SLC6A6,LY6E,Srgn,LBP,SLC9A3R1,NXF1,TRPC7,CDH17,CYSLTR1,ANO1,STRA6,ROCK1,LHCGR,SLC4A1,CP,GRIA1,RSPO1,SNTB1,MSR1,SLC46A1,SEPT2,CAMK2A,SLC7A11,HLA-A,SLC4A4,PKD1L3,LIN7A,APOA2,SCN2A,UNC93B1,FGF14,…	69
Carbohydrate Metabolism, Lipid Metabolism, Molecular Transport, Small Molecule Biochemistry	concentration	Concentration of lipopolysaccharide	0.00203					CFB,C3,LBP	3
Organ Morphology, Reproductive System Development and Function, Tissue Morphology	quantity	Quantity of ovarian cortex cells	0.00203					AR,LHCGR,ESR1	3
Molecular Transport	release	Release of heavy metal	0.00203					CP,SLC11A1,SLC30A8	3
Amino Acid Metabolism, Small Molecule Biochemistry	synthesis	Synthesis of sulfur amino acid	0.00203					MTRR,BHMT2,CBS/CBSL	3
Cellular Movement	cellular infiltration	Cellular infiltration by myeloid cells	0.00208		-0.409		-0.461	LOX,CFB,C3,TNFAIP8L2,CD48,FCER1G,SELE,NFKBIA,C3AR1,CMKLR1,CCR5,C4A/C4B,WLS,ITGB3,CCL4,SCGB1A1,MAP3K5,LMNB1,COL4A3,MSR1,GBA,TGFBR2,ETV5,NAAA,APOA1,LGALS3,PLTP	27
Cell Morphology, Nervous System Development and Function, Tissue Morphology	morphology	Morphology of neurons	0.00235					SH3GL3,LGI1,C3,MBOAT7,LRFN2,DISC1,TRPC3,LEPR,NFKBIA,A2M,FOS,VIM,GRN,DTNA,TNR,NRTN,CTSF,PLXNB2,TYROBP,ROCK1,LAMB2,ESR1,SNTA1,CACNA1D,ADCYAP1R1,KEL,NFATC4,PRKN,TLR7,LMNB1,CP,ID2,GRIA1,ROR2,CNTN6,VSTM5,ATXN2,CAMK2A,UBE3A,AR,GDNF,TGFBR2,Nefm,EGR3,PRMT8,HNRNPA2B1,ATXN1,ERCC6	48
Cell-To-Cell Signaling and Interaction, Embryonic Development	adhesion	Adhesion of embryonic cell lines	0.00238		-0.882		-0.945	PALLD,DMTN,ATAT1,DLC1,CTGF	5
Embryonic Development, Organismal Development, Reproductive System Development and Function	implantation	Implantation of embryo	0.00239					GRN,PCSK5,PRLR,HLA-A,C3,H3F3A/H3F3B,LPAR3,Mug1/Mug2,ALOX15	9
Immunological Disease	hypersensitive reaction	Hypersensitive reaction	0.0024		1.657		1.582	Cd200r3,C3,CD74,FCGR1A,TRPC3,FCER1G,LBP,CCL3L3,SELE,HPGDS,NFKBIA,C3AR1,FCGR2A,PYCARD,CCR5,ECM1,CYSLTR1,IL20RB,Ly6a (includes others),CCL4,ALB	21
Nervous System Development and Function, Tissue Morphology	morphology	Morphology of nervous tissue	0.0024					C3,LRFN2,DISC1,NFKBIA,FOS,GRN,DTNA,TNR,NRTN,TYROBP,ESR1,PRKN,TLR7,ROR2,VSTM5,AR,GDNF,TGFBR2,PRMT8,SH3GL3,LGI1,MBOAT7,TRPC3,LEPR,CSF1R,A2M,VIM,CTSF,PLXNB2,ROCK1,LAMB2,SNTA1,CACNA1D,ADCYAP1R1,KEL,NFATC4,LMNB1,CP,ID2,GRIA1,CNTN6,ATXN2,CAMK2A,UBE3A,Nefm,EGR3,HNRNPA2B1,ATXN1,ERCC6	49
Embryonic Development, Organ Development, Organismal Development, Respiratory System Development and Function, Tissue Development	formation	Formation of lung	0.00242		0.555		0.464	LOX,LOXL3,CTGF,SELE,TGFBI,SPRY4,CMKLR1,TSHZ3,ZNF275,TBX4,FUT8,CREBBP,DHCR7,FBN1,FLT4,LMNB1,ABCA12,ROR2,FBLN1,SLC7A11,TGFBR2,HAT1,ETV5,MAP2K2,CBS/CBSL,ATXN1,LFNG	27
Cell-To-Cell Signaling and Interaction, Connective Tissue Development and Function	adhesion	Adhesion of fibroblast cell lines	0.00245		-1.532		-1.603	CDH2,PALLD,DMTN,ATAT1,DLC1,CTGF,ROCK1,ITGB3	8
Cell Morphology	morphology	Morphology of blood cells	0.0025					ABCB1,MPIG6B,Gypa,C3,TNFAIP8L2,Srgn,TRPC3,FCER1G,SELE,NFKBIA,Mug1/Mug2,CSF1R,CMKLR1,CCR5,DMTN,CD84,CREBBP,TAL1,ESR1,SLC4A1,DTX1,CD74,CP,ID2,SPTA1,LY9,GBA,ADD3,CCL25,HLA-A,SLC4A4,Serpina3g (includes others),Pmaip1,LGALS3,Hamp/Hamp2,Ly6a (includes others),PSMB10,KLF1	38
Connective Tissue Disorders, Inflammatory Disease, Inflammatory Response, Organismal Injury and Abnormalities, Skeletal and Muscular Disorders	adjuvant arthritis	Adjuvant arthritis	0.00253		-1.414		-1.381	FCGR1A,APOA1,FCGR2A,PYCARD	4
Hematological Disease, Infectious Diseases	malaria	Malaria	0.00253		-1.067		-1.075	CFB,C4A/C4B,C3,KY	4
Lipid Metabolism, Small Molecule Biochemistry	mobilization	Mobilization of lipid	0.00253					APOB,APOA1,PLTP,Apoc3	4
Cell-To-Cell Signaling and Interaction, Cellular Function and Maintenance, Hematological System Development and Function, Inflammatory Response	phagocytosis	Phagocytosis of leukocyte cell lines	0.00253		1.98		1.892	CD14,APOA2,APOA1,TREM2	4
Cardiovascular Disease, Organismal Injury and Abnormalities, Tissue Morphology	quantity	Quantity of vascular lesion	0.00253					LOX,APOA1,CBS/CBSL,ALOX15	4
Cell-To-Cell Signaling and Interaction, Cellular Assembly and Organization	stabilization	Stabilization of intercellular junctions	0.00253		-1.091		-1.176	DTNA,TNR,LGALS3,HNF4A	4
Immunological Disease	abnormal quantity	Abnormal quantity of TNF	0.00254					C3,CD14,CBS/CBSL,CCL3L3,TREM2,NFKBIA	6
Cell-To-Cell Signaling and Interaction	binding	Binding of blood cells	0.00258		0.916		0.814	Cmah,LOX,CCL28,TLR7,C3,CD74,MSR1,CD300LD,FCER1G,LBP,CCL3L3,SELE,TREM2,FCGR2A,CCR5,TNR,GP5,TGFBR2,CCL25,ROCK1,ITGB3,Ly6a (includes others),LFNG,ALOX15	24
Cellular Development, Cellular Growth and Proliferation, Hematological System Development and Function, Lymphoid Tissue Structure and Development	proliferation	Proliferation of immune cells	0.00265		1.009		0.927	C3,CD48,TIRAP,FCER1G,NFKBIA,BCL2A1,TYROBP,CXCL16,ARG1,ESR1,IKZF2,TLR7,CD74,CD14,PAWR,FCGR2A,HAVCR2,SAMSN1,TGFBR2,Serpina3g (includes others),APOA1,CBS/CBSL,PSMB10,IFNAR2,Srgn,PTPRCAP,LEPR,CSF1R,CCR5,CYSLTR1,FLT3,SLAMF6,CCL17,TAL1,SCGB1A1,Cmah,DTX1,CD3G,ID2,SPTA1,LY9,SIGLEC1,GIMAP1,PYCARD,LAT2,IL20RB,EGR3,FOXD2,LGALS3,UNC93B1,HPX,Ly6a (includes others)	52
Cellular Movement, Hematological System Development and Function, Immune Cell Trafficking, Inflammatory Response	cellular infiltration	Cellular infiltration by phagocytes	0.0028		-0.106		-0.159	LOX,CFB,MAP3K5,C3,TNFAIP8L2,LMNB1,COL4A3,FCER1G,SELE,NFKBIA,GBA,C3AR1,CMKLR1,CCR5,TGFBR2,C4A/C4B,ETV5,NAAA,WLS,APOA1,ITGB3,LGALS3,CCL4,PLTP	24
Connective Tissue Disorders, Hematological Disease, Organismal Injury and Abnormalities	cytosis	Cytosis of blood	0.00288		1.406		1.487	DMTN,SELE,Hamp/Hamp2,ADD3,SLC4A1	5
Organ Morphology, Reproductive System Development and Function	quantity	Quantity of corpus luteum	0.00294		-0.692		-0.751	AR,CTGF,LEPR,LHCGR,ESR1,CCS	6
Hematological System Development and Function, Tissue Morphology	quantity	Quantity of antigen presenting cells	0.00296		-0.055		-0.098	STAB1,FCER1G,LEPR,TREM2,NFKBIA,CSF1R,C3AR1,CCR5,ARHGEF5,C4A/C4B,FLT3,BCL2A1,TYROBP,ITGB3,LHCGR,AMBP,CTSS,LAIR1,FLT4,ID2,GBA,HAVCR2,TGFBR2,APOB,Ccl9,LGALS3	26
Cellular Movement, Hematological System Development and Function, Immune Cell Trafficking	migration	Migration of antigen presenting cells	0.00305		1.986		1.913	C3,TNFAIP8L2,CCL3L3,TREM2,CSF1R,CMKLR1,CCR5,ARHGEF5,TYROBP,APOA1,ROCK1,CCL17,CCL4	13
Protein Synthesis	quantity	Quantity of IL-6 in blood	0.00312		0.426		0.448	STX11,LAT2,C3,TNFAIP8L2,CD14,IFNAR2,TIRAP,CTSC,SIGLEC1,C3AR1	10
Humoral Immune Response, Inflammatory Response	alternative complement pathway	Alternative complement pathway	0.00316					CFB,C3,CFP	3
Hematological Disease, Infectious Diseases, Neurological Disease, Organismal Injury and Abnormalities	cerebral malaria	Cerebral malaria	0.00316					CFB,C4A/C4B,C3	3
Cellular Compromise, Inflammatory Response	degranulation	Degranulation of phagocytes	0.00325		1.893		1.827	STX11,MRGPRX2,C3,ANPEP,FCER1G,CD300LD,CCL3L3,FCGR2A,HAVCR2,FOS,C4A/C4B,LAT2,DHCR7	13
Organ Morphology, Organismal Development, Organismal Injury and Abnormalities, Reproductive System Development and Function, Reproductive System Disease	abnormal morphology	Abnormal morphology of decidua basalis	0.00326					FCER1G,CBS/CBSL,HCST,Mug1/Mug2	4
Lipid Metabolism, Small Molecule Biochemistry	binding	Binding of lipid	0.00326					SST,APOA1,LBP,ESR1	4
Cardiovascular Disease, Organismal Injury and Abnormalities	development	Development of vascular lesion	0.00326					CTSS,APOA2,CTSC,ALOX15	4
Organismal Injury and Abnormalities	discomfort	Discomfort	0.0034		-0.314		-0.385	OPRK1,GRM4,GRIA1,TYROBP,TREM2,KCNJ6	6
Cell Morphology, Cellular Development, Cellular Growth and Proliferation, Organismal Development, Tissue Development	morphogenesis	Morphogenesis of epithelial cells	0.0034					AR,PALLD,PRLR,CLDN3,NFKBIA,EPB41L5	6
Hematological System Development and Function, Immune Cell Trafficking, Inflammatory Response, Tissue Development	accumulation	Accumulation of leukocytes	0.00344		-0.448		-0.514	C3,TNFAIP8L2,FLT4,AICDA,CCL3L3,SELE,FCGR2A,CMKLR1,GRN,CCR5,TGFBR2,C4A/C4B,CCL25,ETV5,BCL2A1,TYROBP,APOA1,CTSC,ROCK1,CBS/CBSL,TAL1,FCGR3A/FCGR3B	22
Organismal Injury and Abnormalities	cytosis	Cytosis of blood cells	0.00344		0.224		0.249	GRN,DMTN,CYSLTR1,APOA1,LGALS3,Hamp/Hamp2,SELE,NFKBIA,ADD3,CSF1R,SLC4A1	11
Cellular Growth and Proliferation, Lymphoid Tissue Structure and Development	proliferation	Proliferation of lymphatic system cells	0.00346		0.786		0.695	LOX,C3,CD48,TIRAP,FCER1G,NFKBIA,BCL2A1,TYROBP,ARG1,ESR1,IKZF2,TLR7,CD74,CD14,PAWR,RBM15,FCGR2A,HAVCR2,SAMSN1,TGFBR2,Serpina3g (includes others),APOA1,CBS/CBSL,PSMB10,LFNG,IFNAR2,Srgn,PTPRCAP,LEPR,CCR5,CYSLTR1,FLT3,SLAMF6,CCL17,TAL1,SCGB1A1,Cmah,DTX1,FBXO4,CD3G,ID2,SPTA1,LY9,SIGLEC1,GIMAP1,PYCARD,LAT2,IL20RB,EGR3,FOXD2,UNC93B1,HPX,Ly6a (includes others)	53
Cell-To-Cell Signaling and Interaction	response	Response of myeloid leukocytes	0.00347		1.387		1.337	GRN,C3,CD14,TYROBP,CLEC6A,ITGB3,FCER1G,TREM2,C3AR1	9
Cardiovascular System Development and Function, Organismal Development	vasculogenesis	Vasculogenesis	0.00347		0.736		0.644	SLC4A11,CDH2,LOX,CFB,C3,PTCH1,SLIT3,CTGF,ANPEP,NFKBIA,C3AR1,CSF1R,SPRY4,VIM,CCR5,Aldh1a7,WLS,CREBBP,ITGB3,ESR1,CYP1B1,VASH2,FOXC1,ALOX15,NFATC4,FLT4,NOSTRIN,COL8A1,C6,PDE2A,RBM15,CYP4F2,LEFTY1,GDNF,FBLN1,TGFBR2,APOB,PCSK5,TFPI,EGR3,APOA1,LGALS3,CBS/CBSL,KLF1,ATXN1	45
Reproductive System Development and Function	fertility	Fertility	0.00352		1.451		1.196	TMEM203,SLC6A6,CFB,FCER1G,LEPR,CSF1R,CCS,SLC9A3R1,SCARA5,ITGB3,LHCGR,AMBP,LAMB2,ESR1,ADCYAP1R1,SMS,Tsx,ATAT1,RSPO1,H3F3A/H3F3B,HCST,ATXN2,UBE3A,AR,GGT5,APOB,PRLR,HSD17B4,Pmaip1,APOA1,PTDSS2,PLTP	32
Cell Death and Survival	cell death	Cell death of myeloid cells	0.00361		0.012		-0.021	ABCB1,Srgn,FCER1G,MSR1,NFKBIA,C3AR1,Naip1 (includes others),HAVCR2,PYCARD,FOS,CCR5,SLC7A11,BCL2A1,LGALS3,MUC5B	15
Cellular Movement, Hematological System Development and Function, Immune Cell Trafficking, Inflammatory Response	chemotaxis	Chemotaxis of granulocytes	0.00362		-0.113		-0.222	CAPG,CCL28,CD74,TIRAP,APOA1,FCER1G,LBP,CCL3L3,SELE,C3AR1,FCGR2A,IL17B	12
Cellular Function and Maintenance, Hematological System Development and Function	function	Function of macrophages	0.00368					FCGR1A,CD14,TIRAP,ANPEP,FCER1G,MSR1,NFKBIA,FCGR2A,PYCARD,FOS,GRN,CAPG,Tlr12,CLEC6A,ITGB3,LGALS3	16
Cellular Movement, Hematological System Development and Function, Immune Cell Trafficking, Inflammatory Response	cellular infiltration	Infiltration by neutrophils	0.00368		0.548		0.513	CFB,C3,TNFAIP8L2,FCER1G,SELE,NFKBIA,C3AR1,CMKLR1,CCR5,TGFBR2,C4A/C4B,ETV5,WLS,LGALS3,CCL4,PLTP	16
Lipid Metabolism, Small Molecule Biochemistry	metabolism	Fatty acid metabolism	0.0037		1.614		1.505	ABCB1,LBP,FCER1G,CCL3L3,LEPR,HPGDS,NFKBIA,SLC9A3R1,APOA5,STRA6,ABCC3,CYP1B1,ALOX15,CTSS,MAP3K5,ABCA12,CD14,SNTB1,MSR1,GGT5,APOB,HSD17B4,APOA2,APOA1,SLC27A3,PLTP	26
Cell-To-Cell Signaling and Interaction, Cellular Movement, Hematological System Development and Function, Immune Cell Trafficking, Inflammatory Response	recruitment	Recruitment of macrophages	0.0037		0.426		0.366	CMKLR1,CCR5,APOB,TFPI,COCH,CD74,FUT8,ROCK1,NFKBIA,C3AR1,CSF1R	11
Cell-To-Cell Signaling and Interaction, Cellular Movement, Hematological System Development and Function, Immune Cell Trafficking	recruitment	Recruitment of antigen presenting cells	0.00388		0.711		0.646	CMKLR1,CCR5,APOB,TFPI,COCH,CD74,FUT8,ROCK1,CCL3L3,NFKBIA,C3AR1,CSF1R	12
Cellular Movement	chemotaxis	Chemotaxis of myeloid cells	0.00389		0		-0.113	CCL28,CD74,TIRAP,FCER1G,LBP,CCL3L3,SELE,IL17B,C3AR1,FCGR2A,CCR5,CAPG,CCL25,APOA1,ROCK1,ITGB3,LGALS3	17
Hematological Disease	hemorrhagic disease	Hemorrhagic disease	0.00393		0.993		1.114	MPIG6B,STX11,CFB,FCGR1A,F7,FCER1G,CCL3L3,FCGR2A,ACSL5,UNC93B1,ITGB3,Ly6a (includes others),SLC4A1	13
Gastrointestinal Disease, Organismal Injury and Abnormalities	benign oral disorder	Benign oral disorder	0.00396					C3,ABCA12,PTCH1,F7,LOXL3,ROR2,CCL3L3,NFKBIA,SPRY4,FIGN,CHRD,IFT172,CECR2,Ccl9,APOA1,CBS/CBSL,CCL4,DHCR7,BMP7	19
Cell Death and Survival	cell death	Cell death of breast cell lines	0.00409		-1.091		-1.1	FOS,BCL2A1,DAB2,NFKBIA,ESR1	5
Organismal Injury and Abnormalities	metaplasia	Metaplasia of tissue	0.00409		0		-0.022	CMKLR1,TGFBR2,CCL28,LGALS3,NFKBIA	5
Cardiovascular System Development and Function, Tissue Morphology	relaxation	Relaxation of artery	0.00409		1.342		1.32	MAP3K5,APOA1,ITGB3,CBS/CBSL,ESR1	5
Inflammatory Response, Respiratory Disease	inflammation	Inflammation of respiratory system component	0.00412		-0.054		0.003	TNFAIP8L2,CD48,CCL3L3,SELE,ELF3,NFKBIA,CMKLR1,SCARA5,CCR5,NRTN,ARG1,ITGB3,AMBP,ALB,CTSS,DTX1,CD14,FCGR2A,PYCARD,SLC7A11,TFPI,HLA-A,Pmaip1,APOA1,LGALS3,P4HB	26
Cell-To-Cell Signaling and Interaction, Connective Tissue Development and Function	activation	Activation of fibroblasts	0.00413					APOB,IFNAR2,COL4A3,LGALS3	4
Lipid Metabolism, Molecular Transport, Small Molecule Biochemistry	clearance	Clearance of triacylglycerol	0.00413					C3,APOA5,LSR,Apoc3	4
Cell Morphology, Cell-To-Cell Signaling and Interaction, Cellular Assembly and Organization, Nervous System Development and Function, Neurological Disease, Tissue Morphology	abnormal morphology	Abnormal morphology of synapse	0.00429					VIM,TNR,DTNA,SH3GL3,C3,LRFN2,SNTA1,LAMB2,CACNA1D,CAMK2A	10
Lymphoid Tissue Structure and Development, Tissue Morphology	quantity	Quantity of lymph follicle	0.0043		0.412		0.389	IKZF2,LAIR1,DTX1,C3,CD74,AICDA,SIGLEC1,GIMAP1,CDH17,C4A/C4B,BCL2A1,CD84,TYROBP,KLHL6,TLE4,ESR1	16
Cardiovascular Disease, Organismal Injury and Abnormalities	atherosclerosis	Atherosclerosis	0.00433		1.613		1.57	CTSS,MSR1,CCL3L3,SELE,TREM2,NFKBIA,AR,CCR5,TGFBR2,APOB,FLT3,APOA2,APOA1,ITGB3,LGALS3,CBS/CBSL,PLTP,ESR1,ALOX15	19
Neurological Disease, Organismal Injury and Abnormalities	gliosis	Gliosis	0.00438		-0.357		-0.258	CDH2,LGI1,LMNB1,TREM2,HPGDS,CSF1R,AR,GRN,PRLR,CTSF,HSD17B4,CBS/CBSL,Ly6a (includes others),ERCC6	14
Immunological Disease	abnormal quantity	Abnormal quantity of cytokine	0.00442					CCR5,C3,CD14,CTSC,CBS/CBSL,LBP,CCL3L3,SELE,TREM2,NFKBIA,Mug1/Mug2,C3AR1	12
Cellular Compromise, Hypersensitivity Response, Inflammatory Response	degranulation	Degranulation of mast cells	0.00442		1.893		1.829	FOS,C4A/C4B,LAT2,MRGPRX2,C3,ANPEP,FCER1G,CD300LD,CCL3L3,DHCR7,FCGR2A,HAVCR2	12
Cellular Function and Maintenance, Hematological System Development and Function	function	Function of myeloid cells	0.0045					FCGR1A,CD14,TIRAP,ANPEP,MSR1,FCER1G,NFKBIA,C3AR1,FCGR2A,PYCARD,FOS,GRN,CAPG,Tlr12,CLEC6A,ITGB3,LGALS3	17
Dermatological Diseases and Conditions, Immunological Disease, Organismal Injury and Abnormalities	bullous pemphigoid	Bullous pemphigoid	0.0046					C4A/C4B,FCGR1A,FCGR2A	3
Lipid Metabolism, Small Molecule Biochemistry	catabolism	Catabolism of triacylglycerol	0.0046					APOB,APOA5,Apoc3	3
Reproductive System Development and Function	ejaculation	Ejaculation	0.0046					GRN,LHCGR,ESR1	3
Cellular Development, Cellular Growth and Proliferation, Nervous System Development and Function, Tissue Development	growth	Growth of sensory axons	0.0046					PLXNA3,NFATC4,Nefm	3
Cellular Function and Maintenance	homeostasis	Homeostasis of dendritic cells	0.0046					FLT3,ID2,TYROBP	3
Drug Metabolism	metabolism	Metabolism of xenobiotic	0.0046					AHRR,Akr1c12/Akr1c13,Slco1a6	3
Embryonic Development, Hair and Skin Development and Function, Organ Development, Organismal Development, Tissue Development	re-epithelialization	Re-epithelialization of organ	0.0046					DMTN,PSMB10,ALOX15	3
Connective Tissue Disorders, Hematological Disease, Organismal Injury and Abnormalities	spherocytosis	Spherocytosis	0.0046					DMTN,ADD3,SLC4A1	3
Endocrine System Development and Function, Lipid Metabolism, Small Molecule Biochemistry, Vitamin and Mineral Metabolism	synthesis	Synthesis of corticosterone	0.0046					AR,VIM,APOA1	3
Cardiovascular System Development and Function	development	Development of vasculature	0.00461		0.722		0.613	SLC4A11,CDH2,LOX,C3,SLIT3,CTGF,ANPEP,NFKBIA,Mug1/Mug2,C3AR1,Aldh1a7,ESR1,CYP1B1,DHCR7,PLOD1,ALOX15,CTSS,FBN1,F7,COL4A3,COL8A1,C6,RBM15,LEFTY1,GDNF,FBLN1,TGFBR2,APOB,TFPI,PCSK5,APOA1,CBS/CBSL,HOXA2,KLF1,LFNG,CFB,PTCH1,EMILIN1,SELE,CSF1R,SPRY4,VIM,CCR5,DLC1,PLXNB2,TBX4,WLS,STRA6,CREBBP,KAT7,ROCK1,ITGB3,TAL1,VASH2,CXADR,FOXC1,NFATC4,CCL28,FLT4,NOSTRIN,PDE2A,CYP4F2,EGR3,LGALS3,STARD13,ATXN1	66
Gastrointestinal Disease, Immunological Disease, Ophthalmic Disease, Organismal Injury and Abnormalities	Sjögren syndrome	Sjögren syndrome	0.0047					C3,Ccl9,F7,APOA1,CCL3L3,CCL4,NFKBIA	7
Cardiovascular Disease, Organismal Injury and Abnormalities	atherosclerotic lesion	Atherosclerotic lesion	0.00474		-0.765		-0.773	CTSS,MSR1,CCL3L3,SELE,TREM2,NFKBIA,CCR5,TGFBR2,APOB,APOA2,APOA1,ITGB3,CBS/CBSL,ESR1,ALOX15	15
Cell-To-Cell Signaling and Interaction, Hematological System Development and Function, Humoral Immune Response, Immune Cell Trafficking	adhesion	Adhesion of Ab-secreting B cells	0.00476					CCL25,CCL28	2
Gastrointestinal Disease, Hepatic System Disease, Metabolic Disease, Organismal Injury and Abnormalities	amyloidosis	Amyloidosis of liver	0.00476					APOA2,APOA1	2
Immunological Disease, Metabolic Disease, Organismal Injury and Abnormalities	amyloidosis	Amyloidosis of spleen	0.00476					APOA2,APOA1	2
Cardiovascular System Development and Function, Organismal Development, Tissue Morphology	area	Area of carotid artery	0.00476					VIM,ESR1	2
Cellular Assembly and Organization, Cellular Function and Maintenance, Inflammatory Response	maturation	Arrest in maturation of phagosomes	0.00476					LAMP2,FCGR2A	2
Cell-mediated Immune Response, Cellular Movement, Hematological System Development and Function, Immune Cell Trafficking	cellular infiltration	Cellular infiltration by effector memory RA-positive cytotoxic T cells	0.00476					TGFBR2,Ly6a (includes others)	2
Lipid Metabolism, Small Molecule Biochemistry	cleavage	Cleavage of leukotriene D4	0.00476					GGT5,DPEP2	2
Gastrointestinal Disease	constipation	Constipation	0.00476					GDNF,SLC4A4	2
Cell Death and Survival, Cellular Compromise	cytotoxicity	Cytotoxicity of splenocytes	0.00476					CD74,PLTP	2
Cellular Development, Cellular Growth and Proliferation, Hematological System Development and Function, Hematopoiesis, Lymphoid Tissue Structure and Development, Tissue Development	development	Development of Langerhans cells	0.00476					ID2,CSF1R	2
Cell-mediated Immune Response, Cellular Development, Cellular Function and Maintenance, Cellular Growth and Proliferation, Embryonic Development, Hematological System Development and Function, Hematopoiesis, Lymphoid Tissue Structure and Development, Organ Development, Organismal Development, Tissue Development	development	Development of pro T4 thymocytes	0.00476					CD3G,CD3D	2
Organismal Injury and Abnormalities, Reproductive System Disease	experimentally-induced adenomyosis	Experimentally-induced adenomyosis	0.00476					PRLR,CD14	2
Cell Morphology, Organ Morphology, Organismal Injury and Abnormalities, Renal and Urological Disease, Renal and Urological System Development and Function	fusion	Fusion of pedicels	0.00476					GDNF,LAMB2	2
Cell Morphology, Tissue Morphology	height	Height of epithelial cells	0.00476					AR,LHCGR	2
Gene Expression	induction	Induction of RNA	0.00476					PDE2A,LEPR	2
DNA Replication, Recombination, and Repair	injury	Injury of DNA	0.00476					CTSS,CCR5	2
Cell Death and Survival	killing	Killing of Staphylococcus aureus subsp. aureus	0.00476					CTSS,CCL28	2
Cell-To-Cell Signaling and Interaction, Nervous System Development and Function	long-term potentiation	Long-term potentiation of barrel cortex	0.00476					GRIA1,CAMK2A	2
Cell Death and Survival, Cell Morphology, Nervous System Development and Function, Neurological Disease, Tissue Morphology	loss	Loss of ciliary neuron	0.00476					GDNF,NRTN	2
Amino Acid Metabolism, Drug Metabolism, Small Molecule Biochemistry, Vitamin and Mineral Metabolism	metabolism	Metabolism of folic acid	0.00476					FOLR1,MTRR	2
Cell Morphology, Cellular Assembly and Organization, Cellular Development, Cellular Function and Maintenance, Cellular Growth and Proliferation, Nervous System Development and Function, Organismal Development, Tissue Development	neuritogenesis	Neuritogenesis of trigeminal ganglion neurons	0.00476					GDNF,NRTN	2
Carbohydrate Metabolism, Small Molecule Biochemistry	neutralization	Neutralization of lipopolysaccharide	0.00476					APOA1,PLTP	2
Inflammatory Disease, Respiratory Disease	ovalbumin-induced asthma	Ovalbumin-induced asthma	0.00476					C3,C3AR1	2
Cellular Development, Cellular Growth and Proliferation, Organ Development, Reproductive System Development and Function	proliferation	Proliferation of prostate cells	0.00476					AR,TGFBR2	2
Amino Acid Metabolism, Drug Metabolism, Molecular Transport, Small Molecule Biochemistry, Vitamin and Mineral Metabolism	quantity	Quantity of folic acid	0.00476					FOLR1,SLC46A1	2
Embryonic Development, Hair and Skin Development and Function, Nervous System Development and Function, Organ Development, Organismal Development, Tissue Development, Visual System Development and Function	re-epithelialization	Re-epithelialization of cornea	0.00476					PSMB10,ALOX15	2
Tissue Morphology	remodeling	Remodeling of coronary vessel	0.00476					MAP3K5,ITGB3	2
Respiratory Disease	lower respiratory tract disorder	Lower respiratory tract disorder	0.00486		-0.418		-0.382	CTSS,FBN1,LOX,LMNB1,ABCA12,CD14,TIRAP,LOXL3,ROR2,CTGF,LEFTY1,CMKLR1,CCR5,FBLN1,ANO1,FUT8,CREBBP,LFNG	18
Cell Death and Survival	necrosis	Necrosis	0.00489	Increased	2.307		2.4	CDH2,FCGR1A,NFYA,EIF4B,SLIT3,CTGF,FCER1G,C3AR1,FOS,TSHZ3,BCL2A1,TYROBP,TLE4,CYP1B1,SST,PRKN,DHX58,HAS3,AR,GDNF,BANP,APOA1,CBS/CBSL,IFI16,PSMB10,PGAM5,SLC6A6,PTCH1,Srgn,LBP,CCL3L3,TGFBI,VIM,CCR5,FLT3,CREBBP,LAMP2,ROCK1,BMP7,MUC5B,SCGB1A1,MAP3K5,DTX1,RSPO1,LY9,SLC46A1,ATXN2,GIMAP1,PYCARD,UBE3A,SLC7A11,CDC73,HLA-A,2210010C04Rik,FTH1,NEK1,C3,NFKBIA,Mug1/Mug2,KCNJ6,Naip1 (includes others),PALLD,NRTN,A…	114
Connective Tissue Disorders, Organismal Injury and Abnormalities, Tissue Morphology	deterioration	Deterioration of connective tissue	0.00503	Increased	2.345		2.32	FOS,CMKLR1,TGFBR2,CFB,FCGR1A,CD14,CTSC,CXCL16,FCER1G,ESR1,FCGR2A,ALOX15	12
Cellular Movement, Hematological System Development and Function, Immune Cell Trafficking, Inflammatory Response	chemotaxis	Chemotaxis of neutrophils	0.00563		0.239		0.134	CAPG,CD74,TIRAP,APOA1,FCER1G,LBP,CCL3L3,SELE,C3AR1,FCGR2A,IL17B	11
Respiratory System Development and Function	development	Development of respiratory tract	0.00563					FBLN1,SLC7A11,TGFBR2,PCSK5,ANO1,FLT4,ABCA12,MAP2K2,RIPPLY3,ATXN1,BMP7	11
Lipid Metabolism, Molecular Transport, Small Molecule Biochemistry	clearance	Clearance of lipid	0.00563		1.103		1.056	C3,APOA5,LSR,APOA1,Apoc3	5
Protein Synthesis	quantity	Quantity of cytokine	0.00567		-0.215		-0.2	SST,STX11,DHX58,C3,TNFAIP8L2,CD14,IFNAR2,TIRAP,LEPR,SELE,SIGLEC1,C3AR1,Apoc3,SAMSN1,PYCARD,LAT2,PRLR,CTSC,CXCL16,SLAMF6,LGALS3BP,GUCY2C,ESR1	23
Cellular Movement	chemotaxis	Chemotaxis of tumor cell lines	0.00573		0.468		0.389	CCR5,FBN1,CCL25,C3,CCL4,RGS3	6
Organismal Injury and Abnormalities	metaplasia	Metaplasia	0.0058		0		0.003	CMKLR1,TGFBR2,CCL28,ID2,AICDA,LGALS3,NFKBIA	7
Organismal Injury and Abnormalities, Renal and Urological Disease	damage	Damage of kidney	0.00597		1.597		1.545	GC,SLC6A6,CFB,C3,FCGR1A,LEPR,C3AR1,CAMK2A,FCGR2A,C4A/C4B,CFP,HPX,BMP7	13
Tissue Development	development	Development of epithelial tissue	0.00601		0.298		0.265	FRAS1,CLDN3,LEPR,NFKBIA,SPRY4,PALLD,FKTN,TBX4,ITGB3,EPB41L5,ESR1,VASH2,BMP7,TBX18,FLT4,COL4A3,COL8A1,CYP4F2,AR,TGFBR2,PRLR,HSD17B4,APOA1,PSMB10,LFNG	25
Cell Morphology, Cellular Development	branching	Branching of cells	0.0061	Decreased	-2.627		-2.699	CELSR1,NFATC4,TLR7,C3,FLT4,LMNB1,LRFN2,DISC1,ROR2,VSTM5,NFKBIA,CAMK2A,PLPPR5,FOS,UBE3A,GDNF,TNR,PRLR,Nefm,EGR3,ITGB3,RND3,ATXN1	23
Cellular Movement, Hematological System Development and Function, Immune Cell Trafficking	cellular infiltration	Cellular infiltration by granulocytes	0.00612		0.314		0.268	CFB,C3,TNFAIP8L2,CD48,MSR1,FCER1G,SELE,NFKBIA,C3AR1,CMKLR1,CCR5,TGFBR2,C4A/C4B,ETV5,WLS,LGALS3,CCL4,PLTP,SCGB1A1	19
Neurological Disease	memory deficits	Memory deficits	0.00622		-1.109		-1.089	GRN,CCR5,C3,APOA1,CARF,CCL3L3,HNRNPA2B1,GBA,CAMK2A,ATXN1	10
Cardiovascular Disease, Hematological Disease, Metabolic Disease	hyperlipidemia	Hyperlipidemia	0.00624		0.8		0.833	APOB,APOA5,LSR,APOA2,APOA1,LEPR,DAB2,PLTP,Apoc3	9
Cell Morphology, Cellular Assembly and Organization, Cellular Function and Maintenance	formation	Formation of cellular protrusions	0.0063		-0.689		-0.814	CDH2,LOX,CELSR1,C3,LRFN2,DISC1,SLIT3,CTGF,NFKBIA,FOS,TNR,NRTN,TNN,SPAG16,DGKG,ADGRB3,TLR7,F7,ROR2,RNF165,VSTM5,PLPPR5,GDNF,MYO7A,MARK1,RHOD,SIRPB1,VIM,ARHGEF5,CAPG,IFT172,PLXNB2,ROCK1,ITGB3,RTN3,LAMB2,BMP7,PLXNA3,NFATC4,LMNB1,TTLL3,SEPT2,ATXN2,CAMK2A,UBE3A,Nefm,EGR3,MAP2K2,ATXN1,IFT140	50
Organismal Injury and Abnormalities, Respiratory Disease, Respiratory System Development and Function	abnormal morphology	Abnormal morphology of conducting airway	0.00631					LOX,FUT8,CTGF,SPRY4	4
Humoral Immune Response, Inflammatory Response	complement activation	Complement activation	0.00631					CFB,C4A/C4B,C3,CFP	4
Cell Death and Survival	focal necrosis	Focal necrosis	0.00631		-1.067		-0.977	C3,TYROBP,LGALS3,LBP	4
Tissue Development	proliferation	Proliferation of epithelial tissue	0.00631					WLS,MSR1,NFKBIA,ESR1	4
Gastrointestinal Disease, Inflammatory Disease, Inflammatory Response, Organismal Injury and Abnormalities	ulcerative colitis	Ulcerative colitis	0.00631					ABCB1,TGFBR2,HPGDS,PYCARD	4
Cellular Development, Cellular Growth and Proliferation	proliferation	Proliferation of myeloid cells	0.00631		0.911		0.883	ABCB1,LOX,FBXO4,RBM15,HAVCR2,CSF1R,FLT3,CYSLTR1,TYROBP,APOA1,CXCL16,LGALS3,TAL1	13
Developmental Disorder, Embryonic Development, Organismal Development, Tissue Morphology	abnormal morphology	Abnormal morphology of nasal capsule	0.00637					ROR2,CTGF,BMP7	3
Connective Tissue Development and Function, Skeletal and Muscular System Development and Function, Tissue Development	bone volume fraction	Bone volume fraction of trabecular bone	0.00637					AR,ECM1,WNT16	3
Connective Tissue Development and Function, Organ Morphology, Organismal Development, Skeletal and Muscular System Development and Function, Tissue Development, Tissue Morphology	diameter	Diameter of femur	0.00637					ECM1,TYROBP,FCER1G	3
Cancer, Endocrine System Disorders, Gastrointestinal Disease, Organismal Injury and Abnormalities	growth	Growth of pancreatic endocrine tumor	0.00637					CTSS,COL4A3,ITGB3	3
Cell-mediated Immune Response, Cellular Movement, Hematological System Development and Function, Immune Cell Trafficking	migration	Migration of Th1 cells	0.00637					CCL3L3,CCL4,SELE	3
Molecular Transport	transport	Transport of peptide	0.00637					SLC9A3R1,ABCB1,CDH17	3
Cellular Function and Maintenance	uptake	Uptake by macrophages	0.00637					CCR5,TREM2,SIGLEC1	3
Lipid Metabolism, Molecular Transport, Small Molecule Biochemistry	uptake	Uptake of cholesterol ester	0.00637					A2M,APOA2,APOA1	3
Cell-To-Cell Signaling and Interaction, Cellular Assembly and Organization, Tissue Development	adhesion	Adhesion of cell-associated matrix	0.00646					MKLN1,GP5,CTGF,ITGB3,TNN,CD96	6
Connective Tissue Development and Function, Skeletal and Muscular System Development and Function	strength	Strength of bone	0.00646		0.64		0.579	SLC9A3R1,TGFBR2,Ly6a (includes others),ESR1,WNT16,CSF1R	6
Cellular Movement, Hematological System Development and Function, Immune Cell Trafficking, Inflammatory Response	migration	Migration of macrophages	0.0065		1.979		1.906	CCR5,TNFAIP8L2,TYROBP,ROCK1,CCL3L3,CCL4,TREM2,CSF1R	8
Organismal Injury and Abnormalities	development	Development of wound	0.00654					VIM,C3,WLS,ITGB3,LGALS3	5
Cell Morphology, Nervous System Development and Function, Neurological Disease, Tissue Morphology	loss	Loss of neurites	0.00654					TGFBR2,C3,HNRNPA2B1,ESR1,ATXN1	5
Cancer, Gastrointestinal Disease, Organismal Injury and Abnormalities	growth	Growth of digestive organ tumor	0.00709		0.063		0.033	CTSS,CTGF,COL4A3,ITGB3,IFITM3,Ly6a (includes others),C3AR1	7
Cell Morphology, Nervous System Development and Function, Neurological Disease, Tissue Morphology	abnormal morphology	Abnormal morphology of neurites	0.00712					LGI1,C3,MBOAT7,GRIA1,UBE3A,NRTN,TGFBR2,Nefm,TYROBP,PRMT8,HNRNPA2B1,ESR1,ATXN1,KEL,ERCC6	15
Cellular Movement, Hematological System Development and Function, Immune Cell Trafficking, Inflammatory Response	cellular infiltration	Cellular infiltration by macrophages	0.00712		-0.9		-0.946	LOX,MAP3K5,C3,TNFAIP8L2,LMNB1,COL4A3,GBA,CCR5,TGFBR2,WLS,NAAA,APOA1,ITGB3,CCL4,PLTP	15
Hematological System Development and Function, Humoral Immune Response, Lymphoid Tissue Structure and Development, Tissue Morphology	quantity	Quantity of B lymphocytes	0.00734		-0.847		-0.932	C3,TNFAIP8L2,FCGR1A,B4GALNT2,FCER1G,SELE,TGFBI,FOS,CDH17,FLT3,CD84,BCL2A1,TYROBP,KLHL6,CREBBP,ESR1,TLE4,LAIR1,DTX1,CD74,ID2,AICDA,LY9,SIGLEC1,RBM15,FCGR2A,SAMSN1,GIMAP1,C1orf159,TGFBR2,HPX	31
Cellular Development, Cellular Growth and Proliferation, Hematological System Development and Function, Lymphoid Tissue Structure and Development	proliferation	Proliferation of mononuclear leukocytes	0.00741		0.722		0.639	C3,IFNAR2,Srgn,PTPRCAP,CD48,TIRAP,FCER1G,LEPR,NFKBIA,CSF1R,CCR5,FLT3,BCL2A1,TYROBP,SLAMF6,ARG1,CCL17,ESR1,SCGB1A1,IKZF2,Cmah,DTX1,TLR7,CD74,CD3G,ID2,CD14,SPTA1,LY9,PAWR,SIGLEC1,FCGR2A,HAVCR2,SAMSN1,GIMAP1,PYCARD,TGFBR2,LAT2,IL20RB,EGR3,Serpina3g (includes others),FOXD2,APOA1,UNC93B1,CBS/CBSL,HPX,Ly6a (includes others),PSMB10	48
Cellular Movement, Hematological System Development and Function, Immune Cell Trafficking, Inflammatory Response	chemotaxis	Chemotaxis of phagocytes	0.00748		-0.093		-0.208	CD74,TIRAP,FCER1G,LBP,CCL3L3,SELE,IL17B,C3AR1,FCGR2A,CCR5,ARHGEF5,CAPG,CCL25,APOA1,ROCK1,ITGB3,LGALS3	17
Cell Morphology, Nervous System Development and Function, Neurological Disease, Tissue Morphology	abnormal morphology	Abnormal morphology of neurons	0.00751					SH3GL3,LGI1,C3,MBOAT7,LRFN2,TRPC3,LEPR,VIM,GRN,DTNA,TNR,NRTN,CTSF,PLXNB2,TYROBP,LAMB2,ESR1,SNTA1,CACNA1D,KEL,NFATC4,PRKN,LMNB1,CP,ID2,GRIA1,ROR2,CNTN6,ATXN2,CAMK2A,UBE3A,AR,GDNF,TGFBR2,Nefm,EGR3,PRMT8,HNRNPA2B1,ATXN1,ERCC6	40
Cellular Assembly and Organization, Nervous System Development and Function, Tissue Morphology	abnormal quantity	Abnormal quantity of synaptic vesicles	0.00754					SH3GL3,TNR,C3,PCDH17,CAMK2A	5
Cell Death and Survival	apoptosis	Apoptosis of exocrine cells	0.00764					TGFBR2,C3,2210010C04Rik,ESR1	4
Cell Morphology, Tissue Morphology	thickness	Thickness of basement membrane	0.00764					GDNF,COL4A3,COL8A1,LAMB2	4
Cellular Assembly and Organization, Cellular Function and Maintenance	organization	Organization of cytoskeleton	0.0077		0.584		0.457	CDH2,LOX,CELSR1,C3,LRFN2,DISC1,SLIT3,CTGF,NFKBIA,FOS,PALLD,TNR,NRTN,FGF13,TNN,SPAG16,DGKG,ALOX15,CTSS,ADGRB3,TLR7,F7,ROR2,RNF165,VSTM5,PLPPR5,DIXDC1,AR,GDNF,MYO7A,MARK1,RHOD,SIRPB1,TREM2,SLC9A3R1,A2M,VIM,MKLN1,ARHGEF5,CAPG,DMTN,IFT172,DLC1,PLXNB2,ROCK1,ITGB3,RTN3,EPB41L5,LAMB2,BMP7,PLXNA3,NFATC4,LMNB1,FLT4,TTLL3,SPTA1,SEPT2,ATXN2,CAMK2A,UBE3A,Nefm,EGR3,SLC17A5,MAP2K2,SPG11,ATXN1,IFT140,ERCC6	68
Embryonic Development, Organismal Development	somitogenesis	Somitogenesis	0.0078					TBX18,Ifitm1,ROR2,CRB2,EPB41L5,LFNG,FOXC1	7
Cellular Assembly and Organization	organization	Organization of plasma membrane	0.00784					TNR,GDNF,SLC7A11,ETV5,MYO7A,SPTA1,LAMB2,CSF1R,MALAT1	9
Cell Morphology, Cellular Development, Cellular Growth and Proliferation, Nervous System Development and Function, Organismal Development, Tissue Development	morphogenesis	Morphogenesis of neurons	0.00846		-1.867		-1.955	CDH2,LOX,CELSR1,C3,LRFN2,SLIT3,DISC1,NFKBIA,FOS,TNR,NRTN,PLXNB2,ROCK1,ITGB3,TNN,RTN3,LAMB2,BMP7,PLXNA3,NFATC4,ADGRB3,TLR7,LMNB1,ID2,ROR2,RNF165,VSTM5,ATXN2,CAMK2A,PLPPR5,UBE3A,GDNF,Nefm,EGR3,MAP2K2,MARK1,ATXN1	37
Neurological Disease, Organismal Injury and Abnormalities	abnormal brain myelination	Abnormal brain myelination	0.0085					TYROBP,CCL3L3,HPGDS	3
Organismal Injury and Abnormalities, Renal and Urological Disease	fibrosis	Fibrosis of renal glomerulus	0.0085					COL4A3,STAB1,BMP7	3
Lipid Metabolism, Molecular Transport, Small Molecule Biochemistry	quantity	Quantity of 12-hydroxyeicosatetraenoic acid	0.0085					LEPR,CYP1B1,ALOX15	3
Cardiovascular Disease, Organismal Injury and Abnormalities, Tissue Morphology	quantity	Quantity of atherosclerotic lesion	0.0085					APOA1,CBS/CBSL,ALOX15	3
Lipid Metabolism, Small Molecule Biochemistry, Vitamin and Mineral Metabolism	metabolism	Steroid metabolism	0.00876		-0.068		-0.101	GC,LEPR,Apoc3,VIM,APOB,PRLR,DHCR24,APOA2,APOA1,LHCGR,CYP1B1,PLTP,Slco1a6	13
Cell-To-Cell Signaling and Interaction, Hematological System Development and Function, Immune Cell Trafficking	adhesion	Adhesion of immune cells	0.00882		0.549		0.46	Cmah,CCL28,TLR7,C3,CD74,MSR1,CD300LD,LBP,CCL3L3,SELE,TREM2,FCGR2A,CCR5,TGFBR2,CCL25,ROCK1,ITGB3,Ly6a (includes others),ALOX15	19
Protein Synthesis	quantity	Quantity of protein in blood	0.00886		0.791		0.82	CLEC10A,STX11,C3,TNFAIP8L2,IFNAR2,B4GALNT2,TIRAP,LEPR,SELE,DIO2,C3AR1,Apoc3,SLC9B2,CXCL16,SLAMF6,LGALS3BP,LHCGR,ESR1,CACNA1D,ADCYAP1R1,SLC4A1,SST,CTSS,DHX58,CD14,COL4A3,SIGLEC1,ATXN2,SAMSN1,PYCARD,AR,LAT2,APOB,PRLR,APOA2,CTSC,APOA1,LGALS3,GUCY2C,SERP1,AHSG,PLTP	42
Lipid Metabolism, Small Molecule Biochemistry, Vitamin and Mineral Metabolism	metabolism	Metabolism of terpenoid	0.00905		-0.059		-0.112	GC,LEPR,CYP4F12,Apoc3,VIM,APOB,PRLR,DHCR24,APOA2,APOA1,LHCGR,PLTP,CYP1B1,RDH5,Slco1a6	15
Organ Morphology, Reproductive System Development and Function	quantity	Quantity of ovarian follicle	0.00908		-0.141		-0.216	AR,PRLR,RSPO1,CTGF,CBS/CBSL,LEPR,LHCGR,ESR1,CCS	9
Humoral Immune Response, Lymphoid Tissue Structure and Development, Tissue Morphology	quantity	Quantity of germinal center	0.00908		0.239		0.254	IKZF2,CDH17,C4A/C4B,C3,CD84,TYROBP,AICDA,ESR1	8
Cell-To-Cell Signaling and Interaction, Hematological System Development and Function	response	Response of lymphocytes	0.00923	Increased	2.39		2.333	CTSS,Cd200r3,MSR1,LEPR,HPGDS,C3AR1,FCGR2A,PYCARD,HSD3B7,TGFBR2,Pmaip1,APOA1,PSMB10	13
Reproductive System Development and Function	ejaculation	Abnormal ejaculation	0.00926					GRN,LHCGR	2
Hematological Disease, Metabolic Disease	acidemia	Acidemia	0.00926					SLC26A7,SLC4A1	2
Antigen Presentation, Cell-To-Cell Signaling and Interaction, Inflammatory Response	antigen presentation	Antigen presentation of antigen presenting cells	0.00926					CTSS,FCGR1A	2
Cell Cycle, Gene Expression	binding	Binding of GATA-4 binding site	0.00926					ID2,IFI16	2
Cell Cycle, Gene Expression	binding	Binding of Nkx2.5 binding site	0.00926					ID2,IFI16	2
Behavior, Nervous System Development and Function	blinking	Blinking	0.00926					NRTN,GRIA1	2
Organ Morphology	enlargement	Enlargement of third cerebral ventricle	0.00926					RND3,ADCYAP1R1	2
Cell Cycle, Hair and Skin Development and Function	G1 phase	G1 phase of keratinocytes	0.00926					TGFBR2,NFKBIA	2
Cell Morphology, Organismal Injury and Abnormalities, Tissue Morphology	hypertrophy	Hypertrophy of Leydig cells	0.00926					LHCGR,ESR1	2
Cell Morphology, Organ Morphology, Organismal Injury and Abnormalities, Skeletal and Muscular Disorders, Skeletal and Muscular System Development and Function, Tissue Morphology	hypertrophy	Hypertrophy of smooth muscle cells	0.00926					SLC9A3R1,ALOX15	2
Connective Tissue Disorders, Organismal Injury and Abnormalities, Skeletal and Muscular Disorders	injury	Injury of joint	0.00926					C6,C3AR1	2
Cellular Function and Maintenance	internalization	Internalization by kidney cell lines	0.00926					SGIP1,LEPR	2
Embryonic Development, Organ Development, Organismal Development, Reproductive System Development and Function	maturation	Maturation of ovarian follicle	0.00926					LHCGR,ESR1	2
Carbohydrate Metabolism, Molecular Transport, Small Molecule Biochemistry	quantity	Quantity of proteoglycan	0.00926					TGFBR2,CTGF	2
Amino Acid Metabolism, Molecular Transport, Small Molecule Biochemistry	quantity	Quantity of taurine	0.00926					SLC6A6,ATXN1	2
Cardiovascular System Development and Function, Tissue Morphology	relaxation	Relaxation of pulmonary artery	0.00926					APOA1,ITGB3	2
Lipid Metabolism, Small Molecule Biochemistry	transmission	Transmission of lipid	0.00926					LBP,PLTP	2
Molecular Transport	transport	Transport of ammonium	0.00926					RHAG,RHCE/RHD	2
Cardiovascular System Development and Function	neovascularization	Neovascularization of organ	0.00933		1.912		1.858	CFB,C3,ANPEP,CTGF,ITGB3,NOSTRIN,LGALS3,CBS/CBSL,C6,C3AR1,ALOX15	11
Cardiovascular System Development and Function, Organismal Development	angiogenesis	Angiogenesis	0.0097		0.722		0.614	SLC4A11,CDH2,LOX,C3,SLIT3,CTGF,ANPEP,NFKBIA,C3AR1,Aldh1a7,ESR1,CYP1B1,DHCR7,ALOX15,CTSS,COL4A3,COL8A1,C6,RBM15,LEFTY1,GDNF,FBLN1,TGFBR2,APOB,TFPI,PCSK5,APOA1,CBS/CBSL,KLF1,CFB,PTCH1,EMILIN1,CSF1R,SPRY4,VIM,CCR5,TBX4,WLS,CREBBP,ITGB3,TAL1,VASH2,FOXC1,NFATC4,CCL28,FLT4,NOSTRIN,PDE2A,CYP4F2,EGR3,LGALS3,STARD13,ATXN1	53
Neurological Disease, Organismal Injury and Abnormalities	brain atrophy	Brain atrophy	0.00986		0		0.055	VIM,GDNF,LMNB1,ARG1,ATXN1	5
Respiratory System Development and Function	morphology	Morphology of respiratory tract	0.00991					FBN1,LOX,LMNB1,ABCA12,LOXL3,ROR2,CTGF,LEFTY1,SPRY4,CMKLR1,FBLN1,HAT1,ANO1,FUT8,CREBBP,COL11A2,DHCR7,LFNG,BMP7	19
Connective Tissue Development and Function, Skeletal and Muscular System Development and Function	remodeling	Remodeling of bone	0.00992		0.835		0.796	GC,FBN1,PTCH1,FCER1G,LEPR,WNT16,FOS,AR,SLC9A3R1,TYROBP,GPR65,Hamp/Hamp2,CYP1B1,RND3,FCGR3A/FCGR3B	15
Cellular Function and Maintenance	function	Function of dendritic cells	0.00998					CMKLR1,ARHGEF5,CAPG,TBKBP1,TLR7,TYROBP,TIRAP,LGALS3,CSF1R,SAMSN1	10
Organ Morphology, Reproductive System Development and Function	quantity	Quantity of ovary	0.00998		-0.402		-0.495	AR,UBE3A,PRLR,RSPO1,CTGF,CBS/CBSL,LEPR,LHCGR,ESR1,CCS	10
Cellular Compromise, Inflammatory Response	degranulation	Degranulation of cells	0.0101		1.322		1.268	STX11,Cd200r3,MRGPRX2,C3,ANPEP,FCER1G,CD300LD,CCL3L3,HAVCR2,FCGR2A,FOS,C4A/C4B,LAT2,DHCR7	14
Cellular Development, Cellular Growth and Proliferation, Hematological System Development and Function, Lymphoid Tissue Structure and Development	proliferation	Proliferation of lymphocytes	0.0102		0.525		0.445	C3,IFNAR2,Srgn,PTPRCAP,CD48,TIRAP,FCER1G,LEPR,NFKBIA,CCR5,FLT3,BCL2A1,TYROBP,SLAMF6,ARG1,CCL17,ESR1,SCGB1A1,Cmah,IKZF2,DTX1,TLR7,CD74,CD3G,ID2,CD14,SPTA1,LY9,PAWR,SIGLEC1,FCGR2A,HAVCR2,SAMSN1,GIMAP1,PYCARD,TGFBR2,LAT2,IL20RB,EGR3,Serpina3g (includes others),FOXD2,APOA1,UNC93B1,CBS/CBSL,HPX,Ly6a (includes others),PSMB10	47
Cell Morphology	sprouting	Sprouting	0.0102		-1.989		-2.063	CELSR1,NFATC4,TLR7,C3,FLT4,LMNB1,LRFN2,DISC1,ROR2,VSTM5,NFKBIA,TGFBI,CAMK2A,PLPPR5,SPRY4,FOS,UBE3A,GDNF,TNR,TGFBR2,Nefm,EGR3,ITGB3,ATXN1	24
Cell-To-Cell Signaling and Interaction, Hematological System Development and Function	binding	Binding of leukocytes	0.0105		0.639		0.545	Cmah,CCL28,TLR7,C3,CD74,MSR1,CD300LD,LBP,CCL3L3,SELE,TREM2,FCGR2A,CCR5,TGFBR2,CCL25,ROCK1,ITGB3,Ly6a (includes others),LFNG,ALOX15	20
Molecular Transport	transport	Transport of heavy metal	0.0105		-0.328		-0.307	SCARA5,Mmgt2,HLA-A,CP,SLC11A1,Hamp/Hamp2,HPX,FTH1,RHAG,RHCE/RHD,SLC30A8	11
Cellular Assembly and Organization, Cellular Function and Maintenance	organization	Microtubule dynamics	0.0106		0.515		0.39	CDH2,LOX,CELSR1,C3,LRFN2,DISC1,SLIT3,CTGF,NFKBIA,FOS,TNR,NRTN,FGF13,TNN,SPAG16,DGKG,ALOX15,CTSS,ADGRB3,TLR7,F7,ROR2,RNF165,VSTM5,PLPPR5,DIXDC1,AR,GDNF,MYO7A,MARK1,RHOD,SIRPB1,A2M,VIM,ARHGEF5,CAPG,IFT172,PLXNB2,ROCK1,ITGB3,RTN3,LAMB2,BMP7,PLXNA3,NFATC4,LMNB1,FLT4,TTLL3,SEPT2,ATXN2,CAMK2A,UBE3A,Nefm,EGR3,SLC17A5,MAP2K2,SPG11,ATXN1,IFT140,ERCC6	60
Behavior	locomotion	Locomotion	0.0107		0.785		0.792	CELSR1,B4GALNT2,HPGDS,NFKBIA,KCNJ6,SLC9A3R1,CCR5,NRTN,CTSF,CREBBP,TAL1,ESR1,PLOD1,NFATC4,PRKN,OPRK1,CP,ID2,GRIA1,CAMK2A,AR,GDNF,ETV5,EGR3,GPR88,FGF14,SPG11,ATXN1,ERCC6	29
Connective Tissue Development and Function, Skeletal and Muscular System Development and Function, Tissue Development	morphology	Morphology of bone	0.0108					THBS3,GC,TXLNG,PTCH1,LOXL3,CTGF,FCER1G,LEPR,CSF1R,SPRY4,CMKLR1,FOS,ECM1,TYROBP,BTG3,GPR65,CREBBP,LAMP2,ITGB3,LHCGR,ESR1,TLE4,CYP1B1,BMP7,NFATC4,FBN1,Cmah,CD14,ROR2,MSR1,HCST,GBA,WNT16,AR,TGFBR2,TFPI,PRLR,HAT1,SLC4A4,LGALS3,SERP1,COL11A2,Ly6a (includes others),HOXA2,LFNG,ERCC6	46
Behavior	aggressive behavior toward males	Aggressive behavior toward males	0.0108		-1.982		-1.997	GRN,GRIA1,CREBBP,ESR1	4
Cell Death and Survival	apoptosis	Apoptosis of breast cell lines	0.0108					FOS,DAB2,NFKBIA,ESR1	4
Lipid Metabolism, Molecular Transport, Small Molecule Biochemistry	quantity	Quantity of leukotriene	0.0108		-1.131		-1.117	TGFBR2,CYSLTR1,CYP4F2,CYP1B1	4
Cell-To-Cell Signaling and Interaction, Nervous System Development and Function	response	Response of neurons	0.0108					GDNF,NRTN,TREM2,ATXN2	4
Amino Acid Metabolism, Small Molecule Biochemistry	synthesis	Synthesis of amino acids	0.0108					MTRR,BHMT2,ARG1,CBS/CBSL	4
Inflammatory Disease, Inflammatory Response, Organismal Injury and Abnormalities, Respiratory Disease	inflammation	Inflammation of lung	0.011		-0.478		-0.413	CTSS,DTX1,TNFAIP8L2,CD14,CCL3L3,SELE,ELF3,PYCARD,CMKLR1,SCARA5,CCR5,SLC7A11,NRTN,TFPI,HLA-A,Pmaip1,APOA1,ARG1,ITGB3,LGALS3,AMBP,ALB,P4HB	23
Cardiovascular System Development and Function, Organismal Development, Tissue Morphology	area	Area of blood vessel	0.011					VIM,TFPI,ESR1	3
Connective Tissue Development and Function, Skeletal and Muscular System Development and Function	bone mineral content	Bone mineral content	0.011					AR,TGFBR2,ESR1	3
Cardiovascular Disease, Organismal Injury and Abnormalities	development	Development of atherosclerotic lesion	0.011					CTSS,APOA2,ALOX15	3
Cardiovascular Disease, Organismal Injury and Abnormalities	embolus	Embolus	0.011					GP5,MAP3K5,TFPI	3
Molecular Transport	quantity	Quantity of bicarbonate	0.011					SLC26A7,SLC4A4,SLC4A1	3
Tissue Development, Tissue Morphology	regeneration	Regeneration of epithelial tissue	0.011					AR,TGFBR2,ESR1	3
Free Radical Scavenging, Molecular Transport	release	Release of superoxide	0.011					ITGB3,FCER1G,FCGR2A	3
Cell Morphology, Nervous System Development and Function, Tissue Morphology	size	Size of neurites	0.011					Nefm,DISC1,ERCC6	3
Connective Tissue Development and Function, Skeletal and Muscular System Development and Function, Tissue Development, Tissue Morphology	volume	Volume of bone tissue	0.011					TGFBR2,GBA,ESR1	3
Cell Morphology, Cellular Assembly and Organization, Cellular Development, Cellular Function and Maintenance, Cellular Growth and Proliferation, Nervous System Development and Function, Organismal Development, Tissue Development	branching	Branching of neurons	0.0111	Decreased	-2.128		-2.194	CELSR1,NFATC4,TLR7,C3,LMNB1,LRFN2,DISC1,ROR2,VSTM5,NFKBIA,CAMK2A,PLPPR5,FOS,UBE3A,GDNF,TNR,Nefm,EGR3,ATXN1	19
Immunological Disease	immediate hypersensitivity	Immediate hypersensitivity	0.0111		0.489		0.451	Cd200r3,ECM1,CYSLTR1,FCGR1A,TRPC3,FCER1G,LBP,Ly6a (includes others),HPGDS,C3AR1,FCGR2A	11
Cell Morphology, Cellular Assembly and Organization, Cellular Development, Cellular Function and Maintenance, Cellular Growth and Proliferation, Nervous System Development and Function, Organismal Development, Tissue Development	neuritogenesis	Neuritogenesis	0.0112		-1.867		-1.955	CDH2,LOX,CELSR1,C3,LRFN2,SLIT3,DISC1,NFKBIA,FOS,TNR,NRTN,PLXNB2,ROCK1,ITGB3,TNN,RTN3,LAMB2,BMP7,PLXNA3,NFATC4,ADGRB3,TLR7,LMNB1,ROR2,RNF165,VSTM5,ATXN2,CAMK2A,PLPPR5,UBE3A,GDNF,Nefm,EGR3,MAP2K2,MARK1,ATXN1	36
Cell-mediated Immune Response, Cellular Movement, Hematological System Development and Function, Immune Cell Trafficking, Inflammatory Response, Lymphoid Tissue Structure and Development	chemotaxis	Chemotaxis of T lymphocytes	0.0112		1.293		1.197	CCL25,CYSLTR1,CD74,CXCL16,CCL17,CCL4	6
Cellular Movement, Hematological System Development and Function, Immune Cell Trafficking, Inflammatory Response	cell movement	Cell movement of peritoneal macrophages	0.0112		1.982		1.937	CCR5,CD74,ROCK1,CCL3L3,CCL4	5
Organ Development, Reproductive System Development and Function	function	Function of genital organ	0.0112					AR,UBE3A,PRLR,ITGB3,CBS/CBSL,LHCGR,Mug1/Mug2,ESR1,PLTP	9
Cell-To-Cell Signaling and Interaction	response	Response of lymphatic system cells	0.0117	Increased	2.567		2.515	CTSS,Cd200r3,MSR1,LEPR,HPGDS,C3AR1,FCGR2A,PYCARD,HSD3B7,TGFBR2,Pmaip1,APOA1,CYP1B1,PSMB10	14
Hematological System Development and Function, Inflammatory Response, Tissue Morphology	quantity	Quantity of macrophages	0.0117		-0.323		-0.349	CTSS,FLT4,STAB1,LEPR,TREM2,NFKBIA,GBA,HAVCR2,CSF1R,C3AR1,CCR5,TGFBR2,C4A/C4B,APOB,ITGB3,LGALS3,LHCGR,AMBP	18
Embryonic Development, Hematological System Development and Function, Lymphoid Tissue Structure and Development, Organ Development, Organismal Development, Tissue Development	formation	Formation of lymph node	0.0118					CDH17,C4A/C4B,FLT3,C3,CD248,CD84,ID2,TYROBP,KLHL6,SELE,NFKBIA	11
Inflammatory Response	innate immune response	Innate immune response	0.012		1.342		1.257	TLR7,COCH,TIRAP,CLEC6A,Tlr13,TRIM10,FCER1G,LBP,HAVCR2,SH2D1B	10
Cardiovascular Disease, Hematological Disease, Organismal Injury and Abnormalities	anemia	Anemia	0.0121		1.714		1.885	NFATC4,C3,CP,FCGR1A,FCER1G,NFKBIA,ADD3,FCGR2A,DMTN,PROM2,ITGB3,DFFB,LGALS3,HNF4A,Hamp/Hamp2,TAL1,KLF1,FCGR3A/FCGR3B,ALOX15,SLC4A1	20
Embryonic Development, Organismal Development	development	Development of body trunk	0.0125		0.021		-0.084	LOX,LSR,ILDR2,SLIT3,CTGF,CMKLR1,ZNF275,TSHZ3,Aldh1a7,TYROBP,FUT8,RIPPLY3,ESR1,DHCR7,CTSS,FBN1,CD74,CD14,ABCA12,ROR2,RBM15,LEFTY1,AR,FBLN1,TGFBR2,PCSK5,HAT1,ETV5,APOA1,CBS/CBSL,KLF1,LFNG,PTCH1,EMILIN1,LY6E,FOLR1,LOXL3,LBP,SELE,LEPR,TGFBI,CSF1R,SPRY4,CDH17,IFT172,FLT3,DLC1,CD3D,TBX4,WLS,CREBBP,LHCGR,TAL1,CXADR,CACNA1D,FOXC1,BMP7,NFATC4,LMNB1,FLT4,CD3G,ID2,RSPO1,PDE2A,UBE3A,SLC7A11,LAT2,CCL25,PRLR,E…	75
Antimicrobial Response, Inflammatory Response	antibacterial response	Antibacterial response	0.0128					COCH,HLA-A,FCGR1A,AICDA,FCER1G,SLC11A1,Hamp/Hamp2,Naip1 (includes others),MUC5B	9
Cellular Function and Maintenance	paired-pulse facilitation	Paired-pulse facilitation	0.0133	Decreased	-2.63		-2.602	CHRD,HLA-A,C3,GRM4,CAMK2A,SHISA9,ATXN1	7
Cellular Assembly and Organization, Cellular Function and Maintenance, Nervous System Development and Function, Tissue Morphology	quantity	Quantity of neurites	0.0133		0.808		0.782	FOS,AR,A2M,PLXNA3,NRTN,SLC17A5,ATXN2,ERCC6	8
Immunological Disease	allergy	Allergy	0.0135		0.459		0.414	CTSS,Cd200r3,FCGR1A,TRPC3,FCER1G,LBP,HPGDS,C3AR1,FCGR2A,CMKLR1,ECM1,CYSLTR1,ARG1,Ly6a (includes others),ALB,P4HB	16
Cell-To-Cell Signaling and Interaction, Hematological System Development and Function, Inflammatory Response	immune response	Immune response of neutrophils	0.0136					C3,TYROBP,CLEC6A,ITGB3,FCER1G,TREM2	6
Respiratory Disease, Respiratory System Development and Function	abnormal morphology	Abnormal morphology of respiratory system	0.0138					LOX,LOXL3,CTGF,SELE,TGFBI,SPRY4,CMKLR1,FOS,ANO1,ZNF275,FUT8,CREBBP,DHCR7,BMP7,SCGB1A1,FBN1,LMNB1,ABCA12,ROR2,LEFTY1,FBLN1,HAT1,CBS/CBSL,COL11A2,LFNG	25
Connective Tissue Disorders, Embryonic Development, Organ Development, Organ Morphology, Organismal Development, Organismal Injury and Abnormalities, Respiratory Disease, Respiratory System Development and Function, Tissue Development, Tissue Morphology	abnormal morphology	Abnormal morphology of lung interstitium	0.0139					FBLN1,HAT1,CREBBP	3
Cell-mediated Immune Response, Cellular Development, Cellular Function and Maintenance, Cellular Growth and Proliferation, Embryonic Development, Hematological System Development and Function, Hematopoiesis, Lymphoid Tissue Structure and Development, Organ Development, Organismal Development, Tissue Development	development	Development of double-positive thymocyte	0.0139					CD3G,CD3D,TAL1	3
Cell-To-Cell Signaling and Interaction, Nervous System Development and Function	glutamate mediated receptor currents	Glutamate mediated receptor currents	0.0139					LGI1,HLA-A,DHCR7	3
Small Molecule Biochemistry	quantity	Quantity of ammonia in blood	0.0139					CA5A,ASS1,ARG1	3
Cardiovascular System Development and Function, Organismal Development, Visual System Development and Function	vascularization	Vascularization of eye	0.0139	Increased	2.433		2.396	CCR5,CFB,C3,ANPEP,CTGF,ITGB3,NOSTRIN,LGALS3,CBS/CBSL,C6,C3AR1	11
Organismal Injury and Abnormalities, Renal and Urological Disease	proteinuria	Proteinuria	0.0139		0.039		0.109	CFB,TLR7,Tug1,C3,CTGF,COL4A3,STAB1,LEPR,LAMB2,ESR1,BMP7,SCGB1A1	12
Cancer, Organismal Injury and Abnormalities	growth	Growth of tumor	0.0141		0.931		0.852	LOX,EIF4B,CTGF,ANPEP,FCER1G,IFITM3,NFKBIA,C3AR1,FOS,CD248,FUT8,CXCL16,ESR1,SST,CTSS,IKZF2,PRKN,ERO1A,COL4A3,PAWR,HCST,HAVCR2,MALAT1,AR,TGFBR2,CYP3A5,APOA1,HNF4A,PTCH1,LY6E,SELE,EPSTI1,ASGR1,CCR5,CDH17,FLT3,DLC1,CREBBP,KCNJ12,ITGB3,VASH2,BMP7,FLT4,AICDA,SLC7A11,EGR3,MAP2K2,LGALS3,Ly6a (includes others),FTH1,FCGR3A/FCGR3B	51
Molecular Transport	quantity	Quantity of heavy metal	0.0143		-0.943		-0.904	HLA-A,CP,SLC11A1,HPX,Hamp/Hamp2,FTH1,RHAG,RHCE/RHD	8
Nervous System Development and Function	coordination	Coordination	0.0143	Decreased	-2.052		-2.252	Cmah,PRKN,GRIA1,CP,TRPC3,FCER1G,CNTN6,ATXN2,CSF1R,UBE3A,DTNA,NRTN,HLA-A,SLC17A5,HSD17B4,CREBBP,ATXN1,KEL,ERCC6	19
Skeletal and Muscular Disorders, Skeletal and Muscular System Development and Function	abnormal morphology	Abnormal morphology of smooth muscle	0.0144					COL19A1,AR,LOX,CCR5,ANO1,ROCK1,PLOD1	7
Antigen Presentation, Inflammatory Response	antigen presentation	Antigen presentation	0.0144					CTSS,CD74,FCGR1A,UNC93B1,FCER1G,FCGR2A,FCGR3A/FCGR3B	7
Cellular Movement, Hematological System Development and Function, Immune Cell Trafficking, Inflammatory Response, Lymphoid Tissue Structure and Development	chemotaxis	Chemotaxis of lymphocytes	0.0144		0.576		0.475	CCL25,CCL28,CD74,CYSLTR1,CXCL16,CCL17,CCL4	7
Embryonic Development, Organ Development, Organ Morphology, Organismal Development, Organismal Injury and Abnormalities, Respiratory Disease, Respiratory System Development and Function, Tissue Development	abnormal morphology	Abnormal morphology of pulmonary alveolus	0.0147					CMKLR1,FBN1,FBLN1,LMNB1,ABCA12,FUT8,LOXL3,ROR2,CTGF,CREBBP,LFNG	11
Connective Tissue Disorders, Hematological Disease, Organismal Injury and Abnormalities	thrombocytopenia	Thrombocytopenia	0.0147		1.086		1.203	MPIG6B,STX11,CFB,FCGR1A,ACSL5,UNC93B1,FCER1G,CCL3L3,Ly6a (includes others),FCGR2A,SLC4A1	11
Cell Morphology, Cellular Assembly and Organization, Cellular Development, Cellular Function and Maintenance, Cellular Growth and Proliferation, Embryonic Development, Nervous System Development and Function, Organismal Development, Tissue Development	formation	Formation of dendritic spines	0.0147					TNR,NFATC4,VSTM5,PLPPR5	4
Organ Morphology, Organismal Injury and Abnormalities, Renal and Urological Disease, Renal and Urological System Development and Function	hypertrophy	Hypertrophy of renal glomerulus	0.0147					GDNF,STAB1,LEPR,ESR1	4
Vitamin and Mineral Metabolism	metabolism	Metabolism of vitamin	0.0149					GC,FOLR1,MTRR,CYP4F12,CYP1B1,RDH5	6
Connective Tissue Disorders, Developmental Disorder, Hereditary Disorder, Organismal Injury and Abnormalities, Skeletal and Muscular Disorders	osteopetrosis	Osteopetrosis	0.0149		-0.807		-0.699	FOS,TYROBP,ITGB3,FCER1G,HCST,CSF1R	6
Hematological System Development and Function, Lymphoid Tissue Structure and Development, Tissue Morphology	size	Size of lymphoid tissue	0.0149					CDH17,C4A/C4B,C3,CD84,TYROBP,ARG1	6
Cell Morphology, Embryonic Development, Nervous System Development and Function, Ophthalmic Disease, Organ Development, Organ Morphology, Organismal Development, Organismal Injury and Abnormalities, Tissue Development, Tissue Morphology, Visual System Development and Function	abnormal morphology	Abnormal morphology of Descemet membrane	0.015					SLC4A11,COL8A1	2
Cardiovascular Disease, Cardiovascular System Development and Function, Organ Morphology, Organismal Development, Organismal Injury and Abnormalities	abnormal morphology	Abnormal morphology of myocardial cuff	0.015					SLC6A6,CXADR	2
Gene Expression, RNA Post-Transcriptional Modification	binding	Binding of dsRNA	0.015					SCARA5,MSR1	2
Cellular Development, Cellular Growth and Proliferation, Connective Tissue Development and Function, Embryonic Development, Skeletal and Muscular System Development and Function, Tissue Development	chondrogenesis	Chondrogenesis of embryonic cell lines	0.015					GRN,ECM1	2
Cellular Development, Cellular Growth and Proliferation, Connective Tissue Development and Function, Skeletal and Muscular System Development and Function, Tissue Development	chondrogenesis	Chondrogenesis of fibroblast cell lines	0.015					GRN,ECM1	2
Cell-To-Cell Signaling and Interaction, Inflammatory Response	cytotoxic reaction	Cytotoxic reaction of lymphatic system cells	0.015					CYP1B1,FCGR2A	2
Cell-mediated Immune Response, Cellular Development, Cellular Function and Maintenance, Cellular Growth and Proliferation, Embryonic Development, Hematological System Development and Function, Hematopoiesis, Lymphoid Tissue Structure and Development, Organ Development, Organismal Development, Tissue Development	development	Development of pro-T3 thymocytes	0.015					CD3G,CD3D	2
Cellular Function and Maintenance	endocytosis	Endocytosis by tumor cell lines	0.015					SGIP1,DAB2	2
Molecular Transport	export	Export of heavy metal	0.015					CP,SLC11A1	2
Embryonic Development, Organismal Development, Reproductive System Development and Function	fertilization	Fertilization of sperm	0.015					AR,ESR1	2
Cellular Assembly and Organization, Cellular Function and Maintenance, Tissue Development	formation	Formation of intermediate filaments	0.015					Nefm,ROCK1	2
Embryonic Development, Organismal Development, Tissue Development	formation	Formation of notochord	0.015					CRB2,T2	2
Inflammatory Response, Organismal Injury and Abnormalities, Reproductive System Disease	inflammation	Inflammation of prostate gland	0.015					AR,LHCGR	2
Cell Death and Survival	killing	Killing of dendritic cells	0.015					Sh2d1b2,SH2D1B	2
Cell Death and Survival	killing	Killing of splenocytes	0.015					Sh2d1b2,SH2D1B	2
Organismal Development	length	Length of tail	0.015					TFPI,ROR2	2
Cellular Function and Maintenance	maintenance	Maintenance of hematopoietic progenitor cells	0.015					CREBBP,ALOX15	2
Carbohydrate Metabolism	metabolism	Metabolism of glycosides	0.015					ABCB1,B4GALNT2	2
Lipid Metabolism, Molecular Transport, Small Molecule Biochemistry	mobilization	Mobilization of triacylglycerol	0.015					APOB,Apoc3	2
Cell Morphology	morphology	Morphology of breast cancer cell lines	0.015					FOS,NFKBIA	2
Auditory Disease, Neurological Disease	nonsyndromic hearing impairment	Nonsyndromic hearing impairment	0.015					ABCB1,COL11A2	2
Organ Development, Reproductive System Development and Function	ovulation	Ovulation of ovary	0.015					LHCGR,ESR1	2
Energy Production, Lipid Metabolism, Small Molecule Biochemistry, Vitamin and Mineral Metabolism	oxidation	Oxidation of retinol	0.015					CYP1B1,RDH5	2
Dermatological Diseases and Conditions, Organismal Injury and Abnormalities	petechia	Petechia	0.015					FBLN1,ITGB3	2
Developmental Disorder, Skeletal and Muscular Disorders	polysyndactyly	Polysyndactyly	0.015					BMP7,SPRY4	2
Lipid Metabolism, Small Molecule Biochemistry	production	Production of hydroxyeicosatetraenoic acid	0.015					CYP1B1,ALOX15	2
Cardiovascular Disease, Organismal Injury and Abnormalities, Respiratory Disease	pulmonary embolism	Pulmonary embolism	0.015					TFPI,MAP3K5	2
Endocrine System Development and Function, Organ Morphology, Reproductive System Development and Function, Tissue Morphology	quantity	Quantity of granulosa cells	0.015					LHCGR,ESR1	2
Nervous System Development and Function, Organ Morphology, Tissue Morphology	quantity	Quantity of striatal neurons	0.015					GDNF,FTH1	2
Amino Acid Metabolism, Small Molecule Biochemistry	synthesis	Synthesis of L-methionine	0.015					MTRR,BHMT2	2
Cell-mediated Immune Response, Cellular Movement, Hematological System Development and Function, Immune Cell Trafficking	transmigration	Transmigration of Th1 cells	0.015					CCL3L3,CCL4	2
Molecular Transport	transport	Transport of bicarbonate	0.015					SLC26A7,SLC4A4	2
Lipid Metabolism, Molecular Transport, Small Molecule Biochemistry	transport	Transport of cholesterol ester	0.015					SLC9A3R1,APOA1	2
Connective Tissue Disorders, Inflammatory Disease, Inflammatory Response, Organismal Injury and Abnormalities, Skeletal and Muscular Disorders	experimentally-induced arthritis	Experimentally-induced arthritis	0.0151		1.205		1.182	CTSS,CFB,C3,FCGR1A,MSR1,SELE,NFKBIA,FCGR2A,PYCARD,IL20RB,APOA1,SLC11A1,FCGR3A/FCGR3B	13
Respiratory System Development and Function	morphology	Morphology of respiratory system	0.0152					LOX,LOXL3,CTGF,SELE,TGFBI,SPRY4,CMKLR1,FOS,ANO1,ZNF275,FUT8,CREBBP,DHCR7,BMP7,SCGB1A1,FBN1,FLT4,LMNB1,ABCA12,ROR2,LEFTY1,FBLN1,HAT1,CBS/CBSL,COL11A2,LFNG	26
Cardiovascular System Development and Function, Organismal Development, Visual System Development and Function	neovascularization	Neovascularization of eye	0.0153	Increased	2.433		2.388	CFB,C3,ANPEP,CTGF,ITGB3,NOSTRIN,LGALS3,CBS/CBSL,C6,C3AR1	10
Cardiovascular System Development and Function, Organismal Development, Tissue Morphology	morphology	Morphology of endothelial tissue	0.0153					SLC4A11,GDNF,FBLN1,TGFBR2,FLT4,ITGB3,COL8A1,KLF1	8
Organismal Injury and Abnormalities, Tissue Morphology	quantity	Quantity of lesion	0.0154		-1.106		-1.081	LOX,PRKN,MAP3K5,FBXO4,FOLR1,PTCH1,AICDA,CCR5,CDH17,TGFBR2,OTUD3,FLT3,APOA1,ITGB3,CBS/CBSL,TAL1,CYP1B1,SCGB1A1,ALOX15	19
Organismal Injury and Abnormalities, Renal and Urological Disease	injury	Injury of kidney	0.0155		1.475		1.433	SLC6A6,CFB,C3,FCGR1A,CFP,C3AR1,BMP7,CAMK2A,FCGR2A	9
Inflammatory Disease, Inflammatory Response, Organismal Injury and Abnormalities	inflammation	Inflammation of peritoneum	0.0159					CMKLR1,C4A/C4B,C3,LGALS3,ALOX15	5
Cardiovascular System Development and Function, Organismal Development, Tissue Morphology	size	Size of blood vessel	0.0159					VIM,TFPI,CBS/CBSL,ESR1,FOXC1	5
Embryonic Development, Hematological System Development and Function, Humoral Immune Response, Lymphoid Tissue Structure and Development, Organ Development, Organismal Development, Tissue Development, Tissue Morphology	size	Size of germinal center	0.0159					CDH17,C4A/C4B,C3,CD84,TYROBP	5
Cell Morphology, Immunological Disease	abnormal morphology	Abnormal morphology of leukocytes	0.0159					ABCB1,DTX1,TNFAIP8L2,CD74,ID2,FCER1G,LY9,NFKBIA,Mug1/Mug2,CSF1R,CCR5,CCL25,HLA-A,Serpina3g (includes others),CD84,Pmaip1,CREBBP,LGALS3,Ly6a (includes others),PSMB10	20
Hematological System Development and Function, Immunological Disease, Lymphoid Tissue Structure and Development, Organ Morphology, Organismal Injury and Abnormalities, Tissue Morphology	abnormal morphology	Abnormal morphology of lymphoid organ	0.0161					MPIG6B,C3,TNFAIP8L2,PTPRCAP,FCER1G,SELE,HPGDS,NFKBIA,TGFBI,CSF1R,FOS,CDH17,C4A/C4B,KLHL6,CREBBP,LAMP2,ITGB3,DFFB,LHCGR,ESR1,TLE4,SLC4A1,ALOX15,TLR7,CD74,ID2,MSR1,PAWR,GBA,CCL25,SLC4A4,UNC93B1,HPX	33
Hematological System Development and Function, Tissue Morphology	abnormal quantity	Abnormal quantity of leukocytes	0.0165					ENTPD7,CCL25,CD74,B4GALNT2,SELE,SIGLEC1,ESR1,FCGR2A,CSF1R	9
Gastrointestinal Disease	aphagia	Aphagia	0.017		-1		-0.897	LGI1,LAMC2,GBA,HOXA2	4
Cellular Assembly and Organization	organization	Organization of cellular membrane	0.0171					GDNF,TNR,SLC7A11,ETV5,DHCR24,MYO7A,SPTA1,LAMB2,CSF1R,MALAT1	10
Cell Death and Survival, Cellular Function and Maintenance	clearance	Clearance of Pseudomonas aeruginosa	0.0171					COCH,FCER1G,FCGR2A	3
Neurological Disease, Organismal Injury and Abnormalities	environmentally induced seizure	Environmentally induced seizure	0.0171					LGI1,FGF13,KCNJ6	3
Cellular Function and Maintenance, Tissue Development	function	Function of red blood cells	0.0171					TRPC3,RHAG,RHCE/RHD	3
Gastrointestinal Disease, Organismal Injury and Abnormalities	metaplasia	Metaplasia of goblet cells	0.0171					CMKLR1,CCL28,LGALS3	3
Cell Morphology, Cellular Assembly and Organization	morphology	Morphology of actin filaments	0.0171					ARHGEF5,DMTN,ROCK1	3
Tissue Development	organization	Organization of epithelial tissue	0.0171					FLT4,HNF4A,ESR1	3
Organ Morphology, Reproductive System Development and Function	quantity	Quantity of antral follicle	0.0171					AR,LHCGR,ESR1	3
Cell-To-Cell Signaling and Interaction	signaling	Signaling of neurons	0.0171					GDNF,FGF13,ATXN2	3
Cellular Assembly and Organization	stabilization	Stabilization of cellular membrane	0.0171					CTSS,TNR,DMTN	3
Amino Acid Metabolism, Small Molecule Biochemistry	synthesis	Synthesis of L-amino acid	0.0171					MTRR,BHMT2,CBS/CBSL	3
Gastrointestinal Disease, Hepatic System Disease, Organismal Injury and Abnormalities	liver lesion	Liver lesion	0.0172		-1.623		-1.545	C3,TNFAIP8L2,STAB1,TRIM62,CCL3L3,SELE,NFKBIA,Mug1/Mug2,SCARA5,FOS,CCR5,CDH17,C4A/C4B,TYROBP,ITGB3,ESR1,BMP7,DTX1,TLR7,CD74,FBXO4,CD14,AICDA,PAWR,AR,TGFBR2,OTUD3,TFPI,HLA-A,APOA1,LGALS3,CBS/CBSL,MAT1A,HNF4A,HPX	35
Inflammatory Disease, Respiratory Disease	airway hyperresponsiveness	Airway hyperresponsiveness	0.0172		0.263		0.221	CMKLR1,GGT5,NRTN,CCL28,CYSLTR1,LGALS3,CCL3L3,AMBP,C3AR1,IL17B,ALB	11
Hematological System Development and Function, Lymphoid Tissue Structure and Development, Tissue Morphology	quantity	Quantity of natural killer cells	0.0172		1.248		1.204	CMKLR1,CCR5,IFNAR2,ID2,TYROBP,Pmaip1,APOA1,FCER1G,LY9,HCST,PYCARD	11
Cell Death and Survival	cell death	Cell death of blood cells	0.0173		1.444		1.432	ABCB1,SLC6A6,TNFAIP8L2,FCGR1A,Srgn,NFYA,EIF4B,FCER1G,CCL3L3,NFKBIA,C3AR1,Naip1 (includes others),CSF1R,FOS,PALLD,CCR5,FLT3,BCL2A1,TYROBP,GPR65,CREBBP,DFFB,TLE4,MUC5B,IKZF2,DHX58,DTX1,ID2,MSR1,LY9,PAWR,SLC46A1,HAVCR2,GIMAP1,PYCARD,SLC7A11,LAT2,PRLR,EGR3,Pmaip1,LGALS3	41
Cellular Development, Cellular Growth and Proliferation, Hematological System Development and Function, Lymphoid Tissue Structure and Development	cell proliferation	Cell proliferation of T lymphocytes	0.0174		0.661		0.593	C3,Srgn,IFNAR2,PTPRCAP,CD48,FCER1G,LEPR,NFKBIA,CCR5,FLT3,TYROBP,ARG1,CCL17,ESR1,SCGB1A1,DTX1,CD74,CD3G,ID2,SPTA1,LY9,PAWR,SIGLEC1,HAVCR2,SAMSN1,PYCARD,TGFBR2,LAT2,IL20RB,EGR3,Serpina3g (includes others),FOXD2,APOA1,CBS/CBSL,Ly6a (includes others),HPX,PSMB10	37
Cellular Function and Maintenance, Hematological System Development and Function	function	Function of helper T lymphocytes	0.0176					ECM1,CD74,IL20RB,SLAMF6,FCER1G,PAWR,C3AR1,SAMSN1	8
Cellular Development, Cellular Growth and Proliferation	development	Arrest in development of cells	0.0177					AR,EGR3,CD3D,TYROBP,LHCGR	5
Cell-To-Cell Signaling and Interaction, Cellular Function and Maintenance, Inflammatory Response	phagocytosis	Phagocytosis of bacteria	0.0177		1.961		1.889	C3,MSR1,LEPR,TREM2,SIGLEC1	5
Connective Tissue Development and Function, Skeletal and Muscular System Development and Function, Tissue Morphology	quantity	Quantity of osteoclasts	0.0178		1.603		1.576	FOS,TGFBR2,FLT3,C3,TYROBP,ITGB3,MSR1,Ly6a (includes others),HCST,ESR1,C3AR1,ALOX15	12
RNA Post-Transcriptional Modification	splicing	Splicing of mRNA	0.0179					SRRM4,HNRNPA2B1,RBM15,PRPF31,RBM10,MALAT1	6
Molecular Transport	transport	Transport of anion	0.0179					SLC9A3R1,SLC26A7,ANO1,SLC4A4,SLC11A1,SLC4A1	6
Embryonic Development, Organ Development, Organ Morphology, Organismal Development, Respiratory System Development and Function, Tissue Development	morphology	Morphology of lung	0.0181					FBN1,LOX,FLT4,LMNB1,ABCA12,LOXL3,ROR2,CTGF,SELE,TGFBI,CMKLR1,FBLN1,HAT1,ZNF275,FUT8,CREBBP,LFNG	17
RNA Post-Transcriptional Modification	processing	Processing of mRNA	0.0182					SRRM4,HNRNPA2B1,PABPN1,RBM15,PRPF31,RBM10,MALAT1	7
Neurological Disease	spatial memory impairment	Spatial memory impairment	0.0182					GRN,CCR5,C3,CARF,CCL3L3,CAMK2A,ATXN1	7
Embryonic Development, Organ Development, Organ Morphology, Organismal Development, Organismal Injury and Abnormalities, Respiratory Disease, Respiratory System Development and Function, Tissue Development	abnormal morphology	Abnormal morphology of lung	0.0185					FBN1,LOX,LMNB1,ABCA12,LOXL3,ROR2,CTGF,SELE,TGFBI,CMKLR1,FBLN1,HAT1,ZNF275,FUT8,CREBBP,LFNG	16
Cell Signaling	cell surface receptor linked signal transduction	Cell surface receptor linked signal transduction	0.0185					MPIG6B,PTCH1,ROR2,CTGF,FCER1G,SEPT2,CSF1R,GDNF,IFT172,TGFBR2,NRTN,ECM1,FLT3,TYROBP,FUT8,IFT140	16
Skeletal and Muscular System Development and Function	quantity	Quantity of bone	0.0186		0.595		0.569	TXLNG,C3,PTCH1,MSR1,HCST,C3AR1,FOS,TGFBR2,PCSK5,ECM1,FLT3,ZNF275,TYROBP,CREBBP,ITGB3,Ly6a (includes others),LHCGR,ESR1,LFNG,BMP7,ALOX15	21
Lipid Metabolism, Molecular Transport, Small Molecule Biochemistry	uptake	Uptake of lipid	0.0187		0.745		0.672	ABCB1,A2M,HSD3B7,C3,APOA5,APOA2,APOA1,STRA6,ESR1	9
Cellular Assembly and Organization, Cellular Function and Maintenance	organization	Organization of cytoplasm	0.0187		0.584		0.457	CDH2,LOX,CELSR1,C3,LRFN2,DISC1,SLIT3,CTGF,NFKBIA,FOS,PALLD,TNR,NRTN,FGF13,TNN,SPAG16,DGKG,ALOX15,CTSS,ADGRB3,TLR7,F7,ROR2,RNF165,VSTM5,PLPPR5,DIXDC1,AR,GDNF,MYO7A,MARK1,RHOD,SIRPB1,TREM2,SLC9A3R1,A2M,VIM,MKLN1,ARHGEF5,CAPG,DMTN,IFT172,DLC1,PLXNB2,ROCK1,ITGB3,RTN3,EPB41L5,LAMB2,CXADR,BMP7,PLXNA3,NFATC4,LMNB1,FLT4,TTLL3,SPTA1,PDE2A,SEPT2,ATXN2,CAMK2A,UBE3A,Nefm,EGR3,SLC17A5,MAP2K2,SPG11,ATXN1,IFT14…	70
Tox Functions for My Projects->Timo_miRnomics->RNA->Observation 3
Categories	Functions	Diseases or Functions Annotation	p-Value	Predicted Activation State	Activation z-score	Notes	Bias-corrected z-score	Molecules	# Molecules
Liver Inflammation/Hepatitis	inflammation	Inflammation of liver	0.000955	Decreased	-2.045		-1.955	DTX1,TLR7,C3,TNFAIP8L2,CD14,CCL3L3,Mug1/Mug2,SCARA5,CCR5,C4A/C4B,TFPI,HLA-A,TYROBP,APOA1,LGALS3,CBS/CBSL,MAT1A,HPX,ESR1	19
Glomerular Injury	fusion	Fusion of pedicels	0.00476					GDNF,LAMB2	2
Renal Damage	damage	Damage of kidney	0.00597		1.597		1.545	GC,SLC6A6,CFB,C3,FCGR1A,LEPR,C3AR1,CAMK2A,FCGR2A,C4A/C4B,CFP,HPX,BMP7	13
Glomerular Injury, Renal Fibrosis	fibrosis	Fibrosis of renal glomerulus	0.0085					COL4A3,STAB1,BMP7	3
Renal Enlargement	hypertrophy	Hypertrophy of renal glomerulus	0.0147					GDNF,STAB1,LEPR,ESR1	4
Cardiac Pulmonary Embolism	pulmonary embolism	Pulmonary embolism	0.015					TFPI,MAP3K5	2
Renal Damage	injury	Injury of kidney	0.0155		1.475		1.433	SLC6A6,CFB,C3,FCGR1A,CFP,C3AR1,BMP7,CAMK2A,FCGR2A	9
Renal Hypoplasia	agenesis	Agenesis of kidney	0.0288					GDNF,FRAS1,PCSK5,ETV5,SLIT3	5
Liver Fibrosis	migration	Migration of hepatic stellate cells	0.0299					CCR5,CCL4	2
Renal Inflammation, Renal Nephritis	nephritis	Nephritis	0.0317		-0.268		-0.165	CFB,DTX1,TLR7,C3,FCGR1A,COL4A3,NFKBIA,FCGR2A,GDNF,C4A/C4B,CXCL16,AMBP,LAMB2,ESR1,FCGR3A/FCGR3B	15
Renal Inflammation, Renal Nephritis	glomerulonephritis	Glomerulonephritis	0.0332		-1.341		-1.269	C4A/C4B,DTX1,TLR7,C3,FCGR1A,CXCL16,COL4A3,NFKBIA,LAMB2,ESR1	10
Liver Necrosis/Cell Death	focal necrosis	Focal necrosis of liver	0.0341					C3,TYROBP,LGALS3	3
Renal Dysplasia	dysplasia	Dysplasia of kidney	0.0388					FRAS1,ETV5	2
Decreased Levels of Albumin	quantity	Decreased Levels of Albumin	0.0393					C3,LGALS3,LAMB2	3
Liver Hyperplasia/Hyperproliferation	cancer	Cancer of liver cells	0.0404					TGFBR2	1
Cardiac Fibrosis	cardiac fibrosis	Cardiac fibrosis of heart tissue	0.0404					MAP3K5	1
Liver Inflammation/Hepatitis	hepatitis	Chronic phase hepatitis	0.0404					HLA-A	1
Liver Hyperplasia/Hyperproliferation	hyperplasia	Delay in hyperplasia of hepatocytes	0.0404					C3	1
Kidney Failure	renal failure	Delay in renal failure	0.0404					CFB	1
Liver Hyperplasia/Hyperproliferation	quantity	Quantity of liver tumor	0.0427		-0.152		-0.13	CDH17,TGFBR2,OTUD3,FBXO4	4
Renal Damage	reperfusion injury	Reperfusion injury of kidney	0.056	Increased	2		1.952	CFB,C3,CFP,C3AR1	4
Glomerular Injury	expansion	Expansion of mesangial matrix	0.0592					Tug1,COL4A3	2
Renal Hypoplasia	hypoplasia	Hypoplasia of kidney	0.0632					GDNF,FRAS1,PCSK5,ETV5,SLIT3,BMP7	6
Glomerular Injury	abnormal morphology	Abnormal morphology of podocytes	0.066					GDNF,Tug1,COL4A3,LAMB2	4
Glomerular Injury	cortical renal glomerulopathies	Cortical renal glomerulopathies	0.0704					ESR1,SCGB1A1	2
Glomerular Injury, Renal Damage	injury	Injury of podocytes	0.0704					C3,CAMK2A	2
Glomerular Injury	abnormal morphology	Abnormal morphology of renal glomerulus	0.0741					GDNF,FBLN1,C4A/C4B,Tug1,COL4A3,LAMB2,ESR1,BMP7	8
Renal Damage	damage	Damage of renal cortex	0.0792					GC	1
Glomerular Injury, Renal Fibrosis	fibrosis	Fibrosis of tubulointerstitium	0.0792					COL4A3	1
Renal Inflammation, Renal Nephritis	membranous glomerulonephritis	Membranous glomerulonephritis	0.0792					COL4A3	1
Renal Dysplasia, Renal Hypoplasia	renal hypodysplasia	Severe renal hypodysplasia	0.0792					ETV5	1
Renal Hypoplasia	unilateral renal agenesis	Unilateral renal agenesis	0.0792					FRAS1	1
Decreased Levels of Albumin	excretion	Decreased excretion of albumin	0.0823					C3,LAMB2	2
Glomerular Injury	effacement	Effacement of pedicels	0.0938					Tug1,COL4A3,LAMB2	3
Increased Levels of Hematocrit	hematocrit	Increased Levels of Hematocrit	0.0975		-1.238		-1.37	FBLN1,DMTN,SLC4A4,PROM2,ITGB3,ADD3,SLC4A1	7
Liver Necrosis/Cell Death	cell death	Cell death of liver	0.111		-0.415		-0.365	TLR7,C3,CD14,SELE,NFKBIA,Mug1/Mug2,FOS,AR,TYROBP,ITGB3,LGALS3,CBS/CBSL,TAF10,HNF4A,ESR1	15
Liver Fibrosis	carbon tetrachloride-induced liver fibrosis	Carbon tetrachloride-induced liver fibrosis	0.116					STAB1	1
Cardiac Damage	cardiotoxicity	Cardiotoxicity	0.116					ABCB1	1
Congenital Heart Anomaly	double inlet heart left ventricle	Double inlet heart left ventricle	0.116					TGFBR2	1
Glutathione Depletion In Liver, Liver Fibrosis	generation	Generation of reactive oxygen species in liver	0.116					LEPR	1
Glomerular Injury, Renal Inflammation, Renal Nephritis	inflammation	Inflammation of renal glomerulus	0.116					CFB	1
Cardiac Arteriopathy, Cardiac Fibrosis	perivascular fibrosis	Perivascular fibrosis of coronary artery	0.116					MAP3K5	1
Cardiac Inflammation	experimental autoimmune myocarditis	Experimental autoimmune myocarditis	0.121					CCR5,CCL3L3	2
Liver Inflammation/Hepatitis, Liver Steatosis	steatohepatitis	Steatohepatitis	0.135					CD14,MAT1A	2
Congenital Heart Anomaly	atresia	Atresia of tricuspid valve	0.152					LEFTY1	1
Glomerular Injury	bleeding	Bleeding of renal glomerulus	0.152					COL4A3	1
Decreased Levels of Albumin	localization	Decreased localization of albumin	0.152					LGALS3	1
Biliary Hyperplasia, Liver Cholestasis	flow	Flow of bile	0.152					SLC9A3R1	1
Congenital Heart Anomaly	transposition	Transposition of great vessels	0.163					ROR2,LEFTY1	2
Liver Necrosis/Cell Death	necrosis	Necrosis of liver	0.166		-0.171		-0.123	TLR7,C3,CD14,SELE,NFKBIA,Mug1/Mug2,FOS,AR,TYROBP,ITGB3,LGALS3,CBS/CBSL,HNF4A,ESR1	14
Liver Fibrosis	fibrosis	Fibrosis of liver	0.173		-1.102		-1.085	CCR5,CD74,STAB1,LGALS3,CBS/CBSL,HPX,BMP7	7
Renal Necrosis/Cell Death	apoptosis	Apoptosis of kidney cell lines	0.178					FOS,BCL2A1	2
Liver Hyperplasia/Hyperproliferation	hepatic hemangiomatosis	Liver hemangioma	0.186					FBXO4	1
Liver Hyperplasia/Hyperproliferation	liver metastasis	Liver metastasis	0.187					CDH17,OTUD3,APOA1	3
Glomerular Injury, Renal Hyperplasia/Hyperproliferation	hyperplasia	Hyperplasia of mesangial cells	0.193					GDNF,COL4A3	2
Renal Inflammation, Renal Nephritis	lupus nephritis	Lupus nephritis	0.193					FCGR1A,CXCL16	2
Glomerular Injury	glomerulopathy	Glomerulopathy of mesangium	0.219					Tug1,COL4A3,ESR1	3
Liver Fibrosis	experimentally-induced hepatic fibrosis	Experimentally-induced hepatic fibrosis	0.219					LGALS3	1
Increased Levels of ALT	release	Increased release of ALT	0.219					ITGB3	1
Liver Cholestasis	intrahepatic cholestasis	Intrahepatic cholestasis	0.219					ATXN2	1
Renal Inflammation, Renal Nephritis	tubular nephritis	Tubular nephritis	0.219					COL4A3	1
Liver Inflammation/Hepatitis	acute hepatitis	Acute hepatitis	0.251					CCR5	1
Glomerular Injury	abnormal morphology	Abnormal morphology of glomerular capillary	0.268					FBLN1,COL4A3	2
Increased Levels of Alkaline Phosphatase	activation	Increased activation of alkaline phosphatase	0.273					CTGF,IFI16,ESR1	3
Liver Cholestasis	secretion	Secretion of bile acid	0.281					ESR1	1
Glomerular Injury, Renal Fibrosis	fibrosis	Fibrosis of kidney	0.283		-0.744		-0.669	GDNF,C3,COL4A3,STAB1,BMP7	5
Glomerular Injury	abnormal morphology	Abnormal morphology of mesangial matrix	0.298					COL4A3,ESR1	2
Renal Atrophy	atrophy	Atrophy of renal medulla	0.31					SLC4A1	1
Decreased Levels of Hematocrit	hematocrit	Decreased hematocrit of organism	0.31					SLC11A1	1
Liver Inflammation/Hepatitis	fulminant hepatitis	Fulminant hepatitis	0.31					CCR5	1
Bradycardia, Cardiac Arrythmia	sinus bradycardia	Sinus bradycardia	0.31					CACNA1D	1
Hepatocellular Carcinoma, Liver Hyperplasia/Hyperproliferation	size	Size of hepatocellular carcinoma	0.31					TGFBR2	1
Glomerular Injury, Renal Thrombosis	thrombosis	Thrombosis of renal glomerulus	0.31					CFB	1
Glomerular Injury, Kidney Failure, Renal Fibrosis	interstitial fibrosis	Interstitial fibrosis of kidney	0.318					GDNF,C3,COL4A3	3
Cardiac Hyperplasia/Hyperproliferation	hyperplasia	Hyperplasia of heart	0.338					CXADR	1
Renal Inflammation, Renal Nephritis	nephrotoxic nephritis	Nephrotoxic nephritis	0.338					FCGR3A/FCGR3B	1
Congenital Heart Anomaly	conotruncal heart malformations	Conotruncal heart malformations	0.36					FBLN1,TGFBR2,ROR2,LEFTY1	4
Liver Regeneration	regeneration	Regeneration of liver	0.362					C3,RSPO1,C3AR1	3
Kidney Failure	failure	Failure of kidney	0.387		0.555		0.616	GDNF,CFB,C3,COL4A3,FCER1G	5
Renal Damage, Renal Tubule Injury	damage	Damage of renal tubule	0.387					CFB,LEPR	2
Increased Levels of Creatinine	clearance	Increased clearance of creatinine	0.39					SLC4A1	1
Renal Damage, Renal Tubule Injury	injury	Injury of renal tubule	0.39					CFB	1
Nephrosis	nephrosis	Nephrosis	0.39					LAMB2	1
Cardiac Arrythmia	atrial fibrillation	Atrial fibrillation	0.415					CACNA1D	1
Increased Levels of Bilirubin	quantity	Increased Levels of Bilirubin	0.415					ZNF275	1
Cardiac Stenosis	stenosis	Stenosis of aortic valve	0.415					APOB	1
Cardiac Dilation, Cardiac Enlargement	dilated cardiomyopathy	Dilated cardiomyopathy	0.436					SLC6A6,TGFBR2,MAP3K5,LY6E,STAB1,SLC2A12	6
Glutathione Depletion In Liver	quantity	Quantity of glutathione in liver	0.439					MAT1A	1
Renal Hydronephrosis	hydronephrosis	Hydronephrosis	0.45					TBX18,ID2,CLEC6A	3
Congenital Heart Anomaly	atrial septal defect	Atrial septal defect	0.458					FBLN1,LEFTY1	2
Liver Hyperplasia/Hyperproliferation	hepatic adenocarcinoma	Hepatic adenocarcinoma	0.461					TRIM62	1
Increased Levels of Potassium	excretion	Increased excretion of K+	0.461					SLC4A11	1
Liver Enlargement	hepatomegaly	Hepatomegaly	0.487					ARG1,CBS/CBSL,ESR1,GBA	4
Liver Hyperplasia/Hyperproliferation	cancer	Liver cancer	0.497		0.049		0.069	CDH17,TGFBR2,OTUD3,FBXO4,AICDA,APOA1,TRIM62,LGALS3	8
Increased Levels of Creatinine	quantity	Increased Levels of Creatinine	0.523					CTGF,SLC4A1	2
Cardiac Dilation, Cardiac Enlargement	pathological dilation	Pathological dilation of left ventricle	0.524					TGFBR2	1
Hepatocellular Carcinoma, Liver Hyperplasia/Hyperproliferation	quantity	Quantity of hepatocellular carcinoma	0.524					TGFBR2	1
Liver Proliferation	quantity	Quantity of hepatocytes	0.524					CBS/CBSL	1
Liver Damage	damage	Damage of liver	0.534		0.115		0.102	CCR5,PRKN,TGFBR2,C3,PAWR,C3AR1,PYCARD	7
Renal Atrophy	atrophy of kidney	Atrophy of kidney	0.536					COL4A3,SLC4A1	2
Congenital Heart Anomaly	atrioventricular septal defect and common atrioventricular junction	Atrioventricular septal defect and common atrioventricular junction	0.543					LEFTY1	1
Renal Atrophy	atrophy	Atrophy of renal tubule	0.543					COL4A3	1
Renal Inflammation, Renal Nephritis	interstitial nephritis	Interstitial nephritis	0.543					GDNF	1
Cardiac Inflammation	inflammation	Inflammation of heart	0.548					MAP3K5,CSF1R	2
Hepatocellular Carcinoma, Liver Hyperplasia/Hyperproliferation	development	Development of hepatocellular carcinoma	0.555		0		0.039	FBXO4,AICDA,TRIM62,LGALS3	4
Renal Dysfunction	dysfunction	Dysfunction of kidney	0.562					C3	1
Glomerular Injury	formation	Formation of glomerular crescent	0.562					COL4A3	1
Congenital Heart Anomaly	situs inversus totalis	Situs inversus totalis	0.562					LEFTY1	1
Liver Fibrosis	activation	Activation of hepatic stellate cells	0.58					LOX	1
Liver Failure	failure	Failure of liver	0.58					CCR5	1
Cardiac Dysfunction	left ventricular dilation	Left ventricular dilation	0.583					SLC6A6,SLC4A1	2
Congenital Heart Anomaly	double outlet right ventricle	Double outlet right ventricle	0.594					FBLN1,LEFTY1	2
Renal Proliferation	proliferation	Proliferation of mesangial cells	0.597					FCER1G	1
Pulmonary Hypertension	pulmonary hypertension	Pulmonary Hypertension	0.629					ARG1	1
Congenital Heart Anomaly	congenital heart disease	Congenital heart disease	1		-0.261		-0.17	LOX,FBLN1,TGFBR2,PCSK5,ROR2,PDE2A,LEFTY1,IFT140	8
Cardiac Enlargement	enlargement	Enlargement of heart	1					CDH2,NFATC4,SLC6A6,MAP3K5,LY6E,TRPC3,STAB1,LEPR,SLC2A12,CMKLR1,TGFBR2,CTSC,ITGB3,GUCY2C,SLC4A1	15
Liver Steatosis	hepatic steatosis	Hepatic steatosis	1		-0.976		-0.92	CCR5,MAP3K5,C3,CD14,HSD17B4,LGALS3,CBS/CBSL,MAT1A,LBP,GUCY2C,ATXN2,ERCC6	12
Cardiac Enlargement	hypertrophy	Hypertrophy of heart	1					CMKLR1,NFATC4,MAP3K5,CTSC,TRPC3,ITGB3,LEPR,GUCY2C,SLC4A1	9
Cardiac Infarction	myocardial infarction	Myocardial infarction	1					FCER1G,CCL3L3,CSF1R	3
Cardiac Proliferation	proliferation	Proliferation of cardiomyocytes	1					CXADR	1
Liver Proliferation	proliferation	Proliferation of hepatocytes	1		0.421		0.395	FOS,TGFBR2,C3,HNF4A,NFKBIA	5
Renal Proliferation	proliferation	Proliferation of kidney cells	1					GDNF,FCER1G	2
Liver Proliferation	proliferation	Proliferation of liver cells	1		0.447		0.421	FOS,TGFBR2,C3,HNF4A,NFKBIA,C3AR1	6
Cardiac Dysfunction	ventricular dysfunction	Ventricular dysfunction	1					SLC6A6,TGFBR2,ITGB3,SLC4A1	4
Regulator Effects for My Projects->Timo_miRnomics->RNA->Observation 3
Consistency Score	Node Total	Regulator Total	Regulators	Target Total	Target Molecules in Dataset	Disease & Function Total	Diseases & Functions	Known Regulator-Disease/Function Relationships
20.572	36	7	BET,C5AR1,Ifnar,IFNG,PLAU,RETNLB,SLC4A1	20	C3,C4A/C4B,CCL3L3,Ccl8,Ccl9,CCR5,CD14,CTSS,CXCL16,DMTN,FCER1G,FCGR1A,FCGR2A,HLA-A,IFITM3,IFNAR2,KLF1,Ms4a4b (includes others),NFKBIA,TGFBR2	9	Cytolysis,Deterioration of connective tissue,Endocytosis,Engulfment of cells,Immune response of phagocytes,Inflammation of joint,Internalization of cells,Phagocytosis,Response of myeloid cells	0% (0/63)
6.5	9	1	ZNF106	4	C3,C4A/C4B,LGALS3,SLC11A1	4	Activation of leukocytes,Activation of myeloid cells,Immune response of cells,Parasitic Infection	0% (0/4)
4.619	16	3	CDKN2A,IL13,NFkB (complex)	12	C3,CCL17,CCL3L3,CCL4,Ccl9,CCR5,CD74,CTSS,HLA-A,IL17B,ITGB3,NFKBIA	1	Leukocyte migration	0% (0/3)
2.111	14	2	NCSTN,ZBTB16	11	Ccl9,CD14,CD3D,CD3G,CD74,CD84,CSF1R,DTX1,FCER1G,FCGR2A,GRN	1	Activation of cells	0% (0/2)
-4.919	7	1	IFN alpha/beta	5	CLEC10A,CXCL16,HLA-A,Ly6a (includes others),TLR7	1	Leukocyte migration	0% (0/1)
-7.506	5	1	ZNF106	3	C3,C4A/C4B,LGALS3	1	Inflammation of liver	0% (0/1)
-12.362	13	1	IL4	11	CAPG,CCL17,CCL3L3,CCL4,CCR5,CD74,CLEC10A,FCGR2A,FOS,LGALS3,NFKBIA	1	Leukocyte migration	0% (0/1)
Networks for My Projects->Timo_miRnomics->RNA->Observation 3
ID	Analysis	Molecules in Network	Score	Focus Molecules	Top Diseases and Functions
1	Observation 3	AMBRA1,Akt,CAMK2A,CBS/CBSL,CD7,CD84,CSF1R,Cd200r3,DAB2,DHX58,EIF4B,FCER1G,FLT4,HAVCR2,HCST,IL12 (family),Interferon alpha,LAT2,LOX,MSR1,NAAA,NOSTRIN,PHF11,PRKN,SAMSN1,SIGLEC1,SLCO3A1,TBKBP1,TEC/BTK/ITK/TXK/BMX,TIRAP,TNFAIP8L2,TREM2,TYROBP,Tlr13,UBE3A	38	31	Cellular Function and Maintenance, Cell-To-Cell Signaling and Interaction, Hematological System Development and Function
2	Observation 3	COL4A3,COL8A1,CTGF,CTSS,EMILIN1,ERK1/2,ESR1,F Actin,FBN1,FLT3,FSH,FUT8,GDNF,GREB1,HPGDS,LHCGR,LMNB1,Lh,NELFB,NFATC4,OPRK1,PALLD,PRLR,RDH5,RHOD,RND3,ROCK1,SLC13A4,SLC2A12,SLIT3,STAT5a/b,STRA6,TAF10,TGFBI,WISP2	36	30	Embryonic Development, Organismal Development, Developmental Disorder
3	Observation 3	1700056E22Rik,CAPG,CHRD,CREBBP,Ccl8,ELOVL6,EPSTI1,GABRG3,GGT5,GIMAP7,H3F3A/H3F3B,HSD17B4,Histone h3,Histone h4,IFITM3,KAT7,KRT7,MCTP1,MYLIP,N-cor,NFYA,Nebl,Nr1h,POU2F3,PTCH1,RBM15,RSPO1,SH3GL3,SHISA5,Secretase gamma,TBC1D2,TBX4,TGFBR2,TRERF1,ZMAT4	36	30	Connective Tissue Development and Function, Embryonic Development, Organ Development
4	Observation 3	BMP7,CCR5,CD3,CD3D,CD3G,CDH2,CLEC10A,Ctla2a/Ctla2b,DAP,FGF14,FOS,ID2,IFI16,IFN alpha/beta,IKZF2,IL12 (complex),IL20RB,ITGB3,Jnk,LGALS3BP,LY6E,Ly6a (includes others),Ms4a4b (includes others),P4HB,PROX2,PTPRCAP,Pkc(s),Pmaip1,ROR2,SLAMF6,SLC9A3R1,TCR,THBS4,TNN,VPS72	34	29	Hematological System Development and Function, Tissue Morphology, Cellular Development
5	Observation 3	AHSG,ALB,ANPEP,APOA1,APOA2,APOA5,APOB,Apoc3,C1QTNF3,C6,CD300LD,CP,CXADR,CYP3A5,FTH1,HDL,HDL-cholesterol,HLA-A,HNF4A,HPX,ITIH3,LAMP2,LDL-cholesterol,LEPR,MAT1A,MS4A8,NBEA,NFkB (complex),PAWR,PEPCK,PIK3C2G,PLTP,RAB7B,Tlr,VLDL-cholesterol	32	28	Cardiovascular Disease, Hematological Disease, Metabolic Disease
6	Observation 3	26s Proteasome,ALDH1L1,AR,ARG1,CCL3L3,CCL4,CD14,CLDN3,CLEC6A,Creb,DAPL1,ERCC6,ETV5,GPR182,GRIA1,GRN,HNRNPA2B1,Ifn,KCNJ3,KCNJ6,LGALS3,LGI1,MALAT1,MAP2K2,PI3K (complex),RNA polymerase II,SELE,SLC26A7,SLC7A11,STAB1,STX11,Tsx,Vmn2r32 (includes others),chemokine,cytokine	32	28	Cellular Movement, Hematological System Development and Function, Immune Cell Trafficking
7	Observation 3	AMPK,ASGR1,Actin,BCL2A1,BCR (complex),BET,CYSLTR1,Ccl9,DMTN,DTX1,ECM1,ELF3,ERK,FCGR1A,FCGR2A,FCGR3A/FCGR3B,FOXC1,Fcer1,Gypa,HEMGN,Ige,Immunoglobulin,KEL,KLF1,LFNG,MS4A6A,Mapk,NFKBIA,PSMB10,RHAG,SLC4A1,SPAG1,TAL1,TLR7,VIM	28	26	Infectious Diseases, Respiratory Disease, Hematological Disease
8	Observation 3	ABCB1,AICDA,ALOX15,C3,C3AR1,C4A/C4B,CD74,CDH17,CFB,CFP,CXCL16,Collagen(s),DHCR24,Fc gamma receptor,IFI35,IFNAR2,Ifnar,IgG,IgG1,IgG2a,IgG2b,Iga,Igg3,Igm,LY9,MAP3K5,OAS1,P38 MAPK,POLQ,PTPN5,PYCARD,SCGB1A1,SPRY4,Tgf beta,UNC93B1	23	23	Protein Synthesis, Humoral Immune Response, Connective Tissue Disorders
9	Observation 3	ALB,CCDC7,CCL25,CD160,CTLA4,CTSC,Cmah,DTX1,DUSP16,EGLN,Eci3,FAM167A,GATA3,GUCY2C,GZMA,IFNG,IL24,IL33,LAG3,LAIR1,LAMC2,LGALS3,MARK1,PCDH17,PRDM1,RC3H1,SCGB3A1,SH2D1B,SMAGP,STK11,TNFSF13B,Tug1,XBP1,ZBTB7B,mir-10	15	18	Cellular Development, Cellular Growth and Proliferation, Hematological System Development and Function
10	Observation 3	ARFGAP2,ATAT1,Acp5,CAMK2A,CCL22,CCND2,DAG1,EFCAB14,ELAVL1,ELMOD2,FADD,FBLN1,FBXL2,FLNA,GCK,HSD17B4,INSR,KCNJ15,KIF1B,LRP1,MAPT,MKNK1,MMP9,NAT1,NOS3,NRTN,PAX6,PLTP,PLXNB2,RBM12B,RNH1,THSD4,USP26,WLS,let-7a-5p (and other miRNAs w/seed GAGGUAG)	15	18	Cell Morphology, Nervous System Development and Function, Organ Morphology
11	Observation 3	ABCA12,ALDOC,CSTF1,CSTF3,DLG4,ENTPD7,FOLR1,FOS,GBA,GIMAP1,GLUL,GRIK2,GRIK5,GRIN1,HIST1H1T,Hist1h1a,KCNA4,LAMB2,LYRM9,NETO2,PGAM5,PHB2,PRNP,PVT1,SMARCE1,Srgn,TENT4B	15	16	Cell-To-Cell Signaling and Interaction, Nervous System Development and Function, RNA Post-Transcriptional Modification
12	Observation 3	ALOX5,CA4,CCL17,CD96,CECR2,GATA2,GP1BA,GP1BB,GP5,GP6,GP9,GPR65,Gm10408 (includes others),HIPK2,I730030J21Rik,IFITM2,ITGA2B,MCTP1,MPIG6B,MPO,MRGPRX3,MS4A2,MSX2,Mcpt8,PPARG,PRTN3,Prl2c2 (includes others),RHCE/RHD,RNF112,SLC27A3,SPTA1,TAC3,TRIM10,ZFPM1,mir-223	14	17	Connective Tissue Disorders, Hematological Disease, Organismal Injury and Abnormalities
13	Observation 3	AFP,ATXN1,C1R,CAD,CHD4,CHEK2,Ces1b/Ces1c,DFFB,E2F1,ESRRB,GATA6,GC,GLUL,Gm21596/Hmgb1,HIPK2,HMOX1,HNF1A,INKA2,LTBP1,NOP53,NT5DC2,PIK3CD,PSMD2,PTPRM,RBBP5,RNF2,SCD,SCPEP1,SLC6A6,SMARCC1,STARD13,TGFB2,TIMP2,TP53,TRIM24	13	16	Cell Death and Survival, Cancer, Organismal Injury and Abnormalities
14	Observation 3	ABCD2,ADAM8,AHNAK,ARHGEF5,Alpha catenin,B4GALNT1,BANP,BCL6,BIRC3,C14orf39,CASP6,CCDC141,CD2,CD248,CTLA4,CYP26B1,DISC1,GOLM1,IL13RA1,IL1RN,IL4,LGALS3,OSM,PCSK5,PLA2G4A,RELA,SCARA5,SELE,SH3D19,SPAG16,STAT5B,SUSD4,Saa3,TBC1D17,TNFRSF11A	13	16	Cell Death and Survival, Hematological System Development and Function, Inflammatory Response
15	Observation 3	ABCA1,ABRACL,ACAD10,ADD3,APOE,ASS1,C3AR1,CD40,CD48,CD53,CD55,CD68,CD80,CD86,CDK9,CREG2,Cd24a,DYSF,FAS,GBGT1,HLA-DQA1,HMGCLL1,HOXC8,LGALS3,MSLN,MYO1H,OGA,PAX7,PLD4,PRKCD,PRKCI,RAB34,SP3,STAT2,WNT16	13	16	Cell-To-Cell Signaling and Interaction, Hematological System Development and Function, Immune Cell Trafficking
16	Observation 3	A2M,AHRR,AIP,ATF4,Apol11b (includes others),C3AR1,CD38,CMKLR1,DMKN,EGLN,EGLN1,EGLN3,ERFE,ERO1A,GALR1,GATA1,GCDH,HIF1A,HTT,Hamp/Hamp2,IL13,IL5,LCN2,MIF,OSM,P2RY14,PABPN1,RAMP3,RIPPLY3,SLC11A1,SSTR2,Serpina3g (includes others),Sult1d1,TLR3,Vegf	13	16	Cellular Function and Maintenance, Molecular Transport, Small Molecule Biochemistry
17	Observation 3	AMBP,AQP4,Akr1c12/Akr1c13,CCL28,CCS,CDO1,COLQ,CTSS,DAG1,DMD,DTNA,DTNB,FIGLA,FRAS1,HNF1A,HNF1B,IGF1,KCNJ10,KY,NR1H4,Nlrp4f,PLA2G4E,PRLR,RAPSN,SERPINA1,SNTA1,SNTB1,SNTB2,Slco1a6,TCF3,TDRD6,TPI1,TRPC1,TRPC4,UTRN	13	16	Cell-To-Cell Signaling and Interaction, Cellular Assembly and Organization, Cell Morphology
18	Observation 3	ACOD1,Apol11b (includes others),Apol9a/Apol9b,B2M,CCL4,CCL5,CGAS,CHRNB3,COL11A2,CRP,DNASE2,F7,FZD9,GRM4,IFI16,IFI30,IFNAR1,IL6ST,KDM6B,Klrk1,LTB4R,MHC CLASS I (family),MHC Class I (complex),MRC1,NODAL,NR3C1,OAS1,Oasl2,PRKCE,SLC25A33,TAT,TLR3,TSLP,WDR92,ZNF704	11	15	Infectious Diseases, Endocrine System Disorders, Gastrointestinal Disease
19	Observation 3	AES,BTG2,CA8,CCND1,CNTN6,COL20A1,DIXDC1,DVL2,F3,FBXO4,FOSL1,FOXL1,HNF4A,LEF1,MBD3,Ms4a6b,Mt1,NMRAL1,NTRK2,OTUD3,PITX2,PTEN,PTPRC,ROCK1,SAV1,SDC1,SIRT1,SMARCB1,SOD1,TBX2,TFPI,TGFBR2,TRPC3,WNT7A,YAP1	11	15	Embryonic Development, Organismal Development, Cellular Development
20	Observation 3	ACIN1,APP,ARHGAP28,Alp,B4GALNT2,CLDN11,CMTM3,CREB3L3,EED,ESR2,EZH2,GDNF,GRAMD1B,GREM1,HAS3,HOXA2,IFI16,ITGA2,ITGB1,LGALS3,MAPK1,MSX2,NF1,NXPE3,PTGER4,RTN3,RUNX2,Rian,SLC13A3,SLC5A7,SMURF1,SP7,ZSWIM9,mir-30,mir-3960	11	15	Cellular Development, Connective Tissue Development and Function, Skeletal and Muscular System Development and Function
21	Observation 3	2810032G03Rik,ACAA1,ACADL,ACER2,ACOX1,AKR1B1,CA5A,CDC73,CYP4F12,DGKG,DIO2,DNASE1L2,ERCC3,ETNPPL,GSTP1,HSD3B1,IGF1,ITGA2,LGALS3,MTRR,MYH1,NCOA1,NEFH,Nefm,PCK1,PLCL1,PLCL2,PLIN2,PPARD,RBM3,RXRA,SERTAD2,SLC6A7,TSH,Tlr12	11	15	Organismal Functions, Connective Tissue Development and Function, Skeletal and Muscular System Development and Function
22	Observation 3	ADCYAP1R1,AKT3,ATXN2,Ap2 alpha,B3GALT6,DOK1,EGR3,EPS15,G6PC,IL6ST,IP6K1,IRS1,ISYNA1,Ins1,LEPR,LPAR3,LPL,LRP5,MAFA,MC4R,NKAIN2,NOS3,NR1H4,PCK1,PNPLA2,PTPN11,ROCK1,SGIP1,SIK2,SLC30A8,TCF7L2,TGFBI,TMEM88B,TP53I11,ZBTB20	11	15	Endocrine System Development and Function, Carbohydrate Metabolism, Molecular Transport
23	Observation 3	ABCD4,ATOH1,CAMK2A,CCNA2,CDKN1B,CELSR1,COL4A1,CTNNB1,CTSF,CXXC4,ELOVL3,FGD2,FMR1,GAP43,GRIK5,Hsp70,LEF1,LHX1,LMX1B,MEN1,MPEG1,Mcpt8,NRCAM,NXF1,NXF2/NXF2B,PAK1,PLXNA3,RPTOR,SIX3,SLC6A1,SYNM,TLE4,TMEFF2,WNT3,ZNF180	10	14	Nervous System Development and Function, Cellular Development, Cellular Growth and Proliferation
24	Observation 3	ADRB,AKT2,ANO1,APOM,BOK,CACNA1C,CACNA1D,FOXA1,FOXA2,GHSR,GLIS3,GUSB,HHEX,HNF1B,HNF4A,HSD3B7,KLHL6,MAFA,MUC5B,NKX6-1,NR1H4,NUDT18,P2RY14,PCK1,PCSK2,PRL,Proinsulin,RALA,RALGAPA2,SCG5,SERP1,SLC9B2,SRSF2,SST,THBS3	10	14	Organ Morphology, Tissue Morphology, Endocrine System Development and Function
25	Observation 3	ABCC3,ACAT2,APOLD1,AQP8,ASNS,Acot1,Aldh1a7,C1S,CDKN2A,CEACAM1,CREB1,CYP7B1,CYP8B1,DHCR7,DLC1,ETHE1,FABP2,FDFT1,HSD17B10,IDI1,IL12B,IL17B,Ifitm1,LBP,MBL2,MTNR1A,Mug1/Mug2,NFKBID,NSDHL,Naip1 (includes others),PBLD,POR,PPARA,TMEM267,XDH	10	14	Lipid Metabolism, Small Molecule Biochemistry, Vitamin and Mineral Metabolism
My Lists for My Projects->Timo_miRnomics->RNA->Observation 3
My Lists	-log(p-value)	Ratio	Molecules
Tox Lists for My Projects->Timo_miRnomics->RNA->Observation 3
Ingenuity Toxicity Lists	-log(p-value)	Ratio	Molecules
Negative Acute Phase Response Proteins	5.68	0.714	ITIH3,APOA2,APOA1,AHSG,ALB
LXR/RXR Activation	4.96	0.143	GC,MYLIP,C3,CD14,LBP,MSR1,C4A/C4B,APOB,APOA5,APOA2,APOA1,AHSG,HPX,AMBP,PLTP,ALB
Cytochrome P450 Panel - Substrate is an Eicosanoid (Rat)	3.21	0.6	Cyp4f16/Cyp4f37,CYP4F12,CYP4F2
Positive Acute Phase Response Proteins	3.13	0.214	A2M,C4A/C4B,C3,CP,LBP,HPX
FXR/RXR Activation	3.12	0.113	GC,C3,C4A/C4B,APOB,APOA2,APOA1,CREBBP,HNF4A,AHSG,HPX,AMBP,PLTP,ALB
Cytochrome P450 Panel - Substrate is an Eicosanoid (Mouse)	2.92	0.5	Cyp4f16/Cyp4f37,CYP4F12,CYP4F2
Persistent Renal Ischemia-Reperfusion Injury (Mouse)	2.18	0.167	CTSS,LOX,C3,BCL2A1,Serpina3g (includes others)
Cytochrome P450 Panel - Substrate is a Fatty Acid (Rat)	2.07	0.273	Cyp4f16/Cyp4f37,CYP4F12,CYP4F2
Glutathione Depletion - CYP Induction and Reactive Metabolites	2.07	0.273	ABCB1,CFB,ABCC3
Fatty Acid Metabolism	1.89	0.0917	GCDH,CYP4X1,ACSL5,Aldh1a7,HSD17B4,CYP3A5,SLC27A3,CYP4F12,ACAD10,CYP1B1
Glutathione Depletion - Hepatocellular Hypertrophy	1.66	0.333	Gstm3,ABCC3
Cytochrome P450 Panel - Substrate is a Fatty Acid (Mouse)	1.61	0.188	Cyp4f16/Cyp4f37,CYP4F12,CYP4F2
Cytochrome P450 Panel - Substrate is an Eicosanoid (Human)	1.52	0.286	CYP4F12,CYP4F2
Increases Renal Damage	1.46	0.086	GC,C4A/C4B,CFB,C3,FCGR1A,CFP,C3AR1,FCGR2A
Hepatic Cholestasis	1.3	0.071	ABCB1,HSD3B7,CD14,TIRAP,SLCO3A1,LBP,HNF4A,NFKBIA,ABCC3,ESR1,IL17B
Cytochrome P450 Panel - Substrate is a Fatty Acid (Human)	1.23	0.2	CYP4F12,CYP4F2
Renal Ischemic Resistance Panel (Rat)	1.23	0.2	FBN1,WISP2
Increases Renal Nephritis	1.1	0.0877	CFB,TLR7,COL4A3,FCGR2A,FCGR3A/FCGR3B
Liver Necrosis/Cell Death	1.09	0.0579	SST,TLR7,C3,CD14,SELE,NFKBIA,Mug1/Mug2,FOS,AR,TYROBP,Pmaip1,LAMP2,ITGB3,LGALS3,CBS/CBSL,TAF10,HNF4A,ESR1
Mechanism of Gene Regulation by Peroxisome Proliferators via PPARα	1.09	0.0753	FOS,HSD17B4,APOA2,MAP2K2,APOA1,CREBBP,NFKBIA
Cytochrome P450 Panel - Substrate is a Xenobiotic (Human)	1.08	0.167	CYP3A5,CYP1B1
PXR/RXR Activation	1.03	0.0833	ABCB1,Aldh1a7,CYP3A5,HNF4A,ABCC3
Recovery from Ischemic Acute Renal Failure (Rat)	1.02	0.154	C4A/C4B,LGALS3
Liver Proliferation	0.933	0.0576	C3,CTGF,LY9,LEPR,NFKBIA,C3AR1,FOS,TGFBR2,DLC1,ITGB3,LGALS3,CBS/CBSL,HNF4A,BMP7
Hepatic Fibrosis	0.909	0.068	A2M,FBN1,CCR5,TGFBR2,COL4A3,STAB1,LGALS3
Cholesterol Biosynthesis	0.87	0.125	IDI1,DHCR7
Long-term Renal Injury Anti-oxidative Response Panel (Rat)	0.87	0.125	CP,CBS/CBSL
Hepatic Stellate Cell Activation	0.832	0.0909	CCR5,TGFBR2,CD14
Cytochrome P450 Panel - Substrate is a Xenobiotic (Rat)	0.787	0.111	CYP3A5,CYP1B1
TGF-β Signaling	0.76	0.0645	FOS,TGFBR2,MAP2K2,CREBBP,HNF4A,BMP7
Renal Safety Biomarker Panel (PSTC)	0.73	0.2	ALB
Genes Upregulated in Response to Chronic Renal Failure (Rat)	0.73	0.2	ABCC3
Xenobiotic Metabolism Signaling	0.722	0.0512	ABCB1,MAP3K5,ALDH1L1,CYP4X1,AHRR,Sult1d1,HPGDS,CYP4F12,CAMK2A,FLT3,Gstm3,CYP3A5,MAP2K2,CREBBP,ABCC3,CYP1B1,PIK3C2G
Increases Liver Hepatitis	0.714	0.0658	TLR7,CD14,LGALS3,CCL3L3,ESR1
Acute Renal Failure Panel (Rat)	0.668	0.0678	FOS,A2M,CD14,LGALS3
Cytochrome P450 Panel - Substrate is a Vitamin (Human)	0.659	0.167	CYP26B1
Cytochrome P450 Panel - Substrate is a Vitamin (Mouse)	0.601	0.143	CYP26B1
Cytochrome P450 Panel - Substrate is a Vitamin (Rat)	0.601	0.143	CYP26B1
Cytochrome P450 Panel - Substrate is a Xenobiotic (Mouse)	0.597	0.0833	CYP3A5,CYP1B1
CAR/RXR Activation	0.597	0.0833	ABCB1,ABCC3
LPS/IL-1 Mediated Inhibition of RXR Function	0.472	0.0474	ABCB1,ALDH1L1,ACSL5,CD14,Gstm3,CYP3A5,SLC27A3,LBP,Sult1d1,ABCC3,PLTP
Increases Damage of Mitochondria	0.471	0.1	AR
Primary Glomerulonephritis Biomarker Panel (Human)	0.438	0.0909	ELF3
Increases Liver Damage	0.43	0.0492	CCR5,PRKN,C3,CD14,LBP,PYCARD
Aryl Hydrocarbon Receptor Signaling	0.394	0.0467	FOS,ALDH1L1,AHRR,Gstm3,CYP3A5,CYP1B1,ESR1
Cytochrome P450 Panel - Substrate is a Sterol (Human)	0.358	0.0714	CYP1B1
Cytochrome P450 Panel - Substrate is a Sterol (Mouse)	0.358	0.0714	CYP1B1
Cytochrome P450 Panel - Substrate is a Sterol (Rat)	0.358	0.0714	CYP1B1
Increases Cardiac Dilation	0.358	0.0714	ROCK1
Pro-Apoptosis	0.327	0.0513	ACIN1,BOK
Glutathione Depletion - Phase II Reactions	0.316	0.0625	Gstm3
Hypoxia-Inducible Factor Signaling	0.291	0.0448	FLT4,EIF2B4,P4HB
NF-κB Signaling	0.282	0.041	TGFBR2,TLR7,FLT3,FLT4,CD3G,CD3D,TIRAP,CREBBP,FCER1G,NFKBIA,PIK3C2G
TR/RXR Activation	0.262	0.0417	FLT3,APOA5,DIO2,PIK3C2G
Biogenesis of Mitochondria	0.25	0.05	CXADR
Nongenotoxic Hepatocarcinogenicity Biomarker Panel	0.237	0.0476	MAT1A
Increases Bradycardia	0.224	0.0455	CACNA1D
NRF2-mediated Oxidative Stress Response	0	0.0381	FOS,MAP3K5,FLT3,Gstm3,CYP3A5,MAP2K2,CREBBP,FTH1,PIK3C2G
p53 Signaling	0	0.0182	FLT3,PIK3C2G
Anti-Apoptosis	0	0.0333	BCL2A1
Oxidative Stress	0	0.0189	FOS
PPARα/RXRα Activation	0	0.0389	TGFBR2,APOA2,MAP2K2,APOA1,CREBBP,PLD4,NFKBIA
VDR/RXR Activation	0	0.0128	CD14
RAR Activation	0	0.0323	FOS,PNRC1,MAP3K5,Aldh1a7,CREBBP,RDH5
Mitochondrial Dysfunction	0	0.0125	PRKN,COX6B2
Increases Renal Proliferation	0	0.0274	TMEFF2,GRN,ESR1,CSF1R
Cardiac Necrosis/Cell Death	0	0.0317	SST,AR,PRKN,MAP3K5,APOA1,CDK9,LEPR,CXADR,THBS4
Cardiac Hypertrophy	0	0.0391	NFATC4,MAP3K5,CTGF,CDK9,NFKBIA,CMKLR1,APOB,DPF3,CTSC,ROCK1,ITGB3,ESR1,CACNA1D,ALOX15
Increases Liver Steatosis	0	0.0381	MAP3K5,C3,CD14,LBP
Increases Cardiac Dysfunction	0	0.0339	TGFBR2,MAP3K5
Increases Liver Hyperplasia/Hyperproliferation	0	0.0315	CDH17,TGFBR2,AICDA,Ly6a (includes others)
Renal Necrosis/Cell Death	0	0.035	TMEFF2,MAP3K5,TNFAIP8L2,PTCH1,F7,CTGF,PAWR,NFKBIA,PYCARD,FOS,AR,BCL2A1,Pmaip1,STRA6,2210010C04Rik,ABCC3,ESR1,ALB,BOK
Cardiac Fibrosis	0	0.0315	AR,DTNA,MAP3K5,APOA1,CTGF,ROCK1,SLC4A1
Increases Glomerular Injury	0	0.037	CFB,C3,CTGF
Decreases Transmembrane Potential of Mitochondria and Mitochondrial Membrane	0	0.0348	SST,CDK9,PAWR,PYCARD
My Pathways for My Projects->Timo_miRnomics->RNA->Observation 3
My Pathways	-log(p-value)	Ratio	Molecules
Analysis Ready Molecules for My Projects->Timo_miRnomics->RNA->Observation 3
ID	Symbol	Expr Log Ratio	Expr False Discovery Rate (q-value)
68763	1110038B12Rik	0.41732	0.0892981
69781	1600010M07Rik	0.728707	0.0640387
100502742	1700007L15Rik	1.13029	0.00024012
73363	1700056E22Rik	0.859356	0.0767721
73449	1700066B19Rik	1.29888	0.0097623
67373	2210010C04Rik	1.29901	0.0259119
100504720	2310002F09Rik	-0.834138	0.00120174
73648	2410012E07Rik	-0.804982	0.0937791
76803	2410141K09Rik	0.924502	0.0259119
76786	2510003B16Rik	-0.286248	0.0846944
72669	2810032G03Rik	-0.399174	0.0548234
75693	3010001F23Rik	-0.354543	0.0590071
70886	4921515E04Rik	1.59786	0.00341472
78917	4930455G09Rik	0.861876	0.0922052
321014	4930473A02Rik	-0.528109	0.00853746
75016	4930480K23Rik	-0.470793	0.0867476
70981	4931423N10Rik	0.954926	0.0269285
74057	4933405D12Rik	-1.02823	0.0564819
641454	5830444B04Rik	1.11216	0.0359533
76133	6230400D17Rik	-0.909329	0.095838
66808	9030624G23Rik (includes others)	0.54931	0.0518142
319983	9330111N05Rik	0.456308	0.05114
319893	A230057D06Rik	-0.591704	0.0102074
232345	A2M	0.423137	0.0470724
434353	A330074K22Rik	-0.80267	0.0312333
231603	A630023P12Rik	1.05126	0.0867775
320642	A630066F11Rik	0.612321	0.0916746
320586	A630089N07Rik	-0.373198	0.0320241
100503044	A730020M07Rik	0.829553	0.0349999
77940	A930004D18Rik	-0.388727	0.068698
74591	ABCA12	0.58723	0.0813721
18671	ABCB1	0.416853	0.0333851
76408	ABCC3	0.494017	0.0308994
19300	ABCD4	-0.232016	0.0848089
73112	ABRACL	0.361549	0.0589814
71985	ACAD10	-0.31767	0.0498193
230379	ACER2	-0.39181	0.0987529
56215	ACIN1	-0.284338	0.0255461
433256	ACSL5	0.287364	0.0672897
56622	ADAM21	-0.892718	0.03312
30947	ADAT1	-0.287009	0.0462204
11517	ADCYAP1R1	0.640517	0.0145945
27360	ADD3	0.200541	0.0965634
210933	ADGRB3	-0.430665	0.0635163
14797	AES	0.21377	0.0958035
231093	AGBL5	-0.309766	0.0494165
11624	AHRR	0.419041	0.0534296
11625	AHSG	3.46639	0.00024012
229694	AI504432	-0.472788	0.0542846
224833	AI661453	0.690513	0.0451425
11628	AICDA	0.831513	0.0726833
338351	Akap17b	-0.297326	0.0536756
54194	AKAP8L	-0.202732	0.0498193
622402	Akr1c12/Akr1c13	1.39501	0.0571546
11657	ALB	4.92769	0.00100427
26358	Aldh1a7	-0.431911	0.0620634
107747	ALDH1L1	0.386079	0.0921069
11687	ALOX15	-1.07066	0.0953313
11699	AMBP	1.91548	0.0312333
228361	AMBRA1	-0.195815	0.0692283
245847	AMDHD2	0.335488	0.0590218
218038	AMPH	-0.223789	0.0867476
434437	AMT	-0.469715	0.0503802
225187	ANKRD29	-0.276034	0.0669532
100043332	ANKRD66	0.42148	0.0922052
101772	ANO1	-0.355725	0.0549758
16790	ANPEP	0.669416	0.00757632
11806	APOA1	4.78166	0.00524968
11807	APOA2	1.34074	0.0170397
66113	APOA5	4.92951	0.0635163
238055	APOB	2.29935	0.0170397
11814	Apoc3	4.22726	0.0128981
626615	Apol11b (includes others)	-1.82848	0.011704
223672	Apol9a/Apol9b	0.916624	0.0515744
381823	APOLD1	-0.895955	0.00189094
11835	AR	-0.368288	0.0108442
77038	ARFGAP2	0.313109	0.0817108
11846	ARG1	1.35496	0.0422375
268970	ARHGAP28	-0.305673	0.0802992
230098	ARHGEF39	-0.767371	0.0822194
54324	ARHGEF5	0.435832	0.0964372
11889	ASGR1	1.42304	0.01769
11898	ASS1	-0.204265	0.0920698
73242	ATAT1	-0.411786	0.0259119
20238	ATXN1	-0.400856	0.0117222
20239	ATXN2	-0.345441	0.0681765
100993	AW549542	-0.761981	0.0128981
320485	B230312C02Rik	-0.470362	0.0482855
117592	B3GALT6	0.335305	0.0290993
97440	B3GNT9	0.538711	0.0865326
14422	B4GALNT2	0.480465	0.04508
53325	BANP	-0.38433	0.0397841
12047	BCL2A1	0.920867	0.0400413
24115	BEST1	0.495614	0.0498193
64918	BHMT2	0.87153	0.0542846
12162	BMP7	0.488649	0.069832
242509	BNC2	-0.309118	0.0550936
51800	BOK	0.673947	0.0498193
12228	BTG3	0.271138	0.0424923
320247	C030023E24Rik	-0.670887	0.0942361
66952	C11orf52	0.633142	0.0904148
217648	C14orf28	-0.426684	0.0340121
75801	C14orf39	-0.539427	0.0204127
78809	C16orf96	-1.26001	0.011787
212163	C18orf25	-0.347358	0.0493959
269033	C18orf54	-0.244962	0.0967634
194268	C1orf109	-0.390512	0.0171976
230996	C1orf159	-0.341547	0.0334126
81799	C1QTNF3	1.15804	0.0496049
667277	C1R	0.976133	0.0100494
317677	C1S	0.884494	0.00582959
27660	C22orf23	0.566984	0.08694
12266	C3	0.513465	0.0458595
78445	C330013E15Rik	0.527285	0.0853557
12267	C3AR1	1.07667	0.000263418
625018	C4A/C4B	0.46224	0.00783264
320827	C530008M17Rik	-0.410447	0.0728877
319981	C530044C16Rik	-0.57537	0.0898251
12274	C6	0.872593	0.0336613
66761	C6orf201	1.03658	0.0743615
100041354	C87414 (includes others)	0.55559	0.0639287
75799	C8orf89	-0.740559	0.0391715
12346	CA1	-1.03809	0.0493609
12352	CA5A	0.645202	0.096944
12319	CA8	-0.409832	0.0587982
12289	CACNA1D	-0.334117	0.00795578
69719	CAD	-0.284625	0.0959717
12322	CAMK2A	-0.323651	0.0827762
235604	CAMKV	0.476216	0.0792646
12332	CAPG	0.420617	0.0675793
241066	CARF	0.356785	0.0160647
545391	CATSPERE	0.25149	0.0694194
12411	CBS/CBSL	0.90341	0.0574298
545428	CCDC141	-0.515744	0.0353909
68597	CCDC167	-1.0418	0.0613811
75453	CCDC7	-0.509234	0.0882944
20295	CCL17	1.06993	0.0721331
20300	CCL25	-0.336948	0.0278484
56838	CCL28	-0.748844	0.0306904
20302	CCL3L3	1.18376	0.0556174
20303	CCL4	1.30562	0.0658994
20307	Ccl8	0.904714	0.0893043
20308	Ccl9	0.914893	0.00193458
69109	CCNQ	0.305931	0.0631021
12774	CCR5	0.690958	0.0253904
12460	CCS	0.271548	0.0392718
231874	CCZ1/CCZ1B	0.192744	0.0168807
12475	CD14	0.487852	0.0587068
74603	Cd200r3	0.644211	0.0127921
70445	CD248	0.8184	0.0274938
100043125	CD300LD	1.02802	0.0105637
12500	CD3D	0.774201	0.0971992
12502	CD3G	0.763049	0.0931066
12506	CD48	0.491351	0.0833025
12516	CD7	0.688213	0.0987394
16149	CD74	0.528096	0.0940191
12523	CD84	0.588023	0.0126866
84544	CD96	0.392555	0.0895795
214498	CDC73	-0.244158	0.0273222
12557	CDH17	1.5619	0.0964118
12558	CDH2	-0.299089	0.066617
239096	CDH24	-0.840645	0.0802447
271697	CDK15	-0.32107	0.0595243
107951	CDK9	-0.17271	0.0871344
66338	CDRT4	0.773531	0.0389832
330409	CECR2	-0.481048	0.0800228
12614	CELSR1	-0.371195	0.0764972
66311	CENPW	0.647479	0.0475871
381644	CEP135	-0.358134	0.0329999
13884	Ces1b/Ces1c	5.30555	0.00518615
544678	CFAP74	-0.634638	0.0913289
14962	CFB	0.625209	0.0808588
18636	CFP	0.514015	0.0911935
216848	CHD3	-0.288247	0.0959638
12667	CHRD	0.722615	0.0360543
108043	CHRNB3	-0.596893	0.0648544
78923	CHSY3	-0.525144	0.0115256
100039801	CLDN24	0.88201	0.0846046
12739	CLDN3	1.19465	0.0630297
17312	CLEC10A	0.713366	0.0119153
403395	CLEC3A	3.45355	0.0391715
73149	Clec4a3	0.996918	0.000449236
56620	CLEC6A	0.716502	0.067663
12763	Cmah	-0.64877	0.0595692
14747	CMKLR1	0.591156	0.0174216
68119	CMTM3	0.371018	0.0920698
245684	CNKSR2	-0.505362	0.0416168
18488	CNTN3	-0.395108	0.0808337
53870	CNTN6	-0.383804	0.0225728
67892	Coa6	0.3779	0.0999716
12810	COCH	0.882156	0.0324303
76332	COG2	0.184736	0.0618101
12815	COL11A2	-0.72973	0.0672239
12823	COL19A1	-0.629298	9.12145e-05
73368	COL20A1	-0.621271	0.0330578
373864	COL27A1	-0.742042	0.000927777
12828	COL4A3	0.663268	0.0681765
12837	COL8A1	0.479272	0.0669532
234407	COLGALT1	0.161299	0.0889355
54160	COPG2	-0.238355	0.075192
333182	COX6B2	0.562574	0.0878689
12870	CP	0.759086	0.0122263
241324	CRB2	1.13376	0.041057
12914	CREBBP	-0.354391	0.0267249
263764	CREG2	-0.384896	0.0652395
381284	CROCC2	1.40243	0.0461669
12978	CSF1R	0.615679	0.00768893
228410	CSTF3	-0.210286	0.0314539
14219	CTGF	0.765825	0.0710899
13025	Ctla2a/Ctla2b	0.51147	0.0645902
13032	CTSC	0.484178	0.0581799
56464	CTSF	0.181846	0.0861195
229445	CTSO	0.399093	0.0306531
13040	CTSS	0.930602	0.00132059
30785	CTTNBP2	-0.317882	0.0962243
13052	CXADR	0.64602	0.0467861
66102	CXCL16	0.735145	0.0226634
319478	CXXC4	-0.361597	0.0829934
13078	CYP1B1	0.372002	0.0568097
232174	CYP26B1	0.654506	0.05142
13112	CYP3A5	4.26179	0.0628271
64385	CYP4F12	0.495853	0.0908922
70101	Cyp4f16/Cyp4f37	0.268709	0.0533607
72054	CYP4F2	0.634139	0.0218082
81906	CYP4X1	-0.34039	0.0553175
58861	CYSLTR1	0.589503	0.037716
72318	CYTH4	0.426087	0.0624522
320973	D330023K18Rik	0.567563	0.0478613
100041290	D4Ertd617e	-1.07801	0.00518615
328594	D630010B17Rik	1.94908	0.00132059
13132	DAB2	0.342358	0.0645725
223453	DAP	0.285232	0.0847564
76747	DAPL1	1.18101	0.0665328
320808	DCAF5	-0.170558	0.0822149
67848	DDX55	-0.246666	0.0515799
69440	DENND6B	-0.278202	0.0625956
218581	DEPDC1B	-0.820339	0.0604792
13368	DFFB	-0.291671	0.0946553
13353	Dgcr6	0.952005	0.09073
217480	DGKB	-0.357633	0.0281895
110197	DGKG	-0.377129	0.0627834
74754	DHCR24	-0.282172	0.0590218
13360	DHCR7	-0.288597	0.0490942
218629	DHX29	-0.175551	0.0940431
80861	DHX58	0.502	0.049593
13371	DIO2	0.563361	0.0979242
68203	DIRAS2	-0.316421	0.0865326
244667	DISC1	-0.672027	8.66152e-05
330938	DIXDC1	-0.235074	0.0980556
50768	DLC1	-0.321649	0.0173618
73712	DMKN	0.918175	0.0855592
13829	DMTN	-0.231025	0.0394878
69926	DNAH17	-0.679516	0.0340121
627872	DNAH7	0.45077	0.0192891
66705	DNASE1L2	-0.626128	0.0866518
319446	DPEP2	1.05041	0.00118316
70127	DPF3	-0.429042	0.0268577
269109	DPP10	-0.325055	0.0697263
93838	DQX1	-0.466332	0.00351422
13527	DTNA	-0.257677	0.0299938
13528	DTNB	-0.270531	0.0286481
14357	DTX1	0.971986	0.0110525
68097	DYNLL2	-0.311684	0.03549
320172	E230016M11Rik	-0.69698	0.000806288
414121	E430016F16Rik	-0.47076	0.0536331
69123	Eci3	2.00779	0.015899
13601	ECM1	0.603953	0.0094845
230648	EFCAB14	-0.214761	0.0982406
13639	EFNA4	0.908746	0.048395
13655	EGR3	-0.83408	0.0392718
13667	EIF2B4	0.354302	0.0704706
75705	EIF4B	0.122948	0.0929339
13710	ELF3	1.4514	0.0908226
207393	ELFN2	-0.681653	0.049593
234683	ELMO3	-0.388772	0.0623022
244548	ELMOD2	-0.250908	0.0712538
170439	ELOVL6	-0.584601	0.00757632
100952	EMILIN1	0.477727	0.0956174
93685	ENTPD7	-0.406497	0.0826925
226352	EPB41L5	-0.289547	0.0515744
108670	EPSTI1	0.457272	0.0750851
319955	ERCC6	-0.398076	0.0195503
27028	ERMAP	-1.21593	0.0577375
50527	ERO1A	-0.261343	0.0757665
13982	ESR1	-0.484587	0.0622433
272636	ESYT3	-0.576848	0.0200681
71760	ETNPPL	0.860592	0.0782576
104156	ETV5	-0.383056	0.0995434
14068	F7	1.18442	0.0159357
414125	F830002L21Rik	-0.927592	0.0627925
228592	F830045P16Rik	1.68895	0.0228838
76156	FAM131B	-0.269757	0.0692874
219148	FAM167A	-0.345913	0.0859835
75906	FAM184A	-0.398653	0.00878659
105203	FAM208B	-0.246804	0.0904878
216971	FAM222B	-0.250471	0.0987394
320720	FASTKD1	-0.308117	0.0483437
14114	FBLN1	0.779987	0.0894471
14118	FBN1	0.417123	0.0673649
72179	FBXL2	-0.197573	0.0733196
106052	FBXO4	0.26231	0.074939
213980	FBXW10	-0.594433	0.0882944
14127	FCER1G	0.726918	0.0186035
14129	FCGR1A	0.804437	0.0195503
14131	FCGR2A	0.618905	0.00524968
246256	FCGR3A/FCGR3B	0.653707	0.0442811
26382	FGD2	0.468819	0.0630318
14168	FGF13	-0.298479	0.0859524
14169	FGF14	0.386237	0.090633
75296	FGFR1OP	-0.315275	0.0563837
60344	FIGN	-0.413807	0.0673135
246179	FKTN	-0.385971	0.0313986
14255	FLT3	-0.276982	0.0760318
14257	FLT4	0.508607	0.0482855
207854	Fmr1nb	-1.73838	0.0763262
78919	FNDC8	-0.841789	0.0942361
14275	FOLR1	1.37777	0.032515
14281	FOS	-0.545428	0.0996514
17300	FOXC1	0.660755	0.0368125
17301	FOXD2	0.734151	0.021205
14241	FOXL1	1.13037	0.0360543
231470	FRAS1	-0.604033	0.045391
14319	FTH1	0.452495	0.0225275
53618	FUT8	0.246219	0.0798127
18301	FXYD5	0.702347	0.017333
14397	GABRA4	-0.801789	0.0417397
14400	GABRB1	-0.450138	0.0953313
14407	GABRG3	0.702708	0.0168807
14427	GALR1	-0.880954	0.0340061
68147	Gar1	-0.412773	0.00553627
14466	GBA	0.309577	0.0533898
227671	GBGT1	0.783185	0.038772
14473	GC	2.42926	0.00145592
270076	GCDH	0.272931	0.0821492
14573	GDNF	-1.16461	0.0813721
23887	GGT5	0.434472	0.0258892
16205	GIMAP1	0.505721	0.0589814
231931	GIMAP6	0.386538	0.06438
231932	GIMAP7	0.845465	0.0403118
78833	GINS3	-0.294275	0.0931066
73046	GLRX5	0.267788	0.0491931
14645	GLUL	0.352569	0.0263009
328186	Gm10336	-0.309578	0.0642726
278676	Gm10408 (includes others)	0.691011	0.0334126
100038712	Gm10516	-0.307418	0.0645627
100038602	Gm10865	-0.992461	0.0458595
100503272	Gm11423	0.662144	0.0814554
100038666	Gm12298	-0.24075	0.0681765
100504717	Gm12709	-0.456319	0.0262887
13999	Gm14288 (includes others)	-0.263728	0.0970125
327812	Gm15663	-0.495362	0.0410346
100503962	Gm16701	-0.435335	0.0669532
382139	Gm1715	-0.673938	0.049593
100039027	Gm2011	-0.294062	0.0989664
327760	Gm20611	2.05782	0.00141036
626904	Gm20756	1.38409	0.0666346
100041346	Gm20871	0.476981	0.0353909
105734727	Gm27021	-0.772718	0.0457086
102634431	Gm32014	-0.63887	0.0811285
630579	Gm3325/Zfp808	0.356651	0.057499
102639259	Gm35612	-0.790833	0.0703225
214403	Gm4788	1.10938	0.00341472
328354	Gm5087	1.42885	0.0840966
328953	Gm5095	0.45822	0.0306904
75612	GNS	0.200185	0.053758
57437	GOLGA7	0.140215	0.0989576
105348	GOLM1	0.243766	0.0451482
14729	GP5	-1.20809	0.0493787
70771	GPR173	-0.357995	0.0692669
11536	GPR182	0.601605	0.0673644
14744	GPR65	0.500311	0.0891783
64378	GPR88	0.708076	0.0942361
67549	GPR89A/GPR89B	0.192188	0.0906209
235283	GRAMD1B	-0.280935	0.0932761
268527	GREB1	-0.340085	0.0412943
14799	GRIA1	-0.420973	0.0590071
268934	GRM4	-0.507735	0.0353964
14824	GRN	0.459659	0.0117427
14864	Gstm3	2.14328	0.0426493
223927	Gtsf2	1.32739	0.0623995
234889	GUCY1A2	-0.430262	0.0259119
14917	GUCY2C	0.867599	0.0318717
110006	GUSB	0.229843	0.0933187
14934	Gypa	-1.18544	0.0271491
15081	H3F3A/H3F3B	0.29206	0.0418468
84506	Hamp/Hamp2	4.04082	0.00701702
15118	HAS3	-0.731506	0.0195846
107435	HAT1	0.322621	0.0948552
171285	HAVCR2	0.351731	0.0817108
23900	HCST	0.955406	0.0500182
68695	HDDC3	0.309587	0.0859177
93966	HEMGN	-1.03875	0.0319885
52120	HGSNAT	0.112947	0.093775
654498	HHLA1	1.21912	0.00238639
233020	HIPK4	-0.417299	0.0423455
319185	HIST1H2BE	1.77158	0.0334126
319182	Hist1h2bh	0.778489	0.0422563
14972	HLA-A	0.724251	0.0045188
208982	HMGCLL1	-0.508004	0.00424749
15378	HNF4A	3.16961	0.0732841
53379	HNRNPA2B1	-0.318626	0.025385
59013	HNRNPH1	-0.298134	0.050554
68693	HNRNPUL2	-0.237674	0.0993775
15399	HOXA2	0.593662	0.0700942
242642	HPDL	0.475418	0.0939455
54486	HPGDS	0.67443	0.0251299
15458	HPX	2.97738	0.000300759
15488	HSD17B4	0.143052	0.0487391
101502	HSD3B7	0.321999	0.0654645
330723	HTRA4	0.854335	0.0284418
619313	I730030J21Rik	-0.616946	0.0692923
15902	ID2	0.322679	0.0334338
319554	IDI1	-0.272507	0.0706643
100033459	IFI16	0.863759	0.0866571
65972	IFI30	0.686948	0.0265191
70110	IFI35	0.398201	0.0845926
68713	Ifitm1	0.979064	0.039405
80876	IFITM2	0.438545	0.0645627
66141	IFITM3	0.770521	0.0669418
15976	IFNAR2	0.272349	0.084756
106633	IFT140	-0.236009	0.0468448
67661	IFT172	-0.281155	0.0788924
22779	IKZF2	-0.380494	0.0533607
56069	IL17B	1.348	0.0956572
213208	IL20RB	0.375856	0.0505791
100039795	ILDR2	0.50217	0.0342155
109050	INKA2	-0.371698	0.0112049
70885	INTS10	-0.176912	0.0637364
78250	IQCH	-0.517873	0.0740673
71780	ISYNA1	0.558807	0.0692923
16416	ITGB3	-0.601211	0.0760648
16426	ITIH3	0.775454	0.0728785
54169	Kat6b	-0.362261	0.0623257
217127	KAT7	-0.188779	0.0821125
243574	KBTBD8	-0.430169	0.0725362
16492	KCNA4	-0.408775	0.0383161
66240	KCNE5	0.583856	0.0773015
241794	KCNG1	-0.99778	0.0956852
16515	KCNJ12	-0.183467	0.069735
16516	KCNJ15	0.678462	0.0675793
16519	KCNJ3	-0.400804	0.0711364
16522	KCNJ6	-0.634351	0.0533614
16525	KCNK1	0.256363	0.0959299
68304	KDELC2	0.22734	0.0681765
23925	KEL	-1.30939	0.0542846
330286	KIAA1549	-0.290091	0.0711364
240613	KIAA2026	-0.227844	0.0204048
319991	KIF6	-0.546063	0.0779412
16596	KLF1	-1.30945	0.075192
239743	KLHL6	0.444841	0.0587068
110310	KRT7	0.847264	0.0882944
74127	KRT80	0.508908	0.0996254
64661	KRTDAP	1.33219	0.0853259
16716	KY	-1.49985	0.0299938
52855	LAIR1	0.682755	0.0315611
16779	LAMB2	0.378706	0.0402202
16782	LAMC2	0.388127	0.0728785
16784	LAMP2	0.20454	0.0967634
67557	LARP6	0.189033	0.0628183
56743	LAT2	0.571085	0.063306
16803	LBP	0.9397	0.0030108
13590	LEFTY1	0.772378	0.0259119
16847	LEPR	0.620811	0.021054
16848	LFNG	0.453291	0.0513567
16854	LGALS3	0.421865	0.0953313
19039	LGALS3BP	0.520619	0.0596536
56839	LGI1	-0.291753	0.0539929
16867	LHCGR	-0.380885	0.0279399
108030	LIN7A	-0.390544	0.0536331
16906	LMNB1	-0.51954	0.0472762
16948	LOX	0.601478	0.0391715
16950	LOXL3	0.499638	0.0110466
65086	LPAR3	-0.433102	0.0906386
107321	LPXN	0.578091	0.0369177
70530	LRFN2	-0.319313	0.0614487
211228	LRRC25	0.825599	0.0128981
68852	LRRN4CL	0.552415	0.074911
54135	LSR	0.480752	0.0600755
110454	Ly6a (includes others)	0.838606	0.0817087
17069	LY6E	0.545861	0.0780163
17085	LY9	0.564558	0.0459857
66274	LYRM9	-0.262605	0.0521733
70082	LYSMD2	0.213578	0.0468229
99470	MAGI3	-0.352274	0.084775
68115	MAIP1	0.274745	0.0130053
72289	MALAT1	-0.552624	0.00993917
270118	Maml2	-0.213509	0.0966536
26396	MAP2K2	0.264946	0.0681801
26408	MAP3K5	-0.20241	0.0882944
632687	MARCH10	-0.67183	0.0520368
226778	MARK1	-0.298931	0.0861195
11720	MAT1A	1.54364	0.0888755
330216	MBLAC1	0.511729	0.0117099
77582	MBOAT7	-0.155004	0.0340121
17231	Mcpt8	-1.01175	0.0630297
78771	MCTP1	-0.283666	0.0199699
69790	MED30	0.25444	0.0752274
100504121	Med9os	0.723324	0.0765224
67493	METTL16	-0.251784	0.0630318
668178	Mettl7a2/Mettl7a3	0.282663	0.0856254
69572	MFSD3	0.374207	0.0489554
76580	MIB2	-0.19133	0.092704
100499518	mir-3470	-0.381625	0.0172423
27418	MKLN1	0.174878	0.0225728
216829	Mmgt2	0.381849	0.025844
17476	MPEG1	0.450875	0.0894471
106722	MPIG6B	-1.41918	0.0655229
404239	Mrgprb4/Mrgprb5	-1.29995	0.00742548
211578	MRGPRD	-0.540057	0.0149219
233231	MRGPRX2	1.01889	0.0855592
233221	MRGPRX3	-0.71881	0.0587068
666907	MS4A4A	0.567326	0.0356381
66607	Ms4a4b (includes others)	0.752907	0.0645627
68774	MS4A6A	0.835813	0.00691777
69774	Ms4a6b	0.758197	0.00300755
73656	Ms4a6c	0.440467	0.0636933
64381	MS4A8	0.578859	0.0953313
56047	MSLN	1.18416	0.0278484
20288	MSR1	0.706028	0.0267249
74843	MSS51	-1.51996	0.00264198
210009	MTRR	-0.319356	0.0302693
74180	MUC5B	-1.4969	0.0903596
17836	Mug1/Mug2	3.68062	0.0461749
218203	MYLIP	0.349066	0.0706496
231646	MYO1H	0.65295	0.0490114
17921	MYO7A	0.357291	0.0123237
67111	NAAA	0.327631	0.0664458
17940	Naip1 (includes others)	0.342324	0.0728785
17961	NAT1	0.574025	0.0130793
260315	NAV3	-0.450294	0.0175404
26422	NBEA	-0.313361	0.0534296
74103	Nebl	-0.315516	0.0568951
18040	Nefm	-0.511256	0.052944
18004	NEK1	-0.347508	0.0706496
58202	NELFB	-0.223338	0.0968974
74513	NETO2	-0.423891	0.089207
245555	NEXMIF	-0.616419	0.0234994
73181	NFATC4	0.678719	0.015785
18035	NFKBIA	0.37327	0.0663218
18044	NFYA	-0.266885	0.0853259
432450	NKAIN2	-0.431078	0.0353909
97895	Nlrp4f	0.720675	0.0862992
56520	NME4	0.965376	0.00159602
67824	NMRAL1	0.390164	0.0826925
[truncated: 314 more rows]
